# Supplementary material for: MEIOC prevents continued mitotic cycling and promotes meiotic entry during mouse oogenesis
Source: bioRxiv. 2025 Jun 15:2025.06.12.659330. Preprint. [Version 1] doi: 10.1101/2025.06.12.659330 (PMC12258517; doi:10.1101/2025.06.12.659330)
Supplement: Supplement 2 [file media-2.xlsx]

## Sheet: Description
Supplemental Table S2: Supplemental data for Figure 2
Tab Name	Description
Fig 2A, C scRNA-seq	Sequential germ cell clusters were tested for differential expression, resulting in the following comparisons: pL G1 v. Mit; pL eS v. pL G1; pL lS v. pL eS; L v. pL lS; Z v. L
Fig 2B GO analysis	Gene Ontology (GO) enrichment analysis of Biological Processes (BP) terms of each geneset from scRNA-seq DEA, with all expressed genes (detected in at least 25% of cells in a cluster) used as background. Upregulated genes defined as log2FC>0, padj<0.05; downregualted genes defined as log2FC<0, padj<0.05.
Fig 2D G1 phase expression	Mit and pL G1 clusters were filtered for G1 phase only, and differential expression was determined as pL G1 vs Mit G1
Fig 2E S phase expression	Mit, pL eS, and pL lS clusters were filtered for S phase only, and differential expression was determined as pL S (eS or lS) vs. Mit S

## Sheet: Fig 2A, C scRNA-seq
p_val	avg_log2FC	pct.1	pct.2	p_val_adj	comparison	gene	padj_multiple_DEanalyses
1.02752e-185	-0.953776	1	0.999	1.68503e-181	pL.G1.v.Mit	Ube2s	3.89092e-181
1.75921e-183	1.0581	0.997	0.949	2.88492e-179	pL.G1.v.Mit	Stra8	6.66159e-179
4.14194e-173	-0.810107	0.949	0.99	6.79236e-169	pL.G1.v.Mit	U2af1	1.56843e-168
1.55427e-163	-1.14461	0.871	0.975	2.54885e-159	pL.G1.v.Mit	Cox8a	5.88555e-159
4.7785e-158	0.892314	0.962	0.783	7.83626e-154	pL.G1.v.Mit	Rec8	1.80947e-153
2.50386e-149	-1.0674	0.785	0.95	4.10609e-145	pL.G1.v.Mit	Cox7b	9.48138e-145
6.5327e-146	-1.18977	0.297	0.747	1.0713e-141	pL.G1.v.Mit	Ccnb1	2.47374e-141
3.1131e-141	-0.786778	0.967	0.998	5.10517e-137	pL.G1.v.Mit	Tuba1b	1.17884e-136
1.17676e-134	-0.813644	0.929	0.989	1.92978e-130	pL.G1.v.Mit	Mdh2	4.45606e-130
4.4916e-119	-0.534324	0.997	0.997	7.36577e-115	pL.G1.v.Mit	Ranbp1	1.70083e-114
5.90079e-112	-1.02407	0.777	0.948	9.67671e-108	pL.G1.v.Mit	Cks2	2.23445e-107
4.49786e-111	-0.897789	0.842	0.957	7.37605e-107	pL.G1.v.Mit	Ube2c	1.70321e-106
2.27622e-109	-1.14309	0.451	0.79	3.73277e-105	pL.G1.v.Mit	Cdc20	8.61936e-105
5.58436e-107	-0.609347	0.962	0.991	9.15779e-103	pL.G1.v.Mit	Set	2.11463e-102
1.26319e-106	-0.707275	0.423	0.78	2.0715e-102	pL.G1.v.Mit	Ccna2	4.78332e-102
8.60769e-106	-0.606431	0.92	0.974	1.41158e-101	pL.G1.v.Mit	Dek	3.25948e-101
9.61891e-106	-0.637975	0.941	0.99	1.57741e-101	pL.G1.v.Mit	Hnrnpa1	3.64239e-101
2.03265e-101	-0.42178	0.999	1	3.33335e-97	pL.G1.v.Mit	Hmgb2	7.69705e-97
5.10542e-101	-0.568026	0.955	0.984	8.37238e-97	pL.G1.v.Mit	Cycs	1.93327e-96
6.53678e-100	0.809264	0.884	0.613	1.07197e-95	pL.G1.v.Mit	Tex101	2.47528e-95
4.11788e-98	-0.503929	0.996	1	6.75291e-94	pL.G1.v.Mit	Hmgn1	1.55932e-93
1.31304e-92	-0.543043	0.092	0.447	2.15325e-88	pL.G1.v.Mit	Plk1	4.97208e-88
9.24498e-92	-0.647154	0.45	0.788	1.51608e-87	pL.G1.v.Mit	Pgam1	3.5008e-87
1.08265e-91	-0.547573	0.15	0.529	1.77543e-87	pL.G1.v.Mit	Nusap1	4.09966e-87
2.52827e-90	-0.660537	0.844	0.963	4.14612e-86	pL.G1.v.Mit	Tubb4b	9.57381e-86
4.32e-88	-0.534037	0.972	0.984	7.08437e-84	pL.G1.v.Mit	Ybx1	1.63586e-83
6.94213e-87	-0.565299	0.272	0.657	1.13844e-82	pL.G1.v.Mit	Rad21	2.62878e-82
3.29682e-86	-0.434352	0.995	0.992	5.40646e-82	pL.G1.v.Mit	Snrpd1	1.24841e-81
6.16484e-86	-0.681938	0.832	0.944	1.01097e-81	pL.G1.v.Mit	Cenpa	2.33444e-81
6.67023e-83	0.614695	0.817	0.559	1.09385e-78	pL.G1.v.Mit	Ccnd1	2.52582e-78
1.2902e-82	-0.445858	0.995	0.997	2.11579e-78	pL.G1.v.Mit	Dut	4.88559e-78
9.06526e-82	-0.618525	0.365	0.703	1.48661e-77	pL.G1.v.Mit	Incenp	3.43274e-77
1.26286e-81	-0.56673	0.888	0.963	2.07096e-77	pL.G1.v.Mit	Ssbp1	4.78206e-77
9.05535e-80	-0.616386	0.528	0.816	1.48499e-75	pL.G1.v.Mit	Rbm3	3.42899e-75
4.18416e-77	0.540575	0.893	0.726	6.8616e-73	pL.G1.v.Mit	Cdkn2d	1.58442e-72
6.56337e-77	-0.582173	0.649	0.871	1.07633e-72	pL.G1.v.Mit	Smc2	2.48535e-72
2.39736e-76	0.618797	0.939	0.772	3.93144e-72	pL.G1.v.Mit	Sycp1	9.0781e-72
1.32239e-75	0.536099	0.957	0.881	2.16859e-71	pL.G1.v.Mit	Gnas	5.0075e-71
1.95696e-73	-0.449165	0.953	0.985	3.20922e-69	pL.G1.v.Mit	Hnrnpab	7.41042e-69
5.68144e-73	0.573081	0.996	0.97	9.31699e-69	pL.G1.v.Mit	Id3	2.15139e-68
2.2947e-72	0.708584	0.799	0.587	3.76309e-68	pL.G1.v.Mit	1700013H16Rik	8.68936e-68
4.21592e-72	-0.37798	1	1	6.91369e-68	pL.G1.v.Mit	H3f3b	1.59644e-67
1.38594e-71	-0.519537	0.146	0.462	2.2728e-67	pL.G1.v.Mit	Aurka	5.24813e-67
1.66919e-71	-0.530231	0.186	0.511	2.7373e-67	pL.G1.v.Mit	Prc1	6.32072e-67
7.6704e-71	-0.363912	0.999	1	1.25787e-66	pL.G1.v.Mit	Anp32b	2.90455e-66
4.69605e-70	-0.543313	0.596	0.829	7.70105e-66	pL.G1.v.Mit	9130401M01Rik	1.77825e-65
9.52385e-70	0.413551	0.998	0.991	1.56182e-65	pL.G1.v.Mit	Maged1	3.6064e-65
2.68409e-69	-0.527963	0.888	0.956	4.40163e-65	pL.G1.v.Mit	Txn1	1.01638e-64
2.25784e-68	-0.53319	0.479	0.769	3.70264e-64	pL.G1.v.Mit	Nucks1	8.54978e-64
5.30887e-68	0.579614	0.876	0.701	8.70602e-64	pL.G1.v.Mit	Sycp3	2.01031e-63
2.97278e-67	-0.7173	0.682	0.854	4.87506e-63	pL.G1.v.Mit	Cenpf	1.1257e-62
1.2813e-66	-0.331291	1	1	2.10121e-62	pL.G1.v.Mit	Tubb5	4.85192e-62
3.11932e-65	-0.394728	0.989	0.994	5.11538e-61	pL.G1.v.Mit	Nudc	1.18119e-60
2.86175e-64	-0.420351	0.973	0.991	4.69299e-60	pL.G1.v.Mit	Hmgn2	1.08366e-59
7.23289e-62	-0.438014	1	0.996	1.18612e-57	pL.G1.v.Mit	Dppa5a	2.73888e-57
2.08792e-61	0.515453	0.873	0.699	3.42398e-57	pL.G1.v.Mit	Cited1	7.90634e-57
2.496e-61	0.505876	0.905	0.746	4.0932e-57	pL.G1.v.Mit	Tex12	9.45162e-57
2.65654e-61	-0.593174	0.141	0.424	4.35647e-57	pL.G1.v.Mit	Hist1h2ap	1.00595e-56
5.03593e-60	0.339388	1	0.994	8.25843e-56	pL.G1.v.Mit	Atpif1	1.90696e-55
5.97603e-60	-0.487625	0.814	0.935	9.80009e-56	pL.G1.v.Mit	Lyar	2.26294e-55
9.52906e-59	-0.36848	0.991	0.987	1.56267e-54	pL.G1.v.Mit	H2afv	3.60837e-54
1.40313e-58	0.142421	1	1	2.301e-54	pL.G1.v.Mit	Rps15a	5.31324e-54
1.1199e-57	-0.413729	0.992	0.995	1.83652e-53	pL.G1.v.Mit	Dppa3	4.24071e-53
1.14586e-57	-0.387255	0.999	0.997	1.87909e-53	pL.G1.v.Mit	Ncl	4.33902e-53
2.2154e-57	-0.410957	0.267	0.588	3.63303e-53	pL.G1.v.Mit	Mettl9	8.38904e-53
1.18092e-56	-0.436207	0.886	0.956	1.93659e-52	pL.G1.v.Mit	Hnrnpa3	4.4718e-52
1.42883e-56	0.138592	1	1	2.34314e-52	pL.G1.v.Mit	Rps6	5.41055e-52
1.65889e-56	-0.481411	0.294	0.588	2.72042e-52	pL.G1.v.Mit	Tpx2	6.28174e-52
4.18531e-56	0.41617	0.996	0.971	6.86348e-52	pL.G1.v.Mit	Mdk	1.58485e-51
4.62195e-56	0.421363	0.592	0.3	7.57954e-52	pL.G1.v.Mit	Meioc	1.75019e-51
7.64444e-56	0.364954	0.999	0.991	1.25361e-51	pL.G1.v.Mit	Tbca	2.89472e-51
8.35413e-56	-0.426255	0.91	0.966	1.36999e-51	pL.G1.v.Mit	Srsf7	3.16346e-51
4.75986e-55	-0.486011	0.551	0.803	7.8057e-51	pL.G1.v.Mit	Nolc1	1.80242e-50
2.16591e-53	-0.449056	0.782	0.92	3.55187e-49	pL.G1.v.Mit	Ralbp1	8.20165e-49
6.42561e-53	-0.475798	0.761	0.906	1.05374e-48	pL.G1.v.Mit	G3bp1	2.43318e-48
1.734e-52	0.40264	0.995	0.979	2.84359e-48	pL.G1.v.Mit	Smc1b	6.56614e-48
2.07162e-52	-0.474635	0.431	0.716	3.39725e-48	pL.G1.v.Mit	Tdh	7.84461e-48
5.58278e-52	-0.375328	0.966	0.982	9.1552e-48	pL.G1.v.Mit	Timm23	2.11403e-47
1.74948e-51	-0.434499	0.838	0.941	2.86898e-47	pL.G1.v.Mit	Hnrnpdl	6.62477e-47
3.93033e-51	0.43719	0.835	0.655	6.44534e-47	pL.G1.v.Mit	Tmed3	1.4883e-46
4.11142e-51	-0.411267	0.914	0.968	6.74232e-47	pL.G1.v.Mit	Dnajc8	1.55687e-46
7.56584e-51	-0.421575	0.789	0.913	1.24072e-46	pL.G1.v.Mit	Odc1	2.86496e-46
1.84638e-50	-0.435955	0.777	0.904	3.02788e-46	pL.G1.v.Mit	Nop58	6.99169e-46
3.96643e-50	-0.519804	0.926	0.977	6.50455e-46	pL.G1.v.Mit	Phlda2	1.50197e-45
5.20418e-50	-0.43849	0.297	0.589	8.53433e-46	pL.G1.v.Mit	Cep89	1.97067e-45
5.87738e-50	0.51137	0.761	0.587	9.63832e-46	pL.G1.v.Mit	Msx1	2.22559e-45
9.66298e-49	0.499333	0.621	0.371	1.58463e-44	pL.G1.v.Mit	Taf7l	3.65908e-44
3.26629e-48	0.27619	1	0.999	5.3564e-44	pL.G1.v.Mit	Atp5f1	1.23685e-43
3.47327e-48	-0.421571	0.674	0.866	5.69582e-44	pL.G1.v.Mit	Gar1	1.31522e-43
8.83227e-48	-0.357736	0.307	0.605	1.4484e-43	pL.G1.v.Mit	Ptbp1	3.34452e-43
3.22278e-47	-0.446838	0.875	0.959	5.28503e-43	pL.G1.v.Mit	Jpt1	1.22037e-42
4.72146e-47	0.374008	0.535	0.281	7.74272e-43	pL.G1.v.Mit	Tsc22d3	1.78787e-42
1.08605e-46	-0.517249	0.484	0.704	1.78101e-42	pL.G1.v.Mit	Bub3	4.11253e-42
1.29149e-46	-0.331955	0.207	0.491	2.11792e-42	pL.G1.v.Mit	Mki67	4.8905e-42
2.11739e-46	0.301994	0.998	0.993	3.47231e-42	pL.G1.v.Mit	Atox1	8.01792e-42
4.5526e-46	-0.409686	0.759	0.904	7.46581e-42	pL.G1.v.Mit	Ssrp1	1.72393e-41
5.12205e-45	-0.306022	0.99	0.988	8.39965e-41	pL.G1.v.Mit	Lsm2	1.93957e-40
9.62558e-45	0.389961	0.73	0.534	1.5785e-40	pL.G1.v.Mit	Wdr6	3.64492e-40
1.26386e-44	0.377958	0.665	0.436	2.07261e-40	pL.G1.v.Mit	Cstb	4.78587e-40
9.6802e-44	-0.345544	0.971	0.981	1.58746e-39	pL.G1.v.Mit	Trim28	3.6656e-39
1.21588e-43	0.390361	0.965	0.904	1.99392e-39	pL.G1.v.Mit	Selenok	4.60417e-39
2.48966e-43	-0.448031	0.684	0.857	4.0828e-39	pL.G1.v.Mit	Ddx39	9.42761e-39
3.19941e-43	-0.345072	0.173	0.425	5.24672e-39	pL.G1.v.Mit	Tuba1c	1.21152e-38
4.75325e-43	-0.431414	0.336	0.594	7.79485e-39	pL.G1.v.Mit	Mis18bp1	1.79991e-38
8.57493e-43	-0.28983	0.998	0.997	1.4062e-38	pL.G1.v.Mit	Stmn1	3.24707e-38
1.21605e-42	-0.371397	0.992	0.992	1.99421e-38	pL.G1.v.Mit	Rhox9	4.60483e-38
1.2617e-42	-0.396909	0.319	0.588	2.06906e-38	pL.G1.v.Mit	Kif2c	4.77769e-38
1.87421e-42	-0.422162	0.768	0.899	3.07351e-38	pL.G1.v.Mit	Ldhb	7.09706e-38
2.82655e-42	-0.43689	0.716	0.867	4.63526e-38	pL.G1.v.Mit	Cdca8	1.07033e-37
1.09769e-41	0.393831	0.804	0.649	1.80011e-37	pL.G1.v.Mit	Bod1l	4.15663e-37
1.23383e-41	0.341634	0.475	0.237	2.02336e-37	pL.G1.v.Mit	C8g	4.67214e-37
1.83124e-41	-0.343232	0.959	0.983	3.00304e-37	pL.G1.v.Mit	Chchd10	6.93434e-37
5.12669e-41	0.376426	0.595	0.377	8.40725e-37	pL.G1.v.Mit	Cd63	1.94132e-36
5.95512e-41	-0.382506	0.906	0.953	9.7658e-37	pL.G1.v.Mit	Stip1	2.25502e-36
1.95135e-40	-0.403102	0.627	0.821	3.20002e-36	pL.G1.v.Mit	Rrp15	7.38918e-36
4.05084e-40	0.288754	0.998	0.989	6.64298e-36	pL.G1.v.Mit	Serf1	1.53393e-35
1.1192e-39	0.361408	0.93	0.846	1.83538e-35	pL.G1.v.Mit	Arpc1a	4.23808e-35
2.39654e-39	0.134085	1	1	3.93009e-35	pL.G1.v.Mit	Eef1a1	9.07498e-35
9.2519e-39	-0.37057	0.927	0.966	1.51722e-34	pL.G1.v.Mit	Pou5f1	3.50342e-34
9.51926e-39	0.128687	1	1	1.56106e-34	pL.G1.v.Mit	Rps2	3.60466e-34
9.77823e-39	0.336509	0.974	0.946	1.60353e-34	pL.G1.v.Mit	Bex3	3.70272e-34
2.66912e-38	-0.389095	0.434	0.675	4.37709e-34	pL.G1.v.Mit	Cggbp1	1.01072e-33
3.14332e-38	-0.367638	0.568	0.778	5.15472e-34	pL.G1.v.Mit	Rnf126	1.19028e-33
3.80332e-38	0.34459	0.448	0.23	6.23706e-34	pL.G1.v.Mit	Sp5	1.4402e-33
8.3892e-38	-0.324732	0.266	0.526	1.37575e-33	pL.G1.v.Mit	Kif20a	3.17674e-33
1.14136e-37	0.384109	0.866	0.764	1.87171e-33	pL.G1.v.Mit	Pde6d	4.32197e-33
1.64512e-37	-0.188743	1	1	2.69783e-33	pL.G1.v.Mit	Hspe1	6.22956e-33
2.28159e-37	-0.214483	0.051	0.225	3.74158e-33	pL.G1.v.Mit	Blnk	8.63969e-33
7.58359e-37	-0.381491	0.935	0.967	1.24363e-32	pL.G1.v.Mit	Rhox6	2.87168e-32
8.19537e-37	-0.291923	0.989	0.992	1.34396e-32	pL.G1.v.Mit	Eef1d	3.10334e-32
1.35376e-36	-0.234407	0.108	0.322	2.22003e-32	pL.G1.v.Mit	Gdf3	5.12628e-32
1.39019e-36	-0.399443	0.64	0.802	2.27977e-32	pL.G1.v.Mit	Cdca3	5.26423e-32
3.91984e-36	-0.334325	0.935	0.976	6.42814e-32	pL.G1.v.Mit	Hspa9	1.48432e-31
4.32762e-36	-0.312315	0.999	0.999	7.09686e-32	pL.G1.v.Mit	Eif4a1	1.63874e-31
4.93305e-36	-0.318684	0.982	0.987	8.08971e-32	pL.G1.v.Mit	Slc25a4	1.868e-31
5.89709e-36	0.32777	0.483	0.268	9.67063e-32	pL.G1.v.Mit	H2-K1	2.23305e-31
7.84005e-36	-0.199918	1	0.999	1.28569e-31	pL.G1.v.Mit	Atp5g1	2.96879e-31
9.09134e-36	-0.442242	0.898	0.946	1.49089e-31	pL.G1.v.Mit	Utf1	3.44262e-31
9.66952e-36	-0.381894	0.386	0.623	1.5857e-31	pL.G1.v.Mit	Trp53	3.66156e-31
1.03259e-35	-0.337574	0.455	0.711	1.69335e-31	pL.G1.v.Mit	Actr3	3.91012e-31
1.0601e-35	-0.394207	0.935	0.972	1.73845e-31	pL.G1.v.Mit	Ifitm3	4.01427e-31
1.7705e-35	-0.521453	0.772	0.867	2.90344e-31	pL.G1.v.Mit	Arl6ip1	6.70435e-31
2.83119e-35	0.336144	0.72	0.55	4.64287e-31	pL.G1.v.Mit	Arhgdig	1.07209e-30
6.16798e-35	-0.33063	0.905	0.954	1.01149e-30	pL.G1.v.Mit	Eif3a	2.33563e-30
1.44488e-34	-0.2557	0.136	0.351	2.36946e-30	pL.G1.v.Mit	Kif11	5.47132e-30
1.87495e-34	-0.353084	0.819	0.917	3.07473e-30	pL.G1.v.Mit	Mcm6	7.09988e-30
2.29545e-34	0.29732	0.991	0.968	3.76431e-30	pL.G1.v.Mit	Sh3bgrl3	8.69219e-30
3.40333e-34	0.348927	0.853	0.754	5.58112e-30	pL.G1.v.Mit	Hsd17b10	1.28874e-29
3.53176e-34	-0.283962	0.292	0.55	5.79173e-30	pL.G1.v.Mit	Auh	1.33737e-29
4.05675e-34	-0.159284	0.028	0.17	6.65267e-30	pL.G1.v.Mit	Rgcc	1.53617e-29
4.81884e-34	-0.375884	0.711	0.848	7.90242e-30	pL.G1.v.Mit	Birc5	1.82475e-29
5.42804e-34	-0.248826	0.998	0.997	8.90145e-30	pL.G1.v.Mit	Btf3	2.05544e-29
6.79651e-34	0.35061	0.682	0.511	1.11456e-29	pL.G1.v.Mit	Ucp2	2.57363e-29
1.47046e-33	-0.282095	0.996	0.994	2.4114e-29	pL.G1.v.Mit	Lgals1	5.56818e-29
1.5186e-33	-0.18309	0.053	0.219	2.49035e-29	pL.G1.v.Mit	Arhgef39	5.75049e-29
1.80199e-33	-0.350084	0.747	0.888	2.95509e-29	pL.G1.v.Mit	Polr2e	6.8236e-29
2.43623e-33	-0.346235	0.8	0.913	3.99517e-29	pL.G1.v.Mit	Mrto4	9.22526e-29
2.79906e-33	0.38628	0.708	0.545	4.59017e-29	pL.G1.v.Mit	Fmr1nb	1.05992e-28
4.61047e-33	-0.326533	0.972	0.974	7.56071e-29	pL.G1.v.Mit	mt-Nd2	1.74585e-28
5.40122e-33	-0.31759	0.222	0.454	8.85747e-29	pL.G1.v.Mit	Tcl1	2.04528e-28
6.30294e-33	-0.353346	0.439	0.66	1.03362e-28	pL.G1.v.Mit	Srm	2.38674e-28
9.13796e-33	0.280418	0.426	0.218	1.49853e-28	pL.G1.v.Mit	Sdr39u1	3.46027e-28
1.55245e-32	-0.255438	0.17	0.397	2.54587e-28	pL.G1.v.Mit	Nfyb	5.87867e-28
2.0003e-32	-0.318538	0.4	0.638	3.2803e-28	pL.G1.v.Mit	Lonp1	7.57455e-28
2.33141e-32	0.334877	0.679	0.505	3.82327e-28	pL.G1.v.Mit	Reep5	8.82833e-28
2.44053e-32	-0.362754	0.619	0.801	4.00222e-28	pL.G1.v.Mit	Eef1e1	9.24155e-28
2.59742e-32	-0.194889	0.074	0.252	4.25951e-28	pL.G1.v.Mit	1700019D03Rik	9.83566e-28
3.37065e-32	-0.386981	0.594	0.764	5.52753e-28	pL.G1.v.Mit	Rest	1.27636e-27
3.42102e-32	0.30385	0.959	0.943	5.61014e-28	pL.G1.v.Mit	Stk31	1.29544e-27
3.77315e-32	0.196201	1	1	6.18759e-28	pL.G1.v.Mit	Oaz1	1.42878e-27
4.70049e-32	-0.317574	0.823	0.924	7.70833e-28	pL.G1.v.Mit	Dpy30	1.77993e-27
7.45564e-32	0.404989	0.937	0.885	1.22265e-27	pL.G1.v.Mit	Id1	2.82323e-27
7.45728e-32	0.229797	0.999	0.997	1.22292e-27	pL.G1.v.Mit	Micos10	2.82385e-27
1.51753e-31	0.263298	0.359	0.161	2.4886e-27	pL.G1.v.Mit	Rusc1	5.74644e-27
1.74041e-31	-0.30974	0.848	0.938	2.8541e-27	pL.G1.v.Mit	Cdc34	6.59042e-27
1.75055e-31	-0.338869	0.816	0.933	2.87073e-27	pL.G1.v.Mit	Gadd45gip1	6.62882e-27
1.89716e-31	-0.279569	0.981	0.989	3.11116e-27	pL.G1.v.Mit	Tomm20	7.18398e-27
2.0693e-31	0.345348	0.851	0.761	3.39344e-27	pL.G1.v.Mit	Tuba1a	7.83581e-27
2.93929e-31	0.301131	0.351	0.158	4.82013e-27	pL.G1.v.Mit	Snhg11	1.11302e-26
2.95582e-31	-0.238005	0.198	0.429	4.84724e-27	pL.G1.v.Mit	Taf5l	1.11928e-26
3.99657e-31	-0.232386	0.144	0.354	6.55398e-27	pL.G1.v.Mit	Ppp3r1	1.51338e-26
5.67784e-31	0.351553	0.933	0.875	9.31108e-27	pL.G1.v.Mit	Mael	2.15003e-26
6.1598e-31	0.296157	0.553	0.36	1.01015e-26	pL.G1.v.Mit	Gstm5	2.33253e-26
6.53715e-31	-0.34994	0.798	0.904	1.07203e-26	pL.G1.v.Mit	Pttg1	2.47542e-26
1.05047e-30	-0.303337	0.96	0.981	1.72266e-26	pL.G1.v.Mit	C1qbp	3.9778e-26
1.18125e-30	0.315375	0.93	0.867	1.93713e-26	pL.G1.v.Mit	Mien1	4.47303e-26
1.74669e-30	0.31347	0.902	0.812	2.8644e-26	pL.G1.v.Mit	Ttc3	6.6142e-26
3.21936e-30	-0.274804	0.989	0.99	5.27943e-26	pL.G1.v.Mit	Dnaja1	1.21907e-25
3.37553e-30	-0.246976	0.204	0.43	5.53554e-26	pL.G1.v.Mit	Tfap2c	1.27821e-25
3.65599e-30	-0.331721	0.575	0.766	5.99545e-26	pL.G1.v.Mit	Ncaph2	1.38441e-25
4.0365e-30	-0.314947	0.359	0.589	6.61946e-26	pL.G1.v.Mit	Kif22	1.5285e-25
4.68644e-30	0.30583	0.742	0.599	7.6853e-26	pL.G1.v.Mit	Atraid	1.77462e-25
9.26115e-30	0.315391	0.718	0.588	1.51874e-25	pL.G1.v.Mit	Sox4	3.50692e-25
1.00333e-29	0.090528	1	1	1.64536e-25	pL.G1.v.Mit	Rpl23	3.79931e-25
1.07888e-29	0.0938756	1	1	1.76926e-25	pL.G1.v.Mit	Rpl32	4.0854e-25
1.44525e-29	-0.33084	0.762	0.862	2.37006e-25	pL.G1.v.Mit	2810004N23Rik	5.47272e-25
1.45002e-29	-0.259933	0.167	0.372	2.37788e-25	pL.G1.v.Mit	Gabpb1	5.49077e-25
1.53212e-29	0.311237	0.861	0.786	2.51252e-25	pL.G1.v.Mit	Washc3	5.80166e-25
2.41894e-29	-0.339059	0.816	0.905	3.96681e-25	pL.G1.v.Mit	Phb	9.15978e-25
3.72654e-29	-0.199848	0.999	0.996	6.11115e-25	pL.G1.v.Mit	Serbp1	1.41113e-24
5.94808e-29	-0.203191	0.999	0.997	9.75426e-25	pL.G1.v.Mit	Rpl36al	2.25236e-24
6.25616e-29	0.296571	0.485	0.296	1.02595e-24	pL.G1.v.Mit	Pik3r3	2.36902e-24
7.1032e-29	0.207662	1	0.999	1.16485e-24	pL.G1.v.Mit	Uqcrh	2.68977e-24
8.53613e-29	-0.344675	0.758	0.868	1.39984e-24	pL.G1.v.Mit	Map1lc3b	3.23238e-24
9.60955e-29	-0.360599	0.606	0.789	1.57587e-24	pL.G1.v.Mit	Mtdh	3.63885e-24
1.09469e-28	-0.30417	0.922	0.959	1.79518e-24	pL.G1.v.Mit	Lsm8	4.14526e-24
1.32815e-28	-0.346995	0.719	0.841	2.17803e-24	pL.G1.v.Mit	A430005L14Rik	5.02929e-24
1.76206e-28	-0.312487	0.839	0.92	2.8896e-24	pL.G1.v.Mit	Ppp1cc	6.67239e-24
2.03904e-28	-0.305327	0.38	0.613	3.34383e-24	pL.G1.v.Mit	Rap1b	7.72124e-24
2.05173e-28	-0.249398	0.19	0.399	3.36463e-24	pL.G1.v.Mit	Arhgap19	7.76928e-24
2.30686e-28	-0.323006	0.565	0.751	3.78303e-24	pL.G1.v.Mit	Wdr43	8.7354e-24
2.40544e-28	0.300613	0.617	0.453	3.94468e-24	pL.G1.v.Mit	Metrn	9.10869e-24
2.54057e-28	0.308286	0.857	0.756	4.16628e-24	pL.G1.v.Mit	Bex4	9.62038e-24
2.6881e-28	0.282088	0.983	0.96	4.40822e-24	pL.G1.v.Mit	Ndufa1	1.0179e-23
2.92021e-28	-0.252591	0.228	0.447	4.78885e-24	pL.G1.v.Mit	Ncapd2	1.10579e-23
2.94126e-28	-0.337183	0.523	0.719	4.82337e-24	pL.G1.v.Mit	BC048679	1.11377e-23
3.59312e-28	-0.275332	0.978	0.991	5.89235e-24	pL.G1.v.Mit	Cfl1	1.36061e-23
4.34389e-28	-0.29608	0.293	0.508	7.12354e-24	pL.G1.v.Mit	Cdca2	1.6449e-23
5.65591e-28	-0.323965	0.75	0.87	9.27513e-24	pL.G1.v.Mit	Eif4a3	2.14173e-23
6.92471e-28	-0.351646	0.649	0.798	1.13558e-23	pL.G1.v.Mit	Eif4ebp1	2.62218e-23
7.92775e-28	0.2934	0.477	0.299	1.30007e-23	pL.G1.v.Mit	Nenf	3.002e-23
1.04448e-27	0.122537	1	1	1.71285e-23	pL.G1.v.Mit	Rpl7a	3.95514e-23
1.2778e-27	-0.26682	0.965	0.983	2.09546e-23	pL.G1.v.Mit	Dynll2	4.83865e-23
1.30308e-27	-0.271653	0.924	0.966	2.13692e-23	pL.G1.v.Mit	Mrps24	4.93438e-23
1.3345e-27	-0.274353	0.321	0.555	2.18845e-23	pL.G1.v.Mit	Cmas	5.05336e-23
1.8349e-27	-0.306813	0.464	0.699	3.00905e-23	pL.G1.v.Mit	Slc9a3r1	6.94822e-23
1.91833e-27	0.304934	0.833	0.763	3.14587e-23	pL.G1.v.Mit	Sdhc	7.26414e-23
2.55223e-27	-0.332947	0.602	0.768	4.1854e-23	pL.G1.v.Mit	Gnl3	9.66453e-23
3.56719e-27	-0.130593	0.024	0.141	5.84984e-23	pL.G1.v.Mit	Khdc1a	1.35079e-22
4.98924e-27	0.247907	0.985	0.977	8.18186e-23	pL.G1.v.Mit	Ndufv2	1.88928e-22
6.3514e-27	-0.334501	0.732	0.865	1.04157e-22	pL.G1.v.Mit	Spc25	2.40508e-22
7.8231e-27	-0.104719	0.008	0.103	1.28291e-22	pL.G1.v.Mit	Sfxn1	2.96237e-22
8.02237e-27	-0.313402	0.692	0.813	1.31559e-22	pL.G1.v.Mit	Hnrnpd	3.03783e-22
1.2226e-26	-0.266021	0.98	0.978	2.00494e-22	pL.G1.v.Mit	Nhp2	4.62962e-22
1.30758e-26	0.289708	0.641	0.467	2.14431e-22	pL.G1.v.Mit	Cd81	4.95143e-22
1.41384e-26	0.287144	0.94	0.882	2.31855e-22	pL.G1.v.Mit	Pigp	5.35377e-22
1.53111e-26	0.283603	0.673	0.521	2.51086e-22	pL.G1.v.Mit	Limd2	5.79784e-22
1.85609e-26	0.301966	0.463	0.293	3.04381e-22	pL.G1.v.Mit	Syngr4	7.02847e-22
2.12224e-26	0.258073	0.345	0.172	3.48026e-22	pL.G1.v.Mit	4930524B15Rik	8.03629e-22
2.14498e-26	0.263892	0.44	0.261	3.51756e-22	pL.G1.v.Mit	Syn2	8.12241e-22
2.7009e-26	-0.231801	0.206	0.414	4.42921e-22	pL.G1.v.Mit	Calcoco2	1.02275e-21
2.78436e-26	0.102764	1	1	4.56608e-22	pL.G1.v.Mit	Rps7	1.05435e-21
3.00691e-26	0.280929	0.653	0.516	4.93103e-22	pL.G1.v.Mit	Tcea3	1.13863e-21
3.98533e-26	0.264825	0.438	0.265	6.53555e-22	pL.G1.v.Mit	Dipk1b	1.50913e-21
4.22474e-26	-0.252727	0.246	0.454	6.92814e-22	pL.G1.v.Mit	Trim59	1.59978e-21
4.34654e-26	-0.295062	0.443	0.651	7.12789e-22	pL.G1.v.Mit	Ywhah	1.6459e-21
4.55107e-26	-0.302467	0.523	0.73	7.4633e-22	pL.G1.v.Mit	Dbf4	1.72335e-21
4.75087e-26	0.279787	0.94	0.904	7.79095e-22	pL.G1.v.Mit	Arf5	1.79901e-21
5.5848e-26	0.310355	0.555	0.403	9.15852e-22	pL.G1.v.Mit	Ctsl	2.1148e-21
5.90424e-26	-0.290095	0.686	0.837	9.68236e-22	pL.G1.v.Mit	Anapc15	2.23576e-21
7.52452e-26	0.281108	0.602	0.46	1.23395e-21	pL.G1.v.Mit	Ddx25	2.84931e-21
9.79201e-26	-0.215176	0.172	0.363	1.60579e-21	pL.G1.v.Mit	Fam3c	3.70794e-21
1.22357e-25	-0.262342	0.947	0.981	2.00653e-21	pL.G1.v.Mit	Hnrnpf	4.63328e-21
1.40142e-25	-0.361295	0.712	0.837	2.2982e-21	pL.G1.v.Mit	Ckb	5.30677e-21
1.45251e-25	0.296685	0.798	0.689	2.38197e-21	pL.G1.v.Mit	Mxd4	5.50021e-21
1.88168e-25	-0.23535	0.999	0.995	3.08576e-21	pL.G1.v.Mit	mt-Nd1	7.12535e-21
2.01797e-25	-0.246432	0.295	0.522	3.30927e-21	pL.G1.v.Mit	Eif2s3x	7.64144e-21
2.25169e-25	0.311859	0.572	0.406	3.69255e-21	pL.G1.v.Mit	Bex2	8.52648e-21
2.62116e-25	0.253076	0.357	0.182	4.29844e-21	pL.G1.v.Mit	H2-D1	9.92554e-21
2.78704e-25	-0.329467	0.304	0.498	4.57046e-21	pL.G1.v.Mit	Cenpe	1.05537e-20
2.82372e-25	0.175721	1	0.998	4.63062e-21	pL.G1.v.Mit	Sem1	1.06926e-20
3.78714e-25	-0.214324	0.165	0.356	6.21053e-21	pL.G1.v.Mit	Bub1b	1.43408e-20
4.3963e-25	0.24889	0.402	0.228	7.2095e-21	pL.G1.v.Mit	Cspg5	1.66475e-20
6.17761e-25	-0.279798	0.886	0.953	1.01307e-20	pL.G1.v.Mit	Mrpl15	2.33927e-20
6.36483e-25	-0.300605	0.838	0.928	1.04377e-20	pL.G1.v.Mit	Llph	2.41017e-20
6.46693e-25	-0.13461	0.04	0.164	1.06051e-20	pL.G1.v.Mit	Nanog	2.44883e-20
6.50133e-25	-0.233259	0.2	0.4	1.06615e-20	pL.G1.v.Mit	Rangap1	2.46186e-20
7.732e-25	-0.277303	0.315	0.526	1.26797e-20	pL.G1.v.Mit	Ccnf	2.92788e-20
9.63322e-25	0.202646	1	0.998	1.57975e-20	pL.G1.v.Mit	Pfdn5	3.64781e-20
1.51436e-24	-0.251622	0.268	0.469	2.48339e-20	pL.G1.v.Mit	Sgo1	5.73442e-20
1.78552e-24	-0.251486	0.967	0.986	2.92808e-20	pL.G1.v.Mit	Srsf2	6.76125e-20
1.7982e-24	-0.177922	1	0.998	2.94887e-20	pL.G1.v.Mit	Rpl38	6.80926e-20
1.9708e-24	0.267652	0.509	0.352	3.23191e-20	pL.G1.v.Mit	Sesn3	7.46281e-20
1.99335e-24	-0.247216	0.37	0.588	3.2689e-20	pL.G1.v.Mit	Cox11	7.54822e-20
2.01386e-24	0.268344	0.503	0.326	3.30253e-20	pL.G1.v.Mit	Xlr4a	7.62589e-20
2.2487e-24	0.283399	0.766	0.659	3.68764e-20	pL.G1.v.Mit	Hagh	8.51514e-20
2.98032e-24	-0.209761	0.996	0.994	4.88743e-20	pL.G1.v.Mit	Rbm8a	1.12856e-19
3.14428e-24	0.26474	0.745	0.64	5.15631e-20	pL.G1.v.Mit	Araf	1.19065e-19
3.22152e-24	0.264375	0.956	0.921	5.28297e-20	pL.G1.v.Mit	Tex19.1	1.21989e-19
3.33507e-24	0.303926	0.838	0.732	5.46919e-20	pL.G1.v.Mit	4930447C04Rik	1.26289e-19
3.84711e-24	-0.2332	0.212	0.405	6.30888e-20	pL.G1.v.Mit	Runx1t1	1.45679e-19
3.87447e-24	0.241126	0.985	0.97	6.35374e-20	pL.G1.v.Mit	Cst3	1.46715e-19
3.90186e-24	-0.189024	0.998	0.999	6.39866e-20	pL.G1.v.Mit	Gpx4	1.47752e-19
4.92631e-24	-0.207999	0.131	0.302	8.07865e-20	pL.G1.v.Mit	Hmmr	1.86544e-19
5.4832e-24	-0.150636	0.046	0.171	8.9919e-20	pL.G1.v.Mit	Dapl1	2.07632e-19
5.55884e-24	0.220785	0.326	0.163	9.11594e-20	pL.G1.v.Mit	Sh3bgr	2.10497e-19
5.72403e-24	-0.291114	0.951	0.968	9.38683e-20	pL.G1.v.Mit	Impdh2	2.16752e-19
1.1272e-23	0.259373	0.956	0.934	1.84849e-19	pL.G1.v.Mit	Ndufs2	4.26835e-19
1.62129e-23	-0.317006	0.924	0.967	2.65876e-19	pL.G1.v.Mit	Slc25a5	6.13936e-19
2.10834e-23	0.268935	0.914	0.843	3.45747e-19	pL.G1.v.Mit	Churc1	7.98365e-19
2.2019e-23	0.286327	0.688	0.564	3.61089e-19	pL.G1.v.Mit	Cmc4	8.33792e-19
2.30492e-23	0.137638	1	1	3.77984e-19	pL.G1.v.Mit	Cox4i1	8.72804e-19
2.34673e-23	-0.224117	0.977	0.983	3.84841e-19	pL.G1.v.Mit	Ube2i	8.88638e-19
2.56127e-23	0.146816	1	1	4.20023e-19	pL.G1.v.Mit	Atp5j2	9.69877e-19
2.63788e-23	-0.233738	0.196	0.384	4.32585e-19	pL.G1.v.Mit	Pecam1	9.98885e-19
2.6425e-23	-0.227822	0.996	0.99	4.33344e-19	pL.G1.v.Mit	Rbm39	1.00064e-18
3.19688e-23	0.236058	0.42	0.252	5.24257e-19	pL.G1.v.Mit	Podxl2	1.21056e-18
3.39984e-23	-0.261741	0.805	0.909	5.5754e-19	pL.G1.v.Mit	Adrm1	1.28742e-18
3.41539e-23	0.278257	0.837	0.756	5.60091e-19	pL.G1.v.Mit	Ap2m1	1.29331e-18
3.49264e-23	-0.295479	0.671	0.816	5.72759e-19	pL.G1.v.Mit	Adh5	1.32256e-18
3.70499e-23	-0.275298	0.826	0.893	6.07582e-19	pL.G1.v.Mit	Dph3	1.40297e-18
4.26172e-23	0.267162	0.486	0.315	6.98879e-19	pL.G1.v.Mit	Xlr4b	1.61378e-18
5.94131e-23	0.24237	0.517	0.369	9.74315e-19	pL.G1.v.Mit	Flywch2	2.24979e-18
6.53727e-23	0.197133	0.236	0.094	1.07205e-18	pL.G1.v.Mit	Hmgn3	2.47547e-18
6.66686e-23	-0.176606	0.122	0.286	1.0933e-18	pL.G1.v.Mit	Hexb	2.52454e-18
6.79834e-23	-0.258297	0.967	0.979	1.11486e-18	pL.G1.v.Mit	Srsf3	2.57433e-18
7.44275e-23	0.272065	0.751	0.638	1.22054e-18	pL.G1.v.Mit	M1ap	2.81835e-18
9.03193e-23	-0.324207	0.47	0.644	1.48115e-18	pL.G1.v.Mit	Cdk1	3.42012e-18
9.10068e-23	-0.248398	0.265	0.467	1.49242e-18	pL.G1.v.Mit	Racgap1	3.44616e-18
9.28768e-23	-0.268037	0.672	0.827	1.52309e-18	pL.G1.v.Mit	Exosc5	3.51697e-18
9.83588e-23	0.251209	0.434	0.277	1.61299e-18	pL.G1.v.Mit	Mboat7	3.72455e-18
1.0733e-22	-0.29135	0.737	0.86	1.7601e-18	pL.G1.v.Mit	Pa2g4	4.06426e-18
1.19789e-22	-0.149903	0.999	1	1.96442e-18	pL.G1.v.Mit	Mif	4.53604e-18
1.35682e-22	-0.314774	0.798	0.876	2.22504e-18	pL.G1.v.Mit	Arpc1b	5.13786e-18
2.0251e-22	0.158408	1	0.999	3.32096e-18	pL.G1.v.Mit	Atp5e	7.66844e-18
2.07575e-22	0.242345	0.958	0.919	3.40402e-18	pL.G1.v.Mit	Esd	7.86024e-18
2.0799e-22	0.228217	0.979	0.97	3.41082e-18	pL.G1.v.Mit	Mrps21	7.87594e-18
2.0914e-22	0.231549	0.387	0.229	3.42968e-18	pL.G1.v.Mit	Tmem205	7.9195e-18
2.28143e-22	0.200262	0.996	0.995	3.74131e-18	pL.G1.v.Mit	Ndufc2	8.63908e-18
3.2449e-22	0.180952	0.183	0.055	5.32131e-18	pL.G1.v.Mit	Ccnd2	1.22875e-17
3.38714e-22	-0.277408	0.814	0.918	5.55457e-18	pL.G1.v.Mit	Wdr18	1.28261e-17
3.62694e-22	0.29051	0.843	0.768	5.94781e-18	pL.G1.v.Mit	Upf3b	1.37341e-17
3.66133e-22	0.181195	1	0.997	6.00421e-18	pL.G1.v.Mit	Ndufb8	1.38643e-17
3.7513e-22	0.259987	0.969	0.943	6.15176e-18	pL.G1.v.Mit	Grcc10	1.4205e-17
4.02278e-22	0.239419	0.451	0.297	6.59695e-18	pL.G1.v.Mit	Bmyc	1.5233e-17
4.65679e-22	-0.219647	0.236	0.429	7.63666e-18	pL.G1.v.Mit	Ap3b2	1.76339e-17
5.10593e-22	0.0987468	1	1	8.37322e-18	pL.G1.v.Mit	Rpsa	1.93346e-17
6.11542e-22	-0.277084	0.634	0.777	1.00287e-17	pL.G1.v.Mit	Snrpa1	2.31573e-17
7.30376e-22	-0.27243	0.707	0.83	1.19774e-17	pL.G1.v.Mit	Gspt1	2.76572e-17
1.05423e-21	-0.266859	0.528	0.728	1.72884e-17	pL.G1.v.Mit	Tardbp	3.99207e-17
1.09222e-21	-0.171924	0.999	0.998	1.79114e-17	pL.G1.v.Mit	Dctpp1	4.13593e-17
1.1838e-21	0.241346	0.88	0.824	1.94131e-17	pL.G1.v.Mit	Emc10	4.48269e-17
1.24228e-21	-0.242207	0.936	0.955	2.03722e-17	pL.G1.v.Mit	Fus	4.70414e-17
1.33875e-21	0.191279	0.999	0.991	2.19542e-17	pL.G1.v.Mit	Ndufb11	5.06944e-17
1.41328e-21	-0.264159	0.379	0.574	2.31764e-17	pL.G1.v.Mit	Snx5	5.35166e-17
1.43489e-21	-0.276603	0.848	0.919	2.35307e-17	pL.G1.v.Mit	1810037I17Rik	5.43349e-17
1.47732e-21	-0.283483	0.851	0.91	2.42265e-17	pL.G1.v.Mit	Cyct	5.59415e-17
1.58654e-21	0.286832	0.624	0.493	2.60177e-17	pL.G1.v.Mit	Ppic	6.00775e-17
1.74401e-21	0.253561	0.935	0.899	2.86e-17	pL.G1.v.Mit	Psme2	6.60404e-17
2.25239e-21	0.249294	0.603	0.475	3.69369e-17	pL.G1.v.Mit	Tmem126a	8.52912e-17
2.26174e-21	-0.196956	0.155	0.322	3.70903e-17	pL.G1.v.Mit	Plcd1	8.56454e-17
2.53137e-21	0.246121	0.53	0.378	4.1512e-17	pL.G1.v.Mit	Baz1a	9.58555e-17
3.55181e-21	-0.173869	0.117	0.271	5.82461e-17	pL.G1.v.Mit	Gm10184	1.34496e-16
3.76752e-21	0.255394	0.869	0.808	6.17835e-17	pL.G1.v.Mit	Iqcb1	1.42665e-16
3.87335e-21	-0.099305	0.031	0.135	6.35191e-17	pL.G1.v.Mit	Galnt2	1.46672e-16
3.88038e-21	0.247949	0.734	0.66	6.36343e-17	pL.G1.v.Mit	Ciao2a	1.46938e-16
4.27498e-21	0.239504	0.989	0.963	7.01054e-17	pL.G1.v.Mit	Gm1673	1.61881e-16
4.49059e-21	0.257983	0.837	0.739	7.36411e-17	pL.G1.v.Mit	Kdm5a	1.70045e-16
6.05485e-21	-0.264941	0.386	0.588	9.92935e-17	pL.G1.v.Mit	Glud1	2.29279e-16
6.05598e-21	0.254403	0.588	0.461	9.93121e-17	pL.G1.v.Mit	Abcb6	2.29322e-16
6.49598e-21	0.275492	0.787	0.703	1.06528e-16	pL.G1.v.Mit	Rhox2a	2.45983e-16
6.86499e-21	0.146366	0.999	1	1.12579e-16	pL.G1.v.Mit	Ndufa6	2.59957e-16
7.2998e-21	0.193221	0.997	0.993	1.19709e-16	pL.G1.v.Mit	Ndufb9	2.76422e-16
7.36222e-21	-0.221012	0.991	0.992	1.20733e-16	pL.G1.v.Mit	Ifitm1	2.78785e-16
7.48252e-21	-0.28002	0.861	0.907	1.22706e-16	pL.G1.v.Mit	Apex1	2.83341e-16
7.49773e-21	0.236055	0.732	0.629	1.22955e-16	pL.G1.v.Mit	Fam174a	2.83917e-16
9.44315e-21	0.225456	0.357	0.207	1.54858e-16	pL.G1.v.Mit	Ccdc136	3.57584e-16
1.10757e-20	0.234658	0.491	0.324	1.8163e-16	pL.G1.v.Mit	Xlr4c	4.19403e-16
1.37459e-20	0.234876	0.737	0.609	2.25419e-16	pL.G1.v.Mit	Hdgfl2	5.20515e-16
1.41724e-20	-0.274349	0.613	0.778	2.32413e-16	pL.G1.v.Mit	Tsfm	5.36666e-16
1.46857e-20	0.243728	0.562	0.429	2.40831e-16	pL.G1.v.Mit	Nme4	5.56105e-16
1.47648e-20	-0.38932	0.807	0.847	2.42128e-16	pL.G1.v.Mit	Top2a	5.59099e-16
1.73658e-20	0.394459	0.735	0.666	2.84781e-16	pL.G1.v.Mit	Trap1a	6.5759e-16
1.77008e-20	-0.266444	0.44	0.628	2.90276e-16	pL.G1.v.Mit	Pbk	6.70277e-16
1.89055e-20	0.206315	0.302	0.156	3.10032e-16	pL.G1.v.Mit	Mgl2	7.15896e-16
2.31971e-20	0.228961	0.571	0.434	3.80409e-16	pL.G1.v.Mit	Card19	8.78404e-16
2.36972e-20	0.0891733	1	1	3.8861e-16	pL.G1.v.Mit	Rps4x	8.97341e-16
2.58855e-20	-0.26619	0.354	0.546	4.24496e-16	pL.G1.v.Mit	Brd8	9.80206e-16
3.41958e-20	0.259423	0.501	0.36	5.60777e-16	pL.G1.v.Mit	Fads2	1.29489e-15
3.46901e-20	-0.267976	0.489	0.674	5.68884e-16	pL.G1.v.Mit	Mybl2	1.31361e-15
3.77177e-20	-0.272381	0.927	0.96	6.18533e-16	pL.G1.v.Mit	Smc3	1.42826e-15
4.20197e-20	-0.200431	0.989	0.991	6.89081e-16	pL.G1.v.Mit	Eif2s2	1.59116e-15
4.21044e-20	0.253977	0.318	0.17	6.9047e-16	pL.G1.v.Mit	Xlr5a	1.59437e-15
4.76684e-20	0.212646	0.978	0.963	7.81714e-16	pL.G1.v.Mit	Lamtor2	1.80506e-15
4.77426e-20	-0.24294	0.842	0.91	7.8293e-16	pL.G1.v.Mit	Phf5a	1.80787e-15
5.00805e-20	0.283356	0.764	0.673	8.21269e-16	pL.G1.v.Mit	Asf1b	1.8964e-15
5.19189e-20	0.20182	0.39	0.24	8.51418e-16	pL.G1.v.Mit	C1qtnf12	1.96601e-15
5.9085e-20	-0.215076	0.989	0.994	9.68935e-16	pL.G1.v.Mit	Cnbp	2.23737e-15
6.97879e-20	0.13524	0.168	0.05	1.14445e-15	pL.G1.v.Mit	Gstt3	2.64266e-15
7.10229e-20	-0.187524	0.995	0.998	1.1647e-15	pL.G1.v.Mit	Siva1	2.68942e-15
7.16487e-20	-0.195741	0.16	0.319	1.17497e-15	pL.G1.v.Mit	Kifc1	2.71312e-15
8.02652e-20	-0.263268	0.66	0.796	1.31627e-15	pL.G1.v.Mit	Dohh	3.0394e-15
8.78096e-20	0.194773	0.992	0.981	1.43999e-15	pL.G1.v.Mit	Ndufb5	3.32509e-15
9.59043e-20	-0.249144	0.854	0.942	1.57274e-15	pL.G1.v.Mit	Hspa4	3.63161e-15
1.02342e-19	0.17205	0.245	0.108	1.67831e-15	pL.G1.v.Mit	Bin1	3.87539e-15
1.16977e-19	0.177183	0.999	0.994	1.91831e-15	pL.G1.v.Mit	Swi5	4.42958e-15
1.19378e-19	-0.252274	0.916	0.943	1.95767e-15	pL.G1.v.Mit	Ppig	4.52047e-15
1.24039e-19	-0.264559	0.653	0.794	2.03412e-15	pL.G1.v.Mit	Anp32e	4.697e-15
1.29742e-19	-0.264262	0.717	0.833	2.12764e-15	pL.G1.v.Mit	Ddx18	4.91293e-15
1.35193e-19	0.229361	0.94	0.919	2.21704e-15	pL.G1.v.Mit	Chd4	5.11937e-15
1.4372e-19	0.281947	0.841	0.773	2.35686e-15	pL.G1.v.Mit	Rbmx2	5.44223e-15
1.50654e-19	0.228286	0.968	0.94	2.47058e-15	pL.G1.v.Mit	Tmem147	5.70482e-15
1.52593e-19	-0.257953	0.527	0.705	2.50238e-15	pL.G1.v.Mit	Usp1	5.77825e-15
1.60395e-19	0.236032	0.61	0.48	2.63032e-15	pL.G1.v.Mit	Tspan31	6.07369e-15
1.66694e-19	0.253626	0.857	0.789	2.73361e-15	pL.G1.v.Mit	Ebpl	6.3122e-15
1.69281e-19	0.216862	0.983	0.973	2.77604e-15	pL.G1.v.Mit	Timm17b	6.41016e-15
1.76995e-19	-0.243146	0.89	0.94	2.90253e-15	pL.G1.v.Mit	Mrpl51	6.70226e-15
1.93307e-19	-0.230327	0.912	0.949	3.17005e-15	pL.G1.v.Mit	Srsf6	7.31997e-15
2.00498e-19	-0.201543	0.914	0.959	3.28796e-15	pL.G1.v.Mit	Mtch2	7.59225e-15
2.11178e-19	-0.190117	0.217	0.402	3.46311e-15	pL.G1.v.Mit	Tfam	7.99667e-15
2.2714e-19	-0.255325	0.737	0.842	3.72487e-15	pL.G1.v.Mit	Pcbp1	8.6011e-15
2.52883e-19	-0.214511	0.966	0.972	4.14703e-15	pL.G1.v.Mit	Arpp19	9.57592e-15
2.56741e-19	-0.285944	0.772	0.862	4.2103e-15	pL.G1.v.Mit	Cdk4	9.72201e-15
2.83204e-19	-0.241392	0.418	0.611	4.64426e-15	pL.G1.v.Mit	Nsun2	1.07241e-14
2.89245e-19	-0.230589	0.932	0.944	4.74332e-15	pL.G1.v.Mit	Prmt1	1.09528e-14
3.14713e-19	0.217802	0.91	0.851	5.16099e-15	pL.G1.v.Mit	Nae1	1.19173e-14
3.42423e-19	-0.14067	0.06	0.177	5.6154e-15	pL.G1.v.Mit	Hist1h1e	1.29665e-14
3.43678e-19	0.238796	0.587	0.457	5.63597e-15	pL.G1.v.Mit	Eva1b	1.3014e-14
5.12601e-19	-0.252305	0.809	0.899	8.40614e-15	pL.G1.v.Mit	Nol7	1.94107e-14
5.23571e-19	0.216287	0.572	0.441	8.58605e-15	pL.G1.v.Mit	1110012L19Rik	1.98261e-14
5.74449e-19	-0.254511	0.717	0.835	9.42039e-15	pL.G1.v.Mit	Naa50	2.17527e-14
5.815e-19	0.250598	0.764	0.674	9.53602e-15	pL.G1.v.Mit	Tmem59	2.20197e-14
6.47439e-19	-0.150418	0.128	0.277	1.06174e-14	pL.G1.v.Mit	Actn2	2.45166e-14
6.51752e-19	-0.211811	0.98	0.983	1.06881e-14	pL.G1.v.Mit	Ube2l3	2.46799e-14
7.09669e-19	-0.256343	0.471	0.652	1.16379e-14	pL.G1.v.Mit	Cd24a	2.6873e-14
7.5303e-19	0.232867	0.896	0.84	1.23489e-14	pL.G1.v.Mit	Akr1a1	2.8515e-14
8.49265e-19	-0.259449	0.55	0.718	1.39271e-14	pL.G1.v.Mit	Ywhab	3.21591e-14
9.09529e-19	0.241016	0.787	0.714	1.49154e-14	pL.G1.v.Mit	Syce1	3.44411e-14
9.69663e-19	0.2686	0.577	0.45	1.59015e-14	pL.G1.v.Mit	Tex15	3.67182e-14
9.89549e-19	-0.0848874	1	1	1.62276e-14	pL.G1.v.Mit	Rps11	3.74713e-14
1.03878e-18	0.183193	0.286	0.149	1.70349e-14	pL.G1.v.Mit	Elovl1	3.93355e-14
1.0407e-18	0.222464	0.365	0.226	1.70665e-14	pL.G1.v.Mit	F8a	3.94083e-14
1.04109e-18	0.228285	0.911	0.862	1.70728e-14	pL.G1.v.Mit	Romo1	3.9423e-14
1.13458e-18	-0.232481	0.937	0.966	1.86059e-14	pL.G1.v.Mit	0610010K14Rik	4.2963e-14
1.23058e-18	0.215203	0.98	0.961	2.01803e-14	pL.G1.v.Mit	Plp2	4.65984e-14
1.74008e-18	-0.184381	0.979	0.993	2.85356e-14	pL.G1.v.Mit	Npm3	6.58917e-14
1.79135e-18	0.184796	0.999	0.996	2.93763e-14	pL.G1.v.Mit	Snu13	6.7833e-14
1.79144e-18	-0.248127	0.772	0.879	2.93778e-14	pL.G1.v.Mit	Eif3b	6.78363e-14
1.95191e-18	-0.187374	0.215	0.389	3.20093e-14	pL.G1.v.Mit	Gtse1	7.39128e-14
2.09265e-18	0.191731	0.996	0.988	3.43173e-14	pL.G1.v.Mit	Anapc13	7.92423e-14
2.12728e-18	-0.253148	0.611	0.767	3.48852e-14	pL.G1.v.Mit	1700021F05Rik	8.05535e-14
2.28633e-18	-0.341954	0.257	0.425	3.74935e-14	pL.G1.v.Mit	Mt2	8.65765e-14
2.30698e-18	0.244979	0.751	0.681	3.78321e-14	pL.G1.v.Mit	Kdm5b	8.73583e-14
2.54848e-18	0.189114	0.996	0.988	4.17926e-14	pL.G1.v.Mit	Pcbp2	9.65034e-14
2.75614e-18	-0.235462	0.823	0.898	4.51979e-14	pL.G1.v.Mit	Psmb3	1.04367e-13
2.77891e-18	0.143272	1	0.999	4.55713e-14	pL.G1.v.Mit	Uqcr11	1.05229e-13
2.84874e-18	0.242723	0.799	0.729	4.67165e-14	pL.G1.v.Mit	Hsf2bp	1.07873e-13
2.91625e-18	0.119833	1	1	4.78235e-14	pL.G1.v.Mit	Rps27	1.10429e-13
2.96617e-18	0.22892	0.906	0.85	4.86422e-14	pL.G1.v.Mit	Chic2	1.1232e-13
3.61709e-18	0.239689	0.579	0.464	5.93167e-14	pL.G1.v.Mit	Syce3	1.36968e-13
3.74132e-18	0.207486	0.368	0.222	6.1354e-14	pL.G1.v.Mit	Tex19.2	1.41673e-13
4.52907e-18	-0.16153	0.167	0.329	7.42722e-14	pL.G1.v.Mit	Wdr4	1.71502e-13
4.6054e-18	-0.249172	0.758	0.876	7.55239e-14	pL.G1.v.Mit	Ppp2ca	1.74393e-13
4.68045e-18	0.26673	0.416	0.28	7.67547e-14	pL.G1.v.Mit	Xlr3c	1.77235e-13
4.72562e-18	-0.240103	0.341	0.523	7.74955e-14	pL.G1.v.Mit	Socs2	1.78945e-13
4.7621e-18	-0.169342	0.115	0.253	7.80937e-14	pL.G1.v.Mit	Kpna2	1.80327e-13
5.90778e-18	0.233384	0.431	0.292	9.68818e-14	pL.G1.v.Mit	Rgs10	2.2371e-13
6.32668e-18	-0.231638	0.391	0.578	1.03751e-13	pL.G1.v.Mit	Tomm40	2.39572e-13
6.6532e-18	-0.278969	0.947	0.971	1.09106e-13	pL.G1.v.Mit	Slbp	2.51937e-13
6.66746e-18	-0.231859	0.991	0.991	1.0934e-13	pL.G1.v.Mit	Srrm2	2.52477e-13
7.1118e-18	-0.121546	0.052	0.159	1.16626e-13	pL.G1.v.Mit	Hist1h1b	2.69302e-13
7.82169e-18	0.16773	0.241	0.113	1.28268e-13	pL.G1.v.Mit	Klhl35	2.96184e-13
8.50648e-18	0.222185	0.65	0.541	1.39498e-13	pL.G1.v.Mit	Acadvl	3.22115e-13
8.96928e-18	0.194416	0.323	0.183	1.47087e-13	pL.G1.v.Mit	Xlr3a	3.3964e-13
9.572e-18	-0.233343	0.781	0.868	1.56971e-13	pL.G1.v.Mit	Emc8	3.62463e-13
1.04301e-17	-0.163868	1	0.999	1.71043e-13	pL.G1.v.Mit	Dynll1	3.94956e-13
1.24125e-17	-0.261473	0.766	0.856	2.03552e-13	pL.G1.v.Mit	Ssna1	4.70023e-13
1.25643e-17	0.242306	0.943	0.932	2.06041e-13	pL.G1.v.Mit	Eif4a2	4.75771e-13
1.28541e-17	-0.23672	0.921	0.959	2.10794e-13	pL.G1.v.Mit	Ccnb2	4.86746e-13
1.49083e-17	-0.145999	1	1	2.44481e-13	pL.G1.v.Mit	Ran	5.64531e-13
1.5347e-17	-0.127633	0.079	0.202	2.51675e-13	pL.G1.v.Mit	Fam83d	5.81143e-13
1.55038e-17	-0.141455	1	1	2.54247e-13	pL.G1.v.Mit	Rpl22l1	5.87082e-13
1.58024e-17	-0.152382	0.151	0.303	2.59144e-13	pL.G1.v.Mit	Tnfrsf19	5.98391e-13
1.59078e-17	0.197439	0.416	0.276	2.60872e-13	pL.G1.v.Mit	Ogfr	6.0238e-13
1.65056e-17	0.0970797	0.111	0.021	2.70675e-13	pL.G1.v.Mit	Plin3	6.25017e-13
1.82499e-17	-0.235178	0.332	0.521	2.9928e-13	pL.G1.v.Mit	Igfbpl1	6.91068e-13
2.07648e-17	-0.260599	0.561	0.719	3.40523e-13	pL.G1.v.Mit	Tmem97	7.86302e-13
2.19413e-17	-0.209823	0.282	0.457	3.59816e-13	pL.G1.v.Mit	Cotl1	8.30853e-13
2.21962e-17	0.232897	0.417	0.289	3.63996e-13	pL.G1.v.Mit	Rhox7b	8.40504e-13
2.35089e-17	-0.134913	1	1	3.85522e-13	pL.G1.v.Mit	Rplp0	8.9021e-13
2.40249e-17	0.0905417	1	1	3.93985e-13	pL.G1.v.Mit	Cox7c	9.09752e-13
2.41103e-17	-0.218477	0.302	0.479	3.95384e-13	pL.G1.v.Mit	Gjb3	9.12983e-13
2.45559e-17	0.25293	0.379	0.245	4.02693e-13	pL.G1.v.Mit	Dmrtc2	9.29859e-13
3.2749e-17	-0.268412	0.706	0.811	5.37051e-13	pL.G1.v.Mit	Ythdc1	1.24011e-12
3.47403e-17	-0.241217	0.333	0.505	5.69706e-13	pL.G1.v.Mit	Sqle	1.31551e-12
3.83684e-17	0.213782	0.992	0.984	6.29203e-13	pL.G1.v.Mit	Prdx4	1.4529e-12
3.8827e-17	0.205572	0.559	0.432	6.36724e-13	pL.G1.v.Mit	Rbmxl2	1.47026e-12
4.54459e-17	0.220366	0.701	0.606	7.45267e-13	pL.G1.v.Mit	Emc7	1.7209e-12
4.7359e-17	0.210993	0.426	0.294	7.76641e-13	pL.G1.v.Mit	Dbndd2	1.79334e-12
5.0511e-17	0.165254	0.266	0.137	8.28329e-13	pL.G1.v.Mit	Sec1	1.9127e-12
5.65494e-17	0.0962349	1	1	9.27354e-13	pL.G1.v.Mit	Rpl10a	2.14136e-12
5.65515e-17	-0.191492	0.971	0.984	9.27388e-13	pL.G1.v.Mit	Snrpd3	2.14144e-12
6.06752e-17	0.219858	0.439	0.311	9.95013e-13	pL.G1.v.Mit	Fundc2	2.29759e-12
6.75097e-17	-0.233216	0.793	0.886	1.10709e-12	pL.G1.v.Mit	Sar1a	2.55639e-12
7.43507e-17	-0.117622	0.043	0.138	1.21928e-12	pL.G1.v.Mit	Morc1	2.81544e-12
7.75998e-17	-0.199363	0.296	0.474	1.27256e-12	pL.G1.v.Mit	Mbtps1	2.93847e-12
7.79601e-17	0.21309	0.471	0.342	1.27847e-12	pL.G1.v.Mit	Smim19	2.95211e-12
8.0814e-17	-0.195686	0.917	0.958	1.32527e-12	pL.G1.v.Mit	Ubxn1	3.06018e-12
8.45097e-17	0.217415	0.559	0.426	1.38587e-12	pL.G1.v.Mit	Ddit4	3.20013e-12
8.86035e-17	-0.108358	1	1	1.45301e-12	pL.G1.v.Mit	Rpl30	3.35515e-12
9.14187e-17	-0.231736	0.494	0.675	1.49917e-12	pL.G1.v.Mit	Tspan13	3.46175e-12
1.06416e-16	0.205584	0.973	0.96	1.74511e-12	pL.G1.v.Mit	Selenow	4.02964e-12
1.06478e-16	-0.242235	0.735	0.82	1.74613e-12	pL.G1.v.Mit	Alg13	4.03199e-12
1.11817e-16	-0.210358	0.371	0.552	1.83369e-12	pL.G1.v.Mit	Dgcr8	4.23417e-12
1.14646e-16	-0.234567	0.38	0.551	1.88008e-12	pL.G1.v.Mit	Carhsp1	4.3413e-12
1.15108e-16	0.150529	0.173	0.065	1.88765e-12	pL.G1.v.Mit	Uckl1	4.35878e-12
1.15511e-16	-0.242865	0.806	0.886	1.89426e-12	pL.G1.v.Mit	Zfp428	4.37405e-12
1.1777e-16	0.155289	1	0.999	1.93131e-12	pL.G1.v.Mit	Ndufs5	4.45959e-12
1.17855e-16	0.228652	0.791	0.698	1.9327e-12	pL.G1.v.Mit	Cd9	4.46281e-12
1.33567e-16	0.209939	0.464	0.34	2.19037e-12	pL.G1.v.Mit	Hes6	5.05779e-12
1.33896e-16	0.0686161	1	1	2.19576e-12	pL.G1.v.Mit	Rps23	5.07024e-12
1.41918e-16	0.20983	0.405	0.275	2.32732e-12	pL.G1.v.Mit	Ccnb1ip1	5.37403e-12
1.47073e-16	0.225518	0.977	0.943	2.41186e-12	pL.G1.v.Mit	Bcap31	5.56923e-12
1.68308e-16	-0.253178	0.611	0.763	2.76008e-12	pL.G1.v.Mit	Snrpn	6.37331e-12
1.7021e-16	-0.159405	0.152	0.297	2.79127e-12	pL.G1.v.Mit	Nuf2	6.44533e-12
1.78472e-16	-0.145645	0.13	0.27	2.92676e-12	pL.G1.v.Mit	Aurkb	6.7582e-12
1.8021e-16	-0.212814	0.864	0.938	2.95527e-12	pL.G1.v.Mit	Sap18	6.82403e-12
1.86448e-16	0.225945	0.648	0.546	3.05755e-12	pL.G1.v.Mit	Copa	7.06021e-12
1.87889e-16	-0.18946	0.247	0.418	3.0812e-12	pL.G1.v.Mit	Mthfd1	7.11481e-12
2.05314e-16	-0.12683	1	1	3.36694e-12	pL.G1.v.Mit	Npm1	7.77462e-12
2.14301e-16	0.108964	0.126	0.033	3.51431e-12	pL.G1.v.Mit	Synpr	8.11492e-12
2.32324e-16	-0.22192	0.246	0.408	3.80988e-12	pL.G1.v.Mit	Pclaf	8.79742e-12
2.35102e-16	-0.234008	0.895	0.947	3.85545e-12	pL.G1.v.Mit	Txnl1	8.90262e-12
2.40474e-16	-0.24074	0.756	0.862	3.94354e-12	pL.G1.v.Mit	Fam104a	9.10604e-12
2.8903e-16	0.185543	0.993	0.991	4.7398e-12	pL.G1.v.Mit	Atp6v1g1	1.09447e-11
2.9083e-16	0.248428	0.677	0.59	4.76932e-12	pL.G1.v.Mit	Taf7	1.10128e-11
3.36976e-16	-0.217662	0.302	0.476	5.52607e-12	pL.G1.v.Mit	Apoe	1.27603e-11
3.66942e-16	0.212666	0.872	0.824	6.01749e-12	pL.G1.v.Mit	Mpc2	1.3895e-11
3.76193e-16	0.200944	0.495	0.369	6.16918e-12	pL.G1.v.Mit	Cuedc2	1.42453e-11
3.88502e-16	-0.0953309	0.044	0.138	6.37104e-12	pL.G1.v.Mit	Pla1a	1.47114e-11
4.034e-16	0.128924	1	0.999	6.61535e-12	pL.G1.v.Mit	Rpl36a	1.52755e-11
4.06989e-16	-0.237041	0.556	0.717	6.67421e-12	pL.G1.v.Mit	Mtf2	1.54114e-11
4.12585e-16	-0.219574	0.846	0.924	6.76598e-12	pL.G1.v.Mit	Pmf1	1.56233e-11
4.159e-16	-0.197312	0.973	0.981	6.82034e-12	pL.G1.v.Mit	Phb2	1.57489e-11
4.20312e-16	0.192348	0.398	0.27	6.8927e-12	pL.G1.v.Mit	Fsd1	1.5916e-11
4.30857e-16	0.195689	0.988	0.982	7.06562e-12	pL.G1.v.Mit	Sarnp	1.63153e-11
4.36821e-16	0.172096	0.995	0.986	7.16342e-12	pL.G1.v.Mit	Eif3i	1.65411e-11
4.52093e-16	0.2163	0.626	0.52	7.41387e-12	pL.G1.v.Mit	Fbln1	1.71194e-11
4.52882e-16	-0.142605	0.116	0.247	7.42681e-12	pL.G1.v.Mit	Cenpl	1.71493e-11
4.66866e-16	-0.208101	0.906	0.953	7.65614e-12	pL.G1.v.Mit	Fkbp2	1.76788e-11
4.85814e-16	0.199243	0.408	0.283	7.96686e-12	pL.G1.v.Mit	Xlr3b	1.83963e-11
5.41666e-16	-0.161386	0.189	0.347	8.88279e-12	pL.G1.v.Mit	G2e3	2.05113e-11
5.58998e-16	0.202944	0.468	0.336	9.167e-12	pL.G1.v.Mit	Fbxl19	2.11676e-11
5.69469e-16	-0.190172	0.963	0.974	9.33872e-12	pL.G1.v.Mit	Hnrnpu	2.15641e-11
5.75995e-16	-0.239527	0.557	0.707	9.44575e-12	pL.G1.v.Mit	Fbxo31	2.18112e-11
6.01127e-16	0.263404	0.757	0.683	9.85789e-12	pL.G1.v.Mit	Rhox1	2.27629e-11
6.06897e-16	-0.15949	0.189	0.341	9.9525e-12	pL.G1.v.Mit	Myo10	2.29814e-11
6.1863e-16	0.204832	0.44	0.322	1.01449e-11	pL.G1.v.Mit	Ethe1	2.34256e-11
6.20493e-16	-0.238024	0.373	0.533	1.01755e-11	pL.G1.v.Mit	Eno1	2.34962e-11
6.32343e-16	-0.184168	0.976	0.979	1.03698e-11	pL.G1.v.Mit	Dynlrb1	2.39449e-11
6.4143e-16	-0.233912	0.807	0.884	1.05188e-11	pL.G1.v.Mit	Gtpbp4	2.4289e-11
6.64829e-16	-0.115731	0.071	0.181	1.09025e-11	pL.G1.v.Mit	L1td1	2.51751e-11
6.66503e-16	-0.215079	0.324	0.494	1.093e-11	pL.G1.v.Mit	Shmt1	2.52385e-11
6.73594e-16	0.207639	0.751	0.669	1.10463e-11	pL.G1.v.Mit	Fbxo6	2.5507e-11
7.7023e-16	0.221201	0.495	0.375	1.2631e-11	pL.G1.v.Mit	Phf21a	2.91663e-11
8.21055e-16	-0.154123	1	0.995	1.34645e-11	pL.G1.v.Mit	mt-Cytb	3.10909e-11
1.1527e-15	0.199025	0.491	0.381	1.8903e-11	pL.G1.v.Mit	Zfp580	4.36491e-11
1.21928e-15	0.22594	0.843	0.782	1.9995e-11	pL.G1.v.Mit	Tmem234	4.61705e-11
1.25411e-15	-0.161483	0.197	0.354	2.05662e-11	pL.G1.v.Mit	Tet1	4.74895e-11
1.26338e-15	-0.150907	0.2	0.363	2.07181e-11	pL.G1.v.Mit	Cnep1r1	4.78404e-11
1.3536e-15	0.220304	0.588	0.493	2.21977e-11	pL.G1.v.Mit	Jak1	5.12568e-11
1.3747e-15	-0.121109	0.125	0.262	2.25437e-11	pL.G1.v.Mit	Prdx3	5.20557e-11
1.55151e-15	0.198971	0.983	0.962	2.54432e-11	pL.G1.v.Mit	Dad1	5.87511e-11
1.59822e-15	0.178367	0.331	0.2	2.62093e-11	pL.G1.v.Mit	Cyba	6.05199e-11
1.68696e-15	-0.253177	0.645	0.778	2.76644e-11	pL.G1.v.Mit	Lap3	6.388e-11
1.80259e-15	0.157921	0.993	0.986	2.95607e-11	pL.G1.v.Mit	Vcp	6.82587e-11
1.82329e-15	-0.15456	0.152	0.291	2.99001e-11	pL.G1.v.Mit	Ubald2	6.90424e-11
2.26583e-15	0.186676	0.375	0.248	3.71573e-11	pL.G1.v.Mit	Clic1	8.58e-11
2.27551e-15	0.238174	0.877	0.829	3.73161e-11	pL.G1.v.Mit	Commd3	8.61668e-11
2.29064e-15	-0.236847	0.854	0.918	3.75642e-11	pL.G1.v.Mit	Sfpq	8.67396e-11
2.34913e-15	-0.233199	0.724	0.84	3.85234e-11	pL.G1.v.Mit	Mfge8	8.89546e-11
2.36842e-15	-0.212011	0.388	0.559	3.88398e-11	pL.G1.v.Mit	BC003965	8.96851e-11
2.40924e-15	-0.131294	0.123	0.253	3.95092e-11	pL.G1.v.Mit	Epp13	9.12308e-11
2.45997e-15	0.205499	0.558	0.46	4.0341e-11	pL.G1.v.Mit	Mnd1	9.31517e-11
2.70225e-15	0.184756	0.962	0.937	4.43142e-11	pL.G1.v.Mit	Cops9	1.02326e-10
2.79898e-15	0.156675	0.244	0.127	4.59005e-11	pL.G1.v.Mit	Cib2	1.05989e-10
2.81517e-15	0.184614	0.494	0.366	4.6166e-11	pL.G1.v.Mit	Cfap36	1.06602e-10
2.83909e-15	0.125047	0.999	0.999	4.65583e-11	pL.G1.v.Mit	Cox5b	1.07508e-10
2.95834e-15	-0.215237	0.393	0.566	4.85137e-11	pL.G1.v.Mit	Prmt3	1.12023e-10
3.37181e-15	0.173466	0.37	0.238	5.52943e-11	pL.G1.v.Mit	Rab34	1.2768e-10
3.63413e-15	0.149598	0.215	0.103	5.95961e-11	pL.G1.v.Mit	Prr13	1.37614e-10
3.73816e-15	0.168416	0.305	0.184	6.13021e-11	pL.G1.v.Mit	Rhox7a	1.41553e-10
4.00992e-15	0.217183	0.429	0.313	6.57587e-11	pL.G1.v.Mit	Xlr	1.51844e-10
4.01822e-15	0.209696	0.869	0.819	6.58948e-11	pL.G1.v.Mit	Slc25a31	1.52158e-10
4.10327e-15	-0.18053	0.948	0.964	6.72894e-11	pL.G1.v.Mit	Pfdn6	1.55378e-10
4.11856e-15	0.192449	0.696	0.612	6.75402e-11	pL.G1.v.Mit	Stk25	1.55957e-10
4.33141e-15	0.219046	0.754	0.696	7.10309e-11	pL.G1.v.Mit	Dcps	1.64018e-10
4.33858e-15	-0.251063	0.763	0.84	7.11483e-11	pL.G1.v.Mit	Nop56	1.64289e-10
5.29066e-15	-0.231722	0.675	0.796	8.67615e-11	pL.G1.v.Mit	Pspc1	2.00341e-10
5.40879e-15	-0.132276	0.999	0.996	8.86988e-11	pL.G1.v.Mit	mt-Atp6	2.04815e-10
5.6292e-15	0.190511	0.512	0.387	9.23132e-11	pL.G1.v.Mit	Tmed4	2.13161e-10
5.71529e-15	0.17546	0.996	0.988	9.3725e-11	pL.G1.v.Mit	Smdt1	2.16421e-10
6.29929e-15	0.188732	0.737	0.662	1.03302e-10	pL.G1.v.Mit	Trappc3	2.38535e-10
6.76215e-15	0.207452	0.869	0.845	1.10892e-10	pL.G1.v.Mit	Psme1	2.56062e-10
7.00958e-15	0.180177	0.352	0.23	1.1495e-10	pL.G1.v.Mit	Dll3	2.65432e-10
7.04676e-15	-0.201938	0.378	0.553	1.1556e-10	pL.G1.v.Mit	Nudcd2	2.6684e-10
7.10528e-15	-0.189566	0.918	0.945	1.1652e-10	pL.G1.v.Mit	Rnps1	2.69056e-10
7.55906e-15	-0.222571	0.878	0.934	1.23961e-10	pL.G1.v.Mit	Dazap1	2.86239e-10
7.83779e-15	-0.078619	1	1	1.28532e-10	pL.G1.v.Mit	Rpl6	2.96794e-10
7.93628e-15	-0.115106	0.091	0.207	1.30147e-10	pL.G1.v.Mit	Slc25a13	3.00523e-10
8.23206e-15	-0.105636	1	1	1.34998e-10	pL.G1.v.Mit	Rps13	3.11724e-10
9.02409e-15	0.189776	0.36	0.236	1.47986e-10	pL.G1.v.Mit	Lmo1	3.41715e-10
9.10763e-15	0.207604	0.743	0.683	1.49356e-10	pL.G1.v.Mit	Ndufs1	3.44879e-10
9.49096e-15	0.189592	0.477	0.359	1.55642e-10	pL.G1.v.Mit	Pepd	3.59394e-10
1.00275e-14	0.207455	0.417	0.295	1.6444e-10	pL.G1.v.Mit	Crabp2	3.7971e-10
1.02337e-14	0.144288	0.219	0.108	1.67822e-10	pL.G1.v.Mit	Slc22a17	3.87518e-10
1.07821e-14	-0.198652	0.916	0.95	1.76816e-10	pL.G1.v.Mit	Glrx2	4.08286e-10
1.1866e-14	-0.219609	0.881	0.924	1.94591e-10	pL.G1.v.Mit	Txnl4a	4.4933e-10
1.18941e-14	-0.232422	0.508	0.663	1.95051e-10	pL.G1.v.Mit	Rbm38	4.50393e-10
1.20744e-14	-0.163593	0.989	0.994	1.98008e-10	pL.G1.v.Mit	Nme1	4.5722e-10
1.2304e-14	0.173613	0.327	0.201	2.01773e-10	pL.G1.v.Mit	Figla	4.65916e-10
1.3554e-14	0.170834	0.315	0.193	2.22272e-10	pL.G1.v.Mit	Chadl	5.1325e-10
1.43372e-14	0.1994	0.938	0.909	2.35116e-10	pL.G1.v.Mit	Map7d2	5.42907e-10
1.44364e-14	-0.191249	0.247	0.403	2.36743e-10	pL.G1.v.Mit	2410004B18Rik	5.46664e-10
1.56112e-14	0.213124	0.608	0.514	2.56009e-10	pL.G1.v.Mit	Acat2	5.91151e-10
1.62127e-14	0.240058	0.826	0.764	2.65872e-10	pL.G1.v.Mit	Sct	6.13925e-10
1.63943e-14	0.113049	0.14	0.048	2.68851e-10	pL.G1.v.Mit	Zfp541	6.20804e-10
1.66084e-14	0.213934	0.802	0.76	2.72361e-10	pL.G1.v.Mit	Coa3	6.28909e-10
1.76079e-14	0.127828	0.169	0.07	2.88753e-10	pL.G1.v.Mit	Abca3	6.6676e-10
1.79779e-14	-0.209379	0.276	0.428	2.9482e-10	pL.G1.v.Mit	Fzr1	6.80771e-10
1.83711e-14	-0.217623	0.459	0.618	3.01268e-10	pL.G1.v.Mit	Btg3	6.95658e-10
1.8541e-14	-0.225306	0.6	0.749	3.04054e-10	pL.G1.v.Mit	Mat2a	7.02093e-10
1.86705e-14	0.183912	0.323	0.202	3.06177e-10	pL.G1.v.Mit	Dmrta2	7.06995e-10
1.99362e-14	0.206376	0.462	0.348	3.26934e-10	pL.G1.v.Mit	Ptprf	7.54924e-10
2.22614e-14	0.122984	1	1	3.65065e-10	pL.G1.v.Mit	Atp5b	8.42973e-10
2.32942e-14	0.196364	0.914	0.86	3.82001e-10	pL.G1.v.Mit	Copb2	8.8208e-10
2.35465e-14	-0.203102	0.415	0.577	3.86139e-10	pL.G1.v.Mit	Pias4	8.91635e-10
2.42822e-14	-0.104108	0.084	0.195	3.98204e-10	pL.G1.v.Mit	Usp10	9.19494e-10
2.47049e-14	0.160428	0.997	0.994	4.05135e-10	pL.G1.v.Mit	Ndufb4	9.355e-10
2.54866e-14	-0.250555	0.503	0.658	4.17955e-10	pL.G1.v.Mit	Smc1a	9.65102e-10
2.88976e-14	0.205283	0.429	0.322	4.73892e-10	pL.G1.v.Mit	Ptprs	1.09427e-09
2.95529e-14	-0.206999	0.845	0.903	4.84638e-10	pL.G1.v.Mit	Parp1	1.11908e-09
2.98705e-14	0.175307	0.305	0.185	4.89847e-10	pL.G1.v.Mit	Ddb2	1.13111e-09
3.00165e-14	0.0615287	1	1	4.9224e-10	pL.G1.v.Mit	Rps24	1.13663e-09
3.05379e-14	-0.170587	0.236	0.389	5.00792e-10	pL.G1.v.Mit	Tst	1.15638e-09
3.10146e-14	0.182464	0.371	0.25	5.08608e-10	pL.G1.v.Mit	Cgrrf1	1.17443e-09
3.13329e-14	0.222581	0.703	0.616	5.13829e-10	pL.G1.v.Mit	Cdkn2a	1.18648e-09
3.22286e-14	0.184941	0.57	0.473	5.28516e-10	pL.G1.v.Mit	Nucb1	1.2204e-09
3.41514e-14	0.203826	0.764	0.713	5.60049e-10	pL.G1.v.Mit	Snapin	1.29321e-09
3.44786e-14	0.0606298	1	1	5.65415e-10	pL.G1.v.Mit	Rpl26	1.3056e-09
3.98803e-14	-0.18074	0.954	0.967	6.53998e-10	pL.G1.v.Mit	Nop10	1.51015e-09
4.14071e-14	0.168306	0.992	0.98	6.79035e-10	pL.G1.v.Mit	Srp14	1.56796e-09
4.21212e-14	0.182119	0.526	0.415	6.90746e-10	pL.G1.v.Mit	Nudt8	1.595e-09
4.3143e-14	-0.194079	0.927	0.954	7.07503e-10	pL.G1.v.Mit	Zc3h15	1.6337e-09
4.33132e-14	-0.31933	0.744	0.837	7.10293e-10	pL.G1.v.Mit	Cbx3	1.64014e-09
4.33592e-14	0.159503	0.218	0.111	7.11048e-10	pL.G1.v.Mit	Gab3	1.64188e-09
4.33635e-14	0.174279	0.989	0.978	7.11118e-10	pL.G1.v.Mit	Sfr1	1.64205e-09
4.40771e-14	-0.218755	0.454	0.607	7.2282e-10	pL.G1.v.Mit	Ndufaf4	1.66907e-09
4.41206e-14	0.196183	0.385	0.265	7.23534e-10	pL.G1.v.Mit	Gpx3	1.67072e-09
4.46074e-14	-0.158316	0.194	0.345	7.31516e-10	pL.G1.v.Mit	Cdca4	1.68915e-09
4.51224e-14	-0.212639	0.614	0.751	7.39962e-10	pL.G1.v.Mit	Stoml2	1.70865e-09
4.65429e-14	0.189721	0.571	0.471	7.63257e-10	pL.G1.v.Mit	Aamdc	1.76244e-09
5.14057e-14	-0.150484	0.232	0.393	8.43002e-10	pL.G1.v.Mit	Tbrg4	1.94658e-09
5.19822e-14	0.177514	0.45	0.342	8.52456e-10	pL.G1.v.Mit	Nek1	1.96841e-09
5.49324e-14	0.15166	0.244	0.13	9.00837e-10	pL.G1.v.Mit	Spdya	2.08013e-09
5.6679e-14	-0.175636	0.962	0.978	9.29479e-10	pL.G1.v.Mit	Metap2	2.14626e-09
6.21578e-14	-0.206674	0.333	0.494	1.01933e-09	pL.G1.v.Mit	Acot1	2.35373e-09
6.65838e-14	-0.198807	0.361	0.533	1.09191e-09	pL.G1.v.Mit	Espl1	2.52133e-09
6.75532e-14	0.200692	0.455	0.346	1.10781e-09	pL.G1.v.Mit	Rnf212b	2.55804e-09
6.79273e-14	0.177527	0.989	0.975	1.11394e-09	pL.G1.v.Mit	Fkbp6	2.5722e-09
7.1966e-14	0.112171	0.154	0.059	1.18017e-09	pL.G1.v.Mit	Tcn2	2.72514e-09
7.25417e-14	-0.223071	0.419	0.586	1.18961e-09	pL.G1.v.Mit	Arrdc4	2.74694e-09
7.28878e-14	0.162752	0.992	0.985	1.19529e-09	pL.G1.v.Mit	Nedd8	2.76004e-09
7.60384e-14	-0.191878	0.36	0.531	1.24695e-09	pL.G1.v.Mit	Vta1	2.87935e-09
7.62877e-14	0.129572	1	0.998	1.25104e-09	pL.G1.v.Mit	Dazl	2.88879e-09
7.73422e-14	-0.218366	0.696	0.829	1.26833e-09	pL.G1.v.Mit	Ruvbl1	2.92872e-09
7.84568e-14	0.168581	0.467	0.348	1.28661e-09	pL.G1.v.Mit	Pard6a	2.97092e-09
7.84753e-14	0.159809	0.996	0.988	1.28692e-09	pL.G1.v.Mit	Ndufb6	2.97162e-09
7.93446e-14	-0.174989	0.275	0.433	1.30117e-09	pL.G1.v.Mit	Slain2	3.00454e-09
9.35972e-14	0.183568	0.97	0.955	1.5349e-09	pL.G1.v.Mit	Idh3g	3.54424e-09
9.55049e-14	-0.101117	0.073	0.173	1.56619e-09	pL.G1.v.Mit	Phf11d	3.61649e-09
9.84117e-14	0.143878	0.182	0.082	1.61385e-09	pL.G1.v.Mit	Fam111a	3.72655e-09
1.00418e-13	0.193347	0.89	0.848	1.64676e-09	pL.G1.v.Mit	Ndufa9	3.80255e-09
1.05108e-13	-0.16191	0.253	0.412	1.72366e-09	pL.G1.v.Mit	Cactin	3.98011e-09
1.0766e-13	-0.174999	0.104	0.213	1.76552e-09	pL.G1.v.Mit	Sag	4.07677e-09
1.11699e-13	0.167843	0.431	0.323	1.83175e-09	pL.G1.v.Mit	Slc25a23	4.22969e-09
1.14094e-13	-0.188362	0.281	0.445	1.87102e-09	pL.G1.v.Mit	Txndc5	4.32038e-09
1.28514e-13	0.133595	1	0.999	2.1075e-09	pL.G1.v.Mit	Atp5mpl	4.86643e-09
1.29553e-13	0.194877	0.778	0.715	2.12453e-09	pL.G1.v.Mit	Pkig	4.90577e-09
1.41008e-13	0.198243	0.429	0.323	2.31239e-09	pL.G1.v.Mit	Igbp1	5.33955e-09
1.53564e-13	0.189588	0.365	0.258	2.51829e-09	pL.G1.v.Mit	Shisa5	5.815e-09
1.60638e-13	-0.177093	0.213	0.355	2.6343e-09	pL.G1.v.Mit	Msmo1	6.08288e-09
1.71186e-13	-0.140473	0.138	0.263	2.80728e-09	pL.G1.v.Mit	Sgo2a	6.4823e-09
1.84275e-13	-0.187721	0.323	0.499	3.02193e-09	pL.G1.v.Mit	Jpt2	6.97794e-09
1.88768e-13	0.177509	0.429	0.31	3.0956e-09	pL.G1.v.Mit	Uhrf1	7.14807e-09
1.9486e-13	0.167725	0.998	0.989	3.19551e-09	pL.G1.v.Mit	Dbi	7.37877e-09
2.03291e-13	0.154757	0.303	0.188	3.33378e-09	pL.G1.v.Mit	Ctsf	7.69803e-09
2.04071e-13	0.196131	0.935	0.911	3.34655e-09	pL.G1.v.Mit	Lage3	7.72754e-09
2.1495e-13	0.159056	0.263	0.151	3.52497e-09	pL.G1.v.Mit	Fkbpl	8.13953e-09
2.17526e-13	0.195171	0.544	0.442	3.5672e-09	pL.G1.v.Mit	Mettl26	8.23705e-09
2.21157e-13	0.192485	0.598	0.507	3.62675e-09	pL.G1.v.Mit	Bloc1s2	8.37453e-09
2.27267e-13	0.186397	0.458	0.354	3.72695e-09	pL.G1.v.Mit	Acot7	8.60591e-09
2.33925e-13	-0.0748896	0.044	0.128	3.83613e-09	pL.G1.v.Mit	Ins2	8.85803e-09
2.39289e-13	-0.19914	0.852	0.918	3.92411e-09	pL.G1.v.Mit	Srpk1	9.06117e-09
2.39572e-13	0.17922	0.51	0.418	3.92874e-09	pL.G1.v.Mit	Wbp1	9.07187e-09
2.53868e-13	0.196084	0.814	0.772	4.16317e-09	pL.G1.v.Mit	Ggnbp2	9.6132e-09
2.60349e-13	0.192581	0.877	0.838	4.26946e-09	pL.G1.v.Mit	Gabarap	9.85862e-09
2.60459e-13	-0.0942807	0.077	0.179	4.27127e-09	pL.G1.v.Mit	Gxylt1	9.86281e-09
2.75492e-13	0.18414	0.932	0.913	4.5178e-09	pL.G1.v.Mit	Mrps36	1.04321e-08
3.00927e-13	0.162004	0.38	0.267	4.9349e-09	pL.G1.v.Mit	Tmem9b	1.13952e-08
3.13491e-13	-0.19386	0.944	0.966	5.14093e-09	pL.G1.v.Mit	Fubp1	1.1871e-08
3.16256e-13	-0.179993	0.978	0.987	5.18628e-09	pL.G1.v.Mit	Ube2d3	1.19757e-08
3.23166e-13	-0.135524	0.174	0.312	5.2996e-09	pL.G1.v.Mit	Dppa2	1.22373e-08
3.24809e-13	0.125582	1	0.996	5.32655e-09	pL.G1.v.Mit	Ndufa13	1.22996e-08
3.31099e-13	0.148839	0.32	0.202	5.42969e-09	pL.G1.v.Mit	Ech1	1.25377e-08
3.32959e-13	0.172256	0.406	0.295	5.4602e-09	pL.G1.v.Mit	Tsc22d4	1.26082e-08
3.36004e-13	0.15207	0.315	0.202	5.51013e-09	pL.G1.v.Mit	Zbtb32	1.27235e-08
3.36195e-13	0.18178	0.75	0.683	5.51327e-09	pL.G1.v.Mit	Marc2	1.27307e-08
3.38149e-13	0.200012	0.899	0.869	5.54531e-09	pL.G1.v.Mit	Tceal9	1.28047e-08
3.5251e-13	0.0968944	1	1	5.7808e-09	pL.G1.v.Mit	Serf2	1.33485e-08
3.66399e-13	0.206473	0.676	0.605	6.00857e-09	pL.G1.v.Mit	Tex264	1.38744e-08
3.67754e-13	-0.195388	0.404	0.565	6.03079e-09	pL.G1.v.Mit	March7	1.39257e-08
3.82354e-13	-0.120048	0.131	0.254	6.27022e-09	pL.G1.v.Mit	Arid4a	1.44786e-08
3.82751e-13	0.12984	0.166	0.072	6.27673e-09	pL.G1.v.Mit	Xlr5b	1.44936e-08
4.02736e-13	-0.186072	0.249	0.391	6.60446e-09	pL.G1.v.Mit	Gstm3	1.52504e-08
4.07237e-13	0.18314	0.442	0.34	6.67828e-09	pL.G1.v.Mit	Commd7	1.54208e-08
4.07312e-13	-0.139573	0.149	0.274	6.67951e-09	pL.G1.v.Mit	Etv5	1.54237e-08
4.07317e-13	-0.211222	0.447	0.617	6.67959e-09	pL.G1.v.Mit	Mdm2	1.54239e-08
4.23777e-13	0.063774	1	1	6.94952e-09	pL.G1.v.Mit	Rpl13a	1.60472e-08
4.50045e-13	0.190999	0.796	0.744	7.38029e-09	pL.G1.v.Mit	Commd4	1.70419e-08
4.72162e-13	-0.195576	0.876	0.92	7.74298e-09	pL.G1.v.Mit	Papola	1.78793e-08
5.1719e-13	-0.166736	0.338	0.511	8.48141e-09	pL.G1.v.Mit	Stk24	1.95845e-08
5.29362e-13	0.165746	0.586	0.484	8.68101e-09	pL.G1.v.Mit	Lipt2	2.00454e-08
5.32511e-13	0.0947567	1	1	8.73265e-09	pL.G1.v.Mit	Rpl39	2.01646e-08
5.44471e-13	-0.0785475	1	1	8.92879e-09	pL.G1.v.Mit	Rps18	2.06175e-08
5.45632e-13	0.104552	0.136	0.049	8.94781e-09	pL.G1.v.Mit	Raet1e	2.06614e-08
5.45845e-13	-0.217306	0.43	0.578	8.95131e-09	pL.G1.v.Mit	Pdlim4	2.06695e-08
5.47544e-13	0.175942	0.308	0.197	8.97917e-09	pL.G1.v.Mit	Fxyd5	2.07338e-08
5.57348e-13	-0.11837	0.149	0.281	9.13995e-09	pL.G1.v.Mit	Ska1	2.11051e-08
5.79224e-13	-0.249898	0.898	0.931	9.4987e-09	pL.G1.v.Mit	Pcna	2.19335e-08
5.98695e-13	-0.103171	1	1	9.818e-09	pL.G1.v.Mit	Rps25	2.26708e-08
6.12754e-13	0.180703	0.404	0.302	1.00485e-08	pL.G1.v.Mit	Smim8	2.32031e-08
6.484e-13	-0.215717	0.672	0.786	1.06331e-08	pL.G1.v.Mit	Rtf1	2.4553e-08
6.48546e-13	-0.192597	0.783	0.85	1.06355e-08	pL.G1.v.Mit	Snw1	2.45585e-08
6.5532e-13	0.155326	0.289	0.176	1.07466e-08	pL.G1.v.Mit	Cdc6	2.4815e-08
6.60683e-13	-0.200792	0.526	0.672	1.08345e-08	pL.G1.v.Mit	Bcl7c	2.50181e-08
6.8794e-13	-0.210547	0.601	0.747	1.12815e-08	pL.G1.v.Mit	Eif4h	2.60502e-08
7.12797e-13	0.171443	0.362	0.252	1.16892e-08	pL.G1.v.Mit	Serpinb6a	2.69915e-08
7.17044e-13	0.151317	0.336	0.221	1.17588e-08	pL.G1.v.Mit	Sirt2	2.71523e-08
7.31219e-13	0.182994	0.854	0.799	1.19913e-08	pL.G1.v.Mit	Ddrgk1	2.76891e-08
7.3263e-13	0.17733	0.47	0.385	1.20144e-08	pL.G1.v.Mit	Nsd1	2.77425e-08
7.41413e-13	0.172125	0.347	0.237	1.21584e-08	pL.G1.v.Mit	Aard	2.80751e-08
8.08075e-13	0.189104	0.85	0.8	1.32516e-08	pL.G1.v.Mit	Krcc1	3.05994e-08
9.04518e-13	-0.22238	0.619	0.743	1.48332e-08	pL.G1.v.Mit	Tyms	3.42514e-08
9.18694e-13	-0.129417	0.153	0.28	1.50657e-08	pL.G1.v.Mit	Lmnb1	3.47882e-08
9.80949e-13	-0.114886	0.999	0.997	1.60866e-08	pL.G1.v.Mit	mt-Co2	3.71456e-08
1.07075e-12	-0.192629	0.624	0.753	1.75592e-08	pL.G1.v.Mit	Rfc1	4.0546e-08
1.07351e-12	-0.166622	0.938	0.964	1.76044e-08	pL.G1.v.Mit	Zfp706	4.06505e-08
1.12275e-12	0.141153	0.23	0.126	1.84119e-08	pL.G1.v.Mit	Afmid	4.2515e-08
1.16083e-12	0.147855	0.26	0.149	1.90364e-08	pL.G1.v.Mit	Lrif1	4.39571e-08
1.17133e-12	-0.197989	0.451	0.605	1.92087e-08	pL.G1.v.Mit	Rrs1	4.43548e-08
1.1908e-12	0.171279	0.311	0.203	1.95279e-08	pL.G1.v.Mit	Igfbp2	4.5092e-08
1.19647e-12	-0.19709	0.794	0.856	1.9621e-08	pL.G1.v.Mit	Nsmce4a	4.53068e-08
1.27146e-12	-0.178452	0.941	0.962	2.08506e-08	pL.G1.v.Mit	Dtymk	4.81462e-08
1.27329e-12	-0.151276	0.198	0.336	2.08807e-08	pL.G1.v.Mit	Sephs1	4.82157e-08
1.29274e-12	-0.209795	0.54	0.679	2.11996e-08	pL.G1.v.Mit	Stk11	4.89521e-08
1.304e-12	0.120775	0.172	0.078	2.13843e-08	pL.G1.v.Mit	Olfm2	4.93785e-08
1.31955e-12	-0.217891	0.588	0.727	2.16394e-08	pL.G1.v.Mit	Csnk2a1	4.99675e-08
1.40728e-12	-0.18499	0.932	0.957	2.30781e-08	pL.G1.v.Mit	Ddx39b	5.32897e-08
1.45001e-12	0.155075	0.999	0.987	2.37788e-08	pL.G1.v.Mit	Ndufc1	5.49077e-08
1.47029e-12	-0.185837	0.908	0.948	2.41114e-08	pL.G1.v.Mit	Puf60	5.56757e-08
1.48755e-12	-0.220155	0.761	0.835	2.43943e-08	pL.G1.v.Mit	Cdv3	5.63291e-08
1.50468e-12	-0.163294	0.976	0.978	2.46753e-08	pL.G1.v.Mit	Zcrb1	5.69778e-08
1.50869e-12	-0.083615	0.048	0.129	2.4741e-08	pL.G1.v.Mit	Zbtb2	5.71295e-08
1.55363e-12	0.188971	0.741	0.679	2.54779e-08	pL.G1.v.Mit	Tpgs2	5.88312e-08
1.57749e-12	0.177476	0.78	0.708	2.58692e-08	pL.G1.v.Mit	Gnai2	5.97348e-08
1.59307e-12	0.193787	0.707	0.657	2.61248e-08	pL.G1.v.Mit	Rbpms2	6.03248e-08
1.61714e-12	0.212142	0.73	0.673	2.65195e-08	pL.G1.v.Mit	Nipbl	6.12362e-08
1.65557e-12	-0.0824949	1	0.999	2.71497e-08	pL.G1.v.Mit	Rpl28	6.26915e-08
1.69204e-12	-0.227192	0.568	0.694	2.77477e-08	pL.G1.v.Mit	Ppp1r14b	6.40724e-08
1.71915e-12	0.2051	0.516	0.431	2.81924e-08	pL.G1.v.Mit	Maged2	6.50991e-08
1.73218e-12	-0.166377	0.246	0.388	2.8406e-08	pL.G1.v.Mit	Tma16	6.55925e-08
1.74478e-12	-0.197053	0.378	0.533	2.86127e-08	pL.G1.v.Mit	Tacc3	6.60697e-08
1.77084e-12	0.102029	1	1	2.90399e-08	pL.G1.v.Mit	Gng5	6.70562e-08
1.78449e-12	0.131612	0.245	0.137	2.92638e-08	pL.G1.v.Mit	Dlk1	6.75732e-08
1.83951e-12	-0.190958	0.592	0.728	3.01661e-08	pL.G1.v.Mit	Wapl	6.96568e-08
1.85794e-12	-0.180464	0.896	0.919	3.04683e-08	pL.G1.v.Mit	Cops7a	7.03545e-08
2.12629e-12	0.170255	0.88	0.841	3.4869e-08	pL.G1.v.Mit	Rab11a	8.05162e-08
2.18334e-12	0.179559	0.405	0.3	3.58047e-08	pL.G1.v.Mit	Nsdhl	8.26767e-08
2.22899e-12	0.197269	0.936	0.901	3.65533e-08	pL.G1.v.Mit	Krtcap2	8.44053e-08
2.25099e-12	0.122197	0.182	0.087	3.69139e-08	pL.G1.v.Mit	Nup62cl	8.52381e-08
2.35979e-12	0.160003	0.295	0.19	3.86983e-08	pL.G1.v.Mit	Rac3	8.93583e-08
2.4254e-12	-0.164481	0.304	0.456	3.97741e-08	pL.G1.v.Mit	B230219D22Rik	9.18426e-08
2.48742e-12	-0.194363	0.368	0.518	4.07912e-08	pL.G1.v.Mit	Fbxo22	9.41911e-08
2.51354e-12	-0.0988473	0.07	0.162	4.12196e-08	pL.G1.v.Mit	Gna14	9.51802e-08
2.54129e-12	-0.126913	0.149	0.272	4.16745e-08	pL.G1.v.Mit	Trmt61a	9.62309e-08
2.55232e-12	0.181534	0.919	0.882	4.18555e-08	pL.G1.v.Mit	Iah1	9.66486e-08
2.78196e-12	-0.216243	0.727	0.837	4.56214e-08	pL.G1.v.Mit	Alad	1.05345e-07
2.81176e-12	0.0903678	0.112	0.036	4.61101e-08	pL.G1.v.Mit	Bin2	1.06473e-07
2.93454e-12	0.21255	0.847	0.795	4.81235e-08	pL.G1.v.Mit	Cdkn1c	1.11122e-07
2.94073e-12	0.186018	0.675	0.594	4.8225e-08	pL.G1.v.Mit	Pstk	1.11357e-07
3.1001e-12	0.167614	0.594	0.509	5.08386e-08	pL.G1.v.Mit	2310009B15Rik	1.17392e-07
3.30998e-12	-0.184895	0.874	0.926	5.42804e-08	pL.G1.v.Mit	Rab5if	1.25339e-07
3.39962e-12	0.188316	0.45	0.355	5.57503e-08	pL.G1.v.Mit	Top2b	1.28733e-07
3.50703e-12	-0.195108	0.446	0.6	5.75117e-08	pL.G1.v.Mit	Rnaseh2a	1.32801e-07
3.52365e-12	-0.18008	0.806	0.875	5.77844e-08	pL.G1.v.Mit	Ccdc124	1.3343e-07
3.52717e-12	-0.140816	0.235	0.381	5.78421e-08	pL.G1.v.Mit	Usp22	1.33563e-07
3.52785e-12	0.138769	0.228	0.127	5.78531e-08	pL.G1.v.Mit	Ilvbl	1.33589e-07
3.75637e-12	-0.21538	0.563	0.693	6.16007e-08	pL.G1.v.Mit	Nol12	1.42242e-07
3.7822e-12	0.188948	0.768	0.711	6.20242e-08	pL.G1.v.Mit	Dnajb11	1.4322e-07
3.90676e-12	-0.173845	0.845	0.887	6.4067e-08	pL.G1.v.Mit	Pabpn1	1.47937e-07
3.96887e-12	0.195244	0.731	0.668	6.50855e-08	pL.G1.v.Mit	Macrod2	1.50289e-07
4.08035e-12	-0.199403	0.73	0.827	6.69136e-08	pL.G1.v.Mit	Ppm1g	1.54511e-07
4.08167e-12	-0.172688	0.457	0.612	6.69354e-08	pL.G1.v.Mit	Nubp1	1.54561e-07
4.10535e-12	-0.178993	0.439	0.6	6.73237e-08	pL.G1.v.Mit	Ruvbl2	1.55457e-07
4.21301e-12	-0.18749	0.517	0.669	6.90892e-08	pL.G1.v.Mit	Rrm1	1.59534e-07
4.37138e-12	0.170043	0.606	0.528	7.16863e-08	pL.G1.v.Mit	B230118H07Rik	1.65531e-07
4.437e-12	-0.213198	0.492	0.637	7.27624e-08	pL.G1.v.Mit	Nol8	1.68016e-07
4.94368e-12	0.093613	0.121	0.043	8.10714e-08	pL.G1.v.Mit	Gripap1	1.87202e-07
5.01584e-12	-0.194969	0.455	0.595	8.22548e-08	pL.G1.v.Mit	Lrrc47	1.89935e-07
5.21014e-12	0.172222	0.521	0.421	8.54411e-08	pL.G1.v.Mit	Emc2	1.97292e-07
5.39127e-12	-0.129347	0.189	0.325	8.84114e-08	pL.G1.v.Mit	Lims1	2.04151e-07
5.41847e-12	-0.211162	0.626	0.742	8.88575e-08	pL.G1.v.Mit	Arpc4	2.05181e-07
5.47729e-12	0.181162	0.561	0.472	8.98222e-08	pL.G1.v.Mit	Slc35b2	2.07409e-07
5.87413e-12	0.182268	0.442	0.342	9.63298e-08	pL.G1.v.Mit	Lzts2	2.22436e-07
6.04497e-12	-0.0883904	0.054	0.136	9.91314e-08	pL.G1.v.Mit	Etv4	2.28905e-07
6.14014e-12	-0.135454	0.2	0.337	1.00692e-07	pL.G1.v.Mit	Golt1b	2.32509e-07
6.14473e-12	-0.18289	0.279	0.425	1.00767e-07	pL.G1.v.Mit	Knstrn	2.32682e-07
6.25992e-12	0.112173	0.176	0.084	1.02656e-07	pL.G1.v.Mit	Galnt12	2.37044e-07
6.59115e-12	0.179812	0.858	0.828	1.08088e-07	pL.G1.v.Mit	Poldip2	2.49587e-07
6.70001e-12	-0.198075	0.744	0.832	1.09874e-07	pL.G1.v.Mit	Exosc7	2.53709e-07
6.75178e-12	0.15834	0.672	0.605	1.10722e-07	pL.G1.v.Mit	Uqcc3	2.5567e-07
6.89229e-12	0.172291	0.527	0.439	1.13027e-07	pL.G1.v.Mit	Oat	2.6099e-07
7.06261e-12	0.181498	0.632	0.553	1.1582e-07	pL.G1.v.Mit	Vps28	2.6744e-07
7.61091e-12	0.206196	0.268	0.167	1.24811e-07	pL.G1.v.Mit	Rhox13	2.88202e-07
7.79963e-12	-0.198591	0.483	0.625	1.27906e-07	pL.G1.v.Mit	Rap1a	2.95349e-07
8.05349e-12	-0.181418	0.872	0.914	1.32069e-07	pL.G1.v.Mit	Srrm1	3.04961e-07
8.63966e-12	0.141508	0.999	0.993	1.41682e-07	pL.G1.v.Mit	Ndufb2	3.27158e-07
8.7448e-12	-0.145451	0.191	0.318	1.43406e-07	pL.G1.v.Mit	Fbxw11	3.31139e-07
8.88954e-12	-0.123586	0.156	0.279	1.4578e-07	pL.G1.v.Mit	Nol9	3.3662e-07
9.1323e-12	0.168318	0.75	0.694	1.49761e-07	pL.G1.v.Mit	Rnf138	3.45813e-07
1.04123e-11	0.169991	0.659	0.598	1.70751e-07	pL.G1.v.Mit	Atp6v1e1	3.94281e-07
1.05941e-11	0.145164	0.255	0.151	1.73732e-07	pL.G1.v.Mit	Zmat1	4.01166e-07
1.06428e-11	0.18626	0.467	0.39	1.74531e-07	pL.G1.v.Mit	Cenpq	4.03009e-07
1.06599e-11	-0.274459	0.753	0.816	1.74811e-07	pL.G1.v.Mit	Dnd1	4.03657e-07
1.1063e-11	-0.0713262	0.038	0.111	1.81421e-07	pL.G1.v.Mit	Dpys	4.18921e-07
1.17453e-11	0.1093	0.166	0.078	1.9261e-07	pL.G1.v.Mit	Hdac11	4.44758e-07
1.21296e-11	0.19185	0.664	0.592	1.98913e-07	pL.G1.v.Mit	Nrtn	4.5931e-07
1.22171e-11	0.171628	0.795	0.766	2.00348e-07	pL.G1.v.Mit	Vamp3	4.62623e-07
1.22589e-11	0.171803	0.49	0.395	2.01033e-07	pL.G1.v.Mit	Aup1	4.64206e-07
1.25432e-11	0.148113	0.264	0.163	2.05696e-07	pL.G1.v.Mit	4931406C07Rik	4.74974e-07
1.28599e-11	-0.187825	0.463	0.613	2.10889e-07	pL.G1.v.Mit	Cfap20	4.86964e-07
1.33934e-11	0.155852	0.236	0.139	2.19638e-07	pL.G1.v.Mit	Trank1	5.07168e-07
1.35038e-11	-0.164681	0.975	0.977	2.21449e-07	pL.G1.v.Mit	Cisd1	5.11348e-07
1.36256e-11	0.133367	0.224	0.128	2.23447e-07	pL.G1.v.Mit	Zfp61	5.15962e-07
1.36942e-11	-0.198591	0.482	0.647	2.24571e-07	pL.G1.v.Mit	Pelp1	5.18559e-07
1.37921e-11	0.156895	0.489	0.392	2.26177e-07	pL.G1.v.Mit	Dtd1	5.22265e-07
1.38566e-11	-0.0816668	1	1	2.27235e-07	pL.G1.v.Mit	Rpl29	5.24709e-07
1.44186e-11	0.170202	0.693	0.637	2.36451e-07	pL.G1.v.Mit	Rnaset2a	5.45989e-07
1.50495e-11	0.150038	0.255	0.152	2.46796e-07	pL.G1.v.Mit	Gins2	5.69878e-07
1.523e-11	-0.126098	0.168	0.294	2.49757e-07	pL.G1.v.Mit	Tcof1	5.76714e-07
1.59987e-11	0.142985	0.278	0.172	2.62362e-07	pL.G1.v.Mit	Inca1	6.05821e-07
1.62424e-11	0.128289	0.191	0.1	2.66359e-07	pL.G1.v.Mit	Smarcd3	6.15051e-07
1.64461e-11	-0.147211	0.987	0.986	2.69699e-07	pL.G1.v.Mit	Slc25a3	6.22764e-07
1.65332e-11	0.166831	0.51	0.417	2.71128e-07	pL.G1.v.Mit	Tcf12	6.26064e-07
1.79773e-11	0.172783	0.841	0.796	2.94809e-07	pL.G1.v.Mit	Cebpzos	6.80745e-07
1.79939e-11	0.167734	0.675	0.602	2.95082e-07	pL.G1.v.Mit	1810058I24Rik	6.81375e-07
1.84628e-11	-0.193568	0.645	0.768	3.02771e-07	pL.G1.v.Mit	Vars	6.9913e-07
1.87007e-11	-0.209762	0.656	0.766	3.06673e-07	pL.G1.v.Mit	Eif4g1	7.08141e-07
1.88116e-11	0.17248	0.897	0.872	3.08492e-07	pL.G1.v.Mit	Svbp	7.1234e-07
1.95625e-11	-0.116887	0.128	0.238	3.20805e-07	pL.G1.v.Mit	Arid5b	7.40773e-07
1.9686e-11	-0.168122	0.938	0.946	3.2283e-07	pL.G1.v.Mit	Gpx1	7.45449e-07
1.98884e-11	0.174934	0.87	0.832	3.26149e-07	pL.G1.v.Mit	Hint2	7.53113e-07
2.02187e-11	0.176532	0.488	0.395	3.31567e-07	pL.G1.v.Mit	Syne4	7.65622e-07
2.04726e-11	-0.140287	1	0.996	3.3573e-07	pL.G1.v.Mit	Nme2	7.75236e-07
2.14528e-11	-0.206227	0.747	0.837	3.51805e-07	pL.G1.v.Mit	Hpf1	8.12354e-07
2.23972e-11	-0.185174	0.884	0.916	3.67292e-07	pL.G1.v.Mit	Srsf11	8.48116e-07
2.2737e-11	-0.145914	0.217	0.345	3.72865e-07	pL.G1.v.Mit	Pdcl3	8.60983e-07
2.35293e-11	0.173714	0.473	0.382	3.85857e-07	pL.G1.v.Mit	Ift43	8.90985e-07
2.52186e-11	-0.132853	0.218	0.354	4.1356e-07	pL.G1.v.Mit	Trip10	9.54953e-07
2.58827e-11	0.164179	0.694	0.628	4.2445e-07	pL.G1.v.Mit	Phf20	9.801e-07
2.627e-11	0.160839	0.957	0.94	4.30803e-07	pL.G1.v.Mit	Fis1	9.94768e-07
2.84316e-11	0.152492	0.584	0.498	4.6625e-07	pL.G1.v.Mit	Trim26	1.07662e-06
2.85995e-11	-0.18269	0.479	0.641	4.69003e-07	pL.G1.v.Mit	Mak16	1.08298e-06
2.86402e-11	-0.151241	0.279	0.43	4.6967e-07	pL.G1.v.Mit	Mob4	1.08452e-06
2.94479e-11	0.154715	0.6	0.51	4.82917e-07	pL.G1.v.Mit	Mcee	1.11511e-06
2.98949e-11	-0.157833	0.328	0.481	4.90246e-07	pL.G1.v.Mit	Wee1	1.13203e-06
3.03874e-11	0.115729	0.186	0.096	4.98324e-07	pL.G1.v.Mit	Tmem116	1.15068e-06
3.09483e-11	-0.18735	0.649	0.761	5.07521e-07	pL.G1.v.Mit	Arf6	1.17192e-06
3.09768e-11	-0.147341	0.988	0.988	5.07988e-07	pL.G1.v.Mit	Psma7	1.173e-06
3.13203e-11	0.124949	0.224	0.128	5.13621e-07	pL.G1.v.Mit	Haghl	1.186e-06
3.24039e-11	0.188179	0.895	0.861	5.31392e-07	pL.G1.v.Mit	Tsen34	1.22704e-06
3.55551e-11	0.145831	0.336	0.235	5.83067e-07	pL.G1.v.Mit	Orai3	1.34636e-06
3.621e-11	-0.153916	0.985	0.986	5.93808e-07	pL.G1.v.Mit	Fkbp4	1.37117e-06
3.68562e-11	0.174673	0.92	0.9	6.04404e-07	pL.G1.v.Mit	Timm10b	1.39563e-06
3.71875e-11	-0.1433	0.269	0.412	6.09837e-07	pL.G1.v.Mit	Tfrc	1.40818e-06
3.76542e-11	0.121278	0.192	0.1	6.17491e-07	pL.G1.v.Mit	Rgs19	1.42585e-06
4.01076e-11	-0.0713178	0.067	0.153	6.57724e-07	pL.G1.v.Mit	Aspm	1.51875e-06
4.15122e-11	0.0929049	0.121	0.046	6.80759e-07	pL.G1.v.Mit	Ccdc166	1.57194e-06
4.22928e-11	-0.166605	0.884	0.936	6.93559e-07	pL.G1.v.Mit	Rheb	1.6015e-06
4.26358e-11	0.166345	0.43	0.326	6.99184e-07	pL.G1.v.Mit	Prtg	1.61449e-06
4.33118e-11	-0.18425	0.843	0.897	7.1027e-07	pL.G1.v.Mit	Mbd3	1.64009e-06
4.3581e-11	0.180546	0.637	0.564	7.14685e-07	pL.G1.v.Mit	Auts2	1.65028e-06
4.61674e-11	0.158553	0.653	0.592	7.57099e-07	pL.G1.v.Mit	Smim14	1.74822e-06
4.65858e-11	0.111068	0.16	0.077	7.63961e-07	pL.G1.v.Mit	Nf1	1.76406e-06
4.67222e-11	0.167745	0.478	0.384	7.66197e-07	pL.G1.v.Mit	Espn	1.76923e-06
4.70883e-11	-0.192841	0.783	0.862	7.722e-07	pL.G1.v.Mit	Rbm17	1.78309e-06
4.78608e-11	0.146629	0.272	0.174	7.84869e-07	pL.G1.v.Mit	Pgrmc1	1.81234e-06
4.82503e-11	0.14668	0.327	0.226	7.91257e-07	pL.G1.v.Mit	Mlf1	1.82709e-06
4.90487e-11	0.190048	0.672	0.622	8.0435e-07	pL.G1.v.Mit	Pbx2	1.85733e-06
4.94009e-11	-0.190109	0.54	0.688	8.10125e-07	pL.G1.v.Mit	Rab10	1.87066e-06
5.36336e-11	-0.156428	0.298	0.438	8.79537e-07	pL.G1.v.Mit	Grb2	2.03094e-06
5.60697e-11	0.168338	0.482	0.391	9.19488e-07	pL.G1.v.Mit	Ift74	2.12319e-06
5.67543e-11	0.100388	0.129	0.053	9.30714e-07	pL.G1.v.Mit	Rhpn1	2.14912e-06
5.75625e-11	-0.194343	0.6	0.719	9.43967e-07	pL.G1.v.Mit	Ppan	2.17972e-06
6.10698e-11	0.174464	0.331	0.234	1.00148e-06	pL.G1.v.Mit	Gtsf1	2.31253e-06
6.27144e-11	-0.193212	0.707	0.814	1.02845e-06	pL.G1.v.Mit	Mcm7	2.37481e-06
6.27974e-11	0.138053	0.26	0.166	1.02981e-06	pL.G1.v.Mit	Gbx2	2.37795e-06
6.33249e-11	-0.172041	0.794	0.868	1.03846e-06	pL.G1.v.Mit	Eif3d	2.39792e-06
6.51103e-11	-0.137847	0.202	0.33	1.06774e-06	pL.G1.v.Mit	Kif4	2.46553e-06
6.62356e-11	-0.0899911	1	1	1.0862e-06	pL.G1.v.Mit	Rpl5	2.50814e-06
6.6311e-11	0.141543	0.255	0.158	1.08743e-06	pL.G1.v.Mit	Opn3	2.511e-06
6.73073e-11	0.168951	0.456	0.364	1.10377e-06	pL.G1.v.Mit	Kmt5c	2.54872e-06
6.7559e-11	0.102242	0.999	0.998	1.1079e-06	pL.G1.v.Mit	Uqcrb	2.55826e-06
6.82034e-11	-0.120911	0.996	0.99	1.11847e-06	pL.G1.v.Mit	Nap1l1	2.58266e-06
6.95252e-11	0.163854	0.543	0.468	1.14014e-06	pL.G1.v.Mit	Pigx	2.63271e-06
6.96495e-11	-0.184037	0.425	0.568	1.14218e-06	pL.G1.v.Mit	Wfdc2	2.63742e-06
7.22879e-11	-0.112354	0.181	0.311	1.18545e-06	pL.G1.v.Mit	Dynlt1a	2.73733e-06
7.46467e-11	-0.0893175	0.054	0.131	1.22413e-06	pL.G1.v.Mit	Amt	2.82665e-06
7.50091e-11	-0.0919483	0.117	0.224	1.23008e-06	pL.G1.v.Mit	Nup35	2.84037e-06
8.2715e-11	0.127327	0.253	0.153	1.35644e-06	pL.G1.v.Mit	Stk39	3.13217e-06
8.31959e-11	0.12325	0.195	0.106	1.36433e-06	pL.G1.v.Mit	Cilp2	3.15038e-06
8.32293e-11	-0.138163	0.26	0.401	1.36488e-06	pL.G1.v.Mit	Mapk1ip1l	3.15164e-06
8.45674e-11	0.176234	0.522	0.448	1.38682e-06	pL.G1.v.Mit	Dapk3	3.20231e-06
8.8411e-11	-0.0801633	0.069	0.154	1.44985e-06	pL.G1.v.Mit	Sik1	3.34786e-06
9.19993e-11	0.166413	0.369	0.278	1.5087e-06	pL.G1.v.Mit	AU022751	3.48374e-06
9.23141e-11	0.123146	0.212	0.119	1.51386e-06	pL.G1.v.Mit	Med12	3.49566e-06
9.23529e-11	0.147616	0.259	0.162	1.5145e-06	pL.G1.v.Mit	B2m	3.49713e-06
9.24123e-11	-0.183525	0.442	0.592	1.51547e-06	pL.G1.v.Mit	Nudt5	3.49938e-06
9.51265e-11	0.171867	0.988	0.975	1.55998e-06	pL.G1.v.Mit	Mphosph8	3.60215e-06
9.74105e-11	0.167457	0.529	0.443	1.59744e-06	pL.G1.v.Mit	Glmp	3.68864e-06
9.81874e-11	0.171714	0.932	0.91	1.61017e-06	pL.G1.v.Mit	Eif1b	3.71806e-06
1.0011e-10	-0.161151	0.991	0.987	1.6417e-06	pL.G1.v.Mit	Hspd1	3.79087e-06
1.00272e-10	-0.183774	0.719	0.824	1.64436e-06	pL.G1.v.Mit	Brd4	3.79701e-06
1.01899e-10	-0.141514	1	0.998	1.67103e-06	pL.G1.v.Mit	Calm2	3.85859e-06
1.03292e-10	0.167764	0.478	0.384	1.69389e-06	pL.G1.v.Mit	Eif4g3	3.91137e-06
1.03839e-10	0.114238	0.157	0.076	1.70286e-06	pL.G1.v.Mit	Ccdc82	3.93208e-06
1.05946e-10	0.168727	0.946	0.922	1.73742e-06	pL.G1.v.Mit	Ppdpf	4.01187e-06
1.06523e-10	0.161519	0.41	0.316	1.74687e-06	pL.G1.v.Mit	Nrm	4.0337e-06
1.07611e-10	0.147986	0.5	0.405	1.76471e-06	pL.G1.v.Mit	Rab28	4.0749e-06
1.07868e-10	0.0805485	0.116	0.044	1.76893e-06	pL.G1.v.Mit	Rtl8b	4.08463e-06
1.09064e-10	0.168918	0.738	0.668	1.78854e-06	pL.G1.v.Mit	Ints6	4.12992e-06
1.10157e-10	0.174731	0.643	0.578	1.80647e-06	pL.G1.v.Mit	Dzip3	4.17133e-06
1.13373e-10	-0.11686	0.176	0.3	1.8592e-06	pL.G1.v.Mit	Galnt11	4.29308e-06
1.15326e-10	0.151853	0.884	0.843	1.89122e-06	pL.G1.v.Mit	Vbp1	4.36703e-06
1.15685e-10	0.161297	0.577	0.506	1.89712e-06	pL.G1.v.Mit	1110065P20Rik	4.38065e-06
1.1645e-10	0.16208	0.921	0.882	1.90967e-06	pL.G1.v.Mit	Zcwpw1	4.40962e-06
1.1947e-10	0.164502	0.579	0.503	1.95918e-06	pL.G1.v.Mit	Saraf	4.52395e-06
1.19617e-10	-0.128525	0.21	0.342	1.96159e-06	pL.G1.v.Mit	Xpo5	4.52953e-06
1.20077e-10	-0.175938	0.709	0.817	1.96915e-06	pL.G1.v.Mit	Mcm2	4.54697e-06
1.21144e-10	0.137048	0.381	0.281	1.98663e-06	pL.G1.v.Mit	Phospho2	4.58735e-06
1.24075e-10	0.159005	0.998	0.99	2.0347e-06	pL.G1.v.Mit	Calm1	4.69833e-06
1.27356e-10	0.100523	0.17	0.084	2.08852e-06	pL.G1.v.Mit	Dnajc5g	4.8226e-06
1.28335e-10	0.145568	0.904	0.866	2.10457e-06	pL.G1.v.Mit	Zfp622	4.85968e-06
1.28983e-10	0.0975895	0.138	0.06	2.11519e-06	pL.G1.v.Mit	Kdm6b	4.8842e-06
1.30222e-10	0.101099	0.163	0.079	2.13551e-06	pL.G1.v.Mit	Tmem141	4.9311e-06
1.30899e-10	-0.173342	0.346	0.486	2.14661e-06	pL.G1.v.Mit	Foxr1	4.95675e-06
1.31166e-10	0.128252	0.314	0.217	2.15099e-06	pL.G1.v.Mit	Cnppd1	4.96685e-06
1.3401e-10	0.0998964	1	1	2.19764e-06	pL.G1.v.Mit	Eef2	5.07457e-06
1.37594e-10	-0.151252	0.323	0.466	2.2564e-06	pL.G1.v.Mit	Suz12	5.21026e-06
1.40178e-10	-0.198353	0.584	0.708	2.29877e-06	pL.G1.v.Mit	Cnn3	5.30811e-06
1.43629e-10	-0.16173	0.899	0.938	2.35537e-06	pL.G1.v.Mit	Calm3	5.4388e-06
1.4432e-10	-0.162808	0.368	0.518	2.3667e-06	pL.G1.v.Mit	Syncrip	5.46495e-06
1.48906e-10	0.14036	0.347	0.248	2.44191e-06	pL.G1.v.Mit	Stx17	5.63862e-06
1.49886e-10	-0.10404	1	1	2.45799e-06	pL.G1.v.Mit	Tpt1	5.67575e-06
1.50315e-10	0.107656	1	1	2.46502e-06	pL.G1.v.Mit	Ndufs6	5.69199e-06
1.60122e-10	0.142274	0.246	0.153	2.62584e-06	pL.G1.v.Mit	Smpd1	6.06334e-06
1.69166e-10	-0.1203	0.219	0.355	2.77415e-06	pL.G1.v.Mit	Ctdsp2	6.40579e-06
1.69364e-10	0.171785	0.819	0.803	2.77741e-06	pL.G1.v.Mit	Nrbp1	6.41332e-06
1.72292e-10	0.124364	0.187	0.1	2.82542e-06	pL.G1.v.Mit	Gm15262	6.52419e-06
1.73506e-10	-0.144806	0.244	0.376	2.84533e-06	pL.G1.v.Mit	Ctcf	6.57015e-06
1.77003e-10	-0.147992	0.247	0.375	2.90267e-06	pL.G1.v.Mit	Cdca5	6.70256e-06
1.79888e-10	-0.173546	0.743	0.838	2.94999e-06	pL.G1.v.Mit	Ctps	6.81184e-06
1.86249e-10	0.119557	0.207	0.116	3.0543e-06	pL.G1.v.Mit	Sesn2	7.05269e-06
1.86263e-10	0.148266	0.279	0.187	3.05452e-06	pL.G1.v.Mit	C1qtnf4	7.05321e-06
1.86482e-10	-0.18538	0.371	0.521	3.05812e-06	pL.G1.v.Mit	Ckap2	7.06151e-06
1.87805e-10	0.115218	0.158	0.079	3.07981e-06	pL.G1.v.Mit	Taf7l2	7.1116e-06
1.92191e-10	-0.162333	0.694	0.798	3.15174e-06	pL.G1.v.Mit	Utp11	7.2777e-06
2.01093e-10	-0.126704	1	1	3.29772e-06	pL.G1.v.Mit	Hspa8	7.61477e-06
2.17059e-10	-0.0892767	0.105	0.202	3.55955e-06	pL.G1.v.Mit	Cpsf4l	8.21937e-06
2.17414e-10	-0.138391	0.202	0.324	3.56537e-06	pL.G1.v.Mit	Chd1	8.23282e-06
2.19915e-10	0.176599	0.567	0.495	3.60639e-06	pL.G1.v.Mit	Sdf2l1	8.32752e-06
2.2647e-10	0.1448	0.996	0.994	3.71388e-06	pL.G1.v.Mit	Ubc	8.57575e-06
2.28458e-10	0.122673	0.186	0.102	3.74648e-06	pL.G1.v.Mit	Arl6ip5	8.65101e-06
2.34496e-10	-0.128723	0.246	0.382	3.8455e-06	pL.G1.v.Mit	Tiprl	8.87966e-06
2.41124e-10	0.113827	0.17	0.087	3.9542e-06	pL.G1.v.Mit	Tbc1d9b	9.13066e-06
2.4628e-10	-0.166789	0.888	0.913	4.03874e-06	pL.G1.v.Mit	Pin1	9.32588e-06
2.47043e-10	-0.200794	0.745	0.835	4.05126e-06	pL.G1.v.Mit	Ccdc34	9.35479e-06
2.53147e-10	0.141064	0.31	0.214	4.15135e-06	pL.G1.v.Mit	Aig1	9.58591e-06
2.53418e-10	0.176893	0.863	0.836	4.1558e-06	pL.G1.v.Mit	Higd2a	9.59619e-06
2.54436e-10	-0.168186	0.389	0.541	4.17249e-06	pL.G1.v.Mit	Afdn	9.63472e-06
2.55106e-10	-0.160756	0.238	0.364	4.18349e-06	pL.G1.v.Mit	Nek2	9.66011e-06
2.64777e-10	-0.21077	0.555	0.691	4.34208e-06	pL.G1.v.Mit	Orc6	1.00263e-05
2.75903e-10	0.158648	0.793	0.753	4.52454e-06	pL.G1.v.Mit	Mcrip1	1.04476e-05
2.93819e-10	0.169249	0.447	0.351	4.81833e-06	pL.G1.v.Mit	Cenpk	1.1126e-05
3.07032e-10	-0.113277	0.174	0.291	5.03501e-06	pL.G1.v.Mit	Rab3ip	1.16264e-05
3.19394e-10	-0.0785578	0.051	0.124	5.23775e-06	pL.G1.v.Mit	Eno1b	1.20945e-05
3.30694e-10	0.16425	0.671	0.619	5.42305e-06	pL.G1.v.Mit	Cetn2	1.25224e-05
3.34933e-10	-0.146588	0.285	0.418	5.49256e-06	pL.G1.v.Mit	Mzt1	1.26829e-05
3.47977e-10	-0.180757	0.879	0.925	5.70647e-06	pL.G1.v.Mit	Nasp	1.31768e-05
3.50862e-10	-0.117508	0.054	0.125	5.75378e-06	pL.G1.v.Mit	Ccdc85c	1.32861e-05
3.51166e-10	-0.0695553	0.061	0.139	5.75877e-06	pL.G1.v.Mit	Ptpre	1.32976e-05
3.62379e-10	-0.0997032	0.16	0.276	5.94265e-06	pL.G1.v.Mit	Slc12a2	1.37222e-05
3.62922e-10	-0.0829655	1	1	5.95156e-06	pL.G1.v.Mit	Rps12	1.37428e-05
3.66331e-10	-0.150119	0.292	0.429	6.00747e-06	pL.G1.v.Mit	Rpf1	1.38719e-05
3.74812e-10	0.174192	0.595	0.53	6.14654e-06	pL.G1.v.Mit	Igf2bp3	1.4193e-05
3.86956e-10	0.145987	0.342	0.244	6.34569e-06	pL.G1.v.Mit	Sirt7	1.46529e-05
3.95966e-10	0.152701	0.315	0.221	6.49345e-06	pL.G1.v.Mit	Nfat5	1.49941e-05
3.99292e-10	-0.167078	0.883	0.926	6.54798e-06	pL.G1.v.Mit	Snrnp27	1.512e-05
4.00913e-10	0.151063	0.628	0.553	6.57458e-06	pL.G1.v.Mit	Snx12	1.51814e-05
4.08152e-10	-0.173767	0.8	0.87	6.69328e-06	pL.G1.v.Mit	Rhoa	1.54555e-05
4.08229e-10	0.128632	0.209	0.121	6.69455e-06	pL.G1.v.Mit	Nudt18	1.54584e-05
4.09283e-10	-0.172906	0.668	0.755	6.71184e-06	pL.G1.v.Mit	Rfc5	1.54983e-05
4.19249e-10	0.181619	0.487	0.408	6.87526e-06	pL.G1.v.Mit	Haus8	1.58757e-05
4.38033e-10	0.159455	0.441	0.351	7.18331e-06	pL.G1.v.Mit	Ankhd1	1.6587e-05
4.39433e-10	0.163429	0.712	0.653	7.20626e-06	pL.G1.v.Mit	Rsrp1	1.664e-05
4.48777e-10	-0.240328	0.296	0.422	7.35949e-06	pL.G1.v.Mit	Hsf2	1.69938e-05
4.60734e-10	-0.077238	0.094	0.187	7.55557e-06	pL.G1.v.Mit	Ing5	1.74466e-05
4.70624e-10	0.125123	0.245	0.155	7.71777e-06	pL.G1.v.Mit	Slc6a8	1.78211e-05
4.89021e-10	-0.0976468	0.146	0.257	8.01946e-06	pL.G1.v.Mit	Usp28	1.85178e-05
4.89842e-10	0.103071	0.149	0.072	8.03292e-06	pL.G1.v.Mit	Zfp711	1.85488e-05
4.96937e-10	-0.190244	0.453	0.601	8.14927e-06	pL.G1.v.Mit	Tgif2	1.88175e-05
5.10261e-10	0.167832	0.711	0.658	8.36778e-06	pL.G1.v.Mit	Bptf	1.93221e-05
5.18374e-10	-0.0818929	0.093	0.184	8.50081e-06	pL.G1.v.Mit	Mtrr	1.96293e-05
5.29091e-10	0.100795	0.154	0.075	8.67656e-06	pL.G1.v.Mit	Ccdc106	2.00351e-05
5.3011e-10	0.126694	0.262	0.171	8.69328e-06	pL.G1.v.Mit	Exd2	2.00737e-05
5.46665e-10	0.154846	0.756	0.705	8.96475e-06	pL.G1.v.Mit	Fam114a2	2.07006e-05
5.50767e-10	0.142927	0.55	0.465	9.03203e-06	pL.G1.v.Mit	Mrps23	2.08559e-05
5.56094e-10	-0.148233	0.308	0.44	9.11938e-06	pL.G1.v.Mit	Timm9	2.10576e-05
5.57562e-10	-0.0865018	0.101	0.196	9.14346e-06	pL.G1.v.Mit	Fem1b	2.11132e-05
5.58489e-10	-0.103728	0.165	0.283	9.15866e-06	pL.G1.v.Mit	Tdrd12	2.11483e-05
5.66283e-10	-0.0628162	0.038	0.102	9.28648e-06	pL.G1.v.Mit	Kcnk1	2.14434e-05
5.69178e-10	0.157501	0.949	0.942	9.33395e-06	pL.G1.v.Mit	Cdc42	2.15531e-05
5.75396e-10	0.149173	0.735	0.673	9.43592e-06	pL.G1.v.Mit	Sohlh2	2.17885e-05
5.80967e-10	0.164551	0.672	0.629	9.52728e-06	pL.G1.v.Mit	Med7	2.19995e-05
5.89251e-10	0.156687	0.426	0.339	9.66313e-06	pL.G1.v.Mit	Zmym3	2.23132e-05
5.9095e-10	0.128408	0.293	0.199	9.69099e-06	pL.G1.v.Mit	Lonrf2	2.23775e-05
6.06513e-10	0.149185	0.431	0.338	9.9462e-06	pL.G1.v.Mit	Zfp398	2.29668e-05
6.4818e-10	0.152287	0.463	0.394	1.06295e-05	pL.G1.v.Mit	Rida	2.45446e-05
6.59499e-10	0.0993879	0.15	0.072	1.08151e-05	pL.G1.v.Mit	Prmt2	2.49733e-05
6.60954e-10	0.143312	0.329	0.233	1.0839e-05	pL.G1.v.Mit	Arfip2	2.50283e-05
7.0977e-10	-0.105808	0.173	0.288	1.16395e-05	pL.G1.v.Mit	3110009E18Rik	2.68769e-05
7.14614e-10	-0.154417	0.382	0.526	1.1719e-05	pL.G1.v.Mit	Rras2	2.70603e-05
7.2994e-10	-0.20985	0.698	0.807	1.19703e-05	pL.G1.v.Mit	Prim1	2.76406e-05
7.49137e-10	0.142442	0.327	0.231	1.22851e-05	pL.G1.v.Mit	Zfp385a	2.83676e-05
8.21594e-10	0.170122	0.569	0.495	1.34733e-05	pL.G1.v.Mit	Dtl	3.11113e-05
8.45081e-10	-0.0961243	0.136	0.238	1.38585e-05	pL.G1.v.Mit	Washc5	3.20007e-05
8.82543e-10	0.142613	0.561	0.484	1.44728e-05	pL.G1.v.Mit	Pja1	3.34193e-05
9.03921e-10	0.165175	0.885	0.864	1.48234e-05	pL.G1.v.Mit	Mcm5	3.42288e-05
9.10085e-10	0.119836	0.173	0.091	1.49245e-05	pL.G1.v.Mit	Xlr5c	3.44622e-05
9.5501e-10	0.148379	0.391	0.302	1.56612e-05	pL.G1.v.Mit	Taz	3.61634e-05
9.62504e-10	0.106612	0.182	0.097	1.57841e-05	pL.G1.v.Mit	Ropn1l	3.64471e-05
9.70064e-10	-0.15377	0.332	0.473	1.59081e-05	pL.G1.v.Mit	Larp1	3.67334e-05
9.77011e-10	-0.191854	0.639	0.742	1.6022e-05	pL.G1.v.Mit	Cebpz	3.69965e-05
9.78488e-10	0.14421	0.991	0.982	1.60462e-05	pL.G1.v.Mit	Atp6v1f	3.70524e-05
9.94963e-10	-0.138034	0.28	0.417	1.63164e-05	pL.G1.v.Mit	Akap1	3.76762e-05
1.00435e-09	0.104991	1	0.998	1.64703e-05	pL.G1.v.Mit	Sec61g	3.80315e-05
1.03942e-09	0.128814	0.263	0.174	1.70455e-05	pL.G1.v.Mit	Trappc6a	3.93599e-05
1.0505e-09	-0.309089	0.989	0.994	1.72272e-05	pL.G1.v.Mit	Actb	3.97793e-05
1.05545e-09	-0.172235	0.571	0.696	1.73083e-05	pL.G1.v.Mit	Noc2l	3.99666e-05
1.06063e-09	0.173279	0.69	0.653	1.73933e-05	pL.G1.v.Mit	Jkamp	4.0163e-05
1.0713e-09	-0.166373	0.45	0.589	1.75683e-05	pL.G1.v.Mit	Plekhf2	4.05671e-05
1.07329e-09	0.11246	0.999	0.994	1.76009e-05	pL.G1.v.Mit	mt-Co1	4.06424e-05
1.11399e-09	-0.165352	0.88	0.935	1.82684e-05	pL.G1.v.Mit	Magoh	4.21836e-05
1.11679e-09	0.144044	0.626	0.564	1.83142e-05	pL.G1.v.Mit	Qars	4.22894e-05
1.13254e-09	0.143855	0.951	0.948	1.85726e-05	pL.G1.v.Mit	Uqcrc2	4.28861e-05
1.13347e-09	0.157333	0.782	0.744	1.85878e-05	pL.G1.v.Mit	Ik	4.29211e-05
1.14621e-09	0.144968	0.532	0.459	1.87967e-05	pL.G1.v.Mit	Abhd12	4.34035e-05
1.1577e-09	-0.0847453	0.118	0.217	1.89852e-05	pL.G1.v.Mit	Ipo11	4.38388e-05
1.16014e-09	-0.138394	0.277	0.411	1.90251e-05	pL.G1.v.Mit	Anln	4.3931e-05
1.16313e-09	0.145069	0.297	0.209	1.90742e-05	pL.G1.v.Mit	Ccdc73	4.40444e-05
1.18239e-09	0.153123	0.898	0.884	1.939e-05	pL.G1.v.Mit	Emd	4.47736e-05
1.20018e-09	0.168842	0.722	0.667	1.96817e-05	pL.G1.v.Mit	Rec114	4.54471e-05
1.22601e-09	-0.197833	0.664	0.77	2.01054e-05	pL.G1.v.Mit	Ankrd11	4.64255e-05
1.22666e-09	-0.105191	0.173	0.288	2.01161e-05	pL.G1.v.Mit	Tbc1d15	4.64501e-05
1.27713e-09	0.0884478	0.118	0.05	2.09436e-05	pL.G1.v.Mit	BC051142	4.83611e-05
1.29513e-09	-0.169355	0.56	0.689	2.12389e-05	pL.G1.v.Mit	Mpp6	4.90429e-05
1.33292e-09	0.170536	0.544	0.48	2.18585e-05	pL.G1.v.Mit	Scaper	5.04735e-05
1.35995e-09	0.126255	0.218	0.131	2.23018e-05	pL.G1.v.Mit	Rbp4	5.14972e-05
1.37451e-09	-0.123337	0.259	0.389	2.25407e-05	pL.G1.v.Mit	Impa2	5.20488e-05
1.38874e-09	-0.17777	0.537	0.674	2.2774e-05	pL.G1.v.Mit	Sf1	5.25876e-05
1.42164e-09	-0.0913129	0.125	0.225	2.33135e-05	pL.G1.v.Mit	Cdc27	5.38333e-05
1.42372e-09	-0.133043	0.208	0.327	2.33476e-05	pL.G1.v.Mit	Ifrd2	5.39121e-05
1.43714e-09	0.0907561	1	0.999	2.35676e-05	pL.G1.v.Mit	Cox6c	5.442e-05
1.45327e-09	-0.076106	0.072	0.151	2.38321e-05	pL.G1.v.Mit	Sox15	5.50309e-05
1.508e-09	0.150229	0.539	0.456	2.47298e-05	pL.G1.v.Mit	Gamt	5.71036e-05
1.51416e-09	-0.167416	0.327	0.453	2.48307e-05	pL.G1.v.Mit	Fbxo5	5.73366e-05
1.6306e-09	0.153574	0.428	0.342	2.67402e-05	pL.G1.v.Mit	Arl2bp	6.1746e-05
1.66307e-09	0.139898	0.283	0.196	2.72727e-05	pL.G1.v.Mit	Nudt6	6.29755e-05
1.66351e-09	-0.206098	0.599	0.727	2.72799e-05	pL.G1.v.Mit	Psmd5	6.29921e-05
1.66464e-09	0.0960896	1	1	2.72984e-05	pL.G1.v.Mit	Ubb	6.30348e-05
1.73377e-09	0.14276	0.352	0.266	2.84321e-05	pL.G1.v.Mit	Eipr1	6.56526e-05
1.76051e-09	-0.174336	0.612	0.736	2.88706e-05	pL.G1.v.Mit	Thrap3	6.66651e-05
1.7783e-09	0.150234	0.592	0.525	2.91623e-05	pL.G1.v.Mit	Mpv17l2	6.73389e-05
1.81226e-09	0.150559	0.587	0.519	2.97192e-05	pL.G1.v.Mit	Lrrc41	6.86247e-05
1.86871e-09	0.148507	0.905	0.87	3.0645e-05	pL.G1.v.Mit	Rpn2	7.07625e-05
1.88949e-09	0.1586	0.899	0.867	3.09857e-05	pL.G1.v.Mit	Pdia6	7.15492e-05
1.91587e-09	0.148927	0.894	0.875	3.14183e-05	pL.G1.v.Mit	Ctsd	7.25482e-05
1.955e-09	-0.126656	0.205	0.324	3.206e-05	pL.G1.v.Mit	Nadk2	7.40299e-05
2.00128e-09	-0.165268	0.756	0.837	3.28189e-05	pL.G1.v.Mit	Srsf1	7.57823e-05
2.05396e-09	-0.0679682	0.07	0.149	3.36829e-05	pL.G1.v.Mit	Mtap	7.77772e-05
2.07685e-09	-0.115296	0.218	0.344	3.40583e-05	pL.G1.v.Mit	Nmral1	7.86441e-05
2.0857e-09	-0.0933492	0.135	0.237	3.42034e-05	pL.G1.v.Mit	Cep70	7.89791e-05
2.08842e-09	0.103003	0.203	0.12	3.42481e-05	pL.G1.v.Mit	Serp2	7.90824e-05
2.09017e-09	-0.165522	0.867	0.909	3.42767e-05	pL.G1.v.Mit	Taf1d	7.91485e-05
2.09046e-09	-0.169494	0.811	0.884	3.42815e-05	pL.G1.v.Mit	Gfer	7.91596e-05
2.15266e-09	-0.0864126	1	1	3.53015e-05	pL.G1.v.Mit	Hsp90aa1	8.15148e-05
2.15595e-09	-0.08769	0.126	0.225	3.53554e-05	pL.G1.v.Mit	Cdkn3	8.16393e-05
2.17455e-09	0.115535	0.189	0.108	3.56605e-05	pL.G1.v.Mit	Blvra	8.23437e-05
2.17839e-09	-0.107938	0.137	0.237	3.57234e-05	pL.G1.v.Mit	Hist1h4i	8.24891e-05
2.25516e-09	0.145345	0.437	0.354	3.69823e-05	pL.G1.v.Mit	Trim35	8.5396e-05
2.32881e-09	-0.150783	0.947	0.959	3.81901e-05	pL.G1.v.Mit	Pdap1	8.8185e-05
2.39341e-09	0.150589	0.411	0.322	3.92495e-05	pL.G1.v.Mit	Rspry1	9.06313e-05
2.4557e-09	0.110217	0.193	0.112	4.0271e-05	pL.G1.v.Mit	Rab3a	9.299e-05
2.47641e-09	-0.17946	0.741	0.83	4.06106e-05	pL.G1.v.Mit	Bclaf1	9.3774e-05
2.48732e-09	0.153679	0.325	0.239	4.07895e-05	pL.G1.v.Mit	Pnck	9.41873e-05
2.5211e-09	-0.120384	0.243	0.375	4.13435e-05	pL.G1.v.Mit	Pkp4	9.54664e-05
2.54199e-09	0.0871855	0.117	0.05	4.16861e-05	pL.G1.v.Mit	Nradd	9.62575e-05
2.54406e-09	-0.173834	0.444	0.576	4.172e-05	pL.G1.v.Mit	Mybbp1a	9.63359e-05
2.58935e-09	-0.197525	0.868	0.927	4.24627e-05	pL.G1.v.Mit	Sae1	9.80508e-05
2.58992e-09	-0.0650221	0.075	0.157	4.2472e-05	pL.G1.v.Mit	Pknox1	9.80724e-05
2.62666e-09	-0.12389	0.326	0.468	4.30747e-05	pL.G1.v.Mit	Aven	9.94639e-05
2.65106e-09	-0.176558	0.359	0.492	4.34748e-05	pL.G1.v.Mit	Rrn3	0.000100388
2.68968e-09	0.0999958	0.154	0.08	4.41081e-05	pL.G1.v.Mit	Dnajb3	0.00010185
2.72215e-09	-0.10918	0.244	0.374	4.46406e-05	pL.G1.v.Mit	Trim33	0.00010308
2.74612e-09	0.150382	0.399	0.319	4.50337e-05	pL.G1.v.Mit	Amn1	0.000103987
2.75097e-09	-0.13657	0.348	0.491	4.51131e-05	pL.G1.v.Mit	Szrd1	0.000104171
2.81946e-09	0.148494	0.603	0.543	4.62364e-05	pL.G1.v.Mit	C1ql1	0.000106765
2.82198e-09	0.159406	0.545	0.485	4.62777e-05	pL.G1.v.Mit	Bola3	0.00010686
2.83018e-09	-0.105546	0.185	0.297	4.64121e-05	pL.G1.v.Mit	Ooep	0.00010717
2.86012e-09	0.117678	0.205	0.12	4.69032e-05	pL.G1.v.Mit	Zfp235	0.000108304
2.8739e-09	-0.0971507	0.188	0.308	4.7129e-05	pL.G1.v.Mit	Pim3	0.000108826
2.91684e-09	0.115307	0.999	0.993	4.78333e-05	pL.G1.v.Mit	Hmgb1	0.000110452
3.01188e-09	-0.166687	0.466	0.613	4.93918e-05	pL.G1.v.Mit	Uri1	0.000114051
3.02763e-09	0.144122	0.419	0.335	4.965e-05	pL.G1.v.Mit	Mlycd	0.000114647
3.13649e-09	-0.169101	0.518	0.656	5.14354e-05	pL.G1.v.Mit	Hspa14	0.00011877
3.22427e-09	0.143137	0.606	0.527	5.28748e-05	pL.G1.v.Mit	Trappc2	0.000122093
3.35081e-09	-0.0938485	0.159	0.269	5.49499e-05	pL.G1.v.Mit	Ctdp1	0.000126885
3.41015e-09	-0.139134	0.964	0.974	5.5923e-05	pL.G1.v.Mit	Sf3b5	0.000129132
3.4135e-09	-0.125602	0.226	0.35	5.5978e-05	pL.G1.v.Mit	Arl5a	0.000129259
3.43026e-09	0.140505	0.427	0.352	5.62528e-05	pL.G1.v.Mit	Nt5m	0.000129894
3.43564e-09	-0.0983724	0.118	0.213	5.6341e-05	pL.G1.v.Mit	Nanos3	0.000130097
3.63017e-09	0.149733	0.679	0.622	5.95312e-05	pL.G1.v.Mit	Gpat2	0.000137464
3.85749e-09	0.157245	0.649	0.604	6.3259e-05	pL.G1.v.Mit	Stx12	0.000146072
3.93891e-09	0.15344	0.585	0.52	6.45941e-05	pL.G1.v.Mit	Lcmt1	0.000149155
3.94477e-09	0.111837	0.231	0.142	6.46903e-05	pL.G1.v.Mit	Thap3	0.000149377
4.01756e-09	-0.108911	0.189	0.303	6.58839e-05	pL.G1.v.Mit	Diaph1	0.000152133
4.01943e-09	0.1014	0.181	0.1	6.59146e-05	pL.G1.v.Mit	Letm2	0.000152204
4.18554e-09	0.134423	0.337	0.253	6.86387e-05	pL.G1.v.Mit	Ccdc181	0.000158494
4.20192e-09	-0.143686	0.914	0.939	6.89073e-05	pL.G1.v.Mit	Pgp	0.000159114
4.46977e-09	0.150232	0.652	0.588	7.32997e-05	pL.G1.v.Mit	Zswim7	0.000169257
4.48049e-09	-0.113701	0.182	0.293	7.34756e-05	pL.G1.v.Mit	Ncaph	0.000169663
4.51567e-09	0.0806286	0.101	0.04	7.40525e-05	pL.G1.v.Mit	Tm6sf1	0.000170995
4.52764e-09	-0.148616	0.894	0.939	7.42487e-05	pL.G1.v.Mit	Mrpl14	0.000171448
4.57637e-09	-0.0955755	0.117	0.211	7.5048e-05	pL.G1.v.Mit	Tubb2b	0.000173294
4.60803e-09	0.150707	0.504	0.441	7.55671e-05	pL.G1.v.Mit	Gyg	0.000174492
4.64017e-09	-0.191858	0.615	0.74	7.60941e-05	pL.G1.v.Mit	Fen1	0.000175709
4.65121e-09	0.163828	0.561	0.509	7.62752e-05	pL.G1.v.Mit	Bcap29	0.000176127
4.73884e-09	0.153358	0.846	0.818	7.77122e-05	pL.G1.v.Mit	Hprt	0.000179446
4.84223e-09	0.0923789	0.133	0.064	7.94078e-05	pL.G1.v.Mit	Stard8	0.000183361
4.95188e-09	-0.0846924	0.102	0.189	8.12059e-05	pL.G1.v.Mit	Tdg	0.000187513
4.98506e-09	-0.156954	0.458	0.59	8.175e-05	pL.G1.v.Mit	Zfp91	0.000188769
5.0839e-09	0.14805	0.912	0.881	8.33709e-05	pL.G1.v.Mit	Capzb	0.000192512
5.23023e-09	-0.117236	0.205	0.324	8.57705e-05	pL.G1.v.Mit	Pla2g10	0.000198053
5.23324e-09	0.143433	0.57	0.518	8.582e-05	pL.G1.v.Mit	Psmd10	0.000198167
5.37143e-09	0.0954331	0.134	0.065	8.80861e-05	pL.G1.v.Mit	Gsto2	0.0002034
5.39598e-09	0.0842365	0.132	0.062	8.84886e-05	pL.G1.v.Mit	P3h4	0.000204329
5.40179e-09	0.152001	0.475	0.397	8.8584e-05	pL.G1.v.Mit	Cd47	0.00020455
5.62733e-09	0.167517	0.704	0.679	9.22827e-05	pL.G1.v.Mit	Wnk1	0.00021309
5.66212e-09	0.156081	0.796	0.756	9.28531e-05	pL.G1.v.Mit	Ssbp3	0.000214407
5.73189e-09	-0.0551304	0.046	0.11	9.39972e-05	pL.G1.v.Mit	Gjb5	0.000217049
5.75865e-09	0.106955	0.186	0.107	9.44361e-05	pL.G1.v.Mit	Slc10a3	0.000218063
5.78563e-09	-0.149724	0.743	0.843	9.48785e-05	pL.G1.v.Mit	Get4	0.000219084
5.80355e-09	-0.100928	0.208	0.331	9.51724e-05	pL.G1.v.Mit	Txnrd1	0.000219763
5.80898e-09	-0.1227	0.281	0.408	9.52615e-05	pL.G1.v.Mit	Pnpla8	0.000219969
5.89412e-09	-0.140493	0.997	0.989	9.66576e-05	pL.G1.v.Mit	mt-Nd4	0.000223193
5.95181e-09	-0.059794	1	1	9.76037e-05	pL.G1.v.Mit	Fau	0.000225377
5.98265e-09	0.108355	0.239	0.153	9.81094e-05	pL.G1.v.Mit	Npl	0.000226545
5.98546e-09	-0.157246	0.538	0.676	9.81556e-05	pL.G1.v.Mit	Tcea1	0.000226651
6.00369e-09	0.157582	0.934	0.915	9.84546e-05	pL.G1.v.Mit	Srsf9	0.000227342
6.01413e-09	-0.139019	0.32	0.459	9.86257e-05	pL.G1.v.Mit	Syt5	0.000227737
6.03113e-09	-0.11424	0.172	0.28	9.89045e-05	pL.G1.v.Mit	Kif18a	0.000228381
6.0508e-09	0.145539	0.318	0.229	9.92271e-05	pL.G1.v.Mit	Rhox2c	0.000229126
6.13835e-09	-0.150699	0.899	0.936	0.000100663	pL.G1.v.Mit	Txndc17	0.000232441
6.47078e-09	0.14321	0.462	0.386	0.000106114	pL.G1.v.Mit	Mia3	0.000245029
6.49885e-09	-0.0954851	0.164	0.271	0.000106575	pL.G1.v.Mit	Plagl1	0.000246092
6.56571e-09	0.139868	0.342	0.254	0.000107671	pL.G1.v.Mit	Celf2	0.000248624
6.63569e-09	-0.118684	0.195	0.31	0.000108819	pL.G1.v.Mit	Wdr1	0.000251274
6.70925e-09	-0.188463	0.387	0.511	0.000110025	pL.G1.v.Mit	Myef2	0.000254059
6.87126e-09	0.140219	0.495	0.414	0.000112682	pL.G1.v.Mit	Pex11b	0.000260194
6.89021e-09	0.117416	0.999	0.993	0.000112993	pL.G1.v.Mit	Cox6b1	0.000260912
6.95981e-09	-0.168923	0.458	0.588	0.000114134	pL.G1.v.Mit	Ubap2	0.000263547
6.99437e-09	0.136505	0.309	0.224	0.000114701	pL.G1.v.Mit	Tspan33	0.000264856
7.09269e-09	0.141396	0.336	0.246	0.000116313	pL.G1.v.Mit	Zfp667	0.000268579
7.13748e-09	-0.096236	0.154	0.26	0.000117047	pL.G1.v.Mit	Twf1	0.000270275
7.20506e-09	-0.172894	0.545	0.667	0.000118156	pL.G1.v.Mit	Mphosph6	0.000272834
7.23412e-09	0.147882	0.412	0.334	0.000118632	pL.G1.v.Mit	Ppp1r11	0.000273935
7.27778e-09	-0.105	0.199	0.318	0.000119348	pL.G1.v.Mit	Galnt1	0.000275588
7.3168e-09	0.142362	0.943	0.921	0.000119988	pL.G1.v.Mit	Polr2g	0.000277065
7.35322e-09	0.0833743	1	1	0.000120586	pL.G1.v.Mit	Rpl22	0.000278445
7.67526e-09	-0.0920888	0.109	0.197	0.000125867	pL.G1.v.Mit	Tent4b	0.000290639
8.04235e-09	0.146752	0.715	0.675	0.000131886	pL.G1.v.Mit	Trip12	0.00030454
8.11527e-09	0.110955	0.204	0.126	0.000133082	pL.G1.v.Mit	Spo11	0.000307301
8.5121e-09	-0.0966426	0.197	0.318	0.00013959	pL.G1.v.Mit	Polr1b	0.000322328
8.55665e-09	0.151475	0.634	0.57	0.00014032	pL.G1.v.Mit	Anapc4	0.000324015
8.67756e-09	0.158978	0.779	0.759	0.000142303	pL.G1.v.Mit	Psap	0.000328593
8.83186e-09	-0.0974418	0.146	0.245	0.000144834	pL.G1.v.Mit	Trim6	0.000334436
8.87297e-09	0.104034	0.166	0.092	0.000145508	pL.G1.v.Mit	Fbxw4	0.000335993
9.14683e-09	0.159144	0.806	0.787	0.000149999	pL.G1.v.Mit	Fmr1	0.000346363
9.18581e-09	-0.105971	0.207	0.325	0.000150638	pL.G1.v.Mit	Zzz3	0.000347839
9.24893e-09	-0.116776	0.184	0.292	0.000151673	pL.G1.v.Mit	Ckap2l	0.000350229
9.26687e-09	-0.150571	0.768	0.848	0.000151967	pL.G1.v.Mit	Larp7	0.000350909
9.27547e-09	0.146491	0.967	0.958	0.000152109	pL.G1.v.Mit	Ndufa3	0.000351234
9.48192e-09	0.129622	0.407	0.325	0.000155494	pL.G1.v.Mit	Bcas3	0.000359052
9.64313e-09	0.0772172	0.109	0.046	0.000158138	pL.G1.v.Mit	Dtx3	0.000365156
9.7485e-09	-0.146161	0.95	0.955	0.000159866	pL.G1.v.Mit	Lig1	0.000369147
1.00557e-08	0.104935	0.172	0.096	0.000164903	pL.G1.v.Mit	Pacsin3	0.000380779
1.02635e-08	0.11956	0.232	0.151	0.000168311	pL.G1.v.Mit	Tspan17	0.000388648
1.03087e-08	-0.0654968	0.05	0.114	0.000169052	pL.G1.v.Mit	Klf6	0.000390359
1.03423e-08	-0.194846	0.343	0.467	0.000169603	pL.G1.v.Mit	Insig1	0.00039163
1.04345e-08	-0.156819	0.57	0.704	0.000171115	pL.G1.v.Mit	Abcf1	0.000395122
1.04974e-08	0.154451	0.524	0.457	0.000172148	pL.G1.v.Mit	Flot1	0.000397507
1.05102e-08	0.100432	0.195	0.117	0.000172356	pL.G1.v.Mit	Spsb2	0.000397988
1.06208e-08	-0.102613	0.168	0.276	0.00017417	pL.G1.v.Mit	Dlgap5	0.000402177
1.11836e-08	-0.117935	0.226	0.345	0.000183401	pL.G1.v.Mit	Elovl6	0.000423491
1.13247e-08	0.149455	0.381	0.293	0.000185714	pL.G1.v.Mit	Lmo4	0.000428833
1.15509e-08	-0.177943	0.727	0.816	0.000189422	pL.G1.v.Mit	Mplkip	0.000437396
1.17363e-08	-0.128648	0.228	0.342	0.000192463	pL.G1.v.Mit	9430038I01Rik	0.000444418
1.17391e-08	0.0988178	0.212	0.131	0.000192509	pL.G1.v.Mit	Nptxr	0.000444524
1.20242e-08	0.143852	0.604	0.546	0.000197186	pL.G1.v.Mit	Vps41	0.000455322
1.2359e-08	0.154286	0.735	0.705	0.000202676	pL.G1.v.Mit	Pcbd2	0.000467999
1.25536e-08	0.118664	0.286	0.199	0.000205867	pL.G1.v.Mit	Npr1	0.000475368
1.26035e-08	-0.159023	0.779	0.851	0.000206684	pL.G1.v.Mit	Brd3	0.000477256
1.27533e-08	0.152475	0.907	0.875	0.000209141	pL.G1.v.Mit	Lamtor4	0.000482929
1.27595e-08	0.120498	0.297	0.211	0.000209243	pL.G1.v.Mit	Mfn1	0.000483163
1.2808e-08	0.145324	0.642	0.588	0.000210039	pL.G1.v.Mit	Syngr2	0.000485002
1.28741e-08	0.0957741	0.13	0.062	0.000211123	pL.G1.v.Mit	Lypd4	0.000487505
1.32086e-08	0.13392	0.396	0.314	0.000216608	pL.G1.v.Mit	Fbh1	0.000500171
1.32501e-08	0.147998	0.874	0.837	0.000217288	pL.G1.v.Mit	Drap1	0.000501741
1.33962e-08	0.159358	0.813	0.797	0.000219684	pL.G1.v.Mit	Acot13	0.000507274
1.3688e-08	0.138022	0.399	0.321	0.00022447	pL.G1.v.Mit	Bbip1	0.000518325
1.37251e-08	-0.167631	0.576	0.696	0.000225078	pL.G1.v.Mit	Gm16286	0.000519728
1.42806e-08	0.13366	0.267	0.187	0.000234187	pL.G1.v.Mit	Sat1	0.000540762
1.45631e-08	0.100853	0.171	0.096	0.00023882	pL.G1.v.Mit	Clstn1	0.000551461
1.47729e-08	0.071517	0.102	0.042	0.00024226	pL.G1.v.Mit	Psd	0.000559404
1.49141e-08	0.148279	0.386	0.307	0.000244577	pL.G1.v.Mit	Macrod1	0.000564753
1.51846e-08	-0.160638	0.988	0.991	0.000249012	pL.G1.v.Mit	Pkm	0.000574995
1.54514e-08	0.110185	0.206	0.126	0.000253387	pL.G1.v.Mit	Sipa1	0.000585098
1.54726e-08	0.0811649	0.13	0.063	0.000253736	pL.G1.v.Mit	Slc46a1	0.000585903
1.55304e-08	0.1507	0.756	0.702	0.000254683	pL.G1.v.Mit	Apoo	0.000588089
1.57451e-08	0.154266	0.693	0.644	0.000258203	pL.G1.v.Mit	Hibadh	0.000596219
1.57548e-08	0.0923107	0.145	0.076	0.000258362	pL.G1.v.Mit	Spaca1	0.000596585
1.57956e-08	0.126333	0.267	0.186	0.000259032	pL.G1.v.Mit	Atg10	0.000598133
1.58727e-08	0.0831023	0.149	0.077	0.000260296	pL.G1.v.Mit	H2-Ab1	0.000601051
1.60721e-08	0.157103	0.512	0.441	0.000263566	pL.G1.v.Mit	Tmem179b	0.000608601
1.61843e-08	0.121709	0.247	0.166	0.000265407	pL.G1.v.Mit	Rad9b	0.000612852
1.64022e-08	0.13806	0.912	0.883	0.00026898	pL.G1.v.Mit	Lrrc42	0.000621103
1.65767e-08	0.146578	0.67	0.621	0.000271842	pL.G1.v.Mit	Atxn7l3b	0.000627711
1.66695e-08	0.147367	0.611	0.556	0.000273364	pL.G1.v.Mit	Bloc1s1	0.000631225
1.69074e-08	-0.0981938	0.144	0.241	0.000277265	pL.G1.v.Mit	Dph6	0.000640233
1.69167e-08	0.143313	0.47	0.397	0.000277418	pL.G1.v.Mit	Tm9sf3	0.000640586
1.78157e-08	0.125979	0.34	0.261	0.000292159	pL.G1.v.Mit	Rnh1	0.000674626
1.78679e-08	-0.0564411	0.046	0.107	0.000293016	pL.G1.v.Mit	Ahr	0.000676604
1.82107e-08	0.164357	0.707	0.675	0.000298637	pL.G1.v.Mit	Ccdc25	0.000689583
1.8408e-08	0.122942	0.38	0.297	0.000301872	pL.G1.v.Mit	Ube2e2	0.000697054
1.89313e-08	0.120289	0.263	0.18	0.000310455	pL.G1.v.Mit	Enpp5	0.000716873
1.89877e-08	0.128304	0.296	0.211	0.000311379	pL.G1.v.Mit	Tspyl2	0.000719006
1.92514e-08	0.0828346	0.122	0.057	0.000315703	pL.G1.v.Mit	Hmx1	0.000728992
1.9376e-08	0.100609	0.162	0.09	0.000317747	pL.G1.v.Mit	Retsat	0.00073371
1.94234e-08	-0.122775	0.221	0.331	0.000318524	pL.G1.v.Mit	Rpp38	0.000735504
1.97175e-08	-0.12755	0.299	0.436	0.000323348	pL.G1.v.Mit	Fgfr1	0.000746644
2.02204e-08	0.0949641	0.186	0.108	0.000331594	pL.G1.v.Mit	Mageb4	0.000765684
2.05826e-08	-0.108037	0.27	0.395	0.000337533	pL.G1.v.Mit	Nmt1	0.0007794
2.13598e-08	0.137322	0.509	0.443	0.000350279	pL.G1.v.Mit	Lsm10	0.00080883
2.21423e-08	0.134184	0.983	0.968	0.000363111	pL.G1.v.Mit	Psmd2	0.000838462
2.21776e-08	0.110309	0.398	0.315	0.000363691	pL.G1.v.Mit	Slc25a17	0.000839801
2.2301e-08	-0.160689	0.636	0.746	0.000365715	pL.G1.v.Mit	Scaf11	0.000844473
2.31178e-08	0.123599	0.266	0.19	0.000379109	pL.G1.v.Mit	Gprasp2	0.000875403
2.32105e-08	0.112065	0.187	0.112	0.00038063	pL.G1.v.Mit	S100a16	0.000878914
2.37705e-08	-0.0969003	0.123	0.213	0.000389812	pL.G1.v.Mit	Akap12	0.000900117
2.37936e-08	-0.133157	0.328	0.452	0.00039019	pL.G1.v.Mit	Cd2bp2	0.00090099
2.38821e-08	-0.162177	0.616	0.747	0.000391642	pL.G1.v.Mit	Mrpl49	0.000904342
2.48587e-08	-0.122498	0.286	0.411	0.000407657	pL.G1.v.Mit	Fam168b	0.000941323
2.51414e-08	-0.0715627	0.075	0.149	0.000412294	pL.G1.v.Mit	Kazn	0.00095203
2.51795e-08	0.129784	0.559	0.49	0.000412918	pL.G1.v.Mit	Nudt16l1	0.00095347
2.59923e-08	0.130573	0.272	0.199	0.000426247	pL.G1.v.Mit	Fkbp1b	0.00098425
2.60845e-08	0.146753	0.726	0.702	0.000427759	pL.G1.v.Mit	Mpnd	0.00098774
2.6527e-08	0.114666	0.3	0.215	0.000435016	pL.G1.v.Mit	Tmem121	0.0010045
2.65485e-08	-0.1249	0.182	0.284	0.000435369	pL.G1.v.Mit	Vim	0.00100531
2.65606e-08	-0.0974313	0.224	0.342	0.000435568	pL.G1.v.Mit	Cemip2	0.00100577
2.69893e-08	0.139892	0.869	0.848	0.000442597	pL.G1.v.Mit	Itm2b	0.001022
2.73441e-08	-0.108954	0.214	0.331	0.000448416	pL.G1.v.Mit	Bora	0.00103544
2.80093e-08	0.0871652	0.137	0.07	0.000459324	pL.G1.v.Mit	Glrb	0.00106063
2.80352e-08	-0.104708	0.178	0.278	0.000459749	pL.G1.v.Mit	Ldlr	0.00106161
2.86897e-08	0.145011	0.951	0.935	0.000470483	pL.G1.v.Mit	Ssr4	0.00108639
2.88979e-08	-0.134832	0.371	0.5	0.000473896	pL.G1.v.Mit	Ndufaf6	0.00109428
2.89094e-08	-0.136685	0.289	0.41	0.000474084	pL.G1.v.Mit	Ftsj3	0.00109471
2.89598e-08	-0.114833	0.241	0.362	0.000474912	pL.G1.v.Mit	Tsr1	0.00109662
2.95244e-08	0.0774491	1	1	0.000484171	pL.G1.v.Mit	Uba52	0.001118
2.995e-08	0.139702	0.653	0.606	0.00049115	pL.G1.v.Mit	BC004004	0.00113412
3.09603e-08	0.141156	0.265	0.187	0.000507717	pL.G1.v.Mit	Crb3	0.00117237
3.10906e-08	-0.0781457	0.098	0.179	0.000509855	pL.G1.v.Mit	Coq10b	0.00117731
3.11322e-08	0.0956426	0.184	0.11	0.000510537	pL.G1.v.Mit	Aldoc	0.00117888
3.13808e-08	0.127851	0.33	0.248	0.000514614	pL.G1.v.Mit	Epb41l3	0.0011883
3.16549e-08	-0.156028	0.999	0.997	0.000519109	pL.G1.v.Mit	Actg1	0.00119868
3.19928e-08	0.112642	0.262	0.176	0.00052465	pL.G1.v.Mit	Il11ra1	0.00121147
3.21597e-08	-0.161917	0.76	0.834	0.000527387	pL.G1.v.Mit	Gtf3a	0.00121779
3.25752e-08	-0.183808	0.79	0.861	0.000534201	pL.G1.v.Mit	Psmd12	0.00123352
3.27161e-08	0.121978	0.23	0.153	0.000536512	pL.G1.v.Mit	Zfp467	0.00123886
3.3132e-08	-0.113189	0.228	0.343	0.000543332	pL.G1.v.Mit	Thap1	0.00125461
3.335e-08	0.136672	0.302	0.22	0.000546906	pL.G1.v.Mit	Krt18	0.00126286
3.34749e-08	0.141971	0.397	0.323	0.000548954	pL.G1.v.Mit	Ppp2r3d	0.00126759
3.4389e-08	0.147225	0.759	0.721	0.000563945	pL.G1.v.Mit	Thoc2	0.00130221
3.4502e-08	0.082402	0.143	0.074	0.000565798	pL.G1.v.Mit	Klc3	0.00130649
3.45674e-08	-0.0993324	0.178	0.285	0.000566871	pL.G1.v.Mit	Cyb5a	0.00130896
3.48453e-08	-0.133163	0.911	0.923	0.000571428	pL.G1.v.Mit	Mrpl28	0.00131949
3.48621e-08	0.0744203	0.123	0.058	0.000571704	pL.G1.v.Mit	Spint1	0.00132012
3.52595e-08	0.0730537	0.107	0.046	0.00057822	pL.G1.v.Mit	Lpin3	0.00133517
3.55358e-08	0.122712	0.619	0.553	0.000582752	pL.G1.v.Mit	Ypel3	0.00134563
3.55399e-08	-0.15602	0.803	0.855	0.000582819	pL.G1.v.Mit	Rcc2	0.00134579
3.70722e-08	-0.137741	0.513	0.637	0.000607948	pL.G1.v.Mit	Polr2l	0.00140381
3.72932e-08	0.117344	0.252	0.171	0.000611572	pL.G1.v.Mit	Tyk2	0.00141218
3.84842e-08	-0.0833285	0.107	0.188	0.000631103	pL.G1.v.Mit	B3gnt2	0.00145728
3.85443e-08	-0.0980539	0.165	0.266	0.000632089	pL.G1.v.Mit	Pitpnb	0.00145956
3.86013e-08	0.132423	0.695	0.65	0.000633022	pL.G1.v.Mit	Ap1s1	0.00146171
3.87135e-08	-0.124384	0.27	0.385	0.000634862	pL.G1.v.Mit	Calu	0.00146596
3.87515e-08	0.147138	0.658	0.632	0.000635487	pL.G1.v.Mit	Cstf2	0.0014674
3.91592e-08	-0.109305	0.266	0.395	0.000642172	pL.G1.v.Mit	Nol11	0.00148284
3.9228e-08	0.111422	0.248	0.167	0.000643301	pL.G1.v.Mit	Msl3	0.00148545
3.98304e-08	0.108475	0.259	0.173	0.000653178	pL.G1.v.Mit	Gchfr	0.00150826
4.01483e-08	0.138229	0.761	0.729	0.000658392	pL.G1.v.Mit	Hddc2	0.0015203
4.11933e-08	-0.117133	0.239	0.356	0.000675528	pL.G1.v.Mit	Vdac1	0.00155987
4.27884e-08	0.0871882	0.138	0.071	0.000701688	pL.G1.v.Mit	Paqr9	0.00162027
4.31465e-08	0.141133	0.709	0.661	0.000707559	pL.G1.v.Mit	Pigyl	0.00163383
4.37494e-08	-0.121496	0.186	0.288	0.000717447	pL.G1.v.Mit	Kif20b	0.00165666
4.46682e-08	-0.155337	0.73	0.818	0.000732514	pL.G1.v.Mit	Nxt1	0.00169145
4.5127e-08	-0.0713246	0.098	0.181	0.000740037	pL.G1.v.Mit	Zfp592	0.00170882
4.61615e-08	-0.182134	0.651	0.762	0.000757002	pL.G1.v.Mit	Brix1	0.001748
4.74049e-08	0.135151	0.315	0.234	0.000777393	pL.G1.v.Mit	Agpat2	0.00179508
4.98313e-08	-0.136639	0.944	0.971	0.000817183	pL.G1.v.Mit	Tipin	0.00188696
5.05322e-08	0.0977806	0.194	0.12	0.000828677	pL.G1.v.Mit	Bivm	0.0019135
5.07437e-08	-0.0773112	0.102	0.184	0.000832146	pL.G1.v.Mit	St3gal2	0.00192151
5.13105e-08	0.116469	0.27	0.191	0.000841441	pL.G1.v.Mit	P3h1	0.00194297
5.28508e-08	0.115477	0.232	0.153	0.000866701	pL.G1.v.Mit	Ccne2	0.0020013
5.32612e-08	-0.158652	0.698	0.82	0.00087343	pL.G1.v.Mit	Mapre1	0.00201684
5.33057e-08	0.13898	0.923	0.921	0.000874159	pL.G1.v.Mit	Mtx2	0.00201853
5.36056e-08	0.115229	0.999	0.991	0.000879079	pL.G1.v.Mit	Cyc1	0.00202988
5.37673e-08	-0.0917015	0.149	0.243	0.00088173	pL.G1.v.Mit	Bcl10	0.00203601
5.38324e-08	-0.080629	0.141	0.236	0.000882798	pL.G1.v.Mit	Cyp20a1	0.00203847
5.49967e-08	-0.119939	0.259	0.375	0.00090189	pL.G1.v.Mit	Cenpt	0.00208256
5.53728e-08	0.111688	0.209	0.132	0.000908059	pL.G1.v.Mit	Fam53b	0.0020968
5.57629e-08	-0.137968	0.828	0.882	0.000914457	pL.G1.v.Mit	Mrpl12	0.00211158
5.74287e-08	-0.117576	0.99	0.986	0.000941774	pL.G1.v.Mit	H2afy	0.00217465
5.84089e-08	0.108087	0.204	0.133	0.000957848	pL.G1.v.Mit	Ocrl	0.00221177
5.87482e-08	-0.143821	0.41	0.54	0.000963412	pL.G1.v.Mit	Atad3a	0.00222462
5.92594e-08	0.126356	0.678	0.625	0.000971795	pL.G1.v.Mit	Rasa1	0.00224398
5.97317e-08	0.106746	0.209	0.134	0.000979541	pL.G1.v.Mit	Tbx1	0.00226186
6.08229e-08	0.110006	0.997	0.992	0.000997435	pL.G1.v.Mit	Atp5c1	0.00230318
6.23072e-08	0.11034	0.241	0.165	0.00102178	pL.G1.v.Mit	Csrp1	0.00235939
6.24124e-08	0.153095	0.576	0.515	0.0010235	pL.G1.v.Mit	Zfp638	0.00236337
6.3431e-08	-0.0645329	0.075	0.147	0.0010402	pL.G1.v.Mit	Proser2	0.00240194
6.3836e-08	0.133361	0.695	0.649	0.00104685	pL.G1.v.Mit	Edem2	0.00241728
6.45169e-08	-0.15387	0.502	0.63	0.00105801	pL.G1.v.Mit	Ddx21	0.00244306
6.68594e-08	-0.139303	0.962	0.964	0.00109643	pL.G1.v.Mit	Tomm22	0.00253176
6.73657e-08	0.139285	0.562	0.51	0.00110473	pL.G1.v.Mit	Spop	0.00255094
6.95111e-08	0.106647	0.236	0.157	0.00113991	pL.G1.v.Mit	Zfp30	0.00263218
7.2702e-08	-0.0819732	0.148	0.245	0.00119224	pL.G1.v.Mit	Nr2c2ap	0.00275301
7.2706e-08	0.117744	0.284	0.204	0.00119231	pL.G1.v.Mit	Efna4	0.00275316
7.30155e-08	0.151857	0.582	0.545	0.00119738	pL.G1.v.Mit	Ptpra	0.00276488
7.31696e-08	-0.154164	0.319	0.444	0.00119991	pL.G1.v.Mit	Dhx16	0.00277071
7.35767e-08	0.139384	0.613	0.551	0.00120658	pL.G1.v.Mit	Apool	0.00278613
7.3871e-08	-0.0510626	0.044	0.1	0.00121141	pL.G1.v.Mit	Prdm14	0.00279727
7.47338e-08	0.0794404	0.12	0.059	0.00122556	pL.G1.v.Mit	Ttc39a	0.00282994
7.48684e-08	-0.0885237	0.178	0.284	0.00122777	pL.G1.v.Mit	Cluh	0.00283504
7.52809e-08	-0.151954	0.533	0.646	0.00123453	pL.G1.v.Mit	Sf3b4	0.00285066
7.53638e-08	0.130498	0.996	0.983	0.00123589	pL.G1.v.Mit	Hsp90b1	0.0028538
7.57125e-08	0.134905	0.791	0.749	0.00124161	pL.G1.v.Mit	Qdpr	0.00286701
7.69e-08	0.0730533	1	1	0.00126108	pL.G1.v.Mit	Hsp90ab1	0.00291197
7.7435e-08	0.0964052	1	0.995	0.00126986	pL.G1.v.Mit	Ndufa7	0.00293223
7.86348e-08	0.13117	0.437	0.369	0.00128953	pL.G1.v.Mit	Mrps34	0.00297766
7.88509e-08	0.127746	0.426	0.351	0.00129308	pL.G1.v.Mit	Selenom	0.00298585
8.01106e-08	-0.169477	0.664	0.774	0.00131373	pL.G1.v.Mit	Yrdc	0.00303355
8.05393e-08	0.145988	0.877	0.865	0.00132076	pL.G1.v.Mit	2310061I04Rik	0.00304978
8.22332e-08	0.118574	0.29	0.214	0.00134854	pL.G1.v.Mit	Fbxo7	0.00311392
8.2809e-08	-0.123044	0.982	0.986	0.00135798	pL.G1.v.Mit	Raly	0.00313573
8.30886e-08	-0.142796	0.571	0.694	0.00136257	pL.G1.v.Mit	Farsa	0.00314631
8.37892e-08	-0.0674997	0.078	0.149	0.00137406	pL.G1.v.Mit	Prickle1	0.00317285
8.41204e-08	0.0951409	0.181	0.107	0.00137949	pL.G1.v.Mit	Jam3	0.00318539
8.53081e-08	-0.118131	0.297	0.423	0.00139897	pL.G1.v.Mit	Dnajc11	0.00323036
8.79686e-08	0.129481	0.358	0.286	0.0014426	pL.G1.v.Mit	Phtf1	0.00333111
8.85616e-08	0.114526	0.237	0.159	0.00145232	pL.G1.v.Mit	Foxp1	0.00335356
8.99696e-08	0.106751	0.201	0.126	0.00147541	pL.G1.v.Mit	Igf2	0.00340688
9.07734e-08	0.112627	0.325	0.242	0.00148859	pL.G1.v.Mit	Cryz	0.00343732
9.40036e-08	0.119307	0.362	0.279	0.00154156	pL.G1.v.Mit	Sri	0.00355963
9.59964e-08	-0.0880636	0.146	0.238	0.00157425	pL.G1.v.Mit	Gca	0.0036351
9.63327e-08	-0.0880873	0.209	0.323	0.00157976	pL.G1.v.Mit	Atg13	0.00364783
9.88512e-08	-0.13986	0.418	0.55	0.00162106	pL.G1.v.Mit	Afg3l2	0.0037432
9.91066e-08	0.120644	0.338	0.264	0.00162525	pL.G1.v.Mit	Cryzl2	0.00375287
1.00708e-07	-0.13612	0.526	0.658	0.00165151	pL.G1.v.Mit	Thoc6	0.0038135
1.01562e-07	0.0848161	0.145	0.079	0.00166551	pL.G1.v.Mit	Slc50a1	0.00384584
1.02529e-07	-0.156059	0.627	0.741	0.00168137	pL.G1.v.Mit	Dus1l	0.00388247
1.02795e-07	-0.160679	0.567	0.704	0.00168574	pL.G1.v.Mit	Psmd3	0.00389256
1.02979e-07	0.121155	0.378	0.299	0.00168876	pL.G1.v.Mit	Adck1	0.00389952
1.06954e-07	-0.146879	0.561	0.666	0.00175394	pL.G1.v.Mit	Pbrm1	0.00405003
1.09684e-07	0.10337	0.188	0.116	0.00179871	pL.G1.v.Mit	Dcxr	0.00415341
1.14113e-07	-0.140915	0.383	0.507	0.00187134	pL.G1.v.Mit	Eed	0.00432111
1.15528e-07	0.128126	0.46	0.383	0.00189454	pL.G1.v.Mit	Nmb	0.0043747
1.15719e-07	0.12632	0.566	0.509	0.00189767	pL.G1.v.Mit	Tm2d2	0.00438192
1.16509e-07	-0.148569	0.461	0.598	0.00191063	pL.G1.v.Mit	Etf1	0.00441183
1.18869e-07	-0.0797938	0.102	0.182	0.00194933	pL.G1.v.Mit	H1f0	0.00450121
1.20661e-07	0.108837	0.336	0.254	0.00197871	pL.G1.v.Mit	Grina	0.00456905
1.23412e-07	-0.0966999	0.125	0.208	0.00202383	pL.G1.v.Mit	Reep4	0.00467324
1.2381e-07	-0.147379	0.618	0.733	0.00203036	pL.G1.v.Mit	Lrpap1	0.00468831
1.244e-07	0.0917712	0.182	0.112	0.00204004	pL.G1.v.Mit	Cntfr	0.00471066
1.24616e-07	0.123002	0.809	0.762	0.00204357	pL.G1.v.Mit	Spint2	0.00471882
1.25688e-07	0.092523	0.152	0.085	0.00206117	pL.G1.v.Mit	Cd164l2	0.00475945
1.28715e-07	-0.15355	0.769	0.853	0.0021108	pL.G1.v.Mit	Slc25a39	0.00487407
1.30707e-07	-0.059456	0.079	0.151	0.00214346	pL.G1.v.Mit	Miip	0.00494948
1.31828e-07	0.0884817	0.167	0.097	0.00216185	pL.G1.v.Mit	Slc39a4	0.00499193
1.33868e-07	0.134736	0.465	0.4	0.0021953	pL.G1.v.Mit	Ankrd49	0.00506917
1.35796e-07	0.144715	0.715	0.689	0.00222692	pL.G1.v.Mit	Pet100	0.0051422
1.36591e-07	0.0913794	0.147	0.081	0.00223995	pL.G1.v.Mit	Terb1	0.00517228
1.39008e-07	0.0525707	1	1	0.0022796	pL.G1.v.Mit	Rpl27a	0.00526383
1.42038e-07	0.132453	0.767	0.739	0.00232928	pL.G1.v.Mit	Rab6a	0.00537855
1.42054e-07	0.0907253	0.185	0.114	0.00232955	pL.G1.v.Mit	Btbd18	0.00537916
1.42804e-07	0.0992512	0.191	0.12	0.00234185	pL.G1.v.Mit	Prkd1	0.00540757
1.43641e-07	-0.0514323	0.059	0.122	0.00235557	pL.G1.v.Mit	Utp15	0.00543925
1.4499e-07	-0.138099	0.851	0.901	0.00237769	pL.G1.v.Mit	Ubl4a	0.00549033
1.45231e-07	0.107835	0.337	0.266	0.00238165	pL.G1.v.Mit	Serhl	0.00549948
1.46955e-07	0.141225	0.668	0.604	0.00240991	pL.G1.v.Mit	Oxct1	0.00556473
1.49767e-07	-0.116321	0.988	0.982	0.00245603	pL.G1.v.Mit	Eif5b	0.00567123
1.51297e-07	-0.173402	0.701	0.781	0.00248112	pL.G1.v.Mit	Emb	0.00572916
1.52547e-07	0.143653	0.499	0.447	0.00250161	pL.G1.v.Mit	Atp6v0e	0.00577648
1.53527e-07	0.0848464	0.128	0.066	0.00251768	pL.G1.v.Mit	Dmrtb1	0.00581359
1.56659e-07	0.142477	0.515	0.457	0.00256905	pL.G1.v.Mit	Pts	0.00593221
1.57568e-07	-0.12871	0.309	0.424	0.00258395	pL.G1.v.Mit	Mfsd14a	0.00596661
1.58329e-07	-0.0582759	0.079	0.151	0.00259644	pL.G1.v.Mit	Pgghg	0.00599545
1.5919e-07	0.111105	0.273	0.196	0.00261056	pL.G1.v.Mit	Lancl2	0.00602805
1.61392e-07	-0.129139	0.917	0.949	0.00264667	pL.G1.v.Mit	Ptges3	0.00611143
1.61662e-07	0.112122	0.392	0.314	0.0026511	pL.G1.v.Mit	Idh1	0.00612167
1.63361e-07	0.122364	0.993	0.988	0.00267896	pL.G1.v.Mit	Marcksl1	0.00618599
1.6344e-07	0.108055	0.185	0.116	0.00268026	pL.G1.v.Mit	Dock3	0.00618899
1.65055e-07	0.131152	0.434	0.364	0.00270674	pL.G1.v.Mit	Aga	0.00625014
1.66038e-07	0.146207	0.89	0.873	0.00272285	pL.G1.v.Mit	Laptm4a	0.00628735
1.67306e-07	0.100013	0.173	0.104	0.00274365	pL.G1.v.Mit	Cntd1	0.00633538
1.73063e-07	0.124827	0.33	0.254	0.00283806	pL.G1.v.Mit	Prelid2	0.00655338
1.73378e-07	0.135666	0.476	0.411	0.00284323	pL.G1.v.Mit	Sertad3	0.00656532
1.78688e-07	0.129431	0.692	0.67	0.0029303	pL.G1.v.Mit	Nit2	0.00676638
1.8104e-07	0.11416	0.216	0.145	0.00296888	pL.G1.v.Mit	Hspg2	0.00685545
1.84799e-07	0.130916	0.331	0.255	0.00303051	pL.G1.v.Mit	Akap17b	0.00699777
1.85286e-07	0.125154	0.792	0.758	0.00303851	pL.G1.v.Mit	Ddx10	0.00701623
1.86162e-07	0.131125	0.397	0.332	0.00305287	pL.G1.v.Mit	Piwil2	0.00704939
1.89582e-07	-0.15054	0.751	0.839	0.00310896	pL.G1.v.Mit	Psmc2	0.0071789
1.90056e-07	0.065531	0.104	0.047	0.00311672	pL.G1.v.Mit	Eps8l1	0.00719683
1.9099e-07	-0.0882736	0.144	0.237	0.00313204	pL.G1.v.Mit	Fntb	0.00723222
1.91242e-07	-0.104144	0.279	0.398	0.00313618	pL.G1.v.Mit	Csrp2	0.00724176
1.92371e-07	-0.158598	0.478	0.602	0.0031547	pL.G1.v.Mit	Klf5	0.00728453
1.94454e-07	-0.153936	0.788	0.861	0.00318886	pL.G1.v.Mit	Srsf10	0.0073634
1.94847e-07	0.133324	0.978	0.965	0.0031953	pL.G1.v.Mit	Ppib	0.00737828
1.95802e-07	0.0697027	0.107	0.05	0.00321095	pL.G1.v.Mit	Trim8	0.00741442
1.99858e-07	0.132112	0.574	0.522	0.00327748	pL.G1.v.Mit	Atp6ap1	0.00756804
2.02991e-07	0.0721944	0.134	0.07	0.00332884	pL.G1.v.Mit	Klhdc9	0.00768665
2.03496e-07	-0.151537	0.485	0.616	0.00333713	pL.G1.v.Mit	Rrp1b	0.00770577
2.04121e-07	-0.128471	0.156	0.244	0.00334738	pL.G1.v.Mit	Slc24a5	0.00772944
2.05912e-07	0.120235	0.658	0.608	0.00337676	pL.G1.v.Mit	Sec22b	0.00779728
2.06473e-07	-0.0603482	0.075	0.144	0.00338595	pL.G1.v.Mit	Ugcg	0.0078185
2.08473e-07	-0.138173	0.376	0.498	0.00341876	pL.G1.v.Mit	Rpf2	0.00789426
2.11386e-07	0.126266	0.681	0.651	0.00346652	pL.G1.v.Mit	Adprh	0.00800455
2.11818e-07	-0.13527	0.399	0.524	0.0034736	pL.G1.v.Mit	Uhrf2	0.0080209
2.12953e-07	0.0861528	0.169	0.099	0.00349222	pL.G1.v.Mit	Syt11	0.0080639
2.17413e-07	0.133253	0.347	0.278	0.00356535	pL.G1.v.Mit	Zfp444	0.00823277
2.26133e-07	0.128497	0.434	0.377	0.00370835	pL.G1.v.Mit	Fbxo9	0.00856296
2.2894e-07	-0.152007	0.846	0.884	0.00375438	pL.G1.v.Mit	Cbx1	0.00866925
2.33275e-07	-0.149726	0.512	0.629	0.00382548	pL.G1.v.Mit	Smndc1	0.00883343
2.35565e-07	0.137372	0.88	0.843	0.00386303	pL.G1.v.Mit	Usp9x	0.00892014
2.37245e-07	-0.0963293	0.209	0.316	0.00389058	pL.G1.v.Mit	Lpcat1	0.00898376
2.40066e-07	0.118135	0.553	0.493	0.00393685	pL.G1.v.Mit	Dnajc3	0.00909059
2.41222e-07	0.12861	0.453	0.383	0.0039558	pL.G1.v.Mit	Krit1	0.00913436
2.42159e-07	-0.163998	0.588	0.707	0.00397117	pL.G1.v.Mit	Mad2l1	0.00916985
2.46415e-07	-0.0523801	0.062	0.124	0.00404095	pL.G1.v.Mit	Esrrb	0.00933098
2.46532e-07	0.117139	0.623	0.577	0.00404289	pL.G1.v.Mit	Babam1	0.00933545
2.48689e-07	0.122896	0.781	0.754	0.00407826	pL.G1.v.Mit	Rnf114	0.00941712
2.51161e-07	-0.10043	0.168	0.263	0.00411878	pL.G1.v.Mit	Prrc1	0.0095107
2.5156e-07	0.103825	0.252	0.177	0.00412532	pL.G1.v.Mit	Cfap410	0.0095258
2.58371e-07	0.0907719	0.16	0.093	0.00423702	pL.G1.v.Mit	Tmem246	0.00978372
2.60976e-07	0.142398	0.486	0.43	0.00427974	pL.G1.v.Mit	Uba6	0.00988236
2.62168e-07	-0.126881	0.317	0.433	0.00429929	pL.G1.v.Mit	Riox1	0.00992751
2.63181e-07	-0.155973	0.685	0.779	0.00431591	pL.G1.v.Mit	Nudt4	0.00996588
2.68075e-07	-0.162918	0.491	0.619	0.00439616	pL.G1.v.Mit	Prdx6	0.0101512
2.69822e-07	-0.0943045	0.276	0.402	0.00442481	pL.G1.v.Mit	Mettl1	0.0102173
2.74388e-07	-0.0714809	0.125	0.209	0.00449969	pL.G1.v.Mit	Trub2	0.0103903
2.74956e-07	0.0961609	0.247	0.171	0.004509	pL.G1.v.Mit	Usp32	0.0104118
2.80388e-07	-0.0704806	0.102	0.178	0.00459808	pL.G1.v.Mit	Serp1	0.0106174
2.83084e-07	0.114352	0.979	0.966	0.00464229	pL.G1.v.Mit	Fkbp1a	0.0107195
2.84097e-07	0.139231	0.642	0.617	0.00465891	pL.G1.v.Mit	Ccni	0.0107579
2.85766e-07	0.105314	0.21	0.139	0.00468628	pL.G1.v.Mit	Armc5	0.0108211
2.86477e-07	0.107852	0.197	0.129	0.00469794	pL.G1.v.Mit	Prkra	0.010848
2.91653e-07	0.127635	0.903	0.88	0.00478282	pL.G1.v.Mit	Ssr2	0.011044
2.96981e-07	-0.139521	0.518	0.638	0.00487019	pL.G1.v.Mit	Pdcd11	0.0112458
2.99007e-07	-0.128358	0.882	0.913	0.00490342	pL.G1.v.Mit	Sf3b2	0.0113225
3.04414e-07	0.13208	0.919	0.904	0.00499209	pL.G1.v.Mit	Ddx4	0.0115273
3.0621e-07	-0.157591	0.578	0.686	0.00502154	pL.G1.v.Mit	Mrpl32	0.0115953
3.09692e-07	-0.0705466	0.083	0.152	0.00507863	pL.G1.v.Mit	Arhgap11a	0.0117271
3.10184e-07	0.0992869	0.342	0.257	0.00508671	pL.G1.v.Mit	Dync2li1	0.0117457
3.17407e-07	0.103093	0.212	0.14	0.00520516	pL.G1.v.Mit	Sfi1	0.0120193
3.20666e-07	-0.13302	0.454	0.58	0.0052586	pL.G1.v.Mit	Sf3a2	0.0121427
3.21802e-07	-0.141329	0.373	0.504	0.00527723	pL.G1.v.Mit	Rab7	0.0121857
3.22135e-07	-0.11906	0.244	0.347	0.0052827	pL.G1.v.Mit	Plaat3	0.0121983
3.22381e-07	0.121144	0.217	0.147	0.00528672	pL.G1.v.Mit	Prxl2a	0.0122076
3.22575e-07	-0.0958353	0.193	0.292	0.0052899	pL.G1.v.Mit	Btg1	0.0122149
3.33855e-07	0.118025	0.846	0.816	0.00547489	pL.G1.v.Mit	Oaz2	0.0126421
3.38529e-07	0.099551	0.205	0.132	0.00555154	pL.G1.v.Mit	Itgb5	0.0128191
3.43891e-07	0.108688	0.299	0.228	0.00563946	pL.G1.v.Mit	Ccdc172	0.0130221
3.50598e-07	-0.128926	0.286	0.389	0.00574945	pL.G1.v.Mit	Rnf26	0.0132761
3.5146e-07	0.0658065	0.106	0.05	0.00576358	pL.G1.v.Mit	Htra3	0.0133087
3.59632e-07	-0.0905766	0.179	0.277	0.0058976	pL.G1.v.Mit	Znrf2	0.0136182
3.64487e-07	-0.145129	0.927	0.951	0.00597723	pL.G1.v.Mit	Aldoa	0.013802
3.67496e-07	0.105935	0.269	0.194	0.00602656	pL.G1.v.Mit	Adgra3	0.013916
3.69943e-07	0.120833	0.281	0.208	0.00606669	pL.G1.v.Mit	Uck1	0.0140086
3.7175e-07	0.0771534	0.187	0.118	0.00609633	pL.G1.v.Mit	Wwox	0.0140771
3.74116e-07	0.122597	0.777	0.737	0.00613514	pL.G1.v.Mit	Phf14	0.0141667
3.74775e-07	-0.151262	0.69	0.785	0.00614594	pL.G1.v.Mit	Smarcc1	0.0141916
3.84259e-07	-0.0945377	0.213	0.317	0.00630146	pL.G1.v.Mit	Wwc2	0.0145507
3.84897e-07	-0.157185	0.767	0.855	0.00631192	pL.G1.v.Mit	Atad2	0.0145749
3.87802e-07	-0.153941	0.64	0.762	0.00635957	pL.G1.v.Mit	Ddx27	0.0146849
3.92831e-07	0.11887	0.379	0.312	0.00644203	pL.G1.v.Mit	Gfra4	0.0148753
3.96415e-07	-0.137456	0.796	0.857	0.00650081	pL.G1.v.Mit	Immt	0.015011
4.02029e-07	0.0783606	0.153	0.088	0.00659288	pL.G1.v.Mit	Ppp1r14c	0.0152236
4.02047e-07	-0.111202	0.272	0.389	0.00659317	pL.G1.v.Mit	Poldip3	0.0152243
4.03196e-07	0.0803732	0.118	0.061	0.00661201	pL.G1.v.Mit	Scarf2	0.0152678
4.07216e-07	0.123713	0.328	0.26	0.00667794	pL.G1.v.Mit	Tmx4	0.0154201
4.16691e-07	0.0821682	0.146	0.082	0.00683331	pL.G1.v.Mit	H2afy2	0.0157788
4.19924e-07	0.084268	0.129	0.069	0.00688633	pL.G1.v.Mit	Mbd5	0.0159013
4.24936e-07	-0.106436	0.23	0.336	0.00696853	pL.G1.v.Mit	Ddx19b	0.0160911
4.25987e-07	0.120743	0.451	0.4	0.00698576	pL.G1.v.Mit	Smim20	0.0161309
4.26024e-07	-0.158758	0.617	0.728	0.00698636	pL.G1.v.Mit	Mdh1	0.0161322
4.27635e-07	-0.0945114	0.27	0.389	0.00701278	pL.G1.v.Mit	Fgd1	0.0161932
4.27802e-07	0.133621	0.328	0.26	0.00701552	pL.G1.v.Mit	Erlec1	0.0161996
4.2974e-07	-0.149487	0.437	0.552	0.0070473	pL.G1.v.Mit	Eif2a	0.016273
4.34702e-07	0.11793	0.296	0.224	0.00712867	pL.G1.v.Mit	Ccdc152	0.0164608
4.37519e-07	0.151211	0.733	0.709	0.00717488	pL.G1.v.Mit	Bbx	0.0165675
4.38326e-07	0.121961	0.344	0.276	0.0071881	pL.G1.v.Mit	Tmem9	0.0165981
4.4128e-07	0.130768	0.525	0.48	0.00723655	pL.G1.v.Mit	Sec11c	0.01671
4.48822e-07	-0.147254	0.542	0.669	0.00736023	pL.G1.v.Mit	Atg101	0.0169955
4.53379e-07	0.0806107	0.149	0.085	0.00743496	pL.G1.v.Mit	Tcea2	0.0171681
4.53654e-07	0.112437	0.263	0.189	0.00743948	pL.G1.v.Mit	Hfm1	0.0171785
4.54552e-07	0.11851	0.278	0.209	0.0074542	pL.G1.v.Mit	Gatd3a	0.0172125
4.55378e-07	-0.12918	0.453	0.591	0.00746774	pL.G1.v.Mit	Mier1	0.0172438
4.59486e-07	-0.105351	0.305	0.429	0.00753512	pL.G1.v.Mit	Prpsap2	0.0173994
4.65115e-07	-0.113616	0.312	0.43	0.00762743	pL.G1.v.Mit	Gstm1	0.0176125
4.72479e-07	0.13264	0.409	0.348	0.00774818	pL.G1.v.Mit	Cdip1	0.0178913
4.74215e-07	0.129988	0.434	0.375	0.00777666	pL.G1.v.Mit	4932438A13Rik	0.0179571
4.81373e-07	0.0880694	0.16	0.095	0.00789404	pL.G1.v.Mit	Ikbkg	0.0182282
4.89648e-07	0.108923	0.242	0.173	0.00802973	pL.G1.v.Mit	Gtpbp8	0.0185415
4.96334e-07	0.0848929	0.165	0.098	0.00813938	pL.G1.v.Mit	Os9	0.0187947
5.00617e-07	0.103462	0.228	0.159	0.00820962	pL.G1.v.Mit	Doc2a	0.0189569
5.22295e-07	-0.0592166	0.08	0.148	0.00856512	pL.G1.v.Mit	Cdc42ep5	0.0197778
5.23557e-07	0.130861	0.579	0.541	0.00858582	pL.G1.v.Mit	Pxmp2	0.0198255
5.23687e-07	-0.140341	0.752	0.835	0.00858795	pL.G1.v.Mit	Eif3j1	0.0198305
5.26108e-07	0.0657212	0.11	0.055	0.00862764	pL.G1.v.Mit	Fndc5	0.0199221
5.27354e-07	0.0757711	0.145	0.082	0.00864808	pL.G1.v.Mit	Rhog	0.0199693
5.27482e-07	0.134394	0.587	0.544	0.00865018	pL.G1.v.Mit	Ap2a1	0.0199742
5.28811e-07	0.095444	0.191	0.123	0.00867196	pL.G1.v.Mit	Nab1	0.0200245
5.32743e-07	0.0548095	1	1	0.00873645	pL.G1.v.Mit	Rps19	0.0201734
5.35921e-07	-0.137322	0.259	0.36	0.00878856	pL.G1.v.Mit	Pfas	0.0202937
5.49574e-07	-0.0764611	0.12	0.199	0.00901246	pL.G1.v.Mit	Ing3	0.0208107
5.56427e-07	0.109495	0.206	0.138	0.00912485	pL.G1.v.Mit	Ascl2	0.0210702
5.56437e-07	0.119956	0.534	0.473	0.009125	pL.G1.v.Mit	Snap47	0.0210706
5.63893e-07	-0.0673047	0.099	0.174	0.00924729	pL.G1.v.Mit	Ak1	0.021353
5.69846e-07	0.125594	0.722	0.7	0.00934491	pL.G1.v.Mit	Ghitm	0.0215784
5.74131e-07	0.0987037	0.184	0.118	0.00941517	pL.G1.v.Mit	Slc25a27	0.0217406
5.75154e-07	-0.145489	0.751	0.832	0.00943195	pL.G1.v.Mit	D030056L22Rik	0.0217793
5.81579e-07	0.110824	0.325	0.256	0.00953731	pL.G1.v.Mit	Ndn	0.0220226
5.89653e-07	-0.134968	0.866	0.926	0.00966972	pL.G1.v.Mit	Uqcrfs1	0.0223284
6.0816e-07	-0.0762977	0.176	0.271	0.00997322	pL.G1.v.Mit	Rrp12	0.0230292
6.10657e-07	-0.146902	0.883	0.919	0.0100142	pL.G1.v.Mit	Srsf5	0.0231237
6.12737e-07	0.0654954	0.116	0.059	0.0100483	pL.G1.v.Mit	Susd4	0.0232025
6.15186e-07	-0.056606	0.074	0.139	0.0100884	pL.G1.v.Mit	Kif14	0.0232953
6.20049e-07	-0.0965858	0.249	0.36	0.0101682	pL.G1.v.Mit	Ppm1a	0.0234794
6.26757e-07	-0.149118	0.773	0.829	0.0102782	pL.G1.v.Mit	Rbis	0.0237334
6.34068e-07	-0.123633	0.915	0.946	0.0103981	pL.G1.v.Mit	Pbdc1	0.0240103
6.37686e-07	0.0990603	0.282	0.207	0.0104574	pL.G1.v.Mit	Tdrd7	0.0241472
6.57541e-07	-0.0522036	0.054	0.111	0.010783	pL.G1.v.Mit	Eloa	0.0248991
6.58784e-07	0.109863	0.368	0.291	0.0108034	pL.G1.v.Mit	Eml3	0.0249462
6.62269e-07	-0.142855	0.875	0.916	0.0108606	pL.G1.v.Mit	Eif2s1	0.0250781
6.71937e-07	0.12381	0.937	0.926	0.0110191	pL.G1.v.Mit	Med10	0.0254442
6.84665e-07	-0.113589	0.413	0.548	0.0112278	pL.G1.v.Mit	Gnpnat1	0.0259262
6.96997e-07	0.122087	0.563	0.494	0.0114301	pL.G1.v.Mit	Sympk	0.0263932
6.97286e-07	-0.226232	0.299	0.409	0.0114348	pL.G1.v.Mit	Rpgrip1	0.0264041
7.17094e-07	0.0931204	0.995	0.989	0.0117596	pL.G1.v.Mit	Atp5g3	0.0271542
7.32482e-07	-0.122318	0.867	0.912	0.012012	pL.G1.v.Mit	Ube2j2	0.0277369
7.4464e-07	-0.100626	0.236	0.341	0.0122114	pL.G1.v.Mit	Naa25	0.0281973
7.54891e-07	-0.136669	0.51	0.633	0.0123795	pL.G1.v.Mit	Lman1	0.0285855
7.77421e-07	0.129331	0.753	0.715	0.0127489	pL.G1.v.Mit	Dctn3	0.0294386
7.80859e-07	0.0850842	0.142	0.081	0.0128053	pL.G1.v.Mit	Elmod3	0.0295688
7.96997e-07	-0.125294	0.479	0.603	0.01307	pL.G1.v.Mit	Rbpms	0.0301799
8.18195e-07	0.141224	0.624	0.573	0.0134176	pL.G1.v.Mit	Yif1b	0.0309826
8.26817e-07	0.130599	0.762	0.734	0.013559	pL.G1.v.Mit	Rex1bd	0.0313091
8.37621e-07	0.0770086	0.11	0.057	0.0137361	pL.G1.v.Mit	Setd1b	0.0317182
8.44175e-07	-0.102512	0.248	0.359	0.0138436	pL.G1.v.Mit	Dis3	0.0319664
8.44651e-07	0.135517	0.579	0.535	0.0138514	pL.G1.v.Mit	Rrp1	0.0319844
8.50258e-07	-0.145505	0.717	0.817	0.0139434	pL.G1.v.Mit	Eif4e2	0.0321967
8.53223e-07	-0.135934	0.453	0.579	0.013992	pL.G1.v.Mit	Ranbp3	0.032309
8.64928e-07	0.0865224	0.165	0.101	0.0141839	pL.G1.v.Mit	Rnf157	0.0327522
8.73778e-07	-0.095743	0.254	0.367	0.0143291	pL.G1.v.Mit	Ddx54	0.0330873
8.7858e-07	0.11217	0.352	0.279	0.0144078	pL.G1.v.Mit	Itgb1bp1	0.0332692
8.89316e-07	0.089102	0.212	0.143	0.0145839	pL.G1.v.Mit	Ifngr1	0.0336757
9.0078e-07	0.120443	0.441	0.377	0.0147719	pL.G1.v.Mit	Dhrs7b	0.0341098
9.01218e-07	-0.123249	0.658	0.778	0.0147791	pL.G1.v.Mit	Dhx15	0.0341264
9.08051e-07	0.117305	0.315	0.253	0.0148911	pL.G1.v.Mit	Cd151	0.0343852
9.11282e-07	0.122938	0.818	0.795	0.0149441	pL.G1.v.Mit	Rtn3	0.0345075
9.25422e-07	0.132084	0.36	0.295	0.015176	pL.G1.v.Mit	Mettl8	0.035043
9.36608e-07	-0.0810639	0.998	0.995	0.0153594	pL.G1.v.Mit	Snrpd2	0.0354665
9.40766e-07	0.113549	0.67	0.624	0.0154276	pL.G1.v.Mit	Tmem134	0.035624
9.43483e-07	0.0999875	0.21	0.143	0.0154722	pL.G1.v.Mit	Spryd3	0.0357269
9.44506e-07	0.0887655	0.155	0.092	0.015489	pL.G1.v.Mit	Sycp2	0.0357656
9.48395e-07	0.0716884	0.115	0.06	0.0155527	pL.G1.v.Mit	B4gat1	0.0359129
9.51574e-07	-0.105509	0.272	0.387	0.0156049	pL.G1.v.Mit	Fgfr1op	0.0360333
9.51918e-07	0.104802	0.225	0.158	0.0156105	pL.G1.v.Mit	1110032A03Rik	0.0360463
9.69497e-07	-0.149023	0.539	0.661	0.0158988	pL.G1.v.Mit	Creld2	0.0367119
9.76115e-07	0.0766643	0.13	0.071	0.0160073	pL.G1.v.Mit	Ntf5	0.0369625
9.89451e-07	0.123653	0.35	0.285	0.016226	pL.G1.v.Mit	Spats2	0.0374675
9.95974e-07	-0.152749	0.418	0.527	0.016333	pL.G1.v.Mit	Aggf1	0.0377145
1.00221e-06	0.108513	0.305	0.237	0.0164353	pL.G1.v.Mit	Fggy	0.0379507
1.0209e-06	-0.133828	0.458	0.58	0.0167417	pL.G1.v.Mit	Iws1	0.0386584
1.02768e-06	-0.0982424	0.247	0.353	0.016853	pL.G1.v.Mit	Tsc1	0.0389153
1.02794e-06	0.14263	0.494	0.444	0.0168571	pL.G1.v.Mit	Synj2bp	0.0389248
1.0313e-06	-0.170599	0.648	0.741	0.0169123	pL.G1.v.Mit	Ppid	0.0390523
1.0338e-06	0.137007	0.848	0.844	0.0169532	pL.G1.v.Mit	Rp9	0.0391467
1.03999e-06	0.115704	0.988	0.977	0.0170548	pL.G1.v.Mit	Ube2a	0.0393812
1.04396e-06	0.114092	0.52	0.448	0.01712	pL.G1.v.Mit	Hdgfl3	0.0395318
1.05319e-06	-0.136192	0.672	0.778	0.0172712	pL.G1.v.Mit	Prpf40a	0.0398811
1.06046e-06	0.134165	0.762	0.738	0.0173904	pL.G1.v.Mit	Hspb11	0.0401563
1.07946e-06	0.144691	0.616	0.58	0.0177021	pL.G1.v.Mit	H2-Ke6	0.0408759
1.08532e-06	-0.110613	0.236	0.336	0.0177981	pL.G1.v.Mit	Dcp2	0.0410977
1.08738e-06	-0.133869	0.927	0.953	0.0178319	pL.G1.v.Mit	Tuba3a	0.0411757
1.10075e-06	0.0785041	0.117	0.062	0.0180513	pL.G1.v.Mit	Sept6	0.0416823
1.10896e-06	0.141192	0.489	0.435	0.0181858	pL.G1.v.Mit	Thap7	0.0419928
1.12519e-06	0.127867	0.55	0.513	0.0184519	pL.G1.v.Mit	Spcs1	0.0426074
1.13704e-06	0.136967	0.58	0.549	0.0186463	pL.G1.v.Mit	Acot9	0.0430563
1.13744e-06	0.0911037	0.212	0.143	0.0186529	pL.G1.v.Mit	Cdh2	0.0430714
1.14972e-06	0.107701	0.249	0.181	0.0188543	pL.G1.v.Mit	Cep170b	0.0435364
1.14977e-06	0.129079	0.545	0.485	0.018855	pL.G1.v.Mit	Iars2	0.0435382
1.15046e-06	0.122621	0.817	0.787	0.0188664	pL.G1.v.Mit	Cirbp	0.0435646
1.15448e-06	0.113406	0.329	0.259	0.0189323	pL.G1.v.Mit	Foxn3	0.0437167
1.15613e-06	0.132419	0.606	0.572	0.0189593	pL.G1.v.Mit	Mov10l1	0.0437791
1.1698e-06	-0.100215	0.996	0.995	0.0191835	pL.G1.v.Mit	Eif3g	0.0442967
1.17198e-06	0.114681	0.275	0.205	0.0192193	pL.G1.v.Mit	Xpr1	0.0443794
1.17433e-06	-0.0757386	0.155	0.245	0.0192579	pL.G1.v.Mit	Gmeb1	0.0444685
1.18737e-06	-0.135984	0.614	0.737	0.0194717	pL.G1.v.Mit	Tex10	0.0449621
1.1883e-06	-0.0880863	0.166	0.256	0.019487	pL.G1.v.Mit	Kdm3b	0.0449975
1.19163e-06	-0.0786299	0.154	0.242	0.0195416	pL.G1.v.Mit	Zbtb11	0.0451235
1.224e-06	0.118383	0.592	0.546	0.0200723	pL.G1.v.Mit	Mrpl27	0.0463491
1.23408e-06	0.0952158	0.146	0.086	0.0202376	pL.G1.v.Mit	Plppr3	0.0467308
1.23533e-06	-0.0771342	0.173	0.264	0.0202581	pL.G1.v.Mit	Hs2st1	0.0467781
1.23689e-06	0.122327	0.913	0.901	0.0202837	pL.G1.v.Mit	Mrfap1	0.0468371
1.23723e-06	0.12458	0.518	0.465	0.0202893	pL.G1.v.Mit	Atp6v1d	0.04685
1.23953e-06	-0.102144	0.304	0.425	0.020327	pL.G1.v.Mit	Mov10	0.0469372
1.24195e-06	0.0870301	0.146	0.087	0.0203667	pL.G1.v.Mit	Pard3b	0.0470288
1.28014e-06	0.066542	1	1	0.020993	pL.G1.v.Mit	Ptma	0.0484749
1.30949e-06	-0.137237	0.849	0.904	0.0214743	pL.G1.v.Mit	Trir	0.0495864
1.32648e-06	0.119529	0.252	0.187	0.021753	pL.G1.v.Mit	Bbc3	0.05023
1.32877e-06	0.104347	0.494	0.439	0.0217905	pL.G1.v.Mit	Zfp512	0.0503166
1.33024e-06	0.121215	0.291	0.225	0.0218147	pL.G1.v.Mit	Brdt	0.0503724
1.36516e-06	0.117589	0.392	0.324	0.0223873	pL.G1.v.Mit	Morn2	0.0516947
1.36788e-06	-0.126343	0.371	0.487	0.0224319	pL.G1.v.Mit	Nrf1	0.0517976
1.37798e-06	0.0759185	0.179	0.114	0.0225975	pL.G1.v.Mit	BC049762	0.0521799
1.38831e-06	-0.122392	0.89	0.923	0.022767	pL.G1.v.Mit	Erh	0.0525713
1.4065e-06	-0.0777326	0.166	0.255	0.0230653	pL.G1.v.Mit	Uba5	0.0532601
1.41329e-06	0.116908	0.724	0.696	0.0231766	pL.G1.v.Mit	BC031181	0.0535172
1.421e-06	0.109937	0.994	0.986	0.023303	pL.G1.v.Mit	Ubl5	0.053809
1.4716e-06	0.0905917	0.223	0.155	0.0241328	pL.G1.v.Mit	Dusp22	0.0557252
1.47794e-06	0.0913745	0.179	0.114	0.0242367	pL.G1.v.Mit	Cldn6	0.0559651
1.48877e-06	-0.0609087	0.08	0.143	0.0244143	pL.G1.v.Mit	Fam89a	0.0563751
1.501e-06	-0.123807	0.906	0.934	0.024615	pL.G1.v.Mit	Dnajc2	0.0568385
1.51188e-06	0.123193	0.787	0.763	0.0247933	pL.G1.v.Mit	Fam50a	0.0572503
1.51472e-06	-0.0917476	0.223	0.331	0.0248399	pL.G1.v.Mit	Gabpa	0.057358
1.51649e-06	0.0811876	0.195	0.126	0.0248688	pL.G1.v.Mit	Htra1	0.0574248
1.51734e-06	0.117856	0.631	0.589	0.0248829	pL.G1.v.Mit	Ubn1	0.0574573
1.54932e-06	0.115084	0.52	0.467	0.0254074	pL.G1.v.Mit	Vat1	0.0586683
1.55437e-06	0.128298	0.682	0.663	0.02549	pL.G1.v.Mit	Mycbp2	0.0588591
1.56668e-06	-0.0712647	0.134	0.214	0.0256919	pL.G1.v.Mit	Paxip1	0.0593253
1.58183e-06	0.11624	0.489	0.434	0.0259404	pL.G1.v.Mit	8030474K03Rik	0.0598991
1.5842e-06	0.0909098	0.169	0.105	0.0259793	pL.G1.v.Mit	Zup1	0.0599889
1.59702e-06	-0.119834	0.898	0.935	0.0261896	pL.G1.v.Mit	Mrpl57	0.0604745
1.60577e-06	0.119192	0.709	0.675	0.0263331	pL.G1.v.Mit	Gatad2a	0.0608058
1.60928e-06	0.131624	0.874	0.862	0.0263906	pL.G1.v.Mit	Ptms	0.0609386
1.61436e-06	-0.0884119	0.204	0.302	0.0264739	pL.G1.v.Mit	Hmgn5	0.061131
1.63307e-06	-0.181823	0.793	0.848	0.0267806	pL.G1.v.Mit	Ung	0.0618393
1.64133e-06	-0.124244	0.409	0.528	0.0269162	pL.G1.v.Mit	Trmt6	0.0621524
1.64177e-06	-0.0786969	0.185	0.281	0.0269234	pL.G1.v.Mit	Yy1	0.0621689
1.65639e-06	0.121239	0.552	0.494	0.0271632	pL.G1.v.Mit	Ccdc115	0.0627226
1.67964e-06	0.106457	0.967	0.959	0.0275445	pL.G1.v.Mit	Pomp	0.063603
1.68777e-06	0.106032	0.571	0.529	0.0276777	pL.G1.v.Mit	Cystm1	0.0639107
1.69873e-06	0.126505	0.759	0.744	0.0278575	pL.G1.v.Mit	Immp1l	0.0643259
1.70078e-06	0.0674519	0.111	0.057	0.0278911	pL.G1.v.Mit	Shisa4	0.0644036
1.70108e-06	0.117959	0.343	0.278	0.027896	pL.G1.v.Mit	Ubr3	0.0644149
1.73765e-06	-0.134646	0.515	0.644	0.0284957	pL.G1.v.Mit	Med9	0.0657996
1.7517e-06	0.0922794	0.189	0.126	0.0287262	pL.G1.v.Mit	Borcs6	0.0663318
1.77084e-06	-0.0621098	0.11	0.184	0.02904	pL.G1.v.Mit	Ttc32	0.0670563
1.77251e-06	-0.0675118	0.141	0.225	0.0290674	pL.G1.v.Mit	Mdm1	0.0671197
1.78426e-06	-0.106827	0.29	0.411	0.0292602	pL.G1.v.Mit	Rnf182	0.0675647
1.78759e-06	0.106482	0.248	0.184	0.0293146	pL.G1.v.Mit	Hdac6	0.0676905
1.83204e-06	0.0659259	0.101	0.049	0.0300436	pL.G1.v.Mit	Retreg1	0.0693739
1.84737e-06	-0.108321	0.337	0.457	0.030295	pL.G1.v.Mit	Nup153	0.0699542
1.84776e-06	-0.0615943	0.075	0.136	0.0303014	pL.G1.v.Mit	Mxd3	0.069969
1.85232e-06	0.0839817	0.137	0.079	0.0303762	pL.G1.v.Mit	Slx1b	0.0701419
1.85312e-06	-0.0957697	0.305	0.424	0.0303893	pL.G1.v.Mit	Scrib	0.070172
1.85762e-06	-0.109594	0.38	0.504	0.0304631	pL.G1.v.Mit	Rbm26	0.0703425
1.86434e-06	0.133725	0.647	0.612	0.0305733	pL.G1.v.Mit	Atp6v0d1	0.0705969
1.8707e-06	-0.127141	0.414	0.542	0.0306776	pL.G1.v.Mit	Sec13	0.0708377
1.88458e-06	0.112758	0.975	0.98	0.0309052	pL.G1.v.Mit	Psmb4	0.0713633
1.88718e-06	-0.142415	0.722	0.809	0.0309479	pL.G1.v.Mit	Pnn	0.071462
1.90458e-06	0.0688005	0.11	0.058	0.0312333	pL.G1.v.Mit	Gstm4	0.0721209
1.90504e-06	0.100549	0.289	0.223	0.0312408	pL.G1.v.Mit	Hpcal1	0.0721382
1.91816e-06	0.121229	0.299	0.234	0.0314558	pL.G1.v.Mit	Rnf31	0.0726348
1.92894e-06	0.0954115	0.182	0.119	0.0316328	pL.G1.v.Mit	Renbp	0.0730433
1.96298e-06	0.124737	0.33	0.269	0.032191	pL.G1.v.Mit	Rnf208	0.0743323
1.9709e-06	0.0706477	0.101	0.05	0.0323208	pL.G1.v.Mit	Mllt11	0.0746322
1.97264e-06	0.0692945	0.115	0.061	0.0323493	pL.G1.v.Mit	Ptgr1	0.074698
1.98748e-06	0.122028	0.307	0.241	0.0325927	pL.G1.v.Mit	Abhd16a	0.0752598
1.99439e-06	0.124164	0.792	0.764	0.032706	pL.G1.v.Mit	Hmox2	0.0755215
1.99943e-06	0.108611	0.653	0.588	0.0327886	pL.G1.v.Mit	Ldha	0.0757124
2.01649e-06	0.0415751	1	1	0.0330685	pL.G1.v.Mit	Rpl17	0.0763585
2.0407e-06	0.122345	0.671	0.633	0.0334655	pL.G1.v.Mit	Eci1	0.0772753
2.05376e-06	-0.139109	0.893	0.921	0.0336795	pL.G1.v.Mit	mt-Nd3	0.0777696
2.05621e-06	0.120793	0.632	0.595	0.0337198	pL.G1.v.Mit	Npepl1	0.0778625
2.06028e-06	0.119437	0.726	0.708	0.0337865	pL.G1.v.Mit	Zwint	0.0780166
2.06077e-06	-0.137801	0.636	0.73	0.0337945	pL.G1.v.Mit	Elavl1	0.078035
2.08524e-06	-0.103393	0.315	0.43	0.0341959	pL.G1.v.Mit	Wdhd1	0.0789619
2.09784e-06	0.11681	0.637	0.604	0.0344025	pL.G1.v.Mit	Hsd17b4	0.0794389
2.11255e-06	0.117876	0.289	0.225	0.0346437	pL.G1.v.Mit	4930550L24Rik	0.0799959
2.15102e-06	-0.165166	0.602	0.697	0.0352746	pL.G1.v.Mit	Fdft1	0.0814526
2.15196e-06	0.121302	0.482	0.43	0.0352901	pL.G1.v.Mit	Ccdc191	0.0814884
2.15722e-06	0.116976	0.307	0.244	0.0353763	pL.G1.v.Mit	Npdc1	0.0816876
2.15771e-06	0.0831016	0.153	0.095	0.0353843	pL.G1.v.Mit	B3galt4	0.081706
2.16556e-06	0.098638	0.199	0.138	0.0355131	pL.G1.v.Mit	Lrrc75a	0.0820034
2.19126e-06	0.106148	0.368	0.297	0.0359344	pL.G1.v.Mit	Lyrm2	0.0829763
2.19526e-06	-0.107937	0.217	0.311	0.036	pL.G1.v.Mit	Fbxo15	0.0831279
2.21044e-06	0.0805929	0.152	0.091	0.0362491	pL.G1.v.Mit	Adck2	0.0837029
2.22376e-06	-0.119677	0.45	0.573	0.0364675	pL.G1.v.Mit	Suds3	0.0842072
2.24315e-06	0.113599	0.608	0.569	0.0367854	pL.G1.v.Mit	Cpne5	0.0849413
2.26827e-06	-0.129778	0.375	0.489	0.0371974	pL.G1.v.Mit	4921524J17Rik	0.0858927
2.27862e-06	0.105999	0.311	0.245	0.0373671	pL.G1.v.Mit	Hormad2	0.0862845
2.3081e-06	-0.0998161	0.247	0.355	0.0378505	pL.G1.v.Mit	Brd1	0.0874007
2.31471e-06	0.106296	0.471	0.426	0.0379589	pL.G1.v.Mit	Nfs1	0.087651
2.33357e-06	-0.0823907	0.186	0.28	0.0382682	pL.G1.v.Mit	Nol6	0.0883653
2.33418e-06	-0.126295	0.793	0.851	0.0382782	pL.G1.v.Mit	Ssu72	0.0883884
2.35609e-06	0.129096	0.863	0.84	0.0386375	pL.G1.v.Mit	Med21	0.0892181
2.36946e-06	0.110995	0.529	0.462	0.0388567	pL.G1.v.Mit	Ankrd12	0.0897242
2.43926e-06	0.0637016	1	0.997	0.0400014	pL.G1.v.Mit	Ftl1	0.0923674
2.46369e-06	0.0842038	0.16	0.098	0.0404021	pL.G1.v.Mit	Nanos1	0.0932927
2.47072e-06	0.0926808	0.205	0.142	0.0405173	pL.G1.v.Mit	Mllt3	0.0935587
2.48781e-06	0.089169	0.226	0.159	0.0407976	pL.G1.v.Mit	Oxld1	0.0942059
2.54516e-06	-0.0886252	0.156	0.239	0.041738	pL.G1.v.Mit	Abcd4	0.0963775
2.54646e-06	0.104474	0.242	0.175	0.0417594	pL.G1.v.Mit	Zswim4	0.0964269
2.55093e-06	0.112856	0.616	0.588	0.0418328	pL.G1.v.Mit	Abhd14a	0.0965962
2.55105e-06	-0.102452	0.267	0.373	0.0418346	pL.G1.v.Mit	Cdc40	0.0966005
2.55201e-06	-0.126995	0.995	0.994	0.0418504	pL.G1.v.Mit	Rhox5	0.0966368
2.55238e-06	0.0751421	0.135	0.078	0.0418565	pL.G1.v.Mit	Zfp82	0.0966509
2.57215e-06	-0.0980829	0.225	0.319	0.0421808	pL.G1.v.Mit	Rrp9	0.0973998
2.60156e-06	-0.121611	0.839	0.881	0.042663	pL.G1.v.Mit	Wbp11	0.0985133
2.60621e-06	-0.0805971	0.141	0.218	0.0427393	pL.G1.v.Mit	Rab4a	0.0986894
2.60718e-06	-0.122179	0.418	0.534	0.0427552	pL.G1.v.Mit	Ckap5	0.0987261
2.63815e-06	0.118214	0.566	0.526	0.043263	pL.G1.v.Mit	Pih1d1	0.0998988
2.63818e-06	0.11152	0.308	0.242	0.0432636	pL.G1.v.Mit	Rpgr	0.0999001
2.65348e-06	0.113298	0.27	0.206	0.0435145	pL.G1.v.Mit	Sbf2	0.100479
2.6547e-06	0.0960526	0.202	0.138	0.0435345	pL.G1.v.Mit	Ppp1r1a	0.100526
2.67793e-06	0.131802	0.799	0.77	0.0439154	pL.G1.v.Mit	Hcfc1r1	0.101405
2.7199e-06	-0.147089	0.748	0.822	0.0446036	pL.G1.v.Mit	Haus4	0.102994
2.72034e-06	-0.126418	0.332	0.447	0.0446108	pL.G1.v.Mit	Pdlim1	0.103011
2.74901e-06	-0.0795114	0.153	0.237	0.045081	pL.G1.v.Mit	Pom121	0.104097
2.77601e-06	0.113466	0.367	0.303	0.0455237	pL.G1.v.Mit	Kmt2e	0.105119
2.78676e-06	0.0670344	0.131	0.075	0.0457001	pL.G1.v.Mit	Zfp850	0.105526
2.81428e-06	-0.140204	0.804	0.872	0.0461513	pL.G1.v.Mit	Arhgdia	0.106568
2.83378e-06	-0.105098	0.328	0.451	0.0464712	pL.G1.v.Mit	Gtf3c2	0.107307
2.84567e-06	-0.118626	0.411	0.524	0.0466662	pL.G1.v.Mit	Col18a1	0.107757
2.85686e-06	0.118971	0.796	0.766	0.0468497	pL.G1.v.Mit	Vps29	0.108181
2.86335e-06	0.120157	0.416	0.363	0.0469562	pL.G1.v.Mit	Prr19	0.108427
2.88368e-06	-0.108235	0.353	0.47	0.0472895	pL.G1.v.Mit	Tmem165	0.109196
2.89777e-06	-0.0622529	0.102	0.17	0.0475205	pL.G1.v.Mit	Nipsnap2	0.10973
2.90669e-06	-0.103867	0.284	0.392	0.0476668	pL.G1.v.Mit	Gtf2a1	0.110068
2.95117e-06	-0.0697426	0.17	0.259	0.0483962	pL.G1.v.Mit	Flcn	0.111752
2.97739e-06	0.0783998	0.162	0.102	0.0488262	pL.G1.v.Mit	Cracr2b	0.112745
2.99774e-06	0.0972128	0.996	0.992	0.0491599	pL.G1.v.Mit	Eif3f	0.113515
3.03355e-06	-0.143111	0.505	0.611	0.0497472	pL.G1.v.Mit	Nup85	0.114871
3.06099e-06	0.0855865	0.144	0.087	0.0501972	pL.G1.v.Mit	Tmem176b	0.115911
3.10582e-06	-0.108516	0.26	0.361	0.0509323	pL.G1.v.Mit	Map2k1	0.117608
3.11291e-06	-0.146296	0.355	0.469	0.0510487	pL.G1.v.Mit	Lrrc34	0.117877
3.11883e-06	0.106018	0.391	0.331	0.0511457	pL.G1.v.Mit	Actr8	0.118101
3.15448e-06	0.140419	0.568	0.538	0.0517304	pL.G1.v.Mit	Chd3	0.119451
3.16551e-06	0.0880334	0.154	0.097	0.0519112	pL.G1.v.Mit	Tmem8	0.119868
3.17175e-06	-0.120579	0.726	0.814	0.0520136	pL.G1.v.Mit	Rala	0.120105
3.18334e-06	0.0821227	0.152	0.093	0.0522037	pL.G1.v.Mit	Hps1	0.120544
3.208e-06	0.112525	0.65	0.62	0.052608	pL.G1.v.Mit	Xrcc1	0.121477
3.24414e-06	-0.0689757	0.107	0.177	0.0532007	pL.G1.v.Mit	Glrx	0.122846
3.26817e-06	-0.131662	0.854	0.891	0.0535947	pL.G1.v.Mit	Rae1	0.123756
3.31868e-06	0.0752395	0.104	0.055	0.054423	pL.G1.v.Mit	Arhgef25	0.125668
3.34131e-06	0.113609	0.82	0.79	0.0547941	pL.G1.v.Mit	Hccs	0.126525
3.34156e-06	0.0921022	0.181	0.118	0.0547982	pL.G1.v.Mit	Rfx5	0.126535
3.44338e-06	-0.0698123	0.144	0.225	0.056468	pL.G1.v.Mit	Nup98	0.130391
3.50603e-06	-0.0700462	0.114	0.186	0.0574954	pL.G1.v.Mit	Chek2	0.132763
3.52507e-06	0.113255	0.387	0.327	0.0578076	pL.G1.v.Mit	Akt1s1	0.133484
3.56395e-06	-0.111991	0.632	0.753	0.0584452	pL.G1.v.Mit	Cfap298	0.134956
3.59288e-06	0.104054	0.453	0.402	0.0589196	pL.G1.v.Mit	Spr	0.136051
3.63244e-06	-0.0462465	0.073	0.132	0.0595684	pL.G1.v.Mit	Prkar2a	0.13755
3.6491e-06	-0.136164	0.638	0.725	0.0598416	pL.G1.v.Mit	Hbp1	0.13818
3.6786e-06	-0.0716224	0.129	0.205	0.0603253	pL.G1.v.Mit	Ptpn11	0.139297
3.71087e-06	0.13026	0.462	0.408	0.0608546	pL.G1.v.Mit	Dmc1	0.14052
3.8327e-06	-0.159397	0.568	0.669	0.0628525	pL.G1.v.Mit	Tax1bp1	0.145133
3.94192e-06	-0.0838323	0.201	0.3	0.0646436	pL.G1.v.Mit	Cpsf4	0.149269
3.96109e-06	0.0887523	0.173	0.114	0.064958	pL.G1.v.Mit	Cebpd	0.149995
3.97637e-06	0.0628965	0.134	0.078	0.0652085	pL.G1.v.Mit	Fxyd2	0.150573
3.97681e-06	0.12267	0.31	0.245	0.0652157	pL.G1.v.Mit	Nfkbia	0.15059
3.99609e-06	0.0993136	0.197	0.136	0.0655318	pL.G1.v.Mit	Tead2	0.15132
4.00774e-06	0.0674886	0.12	0.066	0.0657229	pL.G1.v.Mit	Ifitm10	0.151761
4.14143e-06	-0.0763405	0.17	0.255	0.0679154	pL.G1.v.Mit	Wsb2	0.156824
4.16104e-06	-0.139924	0.387	0.487	0.0682369	pL.G1.v.Mit	Tpd52	0.157566
4.17971e-06	0.0754945	0.14	0.083	0.068543	pL.G1.v.Mit	Mypop	0.158273
4.1837e-06	-0.0955981	0.32	0.43	0.0686085	pL.G1.v.Mit	Sgpp1	0.158424
4.21768e-06	0.141537	0.743	0.725	0.0691657	pL.G1.v.Mit	Tm2d1	0.159711
4.24759e-06	-0.0941661	0.265	0.374	0.0696563	pL.G1.v.Mit	Cebpg	0.160844
4.27191e-06	-0.0936307	0.161	0.24	0.070055	pL.G1.v.Mit	Khsrp	0.161764
4.30346e-06	-0.0993949	0.32	0.436	0.0705725	pL.G1.v.Mit	Rab5a	0.162959
4.33022e-06	-0.071293	0.162	0.245	0.0710112	pL.G1.v.Mit	Btaf1	0.163972
4.34083e-06	0.11014	0.549	0.498	0.0711853	pL.G1.v.Mit	Cstf3	0.164374
4.3602e-06	-0.0568617	0.111	0.184	0.071503	pL.G1.v.Mit	Crk	0.165108
4.36438e-06	-0.0532831	0.053	0.104	0.0715715	pL.G1.v.Mit	Nfil3	0.165266
4.4291e-06	0.10687	0.495	0.447	0.0726328	pL.G1.v.Mit	Rnf17	0.167717
4.43305e-06	-0.0580366	0.094	0.161	0.0726976	pL.G1.v.Mit	Prkci	0.167866
4.44563e-06	0.121523	0.385	0.327	0.0729039	pL.G1.v.Mit	Trp53inp1	0.168343
4.45512e-06	-0.0863297	0.204	0.296	0.0730595	pL.G1.v.Mit	Amd1	0.168702
4.50987e-06	0.0932526	0.298	0.235	0.0739573	pL.G1.v.Mit	Mccc2	0.170775
4.54493e-06	-0.134508	0.499	0.617	0.0745323	pL.G1.v.Mit	Mphosph10	0.172103
4.62018e-06	0.11678	0.433	0.386	0.0757664	pL.G1.v.Mit	Acat1	0.174952
4.70592e-06	0.0934293	0.197	0.137	0.0771724	pL.G1.v.Mit	Garnl3	0.178199
4.70654e-06	0.0690731	0.115	0.063	0.0771825	pL.G1.v.Mit	Mrc2	0.178222
4.7388e-06	-0.0869678	0.278	0.388	0.0777116	pL.G1.v.Mit	Rad23a	0.179444
4.74506e-06	0.0820112	0.147	0.091	0.0778142	pL.G1.v.Mit	Smo	0.179681
4.77174e-06	-0.136519	0.744	0.833	0.0782518	pL.G1.v.Mit	Pafah1b1	0.180692
4.77943e-06	0.118955	0.481	0.425	0.0783779	pL.G1.v.Mit	Saysd1	0.180983
4.8922e-06	-0.0531777	0.075	0.134	0.0802271	pL.G1.v.Mit	Pimreg	0.185253
4.89308e-06	0.109136	0.291	0.228	0.0802416	pL.G1.v.Mit	Per3	0.185286
4.89614e-06	0.131659	0.494	0.447	0.0802918	pL.G1.v.Mit	Lactb	0.185402
4.91715e-06	0.0871277	0.207	0.145	0.0806364	pL.G1.v.Mit	Ptcd1	0.186198
4.95108e-06	0.0824869	0.196	0.132	0.0811927	pL.G1.v.Mit	Rilpl2	0.187482
4.95825e-06	0.0943569	0.194	0.135	0.0813103	pL.G1.v.Mit	Mtln	0.187754
4.98647e-06	-0.0456203	0.054	0.106	0.081773	pL.G1.v.Mit	Hist1h1c	0.188822
5.00362e-06	0.115859	0.561	0.529	0.0820544	pL.G1.v.Mit	Gemin7	0.189472
5.05546e-06	0.0625211	0.12	0.066	0.0829044	pL.G1.v.Mit	Irx3	0.191435
5.12996e-06	-0.124347	0.411	0.521	0.0841262	pL.G1.v.Mit	Sil1	0.194256
5.16902e-06	0.0888753	0.417	0.355	0.0847667	pL.G1.v.Mit	Htt	0.195735
5.17572e-06	-0.140726	0.632	0.745	0.0848766	pL.G1.v.Mit	Ramac	0.195989
5.18707e-06	-0.144434	0.608	0.721	0.0850627	pL.G1.v.Mit	Rsl24d1	0.196419
5.19794e-06	0.108543	0.342	0.286	0.0852411	pL.G1.v.Mit	Rpap2	0.19683
5.2449e-06	0.115754	0.429	0.381	0.0860112	pL.G1.v.Mit	Gtf2i	0.198609
5.26369e-06	0.0800466	0.136	0.081	0.0863192	pL.G1.v.Mit	Nbea	0.19932
5.27864e-06	0.119329	0.841	0.811	0.0865643	pL.G1.v.Mit	Ap2s1	0.199886
5.38592e-06	0.131678	0.88	0.854	0.0883237	pL.G1.v.Mit	Ndufs8	0.203949
5.38979e-06	-0.126018	0.43	0.541	0.0883871	pL.G1.v.Mit	Kcmf1	0.204095
5.42236e-06	-0.14381	0.706	0.796	0.0889213	pL.G1.v.Mit	Eftud2	0.205328
5.48267e-06	0.0728492	0.144	0.088	0.0899102	pL.G1.v.Mit	Adam15	0.207612
5.53197e-06	0.0954284	0.257	0.193	0.0907187	pL.G1.v.Mit	Tex11	0.209479
5.55253e-06	-0.0680586	0.078	0.136	0.091056	pL.G1.v.Mit	Notch2	0.210258
5.55766e-06	0.116657	0.299	0.24	0.09114	pL.G1.v.Mit	Slc38a9	0.210452
5.56326e-06	-0.0511629	0.091	0.156	0.0912319	pL.G1.v.Mit	E2f6	0.210664
5.5643e-06	-0.105127	0.358	0.479	0.0912489	pL.G1.v.Mit	Nup188	0.210703
5.56527e-06	-0.0458011	0.057	0.109	0.0912649	pL.G1.v.Mit	Nsl1	0.21074
5.56773e-06	0.111927	0.352	0.29	0.0913052	pL.G1.v.Mit	Fxyd6	0.210833
5.61606e-06	-0.137367	0.867	0.906	0.0920978	pL.G1.v.Mit	Eif4e	0.212663
5.6184e-06	0.0654856	0.13	0.076	0.0921361	pL.G1.v.Mit	Hexim2	0.212752
5.63882e-06	-0.0958599	0.174	0.258	0.092471	pL.G1.v.Mit	Rbm15	0.213525
5.6517e-06	0.119119	0.869	0.874	0.0926821	pL.G1.v.Mit	Nono	0.214013
5.73547e-06	0.0992399	0.315	0.249	0.0940559	pL.G1.v.Mit	Ddah2	0.217185
5.75164e-06	-0.14028	0.54	0.648	0.0943211	pL.G1.v.Mit	Ccdc58	0.217797
5.78136e-06	0.0658273	0.113	0.061	0.0948085	pL.G1.v.Mit	Mzt2	0.218923
5.80855e-06	0.0668346	0.109	0.059	0.0952545	pL.G1.v.Mit	Sfxn4	0.219952
6.00684e-06	-0.119343	0.489	0.615	0.0985062	pL.G1.v.Mit	Cdkn2aipnl	0.227461
6.02338e-06	0.110064	0.351	0.289	0.0987774	pL.G1.v.Mit	Fundc1	0.228087
6.03548e-06	0.074671	0.17	0.111	0.0989758	pL.G1.v.Mit	Etnk2	0.228545
6.0388e-06	-0.0899627	0.223	0.314	0.0990304	pL.G1.v.Mit	Ppfia1	0.228671
6.09639e-06	0.111043	0.758	0.738	0.0999746	pL.G1.v.Mit	Chchd6	0.230852
6.22168e-06	-0.109735	0.229	0.317	0.102029	pL.G1.v.Mit	Ect2	0.235597
6.22574e-06	0.114209	0.728	0.716	0.102096	pL.G1.v.Mit	Cyb5r3	0.23575
6.25209e-06	-0.104268	0.286	0.385	0.102528	pL.G1.v.Mit	Cdkn2aip	0.236748
6.28743e-06	-0.120074	0.392	0.507	0.103107	pL.G1.v.Mit	Kdelr2	0.238086
6.28843e-06	-0.141583	0.513	0.631	0.103124	pL.G1.v.Mit	Dstn	0.238124
6.28981e-06	-0.138661	0.592	0.698	0.103147	pL.G1.v.Mit	Wdr77	0.238176
6.29051e-06	-0.136277	0.45	0.563	0.103158	pL.G1.v.Mit	Ppp2r2a	0.238203
6.30525e-06	-0.0917894	0.238	0.333	0.1034	pL.G1.v.Mit	Pno1	0.238761
6.31043e-06	-0.0940159	0.227	0.323	0.103485	pL.G1.v.Mit	Vac14	0.238957
6.3144e-06	0.102702	0.276	0.216	0.10355	pL.G1.v.Mit	Cyld	0.239108
6.32911e-06	-0.124309	0.907	0.937	0.103791	pL.G1.v.Mit	Clpp	0.239664
6.39343e-06	0.109829	0.386	0.325	0.104846	pL.G1.v.Mit	Surf1	0.2421
6.40871e-06	0.120789	0.924	0.921	0.105096	pL.G1.v.Mit	Fam162a	0.242679
6.41806e-06	0.0962982	0.98	0.972	0.10525	pL.G1.v.Mit	Ndufb1-ps	0.243033
6.47541e-06	0.103797	0.245	0.178	0.10619	pL.G1.v.Mit	Ankrd29	0.245204
6.50518e-06	0.0649996	0.102	0.054	0.106678	pL.G1.v.Mit	Fbxo16	0.246332
6.53153e-06	-0.0923241	0.26	0.36	0.107111	pL.G1.v.Mit	Cdc73	0.247329
6.6178e-06	0.0844187	0.229	0.166	0.108525	pL.G1.v.Mit	Fbxw5	0.250596
6.66075e-06	-0.0669787	0.138	0.213	0.10923	pL.G1.v.Mit	Hmcn1	0.252223
6.6812e-06	0.100919	0.458	0.407	0.109565	pL.G1.v.Mit	Slc27a3	0.252997
6.84513e-06	-0.0524331	0.084	0.146	0.112253	pL.G1.v.Mit	Sap18b	0.259204
6.91402e-06	0.121254	0.42	0.369	0.113383	pL.G1.v.Mit	Rassf7	0.261813
6.93394e-06	0.0813339	1	0.999	0.11371	pL.G1.v.Mit	Ndufa2	0.262567
7.0371e-06	0.0711466	0.149	0.092	0.115401	pL.G1.v.Mit	Fam217b	0.266474
7.08928e-06	0.100205	0.534	0.498	0.116257	pL.G1.v.Mit	Tmbim6	0.26845
7.10804e-06	-0.138668	0.708	0.798	0.116565	pL.G1.v.Mit	Ppp5c	0.26916
7.18247e-06	0.103663	0.349	0.281	0.117785	pL.G1.v.Mit	Chd7	0.271979
7.19063e-06	-0.0942307	0.286	0.401	0.117919	pL.G1.v.Mit	Adpgk	0.272287
7.26752e-06	0.0691027	0.109	0.06	0.11918	pL.G1.v.Mit	Ccdc122	0.275199
7.33103e-06	0.102578	0.397	0.342	0.120222	pL.G1.v.Mit	Adad2	0.277604
7.3431e-06	0.117022	0.339	0.282	0.12042	pL.G1.v.Mit	3830406C13Rik	0.278061
7.37418e-06	-0.0498349	0.072	0.129	0.120929	pL.G1.v.Mit	Trdmt1	0.279238
7.37535e-06	-0.0548791	0.104	0.173	0.120948	pL.G1.v.Mit	S100a13	0.279282
7.41807e-06	-0.0517788	0.067	0.122	0.121649	pL.G1.v.Mit	Hk2	0.2809
7.47489e-06	-0.105762	0.336	0.448	0.122581	pL.G1.v.Mit	Seh1l	0.283052
7.50435e-06	0.116401	0.348	0.292	0.123064	pL.G1.v.Mit	Coq10a	0.284167
7.52812e-06	-0.0399146	1	1	0.123454	pL.G1.v.Mit	Rpl8	0.285067
7.5388e-06	-0.133089	0.453	0.565	0.123629	pL.G1.v.Mit	Mrps18b	0.285472
7.56106e-06	0.121738	0.418	0.356	0.123994	pL.G1.v.Mit	Golgb1	0.286315
7.73108e-06	-0.100662	0.943	0.953	0.126782	pL.G1.v.Mit	Mrpl17	0.292753
7.7614e-06	-0.0766898	0.255	0.365	0.127279	pL.G1.v.Mit	Asph	0.293901
7.87246e-06	0.0965893	0.232	0.169	0.1291	pL.G1.v.Mit	Cadm1	0.298106
8.0077e-06	0.102644	0.365	0.3	0.131318	pL.G1.v.Mit	Phkg2	0.303227
8.0116e-06	0.113918	0.523	0.485	0.131382	pL.G1.v.Mit	Arfgef1	0.303375
8.01313e-06	0.105836	0.896	0.881	0.131407	pL.G1.v.Mit	Sbno1	0.303433
8.05111e-06	0.113336	0.429	0.379	0.13203	pL.G1.v.Mit	Fam98c	0.304871
8.08011e-06	0.10421	0.941	0.921	0.132506	pL.G1.v.Mit	Eif1ax	0.305969
8.09714e-06	0.124046	0.708	0.682	0.132785	pL.G1.v.Mit	Nemf	0.306614
8.1384e-06	0.0920483	0.234	0.17	0.133462	pL.G1.v.Mit	Plod2	0.308177
8.16257e-06	0.112717	0.256	0.2	0.133858	pL.G1.v.Mit	Cacfd1	0.309092
8.24809e-06	0.108967	0.389	0.337	0.13526	pL.G1.v.Mit	Hnrnpll	0.31233
8.25108e-06	0.0927209	0.233	0.17	0.135309	pL.G1.v.Mit	Fyn	0.312444
8.2873e-06	0.0989261	0.408	0.352	0.135903	pL.G1.v.Mit	Ciao1	0.313815
8.4075e-06	-0.0835302	0.199	0.287	0.137875	pL.G1.v.Mit	Lin7c	0.318367
8.48389e-06	0.117102	0.438	0.393	0.139127	pL.G1.v.Mit	Axin2	0.321259
8.51615e-06	-0.0464439	0.055	0.105	0.139656	pL.G1.v.Mit	Zfp143	0.322481
8.54906e-06	0.0845456	0.239	0.172	0.140196	pL.G1.v.Mit	Lrrc51	0.323727
8.56634e-06	-0.124073	0.548	0.648	0.140479	pL.G1.v.Mit	Rfc2	0.324381
8.5875e-06	0.120929	0.884	0.862	0.140826	pL.G1.v.Mit	Rnaseh2c	0.325183
8.59069e-06	-0.0482207	0.074	0.131	0.140879	pL.G1.v.Mit	Il6st	0.325304
8.5921e-06	-0.0449817	0.057	0.108	0.140902	pL.G1.v.Mit	Fam92b	0.325357
8.66081e-06	-0.0728681	1	0.999	0.142029	pL.G1.v.Mit	Naca	0.327959
8.73725e-06	-0.0789671	0.229	0.329	0.143282	pL.G1.v.Mit	Atf7ip	0.330854
8.74704e-06	0.0692615	0.123	0.072	0.143443	pL.G1.v.Mit	Smagp	0.331224
8.80275e-06	-0.103057	0.266	0.36	0.144356	pL.G1.v.Mit	Ncapd3	0.333334
8.90495e-06	-0.093362	0.257	0.355	0.146032	pL.G1.v.Mit	Xpo4	0.337204
8.90614e-06	-0.166588	0.703	0.778	0.146052	pL.G1.v.Mit	Dcaf13	0.337249
8.96443e-06	-0.0623966	0.103	0.167	0.147008	pL.G1.v.Mit	Knl1	0.339456
8.96946e-06	0.121554	0.438	0.386	0.14709	pL.G1.v.Mit	Gpaa1	0.339647
9.0352e-06	0.0854082	0.211	0.15	0.148168	pL.G1.v.Mit	Slc2a8	0.342136
9.12225e-06	-0.115038	0.682	0.759	0.149596	pL.G1.v.Mit	Tmem167	0.345432
9.19675e-06	-0.0759235	0.186	0.277	0.150818	pL.G1.v.Mit	Actr2	0.348253
9.24485e-06	0.0659094	0.115	0.065	0.151606	pL.G1.v.Mit	Sbsn	0.350075
9.31243e-06	-0.0938763	0.244	0.344	0.152715	pL.G1.v.Mit	Ss18	0.352634
9.3294e-06	0.0845228	0.176	0.119	0.152993	pL.G1.v.Mit	Syt7	0.353276
9.36747e-06	-0.138575	0.537	0.637	0.153617	pL.G1.v.Mit	Msh6	0.354718
9.38487e-06	-0.110981	0.297	0.407	0.153902	pL.G1.v.Mit	Hist1h2ag	0.355377
9.39953e-06	0.0983234	0.273	0.214	0.154143	pL.G1.v.Mit	Dexi	0.355932
9.41039e-06	0.101347	0.392	0.333	0.154321	pL.G1.v.Mit	Ckap4	0.356343
9.417e-06	-0.0696798	0.173	0.256	0.154429	pL.G1.v.Mit	Rabggtb	0.356593
9.42095e-06	-0.0449126	0.08	0.14	0.154494	pL.G1.v.Mit	Hipk3	0.356743
9.42275e-06	-0.0578999	0.089	0.15	0.154524	pL.G1.v.Mit	Amn	0.356811
9.46425e-06	-0.116458	0.397	0.51	0.155204	pL.G1.v.Mit	Usp16	0.358383
9.55823e-06	0.100086	0.324	0.261	0.156745	pL.G1.v.Mit	Serinc3	0.361942
9.56273e-06	-0.0863215	0.997	0.992	0.156819	pL.G1.v.Mit	Gapdh	0.362112
9.56439e-06	0.0645054	0.178	0.118	0.156846	pL.G1.v.Mit	Acss2	0.362175
9.61953e-06	-0.0685178	0.107	0.175	0.157751	pL.G1.v.Mit	Hist1h1a	0.364263
9.62702e-06	-0.134168	0.814	0.886	0.157874	pL.G1.v.Mit	Strap	0.364547
9.71608e-06	-0.0519164	0.102	0.168	0.159334	pL.G1.v.Mit	Utp25	0.367919
9.91697e-06	-0.0684946	0.136	0.212	0.162628	pL.G1.v.Mit	Tti2	0.375526
9.92303e-06	0.0951122	0.294	0.232	0.162728	pL.G1.v.Mit	Zfp637	0.375755
9.92381e-06	0.106045	0.355	0.292	0.162741	pL.G1.v.Mit	Zc2hc1a	0.375785
1.00163e-05	-0.0529432	0.106	0.174	0.164257	pL.G1.v.Mit	Bag3	0.379286
1.00956e-05	0.10718	0.272	0.216	0.165558	pL.G1.v.Mit	Tcp11l1	0.38229
1.01778e-05	-0.0609286	0.114	0.184	0.166905	pL.G1.v.Mit	2310022A10Rik	0.385402
1.02094e-05	0.0928731	0.66	0.623	0.167423	pL.G1.v.Mit	Sh3glb2	0.386598
1.03883e-05	0.0833603	1	0.993	0.170357	pL.G1.v.Mit	Lsm4	0.393373
1.04661e-05	0.109458	0.653	0.614	0.171634	pL.G1.v.Mit	Fbxl5	0.39632
1.04829e-05	0.113756	0.302	0.243	0.171909	pL.G1.v.Mit	Coq8a	0.396955
1.05494e-05	0.0794995	0.175	0.116	0.173	pL.G1.v.Mit	Sigirr	0.399475
1.06108e-05	0.0534835	0.727	0.684	0.174006	pL.G1.v.Mit	Vps26a	0.401799
1.10229e-05	0.101267	0.581	0.562	0.180764	pL.G1.v.Mit	Maf1	0.417404
1.11566e-05	0.0675301	0.102	0.056	0.182958	pL.G1.v.Mit	Taf9b	0.422468
1.12485e-05	0.0823546	0.194	0.135	0.184463	pL.G1.v.Mit	Tyro3	0.425945
1.12548e-05	0.110276	0.684	0.646	0.184568	pL.G1.v.Mit	Stag3	0.426186
1.12732e-05	-0.138304	0.526	0.619	0.184869	pL.G1.v.Mit	Pdha1	0.426883
1.13422e-05	0.0907352	0.2	0.141	0.186001	pL.G1.v.Mit	Madd	0.429495
1.1364e-05	-0.126667	0.658	0.745	0.186358	pL.G1.v.Mit	Rer1	0.430321
1.13876e-05	0.114723	0.559	0.517	0.186746	pL.G1.v.Mit	Cab39	0.431216
1.14356e-05	0.0719908	0.173	0.115	0.187533	pL.G1.v.Mit	Ppt2	0.433033
1.14633e-05	0.110706	0.36	0.301	0.187987	pL.G1.v.Mit	Dynlt3	0.434083
1.17392e-05	-0.0916761	0.273	0.372	0.192512	pL.G1.v.Mit	Atf4	0.44453
1.18472e-05	-0.0902575	0.182	0.264	0.194282	pL.G1.v.Mit	Rnft1	0.448618
1.1891e-05	0.0893135	0.276	0.214	0.195001	pL.G1.v.Mit	Ssh2	0.450277
1.18972e-05	-0.0906209	0.161	0.237	0.195103	pL.G1.v.Mit	Mpp1	0.450513
1.19146e-05	-0.132093	0.566	0.672	0.195387	pL.G1.v.Mit	Wasl	0.45117
1.19437e-05	0.116116	0.589	0.543	0.195864	pL.G1.v.Mit	Cltc	0.452271
1.20093e-05	0.0920011	0.225	0.163	0.196941	pL.G1.v.Mit	Tmem53	0.454758
1.20165e-05	-0.121707	0.458	0.572	0.197059	pL.G1.v.Mit	Rpa1	0.45503
1.21387e-05	0.105039	0.252	0.193	0.199062	pL.G1.v.Mit	Gm7072	0.459656
1.22109e-05	0.106663	0.977	0.964	0.200246	pL.G1.v.Mit	Naa38	0.462389
1.24543e-05	-0.111689	0.956	0.95	0.204238	pL.G1.v.Mit	Son	0.471608
1.25287e-05	-0.115809	0.332	0.435	0.205458	pL.G1.v.Mit	Max	0.474425
1.25961e-05	0.104906	0.582	0.549	0.206563	pL.G1.v.Mit	Ccny	0.476976
1.26752e-05	0.101287	0.33	0.272	0.207861	pL.G1.v.Mit	Acy3	0.479972
1.27516e-05	0.113043	0.445	0.401	0.209113	pL.G1.v.Mit	Sptbn1	0.482863
1.28125e-05	0.101059	0.339	0.278	0.210112	pL.G1.v.Mit	Acyp1	0.48517
[truncated: 35,868 more rows]

## Sheet: Fig 2B GO analysis
GeneSet	ID	Description	GeneRatio	BgRatio	pvalue	p.adjust	qvalue	geneID	Count
pL.G1.v.Mit_upregulated	GO:0051321	meiotic cell cycle	46/796	197/7799	4.54888e-08	0.000166898	0.000166898	Syce1/Ddx4/Ccnb1ip1/Mnd1/Btbd18/Meioc/Ccne2/Sycp3/Mael/4930447C04Rik/Ubb/1700013H16Rik/Xlr/M1ap/Sirt2/Terb1/Xlr5a/Xlr3c/Xlr4b/Xlr3b/Xlr5b/Xlr5c/Xlr4c/Dmrtc2/Tex19.2/Tex19.1/Tex12/Hfm1/Sycp1/Dazl/Piwil2/Top2b/Cntd1/Spo11/Smc1b/Msx1/Sycp2/Rec114/Rec8/Spdya/Fkbp6/Eif4g3/Xlr4a/Xlr3a/Stra8/Syce3	46
pL.G1.v.Mit_upregulated	GO:0048232	male gamete generation	58/796	281/7799	9.11862e-08	0.000167281	0.000167281	Ccdc136/Zfp541/Ddx4/Ccnb1ip1/Spaca1/Btbd18/Iftap/Meioc/Sycp3/Gamt/Mael/Ggnbp2/4930447C04Rik/Ubb/1700013H16Rik/Xlr/M1ap/Nek1/Ddx25/Sohlh2/Tdrd7/Xlr5a/Xlr3c/Xlr4b/Xlr3b/Xlr5b/Xlr5c/Xlr4c/Rbp4/Dmrtc2/Tex19.2/Tex19.1/Hfm1/Sycp1/Ropn1l/Dazl/Piwil2/Cntd1/Bcap31/Hspb11/Ankrd49/Spo11/Prdx4/Sycp2/4932438A13Rik/Rec8/Gtsf1/Taf7l/Spdya/Jam3/Fkbp6/Rnf114/Eif4g3/Cetn2/Xlr4a/Xlr3a/Stra8/Syce3	58
pL.G1.v.Mit_upregulated	GO:0022412	cellular process involved in reproduction in multicellular organism	48/796	219/7799	1.85914e-07	0.000222179	0.000222179	Ccdc136/Ddx4/Ccnb1ip1/Spaca1/Cd9/Btbd18/Meioc/Sycp3/Mael/Figla/4930447C04Rik/Ubb/1700013H16Rik/Xlr/M1ap/Sirt2/Ddx25/Sohlh2/Mdk/Tdrd7/Xlr5a/Xlr3c/Xlr4b/Xlr3b/Xlr5b/Xlr5c/Xlr4c/Dmrtc2/Tex19.2/Tex19.1/Hfm1/Sycp1/Ropn1l/Dazl/Piwil2/Ezhip/Spo11/Prdx4/Sycp2/Rec8/Rps6/Taf7l/Spdya/Jam3/Fkbp6/Xlr4a/Xlr3a/Stra8	48
pL.G1.v.Mit_upregulated	GO:0007283	spermatogenesis	55/796	268/7799	2.42222e-07	0.000222179	0.000222179	Ccdc136/Zfp541/Ddx4/Ccnb1ip1/Spaca1/Btbd18/Iftap/Meioc/Sycp3/Gamt/Mael/Ggnbp2/4930447C04Rik/1700013H16Rik/Xlr/M1ap/Nek1/Ddx25/Sohlh2/Tdrd7/Xlr5a/Xlr3c/Xlr4b/Xlr3b/Xlr5b/Xlr5c/Xlr4c/Rbp4/Dmrtc2/Tex19.2/Tex19.1/Hfm1/Sycp1/Ropn1l/Dazl/Piwil2/Cntd1/Bcap31/Hspb11/Ankrd49/Spo11/Prdx4/4932438A13Rik/Rec8/Gtsf1/Taf7l/Jam3/Fkbp6/Rnf114/Eif4g3/Cetn2/Xlr4a/Xlr3a/Stra8/Syce3	55
pL.G1.v.Mit_upregulated	GO:0003006	developmental process involved in reproduction	80/796	457/7799	6.06384e-07	0.000444965	0.000444965	Ccdc136/Zfp541/Ddx4/Ccnb1ip1/Nipbl/Spaca1/Btbd18/Iftap/Spint1/Meioc/Sycp3/Gamt/Mael/Figla/Ggnbp2/4930447C04Rik/Hsp90ab1/Ubb/1700013H16Rik/Xlr/M1ap/Kdm5b/Ccnd1/Sirt2/Nek1/Cntfr/Il11ra1/Ddx25/Sohlh2/Mdk/Psap/Spint2/Tdrd7/Xlr5a/Xlr3c/Xlr4b/Xlr3b/Xlr5b/Xlr5c/Xlr4c/Rbp4/Dmrtc2/Tex19.2/Tex19.1/Hfm1/Sycp1/Ropn1l/Dazl/Piwil2/Dmrta2/Cntd1/Igf2/Bcap31/Ascl2/Cited1/Hspb11/Ankrd49/Ezhip/Spo11/Bptf/Serpinb6a/…	80
pL.G1.v.Mit_upregulated	GO:0007127	meiosis I	25/796	87/7799	1.03568e-06	0.000633319	0.000633319	Syce1/Ddx4/Ccnb1ip1/Mnd1/Btbd18/Meioc/Ccne2/Sycp3/Mael/4930447C04Rik/Ubb/M1ap/Terb1/Dmrtc2/Tex19.1/Tex12/Hfm1/Sycp1/Piwil2/Top2b/Cntd1/Spo11/Rec8/Eif4g3/Syce3	25
pL.G1.v.Mit_upregulated	GO:0061982	meiosis I cell cycle process	25/796	91/7799	2.57776e-06	0.00122774	0.00122774	Syce1/Ddx4/Ccnb1ip1/Mnd1/Btbd18/Meioc/Ccne2/Sycp3/Mael/4930447C04Rik/Ubb/M1ap/Terb1/Dmrtc2/Tex19.1/Tex12/Hfm1/Sycp1/Piwil2/Top2b/Cntd1/Spo11/Rec8/Eif4g3/Syce3	25
pL.G1.v.Mit_upregulated	GO:0007276	gamete generation	63/796	346/7799	2.67701e-06	0.00122774	0.00122774	Ccdc136/Zfp541/Ddx4/Ccnb1ip1/Spaca1/Btbd18/Iftap/Meioc/Sycp3/Gamt/Mael/Figla/Ggnbp2/4930447C04Rik/Ubb/1700013H16Rik/Xlr/M1ap/Sirt2/Nek1/Ddx25/Sohlh2/Mdk/Tdrd7/Xlr5a/Xlr3c/Xlr4b/Xlr3b/Xlr5b/Xlr5c/Xlr4c/Rbp4/Dmrtc2/Tex19.2/Tex19.1/Hfm1/Sycp1/Ropn1l/Dazl/Piwil2/Cntd1/Bcap31/Hspb11/Ankrd49/Ezhip/Spo11/Prdx4/Sycp2/4932438A13Rik/Rec8/Rps6/Gtsf1/Taf7l/Spdya/Jam3/Fkbp6/Rnf114/Eif4g3/Cetn2/Xlr4a/Xlr3a/Str…	63
pL.G1.v.Mit_upregulated	GO:0140013	meiotic nuclear division	31/796	129/7799	3.848e-06	0.00136821	0.00136821	Syce1/Ddx4/Ccnb1ip1/Mnd1/Btbd18/Meioc/Ccne2/Sycp3/Mael/4930447C04Rik/Ubb/M1ap/Sirt2/Terb1/Dmrtc2/Tex19.2/Tex19.1/Tex12/Hfm1/Sycp1/Dazl/Piwil2/Top2b/Cntd1/Spo11/Msx1/Sycp2/Rec8/Spdya/Eif4g3/Syce3	31
pL.G1.v.Mit_upregulated	GO:0007281	germ cell development	36/796	161/7799	3.96064e-06	0.00136821	0.00136821	Ccdc136/Ccnb1ip1/Spaca1/Meioc/Sycp3/Figla/4930447C04Rik/1700013H16Rik/Xlr/Sirt2/Ddx25/Sohlh2/Mdk/Tdrd7/Xlr5a/Xlr3c/Xlr4b/Xlr3b/Xlr5b/Xlr5c/Xlr4c/Dmrtc2/Hfm1/Sycp1/Ropn1l/Dazl/Piwil2/Ezhip/Spo11/Rec8/Rps6/Taf7l/Jam3/Xlr4a/Xlr3a/Stra8	36
pL.G1.v.Mit_upregulated	GO:0010257	NADH dehydrogenase complex assembly	16/796	45/7799	4.47494e-06	0.00136821	0.00136821	Ndufa3/Ndufb11/Ndufa13/Ndufb9/Ndufa9/Ndufb6/Ndufs5/Ndufc1/Ndufb5/Ndufb8/Ndufa1/Ndufb2/Ndufs6/Tmem126a/Ndufa6/Taz	16
pL.G1.v.Mit_upregulated	GO:0032981	mitochondrial respiratory chain complex I assembly	16/796	45/7799	4.47494e-06	0.00136821	0.00136821	Ndufa3/Ndufb11/Ndufa13/Ndufb9/Ndufa9/Ndufb6/Ndufs5/Ndufc1/Ndufb5/Ndufb8/Ndufa1/Ndufb2/Ndufs6/Tmem126a/Ndufa6/Taz	16
pL.G1.v.Mit_upregulated	GO:0019953	sexual reproduction	69/796	398/7799	5.36056e-06	0.00151291	0.00151291	Ccdc136/Zfp541/Ddx4/Ccnb1ip1/Spaca1/Cd9/Btbd18/Iftap/Meioc/Sycp3/Gamt/Mael/Figla/Ggnbp2/4930447C04Rik/Ubb/1700013H16Rik/Xlr/M1ap/Kdm5b/Sirt2/Nek1/Ddx25/Sohlh2/Mdk/Tex101/Tdrd7/Xlr5a/Xlr3c/Xlr4b/Xlr3b/Xlr5b/Xlr5c/Xlr4c/Rbp4/Dmrtc2/Tex19.2/Tex19.1/Hfm1/Sycp1/Ropn1l/Dazl/Rab3a/Piwil2/Cntd1/Bcap31/Hspb11/Ankrd49/Ezhip/Spo11/Prdx4/Sycp2/4932438A13Rik/Rec8/Glrb/Rps6/Gtsf1/Taf7l/Spdya/Jam3/Fkbp6/Rnf114/…	69
pL.G1.v.Mit_upregulated	GO:0044703	multi-organism reproductive process	73/796	433/7799	7.96749e-06	0.00200165	0.00200165	Ccdc136/Zfp541/Ddx4/Ccnb1ip1/Spaca1/Cd9/Btbd18/Iftap/Meioc/Sycp3/Gamt/Mael/Figla/Ggnbp2/4930447C04Rik/Ubb/1700013H16Rik/Xlr/M1ap/Kdm5b/Sirt2/Nek1/Il11ra1/Ddx25/Sohlh2/Mdk/Tex101/Tdrd7/Xlr5a/Ube2a/Xlr3c/Xlr4b/Xlr3b/Xlr5b/Xlr5c/Xlr4c/Rbp4/Dmrtc2/Tex19.2/Tex19.1/Hfm1/Sycp1/Ropn1l/Dazl/Rab3a/Piwil2/Cntd1/Bcap31/Hspb11/Ankrd49/Ezhip/Spo11/Prdx4/Sycp2/4932438A13Rik/Rec8/Glrb/Rps6/Gtsf1/Taf7l/Spdya/Jam3…	73
pL.G1.v.Mit_upregulated	GO:0051704	multi-organism process	74/796	441/7799	8.18336e-06	0.00200165	0.00200165	Ccdc136/Zfp541/Ddx4/Ccnb1ip1/Spaca1/Cd9/Btbd18/Iftap/Meioc/Sycp3/Gamt/Mael/Figla/Ggnbp2/4930447C04Rik/Ubb/1700013H16Rik/Xlr/M1ap/Kdm5b/Sirt2/Nek1/Il11ra1/Ddx25/Sohlh2/Mdk/Tex101/Tdrd7/Xlr5a/Ube2a/Xlr3c/Xlr4b/Xlr3b/Xlr5b/Xlr5c/Xlr4c/Rbp4/Dmrtc2/Tex19.2/Tex19.1/Hfm1/Sycp1/Ropn1l/Dazl/Rab3a/Piwil2/Cntd1/Bcap31/Hspb11/Ankrd49/Ezhip/Spo11/Prdx4/Sycp2/4932438A13Rik/Fmr1/Rec8/Glrb/Rps6/Gtsf1/Taf7l/Spdya…	74
pL.G1.v.Mit_upregulated	GO:0032504	multicellular organism reproduction	67/796	391/7799	1.10313e-05	0.00238552	0.00238552	Ccdc136/Zfp541/Ddx4/Ccnb1ip1/Spaca1/Cd9/Btbd18/Iftap/Meioc/Sycp3/Gamt/Mael/Figla/Ggnbp2/4930447C04Rik/Ubb/1700013H16Rik/Xlr/M1ap/Sirt2/Nek1/Il11ra1/Ddx25/Sohlh2/Mdk/Tdrd7/Xlr5a/Ube2a/Xlr3c/Xlr4b/Xlr3b/Xlr5b/Xlr5c/Xlr4c/Rbp4/Dmrtc2/Tex19.2/Tex19.1/Hfm1/Sycp1/Ropn1l/Dazl/Piwil2/Cntd1/Bcap31/Hspb11/Ankrd49/Ezhip/Spo11/Prdx4/Sycp2/4932438A13Rik/Rec8/Rps6/Gtsf1/Taf7l/Spdya/Jam3/Ctsl/Fkbp6/Rnf114/Eif4g…	67
pL.G1.v.Mit_upregulated	GO:0007129	homologous chromosome pairing at meiosis	14/796	38/7799	1.10531e-05	0.00238552	0.00238552	Syce1/Ccnb1ip1/Meioc/Ccne2/Sycp3/Mael/4930447C04Rik/Terb1/Tex19.1/Tex12/Sycp1/Spo11/Rec8/Syce3	14
pL.G1.v.Mit_upregulated	GO:0007286	spermatid development	24/796	93/7799	1.31974e-05	0.00269007	0.00269007	Ccdc136/Ccnb1ip1/Spaca1/Meioc/Sycp3/1700013H16Rik/Xlr/Ddx25/Xlr5a/Xlr3c/Xlr4b/Xlr3b/Xlr5b/Xlr5c/Xlr4c/Dmrtc2/Sycp1/Ropn1l/Spo11/Rec8/Taf7l/Jam3/Xlr4a/Xlr3a	24
pL.G1.v.Mit_upregulated	GO:0048609	multicellular organismal reproductive process	66/796	388/7799	1.64418e-05	0.00317499	0.00317499	Ccdc136/Zfp541/Ddx4/Ccnb1ip1/Spaca1/Btbd18/Iftap/Meioc/Sycp3/Gamt/Mael/Figla/Ggnbp2/4930447C04Rik/Ubb/1700013H16Rik/Xlr/M1ap/Sirt2/Nek1/Il11ra1/Ddx25/Sohlh2/Mdk/Tdrd7/Xlr5a/Ube2a/Xlr3c/Xlr4b/Xlr3b/Xlr5b/Xlr5c/Xlr4c/Rbp4/Dmrtc2/Tex19.2/Tex19.1/Hfm1/Sycp1/Ropn1l/Dazl/Piwil2/Cntd1/Bcap31/Hspb11/Ankrd49/Ezhip/Spo11/Prdx4/Sycp2/4932438A13Rik/Rec8/Rps6/Gtsf1/Taf7l/Spdya/Jam3/Ctsl/Fkbp6/Rnf114/Eif4g3/Ce…	66
pL.G1.v.Mit_upregulated	GO:0033108	mitochondrial respiratory chain complex assembly	21/796	77/7799	1.83285e-05	0.00336237	0.00336237	Ndufa3/Ndufb11/Pet100/Uqcrb/Ndufa13/Ndufb9/Ndufa9/Ndufb6/Smim20/Ndufs5/Uqcc3/Ndufc1/Ndufb5/Ndufb8/Ndufa1/Ndufb2/Ndufs6/Tmem126a/Coa3/Ndufa6/Taz	21
pL.G1.v.Mit_upregulated	GO:1903046	meiotic cell cycle process	31/796	141/7799	2.62594e-05	0.00458789	0.00458789	Syce1/Ddx4/Ccnb1ip1/Mnd1/Btbd18/Meioc/Ccne2/Sycp3/Mael/4930447C04Rik/Ubb/M1ap/Sirt2/Terb1/Dmrtc2/Tex19.2/Tex19.1/Tex12/Hfm1/Sycp1/Dazl/Piwil2/Top2b/Cntd1/Spo11/Msx1/Sycp2/Rec8/Spdya/Eif4g3/Syce3	31
pL.G1.v.Mit_upregulated	GO:0007140	male meiotic nuclear division	13/796	36/7799	2.92848e-05	0.00488391	0.00488391	Ddx4/Btbd18/Meioc/Mael/Ubb/M1ap/Dmrtc2/Tex19.2/Tex19.1/Spo11/Sycp2/Rec8/Spdya	13
pL.G1.v.Mit_upregulated	GO:0048515	spermatid differentiation	24/796	98/7799	3.38529e-05	0.00540028	0.00540028	Ccdc136/Ccnb1ip1/Spaca1/Meioc/Sycp3/1700013H16Rik/Xlr/Ddx25/Xlr5a/Xlr3c/Xlr4b/Xlr3b/Xlr5b/Xlr5c/Xlr4c/Dmrtc2/Sycp1/Ropn1l/Spo11/Rec8/Taf7l/Jam3/Xlr4a/Xlr3a	24
pL.G1.v.Mit_upregulated	GO:0042773	ATP synthesis coupled electron transport	16/796	55/7799	7.72909e-05	0.0118158	0.0118158	Uqcrh/Uqcrb/Ndufb9/Ndufb6/Cyc1/Uqcc3/Ndufa7/Cox7c/Cox4i1/Ndufb8/Ndufs6/Ndufs1/Sdhc/Ndufs2/Ndufv2/Taz	16
pL.G1.v.Mit_upregulated	GO:0042775	mitochondrial ATP synthesis coupled electron transport	15/796	51/7799	0.000112278	0.0164779	0.0164779	Uqcrh/Uqcrb/Ndufb9/Ndufb6/Cyc1/Uqcc3/Ndufa7/Cox7c/Cox4i1/Ndufb8/Ndufs6/Sdhc/Ndufs2/Ndufv2/Taz	15
pL.G1.v.Mit_upregulated	GO:0007130	synaptonemal complex assembly	8/796	17/7799	0.000119289	0.0168335	0.0168335	Syce1/Meioc/Sycp3/Tex12/Sycp1/Spo11/Rec8/Syce3	8
pL.G1.v.Mit_upregulated	GO:0019882	antigen processing and presentation	10/796	27/7799	0.000193665	0.0263169	0.0263169	H2-Ab1/Rab6a/Psap/B2m/H2-D1/H2-K1/Rab34/Psme1/Psme2/Ctsl	10
pL.G1.v.Mit_upregulated	GO:0045143	homologous chromosome segregation	14/796	48/7799	0.000208631	0.0272856	0.0272856	Syce1/Ccnb1ip1/Meioc/Ccne2/Sycp3/Mael/4930447C04Rik/Terb1/Tex19.1/Tex12/Sycp1/Spo11/Rec8/Syce3	14
pL.G1.v.Mit_upregulated	GO:0006119	oxidative phosphorylation	21/796	90/7799	0.000215667	0.0272856	0.0272856	Atp5b/Uqcrh/Uqcrb/Ndufb9/Ndufb6/Cyc1/Atp5j2/Vcp/Uqcc3/Atp5c1/Ndufa7/Cox7c/Cox4i1/Ndufb8/Ndufs6/Ndufs1/Sdhc/Ndufs2/Ndufv2/Slc25a23/Taz	21
pL.G1.v.Mit_upregulated	GO:0070193	synaptonemal complex organization	8/796	19/7799	0.000307888	0.0376547	0.0376547	Syce1/Meioc/Sycp3/Tex12/Sycp1/Spo11/Rec8/Syce3	8
pL.G1.v.Mit_upregulated	GO:1904029	regulation of cyclin-dependent protein kinase activity	14/796	51/7799	0.000418232	0.0494998	0.0494998	Cdkn2a/Ccne2/Cnppd1/Hsp90ab1/Ccnd2/Fbxo7/Ccnd1/Cdkn2d/Cdc6/Cdkn1c/Spdya/Ccni/Inca1/Psmd10	14
pL.G1.v.Mit_upregulated	GO:0034587	piRNA metabolic process	6/796	12/7799	0.000596863	0.068434	0.068434	Ddx4/Btbd18/Mael/Gpat2/Piwil2/Fkbp6	6
pL.G1.v.Mit_upregulated	GO:0007131	reciprocal meiotic recombination	11/796	36/7799	0.000639216	0.0689789	0.0689789	Ccnb1ip1/Mnd1/Sycp3/4930447C04Rik/Tex19.1/Hfm1/Sycp1/Top2b/Cntd1/Spo11/Syce3	11
pL.G1.v.Mit_upregulated	GO:0035825	homologous recombination	11/796	36/7799	0.000639216	0.0689789	0.0689789	Ccnb1ip1/Mnd1/Sycp3/4930447C04Rik/Tex19.1/Hfm1/Sycp1/Top2b/Cntd1/Spo11/Syce3	11
pL.G1.v.Mit_upregulated	GO:0045132	meiotic chromosome segregation	17/796	72/7799	0.000728062	0.0763217	0.0763217	Syce1/Ccnb1ip1/Meioc/Ccne2/Sycp3/Mael/4930447C04Rik/M1ap/Terb1/Tex19.1/Tex12/Hfm1/Sycp1/Top2b/Spo11/Rec8/Syce3	17
pL.G1.v.Mit_upregulated	GO:0007141	male meiosis I	7/796	17/7799	0.0008722	0.0888918	0.0888918	Ddx4/Btbd18/Meioc/Ubb/Dmrtc2/Spo11/Rec8	7
pL.G1.v.Mit_upregulated	GO:0022904	respiratory electron transport chain	16/796	67/7799	0.000906557	0.0898961	0.0898961	Uqcrh/Uqcrb/Ndufb9/Ndufb6/Cyc1/Uqcc3/Ndufa7/Cox7c/Cox4i1/Ndufb8/Ndufs6/Ndufs1/Sdhc/Ndufs2/Ndufv2/Taz	16
pL.G1.v.Mit_upregulated	GO:0000079	regulation of cyclin-dependent protein serine/threonine kinase activity	13/796	50/7799	0.00116543	0.112526	0.112526	Cdkn2a/Ccne2/Cnppd1/Ccnd2/Fbxo7/Ccnd1/Cdkn2d/Cdc6/Cdkn1c/Spdya/Ccni/Inca1/Psmd10	13
pL.G1.v.Mit_upregulated	GO:0022900	electron transport chain	16/796	69/7799	0.00127096	0.117123	0.117123	Uqcrh/Uqcrb/Ndufb9/Ndufb6/Cyc1/Uqcc3/Ndufa7/Cox7c/Cox4i1/Ndufb8/Ndufs6/Ndufs1/Sdhc/Ndufs2/Ndufv2/Taz	16
pL.G1.v.Mit_upregulated	GO:1901798	positive regulation of signal transduction by p53 class mediator	7/796	18/7799	0.00130275	0.117123	0.117123	Cdkn2a/Ubb/Rps7/Msx1/Rpl23/Rpl26/Zfp385a	7
pL.G1.v.Mit_upregulated	GO:0055114	oxidation-reduction process	64/796	433/7799	0.00130882	0.117123	0.117123	Dbi/Fads2/Ndufa3/Ndufb11/Hmgb1/Wwox/Uqcrh/Gyg/Uqcrb/Uqcrc2/Dcxr/Ndufb9/Ndufb6/Cyc1/Mlycd/Bloc1s1/Hibadh/Kdm5b/Tmx4/Ndufs5/Vcp/Cryzl2/Ilvbl/Uqcc3/Blvra/Ndufa7/Dhrs7b/Cyba/Cox7c/Cox4i1/Ndufc1/Ndufb5/Prxl2a/Ndufb8/Ndufa1/Sesn3/Ndufb2/Ndufs6/Gsto2/Ndufs1/Idh1/Higd2a/Sdr39u1/H2-Ke6/Igf2/Sesn2/Acat2/Uqcr11/Idh3g/Kdm6b/P3h1/Sdhc/Ndufa6/Ndufs2/Prdx4/Retsat/Gnas/Ndufv2/Slc25a17/Kdm5a/Slc25a23/Nsdhl/Taz/Hs…	64
pL.G1.v.Mit_upregulated	GO:0048477	oogenesis	14/796	58/7799	0.00167014	0.142505	0.142505	Meioc/Figla/4930447C04Rik/Sirt2/Sohlh2/Mdk/Hfm1/Dazl/Piwil2/Ezhip/Spo11/Rec8/Rps6/Stra8	14
pL.G1.v.Mit_upregulated	GO:0070192	chromosome organization involved in meiotic cell cycle	14/796	58/7799	0.00167014	0.142505	0.142505	Syce1/Ccnb1ip1/Meioc/Ccne2/Sycp3/Mael/4930447C04Rik/Terb1/Tex19.1/Tex12/Sycp1/Spo11/Rec8/Syce3	14
pL.G1.v.Mit_upregulated	GO:0048002	antigen processing and presentation of peptide antigen	5/796	10/7799	0.00177834	0.148289	0.148289	H2-Ab1/B2m/H2-D1/H2-K1/Ctsl	5
pL.G1.v.Mit_upregulated	GO:0007292	female gamete generation	18/796	85/7799	0.00197197	0.160781	0.160781	Meioc/Sycp3/Figla/4930447C04Rik/Ubb/M1ap/Sirt2/Sohlh2/Mdk/Hfm1/Dazl/Piwil2/Ezhip/Spo11/Sycp2/Rec8/Rps6/Stra8	18
pL.G1.v.Mit_upregulated	GO:0045836	positive regulation of meiotic nuclear division	5/796	11/7799	0.00298818	0.23834	0.23834	Sirt2/Dazl/Piwil2/Msx1/Eif4g3	5
pL.G1.v.Mit_upregulated	GO:0051446	positive regulation of meiotic cell cycle	6/796	16/7799	0.00361649	0.271328	0.271328	Meioc/Sirt2/Dazl/Piwil2/Msx1/Eif4g3	6
pL.G1.v.Mit_upregulated	GO:0000731	DNA synthesis involved in DNA repair	7/796	21/7799	0.00362362	0.271328	0.271328	Sycp3/Poldip2/Vcp/Cdkn2d/Tex12/Sycp1/Dtl	7
pL.G1.v.Mit_upregulated	GO:0006120	mitochondrial electron transport, NADH to ubiquinone	7/796	21/7799	0.00362362	0.271328	0.271328	Ndufb9/Ndufb6/Ndufa7/Ndufb8/Ndufs6/Ndufs2/Ndufv2	7
pL.G1.v.Mit_upregulated	GO:0042742	defense response to bacterium	10/796	39/7799	0.00471078	0.345677	0.345677	Sirt2/Cyba/Rps19/Prkd1/B2m/Ppp1r11/H2-K1/Rab34/Romo1/Syt11	10
pL.G1.v.Mit_upregulated	GO:0001935	endothelial cell proliferation	12/796	53/7799	0.00610428	0.439149	0.439149	Hmgb1/Krit1/Itgb1bp1/Emc10/Synj2bp/Zfp580/Mdk/Cyba/Prkd1/Igf2/Atpif1/Nf1	12
pL.G1.v.Mit_upregulated	GO:0001913	T cell mediated cytotoxicity	5/796	13/7799	0.00699813	0.451781	0.451781	Hprt/Raet1e/B2m/H2-D1/H2-K1	5
pL.G1.v.Mit_upregulated	GO:0001953	negative regulation of cell-matrix adhesion	5/796	13/7799	0.00699813	0.451781	0.451781	Cdkn2a/Itgb1bp1/Rasa1/Nf1/Bcas3	5
pL.G1.v.Mit_upregulated	GO:0010528	regulation of transposition	5/796	13/7799	0.00699813	0.451781	0.451781	Ddx4/Btbd18/Tex19.2/Tex19.1/Piwil2	5
pL.G1.v.Mit_upregulated	GO:0010529	negative regulation of transposition	5/796	13/7799	0.00699813	0.451781	0.451781	Ddx4/Btbd18/Tex19.2/Tex19.1/Piwil2	5
pL.G1.v.Mit_upregulated	GO:0032941	secretion by tissue	5/796	13/7799	0.00699813	0.451781	0.451781	Stk39/Sct/Cyba/Wnk1/Copa	5
pL.G1.v.Mit_upregulated	GO:1904031	positive regulation of cyclin-dependent protein kinase activity	6/796	18/7799	0.00701868	0.451781	0.451781	Hsp90ab1/Ccnd2/Ccnd1/Cdc6/Spdya/Psmd10	6
pL.G1.v.Mit_upregulated	GO:0030970	retrograde protein transport, ER to cytosol	7/796	24/7799	0.0082236	0.502873	0.502873	Aup1/Vcp/Erlec1/Bcap31/Edem2/Os9/Hsp90b1	7
pL.G1.v.Mit_upregulated	GO:0051279	regulation of release of sequestered calcium ion into cytosol	7/796	24/7799	0.0082236	0.502873	0.502873	Fkbp1b/Dbi/Fkbp1a/Cyba/Tex101/Sri/Prkd1	7
pL.G1.v.Mit_upregulated	GO:1903513	endoplasmic reticulum to cytosol transport	7/796	24/7799	0.0082236	0.502873	0.502873	Aup1/Vcp/Erlec1/Bcap31/Edem2/Os9/Hsp90b1	7
pL.G1.v.Mit_upregulated	GO:0050678	regulation of epithelial cell proliferation	24/796	142/7799	0.00887281	0.533678	0.533678	Foxp1/Cdkn2a/Krit1/Ift74/Ccnd2/Kdm5b/Ccnd1/Emc10/Synj2bp/Zfp580/Mdk/Cyba/Maged1/Tbx1/Prkd1/B2m/Id1/Cdc42/Igf2/Atpif1/Nf1/Uhrf1/Rida/Ctsl	24
pL.G1.v.Mit_upregulated	GO:0032196	transposition	5/796	14/7799	0.00998526	0.590902	0.590902	Ddx4/Btbd18/Tex19.2/Tex19.1/Piwil2	5
pL.G1.v.Mit_upregulated	GO:0045333	cellular respiration	21/796	121/7799	0.0103078	0.593195	0.593195	Uqcrh/Uqcrb/Ndufb9/Ndufb6/Cyc1/Bloc1s1/Vcp/Uqcc3/Ndufa7/Cox7c/Cox4i1/Ndufb8/Ndufs6/Ndufs1/Idh1/Idh3g/Sdhc/Ndufs2/Ndufv2/Slc25a23/Taz	21
pL.G1.v.Mit_upregulated	GO:0050673	epithelial cell proliferation	27/796	167/7799	0.0103474	0.593195	0.593195	Foxp1/Hmgb1/Cdkn2a/Krit1/Ift74/Itgb1bp1/BC004004/Ccnd2/Kdm5b/Ccnd1/Emc10/Synj2bp/Zfp580/Mdk/Cyba/Maged1/Tbx1/Prkd1/B2m/Id1/Cdc42/Igf2/Atpif1/Nf1/Uhrf1/Rida/Ctsl	27
pL.G1.v.Mit_upregulated	GO:1902600	proton transmembrane transport	11/796	50/7799	0.0105895	0.597737	0.597737	Atp5b/Atp6v1f/Slc46a1/Cyc1/Atp5j2/Atp5c1/Atp6v1g1/Atp5e/Atp5g3/Atp6v1e1/Atp6ap1	11
pL.G1.v.Mit_upregulated	GO:0050900	leukocyte migration	16/796	86/7799	0.0124447	0.691811	0.691811	Cd47/Cd9/Selenok/Stk39/Podxl2/Zfp580/Mdk/Rps19/Cdc42/Rpl13a/Mia3/Cd81/Wnk1/Rhog/Jam3/Ppib	16
pL.G1.v.Mit_upregulated	GO:0050679	positive regulation of epithelial cell proliferation	14/796	72/7799	0.0128803	0.704474	0.704474	Foxp1/Ccnd2/Kdm5b/Ccnd1/Emc10/Zfp580/Mdk/Cyba/Tbx1/Prkd1/Id1/Cdc42/Igf2/Nf1	14
pL.G1.v.Mit_upregulated	GO:0009166	nucleotide catabolic process	7/796	26/7799	0.0130565	0.704474	0.704474	Acot7/Enpp5/Hprt/Mlycd/Nt5m/Vcp/Nudt18	7
pL.G1.v.Mit_upregulated	GO:0030325	adrenal gland development	4/796	10/7799	0.0136766	0.710149	0.710149	Armc5/Mdk/Nf1/Cdkn1c	4
pL.G1.v.Mit_upregulated	GO:0060712	spongiotrophoblast layer development	4/796	10/7799	0.0136766	0.710149	0.710149	Tex19.1/Igf2/Ascl2/Cited1	4
pL.G1.v.Mit_upregulated	GO:0032515	negative regulation of phosphoprotein phosphatase activity	5/796	15/7799	0.0137423	0.710149	0.710149	Fkbp1b/Fkbp1a/Bod1l/Ppp1r11/Gnai2	5
pL.G1.v.Mit_upregulated	GO:0098660	inorganic ion transmembrane transport	31/796	204/7799	0.0150664	0.767758	0.767758	Fkbp1b/Dbi/Atp5b/Atp6v1f/Slc46a1/Cyc1/Fkbp1a/Stk39/Cd63/Atp5j2/Atox1/Bin1/Atp5c1/Cyba/Tex101/Sri/Prkd1/Atp6v1g1/Slc6a8/Atp5e/Xpr1/Atp5g3/Fxyd5/Wnk1/Fmr1/Glrb/Slc39a4/Atp6v1e1/Slc25a23/Atp6ap1/Smdt1	31
pL.G1.v.Mit_upregulated	GO:0010463	mesenchymal cell proliferation	6/796	21/7799	0.0157413	0.770065	0.770065	Foxp1/Hmgb1/Phf14/Fbxw4/Tbx1/Msx1	6
pL.G1.v.Mit_upregulated	GO:0015985	energy coupled proton transport, down electrochemical gradient	6/796	21/7799	0.0157413	0.770065	0.770065	Atp5b/Cyc1/Atp5j2/Atp5c1/Atp5e/Atp5g3	6
pL.G1.v.Mit_upregulated	GO:0015986	ATP synthesis coupled proton transport	6/796	21/7799	0.0157413	0.770065	0.770065	Atp5b/Cyc1/Atp5j2/Atp5c1/Atp5e/Atp5g3	6
pL.G1.v.Mit_upregulated	GO:0010522	regulation of calcium ion transport into cytosol	7/796	27/7799	0.0161147	0.777639	0.777639	Fkbp1b/Dbi/Fkbp1a/Cyba/Tex101/Sri/Prkd1	7
pL.G1.v.Mit_upregulated	GO:0045807	positive regulation of endocytosis	11/796	53/7799	0.01632	0.777639	0.777639	Cd63/Bin1/Ap2m1/Synj2bp/B2m/Flot1/Cdc42/Cd151/Fmr1/Ap2a1/Vps28	11
pL.G1.v.Mit_upregulated	GO:0001906	cell killing	9/796	40/7799	0.0172614	0.801824	0.801824	Hprt/Hsp90ab1/Raet1e/Rps19/B2m/H2-D1/H2-K1/Igf2/Romo1	9
pL.G1.v.Mit_upregulated	GO:0046034	ATP metabolic process	26/796	166/7799	0.0172647	0.801824	0.801824	Aldoc/Atp5b/Uqcrh/Uqcrb/Ndufb9/Ndufb6/Cyc1/Atp5j2/Ddit4/Vcp/Uqcc3/Atp5c1/Ndufa7/Cox7c/Cox4i1/Ndufb8/Ndufs6/Ndufs1/Atpif1/Atp5e/Sdhc/Ndufs2/Atp5g3/Ndufv2/Slc25a23/Taz	26
pL.G1.v.Mit_upregulated	GO:0001936	regulation of endothelial cell proliferation	10/796	47/7799	0.0182198	0.83096	0.83096	Krit1/Emc10/Synj2bp/Zfp580/Mdk/Cyba/Prkd1/Igf2/Atpif1/Nf1	10
pL.G1.v.Mit_upregulated	GO:0051491	positive regulation of filopodium assembly	5/796	16/7799	0.018345	0.83096	0.83096	Espn/Mien1/Cdc42/Bcas3/Fmr1	5
pL.G1.v.Mit_upregulated	GO:0006122	mitochondrial electron transport, ubiquinol to cytochrome c	4/796	11/7799	0.0197843	0.836022	0.836022	Uqcrh/Uqcrb/Cyc1/Uqcc3	4
pL.G1.v.Mit_upregulated	GO:0007588	excretion	4/796	11/7799	0.0197843	0.836022	0.836022	Mdk/Psap/Gnai2/Gnas	4
pL.G1.v.Mit_upregulated	GO:0048483	autonomic nervous system development	4/796	11/7799	0.0197843	0.836022	0.836022	Tbx1/Sox4/Nf1/Gbx2	4
pL.G1.v.Mit_upregulated	GO:0050829	defense response to Gram-negative bacterium	4/796	11/7799	0.0197843	0.836022	0.836022	Rps19/Prkd1/B2m/Romo1	4
pL.G1.v.Mit_upregulated	GO:1904152	regulation of retrograde protein transport, ER to cytosol	4/796	11/7799	0.0197843	0.836022	0.836022	Erlec1/Bcap31/Edem2/Os9	4
pL.G1.v.Mit_upregulated	GO:0033627	cell adhesion mediated by integrin	6/796	22/7799	0.0198239	0.836022	0.836022	Rac3/Ift74/Itgb1bp1/Wnk1/Itgb5/Jam3	6
pL.G1.v.Mit_upregulated	GO:0006754	ATP biosynthetic process	9/796	41/7799	0.020178	0.841287	0.841287	Atp5b/Cyc1/Atp5j2/Vcp/Uqcc3/Atp5c1/Atp5e/Atp5g3/Taz	9
pL.G1.v.Mit_upregulated	GO:0051048	negative regulation of secretion	13/796	69/7799	0.0208021	0.857563	0.857563	Fkbp1b/Stk39/Ucp2/Vamp3/Sct/Ppp1r11/Nf1/Gnai2/Syt11/Wnk1/Fmr1/Gnas/Nmb	13
pL.G1.v.Mit_upregulated	GO:0015980	energy derivation by oxidation of organic compounds	25/796	161/7799	0.0212956	0.861692	0.861692	Hmgb1/Uqcrh/Gyg/Uqcrb/Ndufb9/Ndufb6/Cyc1/Bloc1s1/Vcp/Uqcc3/Ndufa7/Cox7c/Cox4i1/Ndufb8/Ndufs6/Ndufs1/Idh1/Igf2/Idh3g/Sdhc/Ndufs2/Gnas/Ndufv2/Slc25a23/Taz	25
pL.G1.v.Mit_upregulated	GO:0001890	placenta development	15/796	84/7799	0.021681	0.861692	0.861692	Spint1/Ggnbp2/Hsp90ab1/Il11ra1/Spint2/Tex19.2/Tex19.1/Igf2/Ascl2/Cited1/Bptf/Cdkn1c/Rps6/Ctsl/Nsdhl	15
pL.G1.v.Mit_upregulated	GO:0032527	protein exit from endoplasmic reticulum	8/796	35/7799	0.0220766	0.861692	0.861692	Aup1/Vcp/Erlec1/Bcap31/Edem2/Cd81/Os9/Hsp90b1	8
pL.G1.v.Mit_upregulated	GO:0051208	sequestering of calcium ion	8/796	35/7799	0.0220766	0.861692	0.861692	Fkbp1b/Dbi/Fkbp1a/Cyba/Tex101/Sri/Prkd1/Slc25a23	8
pL.G1.v.Mit_upregulated	GO:0051282	regulation of sequestering of calcium ion	8/796	35/7799	0.0220766	0.861692	0.861692	Fkbp1b/Dbi/Fkbp1a/Cyba/Tex101/Sri/Prkd1/Slc25a23	8
pL.G1.v.Mit_upregulated	GO:0097529	myeloid leukocyte migration	9/796	42/7799	0.0234342	0.864527	0.864527	Cd47/Cd9/Mdk/Rps19/Rpl13a/Cd81/Rhog/Jam3/Ppib	9
pL.G1.v.Mit_upregulated	GO:0017156	calcium-ion regulated exocytosis	7/796	29/7799	0.0236874	0.864527	0.864527	Snapin/Vamp3/Doc2a/Rab3a/Syn2/Gnai2/Syt11	7
pL.G1.v.Mit_upregulated	GO:0043666	regulation of phosphoprotein phosphatase activity	7/796	29/7799	0.0236874	0.864527	0.864527	Fkbp1b/Fkbp1a/Hsp90ab1/Bod1l/Ppp1r11/Gnai2/Hsp90b1	7
pL.G1.v.Mit_upregulated	GO:0030199	collagen fibril organization	5/796	17/7799	0.0238582	0.864527	0.864527	P3h4/Nf1/P3h1/Mia3/Chadl	5
pL.G1.v.Mit_upregulated	GO:0033628	regulation of cell adhesion mediated by integrin	5/796	17/7799	0.0238582	0.864527	0.864527	Rac3/Ift74/Itgb1bp1/Wnk1/Jam3	5
pL.G1.v.Mit_upregulated	GO:0045737	positive regulation of cyclin-dependent protein serine/threonine kinase activity	5/796	17/7799	0.0238582	0.864527	0.864527	Ccnd2/Ccnd1/Cdc6/Spdya/Psmd10	5
pL.G1.v.Mit_upregulated	GO:0098662	inorganic cation transmembrane transport	29/796	195/7799	0.0239082	0.864527	0.864527	Fkbp1b/Dbi/Atp5b/Atp6v1f/Slc46a1/Cyc1/Fkbp1a/Stk39/Cd63/Atp5j2/Atox1/Bin1/Atp5c1/Cyba/Tex101/Sri/Prkd1/Atp6v1g1/Slc6a8/Atp5e/Atp5g3/Fxyd5/Wnk1/Fmr1/Slc39a4/Atp6v1e1/Slc25a23/Atp6ap1/Smdt1	29
pL.G1.v.Mit_upregulated	GO:0009206	purine ribonucleoside triphosphate biosynthetic process	10/796	49/7799	0.0240343	0.864527	0.864527	Atp5b/Nme4/Cyc1/Atp5j2/Vcp/Uqcc3/Atp5c1/Atp5e/Atp5g3/Taz	10
pL.G1.v.Mit_upregulated	GO:0010812	negative regulation of cell-substrate adhesion	6/796	23/7799	0.0245706	0.866822	0.866822	Cdkn2a/Itgb1bp1/Rasa1/Nf1/Fbln1/Bcas3	6
pL.G1.v.Mit_upregulated	GO:0035308	negative regulation of protein dephosphorylation	6/796	23/7799	0.0245706	0.866822	0.866822	Fkbp1b/Fkbp1a/Bod1l/Ppp1r11/Gnai2/Igbp1	6
pL.G1.v.Mit_upregulated	GO:0000729	DNA double-strand break processing	4/796	12/7799	0.0273284	0.922146	0.922146	Exd2/4930447C04Rik/Rnf138/Spo11	4
pL.G1.v.Mit_upregulated	GO:0002092	positive regulation of receptor internalization	4/796	12/7799	0.0273284	0.922146	0.922146	Cd63/Ap2m1/Synj2bp/Fmr1	4
pL.G1.v.Mit_upregulated	GO:0044058	regulation of digestive system process	4/796	12/7799	0.0273284	0.922146	0.922146	Stk39/Sct/Acat2/Wnk1	4
pL.G1.v.Mit_upregulated	GO:0009145	purine nucleoside triphosphate biosynthetic process	10/796	50/7799	0.0273955	0.922146	0.922146	Atp5b/Nme4/Cyc1/Atp5j2/Vcp/Uqcc3/Atp5c1/Atp5e/Atp5g3/Taz	10
pL.G1.v.Mit_upregulated	GO:0051881	regulation of mitochondrial membrane potential	10/796	50/7799	0.0273955	0.922146	0.922146	Cdkn2a/Slc25a27/Ubb/Ucp2/Mfn1/Clic1/Vcp/Ndufs1/Atpif1/Arl6ip5	10
pL.G1.v.Mit_upregulated	GO:0002456	T cell mediated immunity	7/796	30/7799	0.0282638	0.934234	0.934234	Hmgb1/Hprt/Raet1e/B2m/H2-D1/H2-K1/Cd81	7
pL.G1.v.Mit_upregulated	GO:1901292	nucleoside phosphate catabolic process	7/796	30/7799	0.0282638	0.934234	0.934234	Acot7/Enpp5/Hprt/Mlycd/Nt5m/Vcp/Nudt18	7
pL.G1.v.Mit_upregulated	GO:0060326	cell chemotaxis	12/796	65/7799	0.0297976	0.951271	0.951271	Hmgb1/Stk39/Zfp580/Mdk/Rps19/Prkd1/Bin2/Rpl13a/Wnk1/Rhog/Jam3/Ppib	12
pL.G1.v.Mit_upregulated	GO:0003014	renal system process	5/796	18/7799	0.0303349	0.951271	0.951271	Cyba/Psap/Gnai2/Gnas/Maged2	5
pL.G1.v.Mit_upregulated	GO:0010464	regulation of mesenchymal cell proliferation	5/796	18/7799	0.0303349	0.951271	0.951271	Foxp1/Hmgb1/Phf14/Fbxw4/Tbx1	5
pL.G1.v.Mit_upregulated	GO:0042407	cristae formation	5/796	18/7799	0.0303349	0.951271	0.951271	Adck1/Uqcc3/Apoo/Apool/Taz	5
pL.G1.v.Mit_upregulated	GO:0051560	mitochondrial calcium ion homeostasis	5/796	18/7799	0.0303349	0.951271	0.951271	Slc25a27/Fis1/Bcap31/Slc25a23/Smdt1	5
pL.G1.v.Mit_upregulated	GO:0051926	negative regulation of calcium ion transport	5/796	18/7799	0.0303349	0.951271	0.951271	Fkbp1b/Pacsin3/Bin1/Sri/Fmr1	5
pL.G1.v.Mit_upregulated	GO:0009152	purine ribonucleotide biosynthetic process	15/796	88/7799	0.0317642	0.987651	0.987651	Npr1/Atp5b/Nme4/Acot7/Cyc1/Hprt/Mlycd/Atp5j2/Vcp/Uqcc3/Atp5c1/Atp5e/Mpc2/Atp5g3/Taz	15
pL.G1.v.Mit_upregulated	GO:0007007	inner mitochondrial membrane organization	7/796	31/7799	0.0334034	1	1	Ndufa13/Adck1/Uqcc3/Apoo/Romo1/Apool/Taz	7
pL.G1.v.Mit_upregulated	GO:0061178	regulation of insulin secretion involved in cellular response to glucose stimulus	7/796	31/7799	0.0334034	1	1	Fkbp1b/C1qtnf12/Oxct1/Ucp2/Sri/Mpc2/Hmgn3	7
pL.G1.v.Mit_upregulated	GO:0009205	purine ribonucleoside triphosphate metabolic process	11/796	59/7799	0.0342897	1	1	Atp5b/Nme4/Cyc1/Mfn1/Atp5j2/Vcp/Uqcc3/Atp5c1/Atp5e/Atp5g3/Taz	11
pL.G1.v.Mit_upregulated	GO:0021761	limbic system development	8/796	38/7799	0.0349911	1	1	Ubb/Mdk/Sct/Nf1/Usp9x/Kdm6b/Ptprs/Uba6	8
pL.G1.v.Mit_upregulated	GO:0009201	ribonucleoside triphosphate biosynthetic process	10/796	52/7799	0.0350975	1	1	Atp5b/Nme4/Cyc1/Atp5j2/Vcp/Uqcc3/Atp5c1/Atp5e/Atp5g3/Taz	10
pL.G1.v.Mit_upregulated	GO:2000177	regulation of neural precursor cell proliferation	10/796	52/7799	0.0350975	1	1	Cdh2/Spint1/Smarcd3/Sirt2/Mdk/Spint2/Dmrta2/Nf1/Gnai2/Gng5	10
pL.G1.v.Mit_upregulated	GO:0001501	skeletal system development	27/796	185/7799	0.0352942	1	1	Dll3/Nipbl/Wwox/Bbx/Sp5/Fbxw4/Prkra/Mdk/Tbx1/Sox4/Rbp4/Hspb11/Ddrgk1/P3h1/Mia3/Hspg2/Msx1/Gnas/Cdkn1c/Zfp385a/Chadl/Med12/Foxn3/Ppib/Nab1/Atp6ap1/Trappc2	27
pL.G1.v.Mit_upregulated	GO:0048260	positive regulation of receptor-mediated endocytosis	6/796	25/7799	0.0362032	1	1	Cd63/Ap2m1/Synj2bp/B2m/Fmr1/Ap2a1	6
pL.G1.v.Mit_upregulated	GO:0001937	negative regulation of endothelial cell proliferation	4/796	13/7799	0.036364	1	1	Krit1/Synj2bp/Atpif1/Nf1	4
pL.G1.v.Mit_upregulated	GO:0022403	cell cycle phase	4/796	13/7799	0.036364	1	1	Syce1/Piwil2/Spo11/Sycp2	4
pL.G1.v.Mit_upregulated	GO:0045116	protein neddylation	4/796	13/7799	0.036364	1	1	Cdkn2a/Cops9/Nae1/Nedd8	4
pL.G1.v.Mit_upregulated	GO:1903170	negative regulation of calcium ion transmembrane transport	4/796	13/7799	0.036364	1	1	Fkbp1b/Bin1/Sri/Fmr1	4
pL.G1.v.Mit_upregulated	GO:0042098	T cell proliferation	12/796	67/7799	0.036811	1	1	Fkbp1b/Igfbp2/Lmo1/Zbtb32/Cdkn2a/Selenok/Fkbp1a/H2-Ab1/Igf2/Cd151/Cd81/Rps6	12
pL.G1.v.Mit_upregulated	GO:0040020	regulation of meiotic nuclear division	5/796	19/7799	0.0378156	1	1	Sirt2/Dazl/Piwil2/Msx1/Eif4g3	5
pL.G1.v.Mit_upregulated	GO:0070861	regulation of protein exit from endoplasmic reticulum	5/796	19/7799	0.0378156	1	1	Erlec1/Bcap31/Edem2/Cd81/Os9	5
pL.G1.v.Mit_upregulated	GO:0090174	organelle membrane fusion	11/796	60/7799	0.0382741	1	1	Vps41/Snap47/Stx17/Snapin/Mfn1/Vamp3/Stx12/Sec22b/Rab3a/Rab34/Syt11	11
pL.G1.v.Mit_upregulated	GO:1901136	carbohydrate derivative catabolic process	11/796	60/7799	0.0382741	1	1	Acot7/Hprt/Mlycd/Nt5m/Fbxo6/Psap/Npl/Nudt18/Edem2/Cst3/Ctsl	11
pL.G1.v.Mit_upregulated	GO:0000280	nuclear division	40/796	296/7799	0.0383059	1	1	Syce1/Ddx4/Ccnb1ip1/Mnd1/Nipbl/Btbd18/Meioc/Anapc4/Ccne2/Sycp3/Mael/4930447C04Rik/Ubb/M1ap/Sirt2/Terb1/Dmrtc2/Tex19.2/Tex19.1/Tex12/Hfm1/Cenpk/Cdc6/Sycp1/Dazl/Piwil2/Top2b/Cdc42/Cntd1/Igf2/Spo11/Lcmt1/Msx1/Sycp2/Rec8/Cdkn1c/Rab11a/Spdya/Eif4g3/Syce3	40
pL.G1.v.Mit_upregulated	GO:0006959	humoral immune response	7/796	32/7799	0.0391292	1	1	C8g/H2-Ab1/Rps19/B2m/Susd4/Romo1/Cd81	7
pL.G1.v.Mit_upregulated	GO:0001892	embryonic placenta development	10/796	53/7799	0.0394643	1	1	Spint1/Ggnbp2/Spint2/Tex19.1/Igf2/Ascl2/Cited1/Bptf/Cdkn1c/Nsdhl	10
pL.G1.v.Mit_upregulated	GO:1903169	regulation of calcium ion transmembrane transport	9/796	46/7799	0.0402078	1	1	Fkbp1b/Dbi/Fkbp1a/Bin1/Cyba/Tex101/Sri/Prkd1/Fmr1	9
pL.G1.v.Mit_upregulated	GO:0090087	regulation of peptide transport	42/796	315/7799	0.0415312	1	1	Fkbp1b/Oaz1/Nucb1/Cdkn2a/C1qtnf12/Thoc2/Selenok/Oxct1/Itgb1bp1/Hsp90ab1/Ucp2/Sirt2/Fis1/Gripap1/Sct/Sox4/Rbp4/Sri/Prkd1/Erlec1/Eipr1/Ppp1r11/Rab34/Cdc42/Bcap31/Atpif1/Nf1/Edem2/P3h1/Syt11/Cd81/Os9/Mpc2/Bcas3/Snx12/Vps28/Pkig/Rab11a/Hmgn3/Oaz2/Emd/Pard6a	42
pL.G1.v.Mit_upregulated	GO:0048285	organelle fission	43/796	324/7799	0.0421874	1	1	Syce1/Ddx4/Ccnb1ip1/Mnd1/Nipbl/Btbd18/Meioc/Anapc4/Ccne2/Sycp3/Mael/4930447C04Rik/Ubb/Mfn1/M1ap/Sirt2/Fis1/Pex11b/Terb1/Dmrtc2/Tex19.2/Tex19.1/Tex12/Hfm1/Cenpk/Cdc6/Sycp1/Dazl/Piwil2/Top2b/Cdc42/Cntd1/Igf2/Spo11/Lcmt1/Msx1/Sycp2/Rec8/Cdkn1c/Rab11a/Spdya/Eif4g3/Syce3	43
pL.G1.v.Mit_upregulated	GO:0046434	organophosphate catabolic process	11/796	61/7799	0.0425704	1	1	Abhd12/Acot7/Enpp5/Hprt/Mlycd/Nt5m/Vcp/Ocrl/Idh1/Nudt18/Smpd1	11
pL.G1.v.Mit_upregulated	GO:0051223	regulation of protein transport	41/796	307/7799	0.0426877	1	1	Fkbp1b/Oaz1/Nucb1/Cdkn2a/C1qtnf12/Thoc2/Selenok/Oxct1/Itgb1bp1/Hsp90ab1/Ucp2/Sirt2/Fis1/Gripap1/Sox4/Rbp4/Sri/Prkd1/Erlec1/Eipr1/Ppp1r11/Rab34/Cdc42/Bcap31/Atpif1/Nf1/Edem2/P3h1/Syt11/Cd81/Os9/Mpc2/Bcas3/Snx12/Vps28/Pkig/Rab11a/Hmgn3/Oaz2/Emd/Pard6a	41
pL.G1.v.Mit_upregulated	GO:0006906	vesicle fusion	10/796	54/7799	0.0441907	1	1	Vps41/Snap47/Stx17/Snapin/Vamp3/Stx12/Sec22b/Rab3a/Rab34/Syt11	10
pL.G1.v.Mit_upregulated	GO:0045778	positive regulation of ossification	7/796	33/7799	0.0454605	1	1	Nipbl/Atraid/Clic1/Prkd1/Mia3/Gnas/Atp6ap1	7
pL.G1.v.Mit_upregulated	GO:0051209	release of sequestered calcium ion into cytosol	7/796	33/7799	0.0454605	1	1	Fkbp1b/Dbi/Fkbp1a/Cyba/Tex101/Sri/Prkd1	7
pL.G1.v.Mit_upregulated	GO:0061458	reproductive system development	28/796	198/7799	0.0461285	1	1	Nipbl/Spint1/Ggnbp2/Hsp90ab1/Ubb/Kdm5b/Ccnd1/Il11ra1/Sohlh2/Psap/Spint2/Rbp4/Tex19.2/Tex19.1/Ndufs6/Igf2/Ascl2/Cited1/Spo11/Bptf/Serpinb6a/Prdx4/Sycp2/Rec8/Cdkn1c/Rps6/Ctsl/Nsdhl	28
pL.G1.v.Mit_upregulated	GO:0002709	regulation of T cell mediated immunity	5/796	20/7799	0.0463277	1	1	Hmgb1/B2m/H2-D1/H2-K1/Cd81	5
pL.G1.v.Mit_upregulated	GO:0044848	biological phase	5/796	20/7799	0.0463277	1	1	Syce1/Piwil2/Spo11/Sycp2/Ctsl	5
pL.G1.v.Mit_upregulated	GO:0098655	cation transmembrane transport	30/796	215/7799	0.046623	1	1	Fkbp1b/Dbi/Atp5b/Atp6v1f/Slc46a1/Cyc1/Fkbp1a/Stk39/Ifngr1/Cd63/Atp5j2/Atox1/Bin1/Atp5c1/Cyba/Tex101/Sri/Prkd1/Atp6v1g1/Slc6a8/Atp5e/Atp5g3/Fxyd5/Wnk1/Fmr1/Slc39a4/Atp6v1e1/Slc25a23/Atp6ap1/Smdt1	30
pL.G1.v.Mit_upregulated	GO:0055085	transmembrane transport	53/796	414/7799	0.0468946	1	1	Fkbp1b/Oaz1/Dbi/Slc25a31/Atp5b/Atp6v1f/C1qtnf12/Slc25a27/Slc46a1/Cyc1/Fkbp1a/Stk39/Ifngr1/Slc35b2/Cd63/Ucp2/Atp5j2/Atox1/Clic1/Bin1/Rasa1/Atp5c1/Cyba/Tex101/Sec61g/Rbp4/Sri/Prkd1/Timm17b/Atp6v1g1/Abcb6/Abca3/Slc6a8/Slc10a3/Sesn2/Romo1/Atp5e/Xpr1/Mpc2/Atp5g3/Fxyd5/Wnk1/Arl6ip5/Fmr1/Glrb/Slc39a4/Slc25a17/Atp6v1e1/Slc22a17/Slc25a23/Oaz2/Atp6ap1/Smdt1	53
pL.G1.v.Mit_upregulated	GO:0043046	DNA methylation involved in gamete generation	4/796	14/7799	0.0469156	1	1	Ddx4/Mael/Piwil2/Fkbp6	4
pL.G1.v.Mit_upregulated	GO:0009199	ribonucleoside triphosphate metabolic process	11/796	62/7799	0.0471877	1	1	Atp5b/Nme4/Cyc1/Mfn1/Atp5j2/Vcp/Uqcc3/Atp5c1/Atp5e/Atp5g3/Taz	11
pL.G1.v.Mit_upregulated	GO:0035304	regulation of protein dephosphorylation	10/796	55/7799	0.0492867	1	1	Fkbp1b/Fkbp1a/Hsp90ab1/Sympk/Bod1l/Ppp1r11/Gnai2/Igbp1/Smpd1/Hsp90b1	10
pL.G1.v.Mit_upregulated	GO:0051924	regulation of calcium ion transport	12/796	70/7799	0.0494005	1	1	Fkbp1b/Dbi/Pacsin3/Fkbp1a/Bin1/Cyba/Tex101/Sri/Prkd1/Gnai2/Fmr1/Saraf	12
pL.G1.v.Mit_upregulated	GO:0043542	endothelial cell migration	14/796	86/7799	0.0520747	1	1	Hmgb1/Atp5b/Krit1/Itgb1bp1/Pik3r3/Emc10/Synj2bp/Zfp580/Prkd1/Svbp/Igf2/Nf1/Mia3/Bcas3	14
pL.G1.v.Mit_upregulated	GO:0007204	positive regulation of cytosolic calcium ion concentration	11/796	63/7799	0.0521345	1	1	Fkbp1b/Dbi/Fkbp1a/Fis1/Cyba/Tex101/Sri/Prkd1/Bcap31/Nmb/Cib2	11
pL.G1.v.Mit_upregulated	GO:0051283	negative regulation of sequestering of calcium ion	7/796	34/7799	0.0524125	1	1	Fkbp1b/Dbi/Fkbp1a/Cyba/Tex101/Sri/Prkd1	7
pL.G1.v.Mit_upregulated	GO:0006811	ion transport	58/796	463/7799	0.0553908	1	1	Fkbp1b/Dbi/Atp5b/Pacsin3/Atp6v1f/Commd3/Slc46a1/Atp6v1d/Selenok/Cyc1/Fkbp1a/Prelid2/Stk39/Ifngr1/Slc35b2/Cd63/Atp5j2/Atox1/Orai3/Clic1/Bin1/Atp5c1/Cyba/Tex101/Psap/Rbp4/Sri/Prkd1/B2m/Atp6v1g1/Abcb6/Rab3a/Slc6a8/Slc10a3/Nf1/Gnai2/Atp5e/Xpr1/Syt11/Mpc2/Atp5g3/Fxyd5/Wnk1/Arl6ip5/Fmr1/Glrb/Gnas/Slc39a4/Slc25a17/Pxmp2/Saraf/Nmb/Maged2/Atp6v1e1/Slc22a17/Slc25a23/Atp6ap1/Smdt1	58
pL.G1.v.Mit_upregulated	GO:1902253	regulation of intrinsic apoptotic signaling pathway by p53 class mediator	5/796	21/7799	0.055886	1	1	Ubb/Rps7/Msx1/Rpl26/Zfp385a	5
pL.G1.v.Mit_upregulated	GO:0006164	purine nucleotide biosynthetic process	15/796	95/7799	0.0570173	1	1	Npr1/Atp5b/Nme4/Acot7/Cyc1/Hprt/Mlycd/Atp5j2/Vcp/Uqcc3/Atp5c1/Atp5e/Mpc2/Atp5g3/Taz	15
pL.G1.v.Mit_upregulated	GO:0033157	regulation of intracellular protein transport	22/796	152/7799	0.0577457	1	1	Oaz1/Nucb1/Cdkn2a/Thoc2/Itgb1bp1/Hsp90ab1/Fis1/Gripap1/Prkd1/Erlec1/Cdc42/Bcap31/Atpif1/Nf1/Edem2/Cd81/Os9/Bcas3/Snx12/Pkig/Oaz2/Emd	22
pL.G1.v.Mit_upregulated	GO:0002053	positive regulation of mesenchymal cell proliferation	4/796	15/7799	0.0589785	1	1	Foxp1/Hmgb1/Fbxw4/Tbx1	4
pL.G1.v.Mit_upregulated	GO:0009154	purine ribonucleotide catabolic process	4/796	15/7799	0.0589785	1	1	Acot7/Hprt/Mlycd/Nudt18	4
pL.G1.v.Mit_upregulated	GO:0009261	ribonucleotide catabolic process	4/796	15/7799	0.0589785	1	1	Acot7/Hprt/Mlycd/Nudt18	4
pL.G1.v.Mit_upregulated	GO:0042776	mitochondrial ATP synthesis coupled proton transport	4/796	15/7799	0.0589785	1	1	Atp5b/Cyc1/Atp5j2/Atp5c1	4
pL.G1.v.Mit_upregulated	GO:0045736	negative regulation of cyclin-dependent protein serine/threonine kinase activity	4/796	15/7799	0.0589785	1	1	Cdkn2a/Fbxo7/Cdkn1c/Inca1	4
pL.G1.v.Mit_upregulated	GO:0098877	neurotransmitter receptor transport to plasma membrane	4/796	15/7799	0.0589785	1	1	Snap47/Clstn1/Gripap1/Rab11a	4
pL.G1.v.Mit_upregulated	GO:0098969	neurotransmitter receptor transport to postsynaptic membrane	4/796	15/7799	0.0589785	1	1	Snap47/Clstn1/Gripap1/Rab11a	4
pL.G1.v.Mit_upregulated	GO:1903540	establishment of protein localization to postsynaptic membrane	4/796	15/7799	0.0589785	1	1	Snap47/Clstn1/Gripap1/Rab11a	4
pL.G1.v.Mit_upregulated	GO:2000178	negative regulation of neural precursor cell proliferation	4/796	15/7799	0.0589785	1	1	Spint1/Sirt2/Spint2/Nf1	4
pL.G1.v.Mit_upregulated	GO:0001909	leukocyte mediated cytotoxicity	6/796	28/7799	0.0593861	1	1	Hprt/Raet1e/B2m/H2-D1/H2-K1/Igf2	6
pL.G1.v.Mit_upregulated	GO:0006081	cellular aldehyde metabolic process	6/796	28/7799	0.0593861	1	1	Hagh/Haghl/Rbp4/Idh1/Akr1a1/Esd	6
pL.G1.v.Mit_upregulated	GO:0051489	regulation of filopodium assembly	6/796	28/7799	0.0593861	1	1	Espn/Mien1/Capzb/Cdc42/Bcas3/Fmr1	6
pL.G1.v.Mit_upregulated	GO:0042063	gliogenesis	20/796	136/7799	0.0594921	1	1	Dbi/Dll3/Hdac11/Cdh2/Cd9/Spint1/Metrn/Mboat7/Ifngr1/Sirt2/Bin1/Mdk/Sox4/Ndn/Ptpra/Ascl2/Nf1/Med12/Cspg5/Nab1	20
pL.G1.v.Mit_upregulated	GO:0001938	positive regulation of endothelial cell proliferation	7/796	35/7799	0.0599965	1	1	Emc10/Zfp580/Mdk/Cyba/Prkd1/Igf2/Nf1	7
pL.G1.v.Mit_upregulated	GO:0097553	calcium ion transmembrane import into cytosol	7/796	35/7799	0.0599965	1	1	Fkbp1b/Dbi/Fkbp1a/Cyba/Tex101/Sri/Prkd1	7
pL.G1.v.Mit_upregulated	GO:0009142	nucleoside triphosphate biosynthetic process	10/796	57/7799	0.0606221	1	1	Atp5b/Nme4/Cyc1/Atp5j2/Vcp/Uqcc3/Atp5c1/Atp5e/Atp5g3/Taz	10
pL.G1.v.Mit_upregulated	GO:1905897	regulation of response to endoplasmic reticulum stress	10/796	57/7799	0.0606221	1	1	Pdia6/Spop/Erlec1/Bcap31/Ikbkg/Edem2/Ddrgk1/Os9/Grina/Dnajc3	10
pL.G1.v.Mit_upregulated	GO:0055074	calcium ion homeostasis	18/796	120/7799	0.0608259	1	1	Fkbp1b/Dbi/Slc25a27/Selenok/Fkbp1a/Clstn1/Fis1/Cyba/Tex101/Sri/Prkd1/Bcap31/Grina/Gnas/Nmb/Slc25a23/Cib2/Smdt1	18
pL.G1.v.Mit_upregulated	GO:0006812	cation transport	43/796	333/7799	0.0610571	1	1	Fkbp1b/Dbi/Atp5b/Pacsin3/Atp6v1f/Commd3/Slc46a1/Selenok/Cyc1/Fkbp1a/Stk39/Ifngr1/Cd63/Atp5j2/Atox1/Orai3/Bin1/Atp5c1/Cyba/Tex101/Sri/Prkd1/B2m/Atp6v1g1/Abcb6/Rab3a/Slc6a8/Gnai2/Atp5e/Syt11/Atp5g3/Fxyd5/Wnk1/Fmr1/Gnas/Slc39a4/Saraf/Maged2/Atp6v1e1/Slc22a17/Slc25a23/Atp6ap1/Smdt1	43
pL.G1.v.Mit_upregulated	GO:0034220	ion transmembrane transport	36/796	272/7799	0.0611097	1	1	Fkbp1b/Dbi/Atp5b/Atp6v1f/Slc46a1/Cyc1/Fkbp1a/Stk39/Ifngr1/Cd63/Atp5j2/Atox1/Clic1/Bin1/Atp5c1/Cyba/Tex101/Rbp4/Sri/Prkd1/Atp6v1g1/Slc6a8/Atp5e/Xpr1/Mpc2/Atp5g3/Fxyd5/Wnk1/Arl6ip5/Fmr1/Glrb/Slc39a4/Atp6v1e1/Slc25a23/Atp6ap1/Smdt1	36
pL.G1.v.Mit_upregulated	GO:0042593	glucose homeostasis	17/796	112/7799	0.0612689	1	1	Fkbp1b/Cdkn2a/C1qtnf12/Mbd5/Spop/Oxct1/Ucp2/Sox4/Rbp4/Sri/Sesn3/Rab34/Sesn2/Mpc2/Rps6/Hmgn3/Nmb	17
pL.G1.v.Mit_upregulated	GO:0048608	reproductive structure development	27/796	195/7799	0.0614501	1	1	Nipbl/Spint1/Ggnbp2/Hsp90ab1/Ubb/Kdm5b/Ccnd1/Il11ra1/Sohlh2/Psap/Spint2/Rbp4/Tex19.2/Tex19.1/Igf2/Ascl2/Cited1/Spo11/Bptf/Serpinb6a/Prdx4/Sycp2/Rec8/Cdkn1c/Rps6/Ctsl/Nsdhl	27
pL.G1.v.Mit_upregulated	GO:0009260	ribonucleotide biosynthetic process	15/796	96/7799	0.0615055	1	1	Npr1/Atp5b/Nme4/Acot7/Cyc1/Hprt/Mlycd/Atp5j2/Vcp/Uqcc3/Atp5c1/Atp5e/Mpc2/Atp5g3/Taz	15
pL.G1.v.Mit_upregulated	GO:0044282	small molecule catabolic process	22/796	154/7799	0.0649069	1	1	Dbi/Hagh/Haghl/Acot7/Hprt/Mlycd/Oxct1/Hibadh/Aig1/Ilvbl/Oat/Qdpr/Npl/Afmid/Ocrl/Akr1a1/Sesn2/Nudt18/Acat2/Esd/Slc25a17/Lpin3	22
pL.G1.v.Mit_upregulated	GO:0033500	carbohydrate homeostasis	17/796	113/7799	0.0655956	1	1	Fkbp1b/Cdkn2a/C1qtnf12/Mbd5/Spop/Oxct1/Ucp2/Sox4/Rbp4/Sri/Sesn3/Rab34/Sesn2/Mpc2/Rps6/Hmgn3/Nmb	17
pL.G1.v.Mit_upregulated	GO:0050890	cognition	17/796	113/7799	0.0655956	1	1	Dbi/Nipbl/Grcc10/Ccnd2/C1ql1/Ntf5/Pgrmc1/Mdk/Sct/Rp9/B2m/Igf2/Nf1/Syt11/Gnas/Zfp385a/Uba6	17
pL.G1.v.Mit_upregulated	GO:0002685	regulation of leukocyte migration	10/796	58/7799	0.0668752	1	1	Cd9/Selenok/Stk39/Zfp580/Mdk/Mia3/Cd81/Wnk1/Rhog/Jam3	10
pL.G1.v.Mit_upregulated	GO:1903573	negative regulation of response to endoplasmic reticulum stress	7/796	36/7799	0.0682194	1	1	Pdia6/Erlec1/Ikbkg/Ddrgk1/Os9/Grina/Dnajc3	7
pL.G1.v.Mit_upregulated	GO:0007586	digestion	6/796	29/7799	0.0686988	1	1	Stk39/Sct/Rbp4/Acat2/Wnk1/Copa	6
pL.G1.v.Mit_upregulated	GO:0007589	body fluid secretion	6/796	29/7799	0.0686988	1	1	Stk39/Ccnd1/Sct/Cyba/Wnk1/Copa	6
pL.G1.v.Mit_upregulated	GO:0022600	digestive system process	6/796	29/7799	0.0686988	1	1	Stk39/Sct/Rbp4/Acat2/Wnk1/Copa	6
pL.G1.v.Mit_upregulated	GO:0051289	protein homotetramerization	6/796	29/7799	0.0686988	1	1	Acot13/Hprt/B2m/Sycp1/Cryz/Hsd17b10	6
pL.G1.v.Mit_upregulated	GO:2000243	positive regulation of reproductive process	6/796	29/7799	0.0686988	1	1	Meioc/Sirt2/Dazl/Piwil2/Msx1/Eif4g3	6
pL.G1.v.Mit_upregulated	GO:0002181	cytoplasmic translation	12/796	74/7799	0.0703543	1	1	Rps2/Eif4a2/Rpl22/Rpl10a/Eef2/Rps23/Rpl13a/Eif3i/Rpl26/Fmr1/Zfp385a/Rpsa	12
pL.G1.v.Mit_upregulated	GO:0061025	membrane fusion	12/796	74/7799	0.0703543	1	1	Vps41/Snap47/Stx17/Snapin/Cd9/Mfn1/Vamp3/Stx12/Sec22b/Rab3a/Rab34/Syt11	12
pL.G1.v.Mit_upregulated	GO:0060401	cytosolic calcium ion transport	9/796	51/7799	0.0706436	1	1	Fkbp1b/Dbi/Fkbp1a/Cyba/Tex101/Sri/Prkd1/Slc25a23/Smdt1	9
pL.G1.v.Mit_upregulated	GO:0048284	organelle fusion	13/796	82/7799	0.0710724	1	1	Vps41/Snap47/Stx17/Snapin/Adck1/Mfn1/Vamp3/Fis1/Stx12/Sec22b/Rab3a/Rab34/Syt11	13
pL.G1.v.Mit_upregulated	GO:0046883	regulation of hormone secretion	14/796	90/7799	0.0713142	1	1	Fkbp1b/C1qtnf12/Oxct1/Ucp2/Kdm5b/Sct/Sox4/Rbp4/Sri/Eipr1/Mpc2/Gnas/Hmgn3/Nmb	14
pL.G1.v.Mit_upregulated	GO:0002711	positive regulation of T cell mediated immunity	4/796	16/7799	0.0725231	1	1	B2m/H2-D1/H2-K1/Cd81	4
pL.G1.v.Mit_upregulated	GO:0035774	positive regulation of insulin secretion involved in cellular response to glucose stimulus	4/796	16/7799	0.0725231	1	1	C1qtnf12/Oxct1/Sri/Mpc2	4
pL.G1.v.Mit_upregulated	GO:0071709	membrane assembly	4/796	16/7799	0.0725231	1	1	Cdh2/Psap/Flot1/Syt11	4
pL.G1.v.Mit_upregulated	GO:1904030	negative regulation of cyclin-dependent protein kinase activity	4/796	16/7799	0.0725231	1	1	Cdkn2a/Fbxo7/Cdkn1c/Inca1	4
pL.G1.v.Mit_upregulated	GO:0070201	regulation of establishment of protein localization	42/796	329/7799	0.0734073	1	1	Fkbp1b/Oaz1/Nucb1/Cdkn2a/C1qtnf12/Thoc2/Selenok/Oxct1/Itgb1bp1/Hsp90ab1/Ucp2/Ctsd/Sirt2/Fis1/Gripap1/Sox4/Rbp4/Sri/Prkd1/Erlec1/Eipr1/Ppp1r11/Rab34/Cdc42/Bcap31/Atpif1/Nf1/Edem2/P3h1/Syt11/Cd81/Os9/Mpc2/Bcas3/Snx12/Vps28/Pkig/Rab11a/Hmgn3/Oaz2/Emd/Pard6a	42
pL.G1.v.Mit_upregulated	GO:0001914	regulation of T cell mediated cytotoxicity	3/796	10/7799	0.0736676	1	1	B2m/H2-D1/H2-K1	3
pL.G1.v.Mit_upregulated	GO:0001958	endochondral ossification	3/796	10/7799	0.0736676	1	1	Hspg2/Gnas/Nab1	3
pL.G1.v.Mit_upregulated	GO:0009583	detection of light stimulus	3/796	10/7799	0.0736676	1	1	Pde6d/Rbp4/Opn3	3
pL.G1.v.Mit_upregulated	GO:0035115	embryonic forelimb morphogenesis	3/796	10/7799	0.0736676	1	1	Nipbl/Crabp2/Msx1	3
pL.G1.v.Mit_upregulated	GO:0036075	replacement ossification	3/796	10/7799	0.0736676	1	1	Hspg2/Gnas/Nab1	3
pL.G1.v.Mit_upregulated	GO:0042474	middle ear morphogenesis	3/796	10/7799	0.0736676	1	1	Prkra/Tbx1/Msx1	3
pL.G1.v.Mit_upregulated	GO:0043616	keratinocyte proliferation	3/796	10/7799	0.0736676	1	1	Mdk/Prkd1/Ctsl	3
pL.G1.v.Mit_upregulated	GO:0045730	respiratory burst	3/796	10/7799	0.0736676	1	1	Selenok/Cyba/Rps19	3
pL.G1.v.Mit_upregulated	GO:0051281	positive regulation of release of sequestered calcium ion into cytosol	3/796	10/7799	0.0736676	1	1	Dbi/Tex101/Sri	3
pL.G1.v.Mit_upregulated	GO:0055094	response to lipoprotein particle	3/796	10/7799	0.0736676	1	1	Cd9/Mia3/Cd81	3
pL.G1.v.Mit_upregulated	GO:0061844	antimicrobial humoral immune response mediated by antimicrobial peptide	3/796	10/7799	0.0736676	1	1	Rps19/B2m/Romo1	3
pL.G1.v.Mit_upregulated	GO:1902187	negative regulation of viral release from host cell	3/796	10/7799	0.0736676	1	1	Trim26/Trim8/Trim35	3
pL.G1.v.Mit_upregulated	GO:1903019	negative regulation of glycoprotein metabolic process	3/796	10/7799	0.0736676	1	1	Tmem59/Itm2b/Cst3	3
pL.G1.v.Mit_upregulated	GO:2001241	positive regulation of extrinsic apoptotic signaling pathway in absence of ligand	3/796	10/7799	0.0736676	1	1	Wwox/Dapk3/Nf1	3
pL.G1.v.Mit_upregulated	GO:0007009	plasma membrane organization	8/796	44/7799	0.0741584	1	1	Pacsin3/Bin1/Psap/Flot1/Rab3a/Bin2/Epb41l3/Syt11	8
pL.G1.v.Mit_upregulated	GO:0009144	purine nucleoside triphosphate metabolic process	11/796	67/7799	0.0753453	1	1	Atp5b/Nme4/Cyc1/Mfn1/Atp5j2/Vcp/Uqcc3/Atp5c1/Atp5e/Atp5g3/Taz	11
pL.G1.v.Mit_upregulated	GO:0009566	fertilization	11/796	67/7799	0.0753453	1	1	Ccdc136/Cd9/Iftap/Mael/Kdm5b/Tex101/Rab3a/Sycp2/Rec8/Glrb/Snu13	11
pL.G1.v.Mit_upregulated	GO:0010594	regulation of endothelial cell migration	11/796	67/7799	0.0753453	1	1	Atp5b/Krit1/Itgb1bp1/Emc10/Synj2bp/Zfp580/Prkd1/Svbp/Igf2/Nf1/Bcas3	11
pL.G1.v.Mit_upregulated	GO:0072522	purine-containing compound biosynthetic process	15/796	99/7799	0.0763845	1	1	Npr1/Atp5b/Nme4/Acot7/Cyc1/Hprt/Mlycd/Atp5j2/Vcp/Uqcc3/Atp5c1/Atp5e/Mpc2/Atp5g3/Taz	15
pL.G1.v.Mit_upregulated	GO:0030278	regulation of ossification	13/796	83/7799	0.0767995	1	1	Id3/Nipbl/Atraid/Clic1/Mdk/Prkd1/Id1/Cited1/P3h1/Mia3/Gnas/Gfra4/Atp6ap1	13
pL.G1.v.Mit_upregulated	GO:0035773	insulin secretion involved in cellular response to glucose stimulus	7/796	37/7799	0.077084	1	1	Fkbp1b/C1qtnf12/Oxct1/Ucp2/Sri/Mpc2/Hmgn3	7
pL.G1.v.Mit_upregulated	GO:0051445	regulation of meiotic cell cycle	6/796	30/7799	0.0788076	1	1	Meioc/Sirt2/Dazl/Piwil2/Msx1/Eif4g3	6
pL.G1.v.Mit_upregulated	GO:0015672	monovalent inorganic cation transport	20/796	141/7799	0.0802113	1	1	Atp5b/Atp6v1f/Commd3/Slc46a1/Cyc1/Stk39/Cd63/Atp5j2/Bin1/Atp5c1/Atp6v1g1/Slc6a8/Atp5e/Atp5g3/Fxyd5/Wnk1/Gnas/Maged2/Atp6v1e1/Atp6ap1	20
pL.G1.v.Mit_upregulated	GO:0050680	negative regulation of epithelial cell proliferation	10/796	60/7799	0.0805756	1	1	Cdkn2a/Krit1/Ift74/Synj2bp/Maged1/B2m/Atpif1/Nf1/Rida/Ctsl	10
pL.G1.v.Mit_upregulated	GO:1990542	mitochondrial transmembrane transport	10/796	60/7799	0.0805756	1	1	Atp5b/Cyc1/Ucp2/Atp5j2/Atp5c1/Timm17b/Romo1/Mpc2/Slc25a23/Smdt1	10
pL.G1.v.Mit_upregulated	GO:0046390	ribose phosphate biosynthetic process	15/796	100/7799	0.081825	1	1	Npr1/Atp5b/Nme4/Acot7/Cyc1/Hprt/Mlycd/Atp5j2/Vcp/Uqcc3/Atp5c1/Atp5e/Mpc2/Atp5g3/Taz	15
pL.G1.v.Mit_upregulated	GO:0030595	leukocyte chemotaxis	8/796	45/7799	0.0825343	1	1	Stk39/Zfp580/Mdk/Rps19/Rpl13a/Wnk1/Jam3/Ppib	8
pL.G1.v.Mit_upregulated	GO:0034404	nucleobase-containing small molecule biosynthetic process	8/796	45/7799	0.0825343	1	1	Nme4/Acot7/Enpp5/Hprt/Mlycd/Nt5m/Vcp/Nudt18	8
pL.G1.v.Mit_upregulated	GO:0006874	cellular calcium ion homeostasis	17/796	117/7799	0.0849544	1	1	Fkbp1b/Dbi/Slc25a27/Selenok/Fkbp1a/Clstn1/Fis1/Cyba/Tex101/Sri/Prkd1/Bcap31/Grina/Nmb/Slc25a23/Cib2/Smdt1	17
pL.G1.v.Mit_upregulated	GO:0045685	regulation of glial cell differentiation	7/796	38/7799	0.0865888	1	1	Dll3/Spint1/Sirt2/Bin1/Mdk/Ptpra/Nf1	7
pL.G1.v.Mit_upregulated	GO:0060402	calcium ion transport into cytosol	7/796	38/7799	0.0865888	1	1	Fkbp1b/Dbi/Fkbp1a/Cyba/Tex101/Sri/Prkd1	7
pL.G1.v.Mit_upregulated	GO:0071156	regulation of cell cycle arrest	7/796	38/7799	0.0865888	1	1	Cdkn2a/Hsp90ab1/Ccnd1/Bin1/Sox4/Rpl23/Rpl26	7
pL.G1.v.Mit_upregulated	GO:0090277	positive regulation of peptide hormone secretion	7/796	38/7799	0.0865888	1	1	C1qtnf12/Oxct1/Sct/Sox4/Rbp4/Sri/Mpc2	7
pL.G1.v.Mit_upregulated	GO:0023061	signal release	25/796	185/7799	0.0872851	1	1	Fkbp1b/Snap47/Snapin/C1qtnf12/Oxct1/Ucp2/Kdm5b/Sct/Sox4/Rbp4/Sri/Doc2a/Selenom/Eipr1/Ppp1r11/Rab3a/Syn2/Nf1/Syt11/Mpc2/Fmr1/Gnas/Hmgn3/Nmb/Cspg5	25
pL.G1.v.Mit_upregulated	GO:0006576	cellular biogenic amine metabolic process	4/796	17/7799	0.0874969	1	1	Oaz1/Afmid/Sat1/Oaz2	4
pL.G1.v.Mit_upregulated	GO:0006826	iron ion transport	4/796	17/7799	0.0874969	1	1	Slc46a1/B2m/Abcb6/Slc22a17	4
pL.G1.v.Mit_upregulated	GO:0048701	embryonic cranial skeleton morphogenesis	4/796	17/7799	0.0874969	1	1	Nipbl/Tbx1/Gnas/Med12	4
pL.G1.v.Mit_upregulated	GO:0051307	meiotic chromosome separation	4/796	17/7799	0.0874969	1	1	Sycp3/M1ap/Hfm1/Top2b	4
pL.G1.v.Mit_upregulated	GO:0060669	embryonic placenta morphogenesis	4/796	17/7799	0.0874969	1	1	Spint1/Spint2/Igf2/Cdkn1c	4
pL.G1.v.Mit_upregulated	GO:1900181	negative regulation of protein localization to nucleus	4/796	17/7799	0.0874969	1	1	Lzts2/Maged1/Nf1/Pkig	4
pL.G1.v.Mit_upregulated	GO:1905517	macrophage migration	4/796	17/7799	0.0874969	1	1	Cd9/Mdk/Rpl13a/Cd81	4
pL.G1.v.Mit_upregulated	GO:2000249	regulation of actin cytoskeleton reorganization	4/796	17/7799	0.0874969	1	1	Dapk3/Mdk/Bcas3/Ctsl	4
pL.G1.v.Mit_upregulated	GO:0002449	lymphocyte mediated immunity	12/796	77/7799	0.0893657	1	1	Hmgb1/C8g/Hprt/Kmt5c/H2-Ab1/Raet1e/B2m/H2-D1/H2-K1/Igf2/Susd4/Cd81	12
pL.G1.v.Mit_upregulated	GO:0017004	cytochrome complex assembly	6/796	31/7799	0.0897046	1	1	Pet100/Uqcrb/Smim20/Uqcc3/Cyba/Coa3	6
pL.G1.v.Mit_upregulated	GO:0034976	response to endoplasmic reticulum stress	22/796	160/7799	0.0900122	1	1	Jkamp/Pdia6/Selenok/Spop/Aup1/Ccnd1/Sdf2l1/Vcp/Fbxo6/Erlec1/Flot1/Atg10/Bcap31/Sesn2/Ikbkg/Edem2/Ddrgk1/Os9/Hsp90b1/Grina/Dnajc3/Serp2	22
pL.G1.v.Mit_upregulated	GO:0035637	multicellular organismal signaling	5/796	24/7799	0.0908	1	1	Fkbp1b/Bin1/Sri/Fmr1/Jam3	5
pL.G1.v.Mit_upregulated	GO:1901031	regulation of response to reactive oxygen species	5/796	24/7799	0.0908	1	1	Foxp1/Fbxo7/Psap/Sesn3/Sesn2	5
pL.G1.v.Mit_upregulated	GO:0007338	single fertilization	8/796	46/7799	0.0914452	1	1	Ccdc136/Cd9/Iftap/Kdm5b/Tex101/Rab3a/Glrb/Snu13	8
pL.G1.v.Mit_upregulated	GO:0046887	positive regulation of hormone secretion	8/796	46/7799	0.0914452	1	1	C1qtnf12/Oxct1/Sct/Sox4/Rbp4/Sri/Mpc2/Nmb	8
pL.G1.v.Mit_upregulated	GO:2001244	positive regulation of intrinsic apoptotic signaling pathway	8/796	46/7799	0.0914452	1	1	Spop/Ubb/Prkra/Fis1/Rps7/Bcap31/Msx1/Rpl26	8
pL.G1.v.Mit_upregulated	GO:0006103	2-oxoglutarate metabolic process	3/796	11/7799	0.0938738	1	1	Mrps36/Idh1/Idh3g	3
pL.G1.v.Mit_upregulated	GO:0006595	polyamine metabolic process	3/796	11/7799	0.0938738	1	1	Oaz1/Sat1/Oaz2	3
pL.G1.v.Mit_upregulated	GO:1902622	regulation of neutrophil migration	3/796	11/7799	0.0938738	1	1	Mdk/Rhog/Jam3	3
pL.G1.v.Mit_upregulated	GO:1903523	negative regulation of blood circulation	3/796	11/7799	0.0938738	1	1	Fkbp1b/Bin1/Sri	3
pL.G1.v.Mit_upregulated	GO:1905244	regulation of modification of synaptic structure	3/796	11/7799	0.0938738	1	1	Gripap1/Cdc42/Fmr1	3
pL.G1.v.Mit_upregulated	GO:0043271	negative regulation of ion transport	9/796	54/7799	0.0943413	1	1	Fkbp1b/Pacsin3/Stk39/Bin1/Sri/Syt11/Wnk1/Arl6ip5/Fmr1	9
pL.G1.v.Mit_upregulated	GO:0015718	monocarboxylic acid transport	7/796	39/7799	0.0967284	1	1	Rbp4/Slc6a8/Slc10a3/Nf1/Mpc2/Slc25a17/Nmb	7
pL.G1.v.Mit_upregulated	GO:0032526	response to retinoic acid	7/796	39/7799	0.0967284	1	1	Rhox13/Ndufa13/Cdkn2d/Tbx1/Rbp4/Slc10a3/Stra8	7
pL.G1.v.Mit_upregulated	GO:0072507	divalent inorganic cation homeostasis	19/796	136/7799	0.0970543	1	1	Fkbp1b/Dbi/Slc25a27/Selenok/Fkbp1a/Clstn1/Fis1/Cyba/Tex101/Sri/Prkd1/Bcap31/Grina/Gnas/Slc39a4/Nmb/Slc25a23/Cib2/Smdt1	19
pL.G1.v.Mit_upregulated	GO:0051050	positive regulation of transport	48/796	391/7799	0.0986822	1	1	Oaz1/Dbi/Cd47/Cdh2/C1qtnf12/Oxct1/Itgb1bp1/Stk39/Ifngr1/Hsp90ab1/Cd63/Fis1/Bin1/Rasa1/Ap2m1/Synj2bp/Sct/Cyba/Tex101/Sox4/Rbp4/Sri/Prkd1/B2m/Eipr1/Flot1/Rab3a/Rab34/Cdc42/Bcap31/Atpif1/Acat2/Edem2/Gnai2/Cd151/Cd81/Mpc2/Bcas3/Wnk1/Fmr1/Gnas/Ap2a1/Vps28/Nmb/Oaz2/Emd/Pard6a/Atp6ap1	48
pL.G1.v.Mit_upregulated	GO:0010001	glial cell differentiation	15/796	103/7799	0.0996149	1	1	Dll3/Hdac11/Cdh2/Spint1/Metrn/Ifngr1/Sirt2/Bin1/Mdk/Sox4/Ptpra/Nf1/Med12/Cspg5/Nab1	15
pL.G1.v.Mit_upregulated	GO:0010817	regulation of hormone levels	20/796	145/7799	0.0998873	1	1	Fkbp1b/C1qtnf12/Oxct1/Ucp2/Kdm5b/Sct/Sox4/Rbp4/Sri/Selenom/Eipr1/Crabp2/H2-Ke6/Igf2/Mpc2/Retsat/Gnas/Ctsl/Hmgn3/Nmb	20
pL.G1.v.Mit_upregulated	GO:0051785	positive regulation of nuclear division	8/796	47/7799	0.100887	1	1	Nipbl/Anapc4/Sirt2/Dazl/Piwil2/Igf2/Msx1/Eif4g3	8
pL.G1.v.Mit_upregulated	GO:0070972	protein localization to endoplasmic reticulum	8/796	47/7799	0.100887	1	1	Bcap29/Spcs1/Sec61g/Bcap31/Ddrgk1/Mia3/Srp14/Os9	8
pL.G1.v.Mit_upregulated	GO:0006888	endoplasmic reticulum to Golgi vesicle-mediated transport	14/796	95/7799	0.101234	1	1	Stx17/Tmed4/Bcap29/Nrbp1/Vcp/Yif1b/Copb2/Sec22b/Bcap31/Mia3/Trappc3/Copa/Tmed3/Trappc2	14
pL.G1.v.Mit_upregulated	GO:0044242	cellular lipid catabolic process	14/796	95/7799	0.101234	1	1	Dbi/Abhd12/Acot7/Mlycd/Sirt2/Aig1/Ilvbl/Psap/Idh1/Sesn2/Acat2/Smpd1/Slc25a17/Lpin3	14
pL.G1.v.Mit_upregulated	GO:0006749	glutathione metabolic process	6/796	32/7799	0.101376	1	1	Hagh/Gstt3/Ethe1/Gpx3/Idh1/Gstm5	6
pL.G1.v.Mit_upregulated	GO:0009994	oocyte differentiation	6/796	32/7799	0.101376	1	1	Meioc/Sirt2/Sohlh2/Dazl/Ezhip/Rec8	6
pL.G1.v.Mit_upregulated	GO:0032024	positive regulation of insulin secretion	6/796	32/7799	0.101376	1	1	C1qtnf12/Oxct1/Sox4/Rbp4/Sri/Mpc2	6
pL.G1.v.Mit_upregulated	GO:0055065	metal ion homeostasis	26/796	197/7799	0.102106	1	1	Fkbp1b/Dbi/Slc25a27/Letm2/Selenok/Fkbp1a/Clstn1/Atox1/Fis1/Cyba/Tex101/Sri/Prkd1/B2m/Atp6v1g1/Bcap31/Gnai2/Grina/Gnas/Slc39a4/Nmb/Slc22a17/Slc25a23/Cib2/Atp6ap1/Smdt1	26
pL.G1.v.Mit_upregulated	GO:0001910	regulation of leukocyte mediated cytotoxicity	4/796	18/7799	0.103829	1	1	B2m/H2-D1/H2-K1/Igf2	4
pL.G1.v.Mit_upregulated	GO:0006195	purine nucleotide catabolic process	4/796	18/7799	0.103829	1	1	Acot7/Hprt/Mlycd/Nudt18	4
pL.G1.v.Mit_upregulated	GO:2000401	regulation of lymphocyte migration	4/796	18/7799	0.103829	1	1	Selenok/Stk39/Mia3/Wnk1	4
pL.G1.v.Mit_upregulated	GO:0072329	monocarboxylic acid catabolic process	10/796	63/7799	0.104136	1	1	Dbi/Acot7/Mlycd/Aig1/Ilvbl/Akr1a1/Sesn2/Acat2/Slc25a17/Lpin3	10
pL.G1.v.Mit_upregulated	GO:0006836	neurotransmitter transport	11/796	71/7799	0.104211	1	1	Snap47/Snapin/Doc2a/Flot1/Rab3a/Syn2/Slc6a8/Nf1/Arl6ip5/Fmr1/Cspg5	11
pL.G1.v.Mit_upregulated	GO:0051480	regulation of cytosolic calcium ion concentration	11/796	71/7799	0.104211	1	1	Fkbp1b/Dbi/Fkbp1a/Fis1/Cyba/Tex101/Sri/Prkd1/Bcap31/Nmb/Cib2	11
pL.G1.v.Mit_upregulated	GO:0031341	regulation of cell killing	5/796	25/7799	0.104449	1	1	Hsp90ab1/B2m/H2-D1/H2-K1/Igf2	5
pL.G1.v.Mit_upregulated	GO:0045669	positive regulation of osteoblast differentiation	5/796	25/7799	0.104449	1	1	Atraid/Clic1/Prkd1/Gnas/Atp6ap1	5
pL.G1.v.Mit_upregulated	GO:0042445	hormone metabolic process	7/796	40/7799	0.107493	1	1	Rbp4/Selenom/Crabp2/H2-Ke6/Igf2/Retsat/Ctsl	7
pL.G1.v.Mit_upregulated	GO:0046903	secretion	45/796	367/7799	0.108606	1	1	Fkbp1b/Vps41/Snap47/Washc3/Stx17/Snapin/C1qtnf12/Oxct1/Stk39/Ucp2/Vamp3/Kdm5b/Ccnd1/Sct/Cyba/Psap/Sox4/Rbp4/Sri/Doc2a/Selenom/Eipr1/Syngr2/Ppp1r11/Rab3a/Syn2/Rab34/Svbp/Nf1/Gnai2/P3h1/Syt11/Mia3/Mpc2/Wnk1/Fmr1/Olfm2/Gnas/Rab11a/Hmgn3/Nmb/Copa/Cspg5/Pard6a/Atp6ap1	45
pL.G1.v.Mit_upregulated	GO:0006816	calcium ion transport	16/796	113/7799	0.110228	1	1	Fkbp1b/Dbi/Pacsin3/Selenok/Fkbp1a/Orai3/Bin1/Cyba/Tex101/Sri/Prkd1/Gnai2/Fmr1/Saraf/Slc25a23/Smdt1	16
pL.G1.v.Mit_upregulated	GO:0045861	negative regulation of proteolysis	18/796	130/7799	0.110999	1	1	Cdkn2a/Spint1/Cstb/Hsp90ab1/Bin1/Cdkn2d/Spint2/Rps7/Erlec1/Tmem59/Ddrgk1/Igbp1/Os9/Serpinb6a/Rpl23/Cst3/Fmr1/Snx12	18
pL.G1.v.Mit_upregulated	GO:0072503	cellular divalent inorganic cation homeostasis	18/796	130/7799	0.110999	1	1	Fkbp1b/Dbi/Slc25a27/Selenok/Fkbp1a/Clstn1/Fis1/Cyba/Tex101/Sri/Prkd1/Bcap31/Grina/Slc39a4/Nmb/Slc25a23/Cib2/Smdt1	18
pL.G1.v.Mit_upregulated	GO:0009062	fatty acid catabolic process	9/796	56/7799	0.112423	1	1	Dbi/Acot7/Mlycd/Aig1/Ilvbl/Sesn2/Acat2/Slc25a17/Lpin3	9
pL.G1.v.Mit_upregulated	GO:0021766	hippocampus development	6/796	33/7799	0.113801	1	1	Mdk/Sct/Usp9x/Kdm6b/Ptprs/Uba6	6
pL.G1.v.Mit_upregulated	GO:0001709	cell fate determination	3/796	12/7799	0.116056	1	1	Dll3/Ntf5/Cdc42	3
pL.G1.v.Mit_upregulated	GO:0006929	substrate-dependent cell migration	3/796	12/7799	0.116056	1	1	Atp5b/Itgb1bp1/Fbln1	3
pL.G1.v.Mit_upregulated	GO:0010524	positive regulation of calcium ion transport into cytosol	3/796	12/7799	0.116056	1	1	Dbi/Tex101/Sri	3
pL.G1.v.Mit_upregulated	GO:0019226	transmission of nerve impulse	3/796	12/7799	0.116056	1	1	Fkbp1b/Fmr1/Jam3	3
pL.G1.v.Mit_upregulated	GO:0019985	translesion synthesis	3/796	12/7799	0.116056	1	1	Poldip2/Vcp/Dtl	3
pL.G1.v.Mit_upregulated	GO:0031629	synaptic vesicle fusion to presynaptic active zone membrane	3/796	12/7799	0.116056	1	1	Snap47/Snapin/Rab3a	3
pL.G1.v.Mit_upregulated	GO:0033599	regulation of mammary gland epithelial cell proliferation	3/796	12/7799	0.116056	1	1	Cdkn2a/Kdm5b/Ccnd1	3
pL.G1.v.Mit_upregulated	GO:0035136	forelimb morphogenesis	3/796	12/7799	0.116056	1	1	Nipbl/Crabp2/Msx1	3
pL.G1.v.Mit_upregulated	GO:0050830	defense response to Gram-positive bacterium	3/796	12/7799	0.116056	1	1	B2m/Ppp1r11/Romo1	3
pL.G1.v.Mit_upregulated	GO:0071402	cellular response to lipoprotein particle stimulus	3/796	12/7799	0.116056	1	1	Cd9/Mia3/Cd81	3
pL.G1.v.Mit_upregulated	GO:0071712	ER-associated misfolded protein catabolic process	3/796	12/7799	0.116056	1	1	Aup1/Sdf2l1/Vcp	3
pL.G1.v.Mit_upregulated	GO:0099500	vesicle fusion to plasma membrane	3/796	12/7799	0.116056	1	1	Snap47/Snapin/Rab3a	3
pL.G1.v.Mit_upregulated	GO:2001258	negative regulation of cation channel activity	3/796	12/7799	0.116056	1	1	Fkbp1b/Sri/Fmr1	3
pL.G1.v.Mit_upregulated	GO:0010959	regulation of metal ion transport	18/796	131/7799	0.117105	1	1	Fkbp1b/Dbi/Pacsin3/Fkbp1a/Stk39/Cd63/Bin1/Cyba/Tex101/Sri/Prkd1/B2m/Gnai2/Fxyd5/Wnk1/Fmr1/Gnas/Saraf	18
pL.G1.v.Mit_upregulated	GO:0042278	purine nucleoside metabolic process	7/796	41/7799	0.11887	1	1	Macrod2/Nme4/Gamt/Hprt/Mfn1/Macrod1/Nudt18	7
pL.G1.v.Mit_upregulated	GO:0007143	female meiotic nuclear division	5/796	26/7799	0.119045	1	1	Meioc/Sycp3/Ubb/Dazl/Sycp2	5
pL.G1.v.Mit_upregulated	GO:0007422	peripheral nervous system development	5/796	26/7799	0.119045	1	1	Ntf5/Sirt2/Nf1/Med12/Nab1	5
pL.G1.v.Mit_upregulated	GO:1904888	cranial skeletal system development	5/796	26/7799	0.119045	1	1	Nipbl/Tbx1/Gnas/Med12/Foxn3	5
pL.G1.v.Mit_upregulated	GO:0007050	cell cycle arrest	12/796	81/7799	0.119196	1	1	Cdkn2a/Hsp90ab1/Ccnd1/Bin1/Cgrrf1/Cdkn2d/Sox4/Rpl23/Rpl26/Cdkn1c/Mlf1/Wdr6	12
pL.G1.v.Mit_upregulated	GO:0015849	organic acid transport	12/796	81/7799	0.119196	1	1	Slc46a1/Stk39/Psap/Rbp4/Slc6a8/Slc10a3/Nf1/Mpc2/Arl6ip5/Slc25a17/Pxmp2/Nmb	12
pL.G1.v.Mit_upregulated	GO:0098771	inorganic ion homeostasis	29/796	227/7799	0.119546	1	1	Fkbp1b/Dbi/Snapin/Atp5b/Slc25a27/Letm2/Selenok/Fkbp1a/Clstn1/Atox1/Fis1/Cyba/Tex101/Sri/Prkd1/B2m/Atp6v1g1/Bcap31/Gnai2/Xpr1/Grina/Gnas/Slc39a4/Nmb/Slc22a17/Slc25a23/Cib2/Atp6ap1/Smdt1	29
pL.G1.v.Mit_upregulated	GO:0007548	sex differentiation	15/796	106/7799	0.119617	1	1	Nipbl/Ubb/Ccnd1/Cntfr/Sohlh2/Rbp4/Dmrtc2/Tex19.2/Tex19.1/Dmrta2/Spo11/Serpinb6a/Prdx4/Sycp2/Rec8	15
pL.G1.v.Mit_upregulated	GO:0016054	organic acid catabolic process	15/796	106/7799	0.119617	1	1	Dbi/Acot7/Mlycd/Hibadh/Aig1/Ilvbl/Oat/Qdpr/Npl/Afmid/Akr1a1/Sesn2/Acat2/Slc25a17/Lpin3	15
pL.G1.v.Mit_upregulated	GO:0030100	regulation of endocytosis	15/796	106/7799	0.119617	1	1	Pacsin3/Cd63/Sirt2/Bin1/Ap2m1/Synj2bp/B2m/Flot1/Cdc42/Syt11/Cd151/Fmr1/Ap2a1/Snx12/Vps28	15
pL.G1.v.Mit_upregulated	GO:0046395	carboxylic acid catabolic process	15/796	106/7799	0.119617	1	1	Dbi/Acot7/Mlycd/Hibadh/Aig1/Ilvbl/Oat/Qdpr/Npl/Afmid/Akr1a1/Sesn2/Acat2/Slc25a17/Lpin3	15
pL.G1.v.Mit_upregulated	GO:0099003	vesicle-mediated transport in synapse	15/796	106/7799	0.119617	1	1	Cdh2/Snap47/Snapin/Clstn1/Sirt2/Bin1/Ap2m1/Gripap1/Rab3a/Syn2/Syt11/4932438A13Rik/Fmr1/Rab11a/Cspg5	15
pL.G1.v.Mit_upregulated	GO:0006091	generation of precursor metabolites and energy	31/796	245/7799	0.121026	1	1	Hmgb1/Aldoc/Atp5b/Uqcrh/Gyg/Uqcrb/Ndufb9/Ndufb6/Cyc1/Oxct1/Bloc1s1/Atp5j2/Ddit4/Vcp/Uqcc3/Atp5c1/Ndufa7/Cox7c/Cox4i1/Ndufb8/Ndufs6/Ndufs1/Idh1/Igf2/Idh3g/Sdhc/Ndufs2/Gnas/Ndufv2/Slc25a23/Taz	31
pL.G1.v.Mit_upregulated	GO:0002706	regulation of lymphocyte mediated immunity	8/796	49/7799	0.121336	1	1	Hmgb1/Kmt5c/B2m/H2-D1/H2-K1/Igf2/Susd4/Cd81	8
pL.G1.v.Mit_upregulated	GO:1903829	positive regulation of cellular protein localization	26/796	201/7799	0.121432	1	1	Oaz1/Nipbl/Cenpq/Cdkn2a/Itgb1bp1/Hsp90ab1/Fis1/Pgrmc1/Synj2bp/Trim8/Prkd1/Rab34/Cdc42/Bcap31/Sesn2/Edem2/Ddrgk1/Syt11/Cd81/Bcas3/Rhog/Vps28/Rab11a/Oaz2/Emd/Pard6a	26
pL.G1.v.Mit_upregulated	GO:0006505	GPI anchor metabolic process	4/796	19/7799	0.121432	1	1	Pigp/Pgap4/Pigx/Pigyl	4
pL.G1.v.Mit_upregulated	GO:0006506	GPI anchor biosynthetic process	4/796	19/7799	0.121432	1	1	Pigp/Pgap4/Pigx/Pigyl	4
pL.G1.v.Mit_upregulated	GO:0009409	response to cold	4/796	19/7799	0.121432	1	1	Cirbp/Slc25a27/Ucp2/Dnajc3	4
pL.G1.v.Mit_upregulated	GO:0032469	endoplasmic reticulum calcium ion homeostasis	4/796	19/7799	0.121432	1	1	Selenok/Fis1/Bcap31/Grina	4
pL.G1.v.Mit_upregulated	GO:0048713	regulation of oligodendrocyte differentiation	4/796	19/7799	0.121432	1	1	Sirt2/Mdk/Ptpra/Nf1	4
pL.G1.v.Mit_upregulated	GO:1990266	neutrophil migration	4/796	19/7799	0.121432	1	1	Mdk/Rhog/Jam3/Ppib	4
pL.G1.v.Mit_upregulated	GO:2000765	regulation of cytoplasmic translation	4/796	19/7799	0.121432	1	1	Eef2/Rpl13a/Fmr1/Zfp385a	4
pL.G1.v.Mit_upregulated	GO:0048259	regulation of receptor-mediated endocytosis	9/796	57/7799	0.122136	1	1	Cd63/Sirt2/Ap2m1/Synj2bp/B2m/Flot1/Syt11/Fmr1/Ap2a1	9
pL.G1.v.Mit_upregulated	GO:0072332	intrinsic apoptotic signaling pathway by p53 class mediator	9/796	57/7799	0.122136	1	1	Wwox/Cdip1/Ubb/Ddit4/Rps7/Msx1/Rpl26/Zfp385a/Shisa5	9
pL.G1.v.Mit_upregulated	GO:0032943	mononuclear cell proliferation	13/796	90/7799	0.125013	1	1	Fkbp1b/Igfbp2/Lmo1/Zbtb32/Cdkn2a/Selenok/Fkbp1a/Hprt/H2-Ab1/Igf2/Cd151/Cd81/Rps6	13
pL.G1.v.Mit_upregulated	GO:0046651	lymphocyte proliferation	13/796	90/7799	0.125013	1	1	Fkbp1b/Igfbp2/Lmo1/Zbtb32/Cdkn2a/Selenok/Fkbp1a/Hprt/H2-Ab1/Igf2/Cd151/Cd81/Rps6	13
pL.G1.v.Mit_upregulated	GO:0021510	spinal cord development	6/796	34/7799	0.126956	1	1	Foxp1/Sox4/Nf1/Ptprs/Lmo4/Med12	6
pL.G1.v.Mit_upregulated	GO:0099637	neurotransmitter receptor transport	6/796	34/7799	0.126956	1	1	Snap47/Clstn1/Sirt2/Ap2m1/Gripap1/Rab11a	6
pL.G1.v.Mit_upregulated	GO:0016042	lipid catabolic process	17/796	124/7799	0.126957	1	1	Dbi/Abhd12/Acot7/Mlycd/Hint2/Sirt2/Iah1/Aig1/Ilvbl/Sct/Psap/Idh1/Sesn2/Acat2/Smpd1/Slc25a17/Lpin3	17
pL.G1.v.Mit_upregulated	GO:0072331	signal transduction by p53 class mediator	14/796	99/7799	0.129955	1	1	Wwox/Cdkn2a/Cdip1/Ubb/Ddit4/Rps7/Sox4/Sesn2/Msx1/Rpl23/Rpl26/Zfp385a/Shisa5/Psmd10	14
pL.G1.v.Mit_upregulated	GO:0051046	regulation of secretion	31/796	247/7799	0.130439	1	1	Fkbp1b/Snapin/C1qtnf12/Oxct1/Stk39/Ucp2/Vamp3/Kdm5b/Sct/Cyba/Sox4/Rbp4/Sri/Doc2a/Eipr1/Ppp1r11/Rab3a/Rab34/Nf1/Gnai2/P3h1/Syt11/Mpc2/Wnk1/Fmr1/Gnas/Hmgn3/Nmb/Cspg5/Pard6a/Atp6ap1	31
pL.G1.v.Mit_upregulated	GO:0008284	positive regulation of cell population proliferation	46/796	382/7799	0.130531	1	1	Foxp1/Cd47/Hmgb1/Igfbp2/Rps15a/Smarcd3/Slc25a27/Selenok/Fbxw4/Itgb1bp1/Ccnd2/Prkra/Kdm5b/Ccnd1/Cops9/Emc10/Rasa1/Cntfr/Il11ra1/Zfp580/Mdk/Cyba/Ube2a/Tbx1/Sox4/Prkd1/Cdc6/Bmyc/Id1/Dmrta2/Cdc42/Igf2/Marcksl1/Romo1/Nf1/Gnai2/Ddrgk1/Ssbp3/Cd81/Fbln1/Rpl23/Cst3/Gnas/Spdya/Nmb/Gng5	46
pL.G1.v.Mit_upregulated	GO:0010595	positive regulation of endothelial cell migration	7/796	42/7799	0.130841	1	1	Atp5b/Itgb1bp1/Emc10/Zfp580/Prkd1/Igf2/Bcas3	7
pL.G1.v.Mit_upregulated	GO:0051588	regulation of neurotransmitter transport	7/796	42/7799	0.130841	1	1	Snapin/Flot1/Rab3a/Nf1/Arl6ip5/Fmr1/Cspg5	7
pL.G1.v.Mit_upregulated	GO:0007005	mitochondrion organization	42/796	346/7799	0.131545	1	1	Ndufa3/Ndufb11/Cdkn2a/Pet100/Uqcrb/Ndufa13/Adck1/Ndufb9/Ndufa9/Ndufb6/Poldip2/Smim20/Mfn1/Fbxo7/Fis1/Ndufs5/Uqcc3/Synj2bp/Apoo/Ndufc1/Ndufb5/Ndufb8/Ndufa1/Timm17b/Ndufb2/Ndufs6/Ndufs1/Rab3a/Higd2a/Tmem126a/Coa3/Sesn2/Atpif1/Romo1/Ndufa6/Apool/Fundc2/Mtx2/Gabarap/Taz/Hsd17b10/Psmd10	42
pL.G1.v.Mit_upregulated	GO:0009060	aerobic respiration	9/796	58/7799	0.132286	1	1	Uqcrh/Uqcrb/Bloc1s1/Vcp/Cox7c/Cox4i1/Idh1/Idh3g/Sdhc	9
pL.G1.v.Mit_upregulated	GO:0021782	glial cell development	8/796	50/7799	0.132321	1	1	Hdac11/Ifngr1/Sirt2/Mdk/Sox4/Nf1/Med12/Cspg5	8
pL.G1.v.Mit_upregulated	GO:0034763	negative regulation of transmembrane transport	8/796	50/7799	0.132321	1	1	Fkbp1b/Oaz1/Stk39/Bin1/Sri/Arl6ip5/Fmr1/Oaz2	8
pL.G1.v.Mit_upregulated	GO:0045787	positive regulation of cell cycle	28/796	221/7799	0.133619	1	1	Nipbl/Hmgb1/Rps15a/Cdkn2a/Meioc/Anapc4/Smarcd3/Poldip2/BC004004/Hsp90ab1/Ccnd2/Ccnd1/Sirt2/Sox4/Cdc6/Dazl/Piwil2/Ube2e2/Igf2/Lsm10/Dtl/Msx1/Rpl23/Rpl26/Rab11a/Spdya/Eif4g3/Psmd10	28
pL.G1.v.Mit_upregulated	GO:2000179	positive regulation of neural precursor cell proliferation	5/796	27/7799	0.134539	1	1	Smarcd3/Mdk/Dmrta2/Gnai2/Gng5	5
pL.G1.v.Mit_upregulated	GO:0030198	extracellular matrix organization	11/796	75/7799	0.138721	1	1	Spint1/P3h4/Spint2/Flot1/Nf1/P3h1/Mia3/Hspg2/Prdx4/Fbln1/Chadl	11
pL.G1.v.Mit_upregulated	GO:0001523	retinoid metabolic process	3/796	13/7799	0.139963	1	1	Rbp4/Crabp2/Retsat	3
pL.G1.v.Mit_upregulated	GO:0001912	positive regulation of leukocyte mediated cytotoxicity	3/796	13/7799	0.139963	1	1	B2m/H2-D1/H2-K1	3
pL.G1.v.Mit_upregulated	GO:0030593	neutrophil chemotaxis	3/796	13/7799	0.139963	1	1	Mdk/Jam3/Ppib	3
pL.G1.v.Mit_upregulated	GO:0034113	heterotypic cell-cell adhesion	3/796	13/7799	0.139963	1	1	Flot1/Wnk1/Jam3	3
pL.G1.v.Mit_upregulated	GO:0042559	pteridine-containing compound biosynthetic process	3/796	13/7799	0.139963	1	1	Pcbd2/Qdpr/Pts	3
pL.G1.v.Mit_upregulated	GO:0060914	heart formation	3/796	13/7799	0.139963	1	1	Smarcd3/Tbx1/Gng5	3
pL.G1.v.Mit_upregulated	GO:0071157	negative regulation of cell cycle arrest	3/796	13/7799	0.139963	1	1	Hsp90ab1/Ccnd1/Rpl23	3
pL.G1.v.Mit_upregulated	GO:0071398	cellular response to fatty acid	3/796	13/7799	0.139963	1	1	Foxp1/Id3/Gnas	3
pL.G1.v.Mit_upregulated	GO:1905521	regulation of macrophage migration	3/796	13/7799	0.139963	1	1	Cd9/Mdk/Cd81	3
pL.G1.v.Mit_upregulated	GO:2000403	positive regulation of lymphocyte migration	3/796	13/7799	0.139963	1	1	Selenok/Stk39/Wnk1	3
pL.G1.v.Mit_upregulated	GO:2000406	positive regulation of T cell migration	3/796	13/7799	0.139963	1	1	Selenok/Stk39/Wnk1	3
pL.G1.v.Mit_upregulated	GO:0000028	ribosomal small subunit assembly	4/796	20/7799	0.140209	1	1	Rps2/Rps19/Rps27/Rpsa	4
pL.G1.v.Mit_upregulated	GO:0001569	branching involved in blood vessel morphogenesis	4/796	20/7799	0.140209	1	1	Mdk/Tbx1/Fkbpl/Gbx2	4
pL.G1.v.Mit_upregulated	GO:0031063	regulation of histone deacetylation	4/796	20/7799	0.140209	1	1	Nipbl/BC004004/Prkd1/Kdm5a	4
pL.G1.v.Mit_upregulated	GO:0034754	cellular hormone metabolic process	4/796	20/7799	0.140209	1	1	Rbp4/Crabp2/H2-Ke6/Retsat	4
pL.G1.v.Mit_upregulated	GO:0090312	positive regulation of protein deacetylation	4/796	20/7799	0.140209	1	1	Nipbl/BC004004/Prkd1/Ndn	4
pL.G1.v.Mit_upregulated	GO:0002090	regulation of receptor internalization	6/796	35/7799	0.14081	1	1	Cd63/Sirt2/Ap2m1/Synj2bp/Flot1/Fmr1	6
pL.G1.v.Mit_upregulated	GO:0046847	filopodium assembly	6/796	35/7799	0.14081	1	1	Espn/Mien1/Capzb/Cdc42/Bcas3/Fmr1	6
pL.G1.v.Mit_upregulated	GO:0090311	regulation of protein deacetylation	6/796	35/7799	0.14081	1	1	Nipbl/BC004004/Prkd1/Ndn/Bex4/Kdm5a	6
pL.G1.v.Mit_upregulated	GO:0008285	negative regulation of cell population proliferation	34/796	276/7799	0.140903	1	1	Npr1/Lzts2/Cd9/Cdkn2a/Spint1/Krit1/Phf14/Atraid/Ggnbp2/Ift74/Itgb1bp1/H2-Ab1/Sirt2/Synj2bp/Cdkn2d/Spint2/Maged1/Sox4/Rbp4/B2m/Ndn/Atpif1/Ascl2/Nf1/Rida/Prdx4/Fbln1/Msx1/Nudt6/Ctsl/Wdr6/Inca1/Emd/Trim35	34
pL.G1.v.Mit_upregulated	GO:0050796	regulation of insulin secretion	10/796	67/7799	0.141072	1	1	Fkbp1b/C1qtnf12/Oxct1/Ucp2/Sox4/Rbp4/Sri/Eipr1/Mpc2/Hmgn3	10
pL.G1.v.Mit_upregulated	GO:0046879	hormone secretion	15/796	109/7799	0.141805	1	1	Fkbp1b/C1qtnf12/Oxct1/Ucp2/Kdm5b/Sct/Sox4/Rbp4/Sri/Selenom/Eipr1/Mpc2/Gnas/Hmgn3/Nmb	15
pL.G1.v.Mit_upregulated	GO:0030433	ubiquitin-dependent ERAD pathway	9/796	59/7799	0.142863	1	1	Jkamp/Aup1/Vcp/Fbxo6/Erlec1/Bcap31/Edem2/Os9/Hsp90b1	9
pL.G1.v.Mit_upregulated	GO:0002040	sprouting angiogenesis	7/796	43/7799	0.143387	1	1	Hmgb1/Itgb1bp1/Jak1/Pik3r3/Synj2bp/Cdc42/Mia3	7
pL.G1.v.Mit_upregulated	GO:0010923	negative regulation of phosphatase activity	7/796	43/7799	0.143387	1	1	Fkbp1b/Sfi1/Fkbp1a/Bod1l/Ppp1r11/Gnai2/Wnk1	7
pL.G1.v.Mit_upregulated	GO:0009116	nucleoside metabolic process	8/796	51/7799	0.143796	1	1	Macrod2/Nme4/Gamt/Hprt/Mfn1/Macrod1/Nudt18/Uckl1	8
pL.G1.v.Mit_upregulated	GO:1901796	regulation of signal transduction by p53 class mediator	8/796	51/7799	0.143796	1	1	Cdkn2a/Ubb/Rps7/Msx1/Rpl23/Rpl26/Zfp385a/Psmd10	8
pL.G1.v.Mit_upregulated	GO:0006875	cellular metal ion homeostasis	22/796	170/7799	0.144436	1	1	Fkbp1b/Dbi/Slc25a27/Letm2/Selenok/Fkbp1a/Clstn1/Atox1/Fis1/Cyba/Tex101/Sri/Prkd1/Atp6v1g1/Bcap31/Grina/Slc39a4/Nmb/Slc25a23/Cib2/Atp6ap1/Smdt1	22
pL.G1.v.Mit_upregulated	GO:0031400	negative regulation of protein modification process	40/796	331/7799	0.144832	1	1	Fkbp1b/Dbi/Cdkn2a/Taf7/Fkbp1a/Ggnbp2/Itgb1bp1/Stk39/Hint2/Fbxo7/Cops9/Sirt2/Ddit4/Synj2bp/Rps7/Sox4/Dbndd2/Bod1l/Tmem59/Ppp1r11/Trip12/Svbp/Nf1/Gnai2/P3h1/Thap7/Ezhip/Igbp1/Smpd1/Fbln1/Bex4/Rpl23/Cdkn1c/Vps28/Pkig/Kdm5a/Dnajc3/Inca1/Pard6a/Psmd10	40
pL.G1.v.Mit_upregulated	GO:0050878	regulation of body fluid levels	12/796	84/7799	0.14487	1	1	Cd9/Stk39/Ccnd1/Sct/Cyba/Elovl1/Gnai2/Fbln1/Wnk1/Gnas/Zfp385a/Copa	12
pL.G1.v.Mit_upregulated	GO:0007417	central nervous system development	45/796	377/7799	0.147132	1	1	Dbi/Foxp1/Dll3/Macrod2/Id3/Hdac11/Nipbl/Cdh2/Rac3/Mboat7/Grcc10/Hprt/Ifngr1/Hsp90ab1/Ubb/Sirt2/Bin1/Ddit4/Mdk/Sct/Psap/Tbx1/Sox4/B2m/Pbx2/Abcb6/Ndn/Top2b/Dmrta2/Marcksl1/Ptpra/Nf1/Cited1/Usp9x/Kdm6b/Ssbp3/Bptf/Ptprs/Lmo4/Hspg2/Msx1/Fmr1/Gbx2/Uba6/Med12	45
pL.G1.v.Mit_upregulated	GO:0009141	nucleoside triphosphate metabolic process	11/796	76/7799	0.1482	1	1	Atp5b/Nme4/Cyc1/Mfn1/Atp5j2/Vcp/Uqcc3/Atp5c1/Atp5e/Atp5g3/Taz	11
pL.G1.v.Mit_upregulated	GO:0043062	extracellular structure organization	11/796	76/7799	0.1482	1	1	Spint1/P3h4/Spint2/Flot1/Nf1/P3h1/Mia3/Hspg2/Prdx4/Fbln1/Chadl	11
pL.G1.v.Mit_upregulated	GO:0090276	regulation of peptide hormone secretion	11/796	76/7799	0.1482	1	1	Fkbp1b/C1qtnf12/Oxct1/Ucp2/Sct/Sox4/Rbp4/Sri/Eipr1/Mpc2/Hmgn3	11
pL.G1.v.Mit_upregulated	GO:0009914	hormone transport	15/796	110/7799	0.149677	1	1	Fkbp1b/C1qtnf12/Oxct1/Ucp2/Kdm5b/Sct/Sox4/Rbp4/Sri/Selenom/Eipr1/Mpc2/Gnas/Hmgn3/Nmb	15
pL.G1.v.Mit_upregulated	GO:0055080	cation homeostasis	28/796	224/7799	0.149696	1	1	Fkbp1b/Dbi/Snapin/Atp5b/Slc25a27/Letm2/Selenok/Fkbp1a/Clstn1/Atox1/Fis1/Cyba/Tex101/Sri/Prkd1/B2m/Atp6v1g1/Bcap31/Gnai2/Grina/Gnas/Slc39a4/Nmb/Slc22a17/Slc25a23/Cib2/Atp6ap1/Smdt1	28
pL.G1.v.Mit_upregulated	GO:0001503	ossification	18/796	136/7799	0.150586	1	1	Id3/Nipbl/Wwox/Atraid/Clic1/Mdk/Prkd1/Id1/Igf2/Nf1/Cited1/P3h1/Mia3/Hspg2/Gnas/Gfra4/Nab1/Atp6ap1	18
pL.G1.v.Mit_upregulated	GO:0055082	cellular chemical homeostasis	33/796	269/7799	0.150719	1	1	Fkbp1b/Dbi/Snapin/Atp5b/C1qtnf12/Slc25a27/Letm2/Selenok/Fkbp1a/Clstn1/Oxct1/Ucp2/Atox1/Fis1/Sct/Cyba/Tex101/Sox4/Sri/Prkd1/Atp6v1g1/Rab34/Bcap31/Xpr1/Mpc2/Grina/Slc39a4/Hmgn3/Nmb/Slc25a23/Cib2/Atp6ap1/Smdt1	33
pL.G1.v.Mit_upregulated	GO:0009308	amine metabolic process	5/796	28/7799	0.150877	1	1	Oaz1/Hprt/Afmid/Sat1/Oaz2	5
pL.G1.v.Mit_upregulated	GO:0044106	cellular amine metabolic process	5/796	28/7799	0.150877	1	1	Oaz1/Hprt/Afmid/Sat1/Oaz2	5
pL.G1.v.Mit_upregulated	GO:0050848	regulation of calcium-mediated signaling	5/796	28/7799	0.150877	1	1	Fkbp1b/Selenok/Fkbp1a/Sri/Nfat5	5
pL.G1.v.Mit_upregulated	GO:0090317	negative regulation of intracellular protein transport	5/796	28/7799	0.150877	1	1	Itgb1bp1/Erlec1/Nf1/Os9/Pkig	5
pL.G1.v.Mit_upregulated	GO:0071326	cellular response to monosaccharide stimulus	9/796	60/7799	0.153855	1	1	Fkbp1b/C1qtnf12/Oxct1/Ucp2/Sox4/Sri/Rab34/Mpc2/Hmgn3	9
pL.G1.v.Mit_upregulated	GO:0071331	cellular response to hexose stimulus	9/796	60/7799	0.153855	1	1	Fkbp1b/C1qtnf12/Oxct1/Ucp2/Sox4/Sri/Rab34/Mpc2/Hmgn3	9
pL.G1.v.Mit_upregulated	GO:0071333	cellular response to glucose stimulus	9/796	60/7799	0.153855	1	1	Fkbp1b/C1qtnf12/Oxct1/Ucp2/Sox4/Sri/Rab34/Mpc2/Hmgn3	9
pL.G1.v.Mit_upregulated	GO:0032387	negative regulation of intracellular transport	6/796	36/7799	0.155328	1	1	Itgb1bp1/Erlec1/Nf1/Os9/Snx12/Pkig	6
pL.G1.v.Mit_upregulated	GO:0060349	bone morphogenesis	6/796	36/7799	0.155328	1	1	Sp5/Hspg2/Msx1/Gnas/Foxn3/Nab1	6
pL.G1.v.Mit_upregulated	GO:0002822	regulation of adaptive immune response based on somatic recombination of immune receptors built from immunoglobulin superfamily domains	8/796	52/7799	0.155744	1	1	Hmgb1/Kmt5c/H2-Ab1/B2m/H2-D1/H2-K1/Susd4/Cd81	8
pL.G1.v.Mit_upregulated	GO:0019722	calcium-mediated signaling	8/796	52/7799	0.155744	1	1	Fkbp1b/Selenok/Fkbp1a/Fis1/Calm1/Sri/Nfat5/Bcap31	8
pL.G1.v.Mit_upregulated	GO:0031623	receptor internalization	8/796	52/7799	0.155744	1	1	Cd9/Cd63/Sirt2/Ap2m1/Synj2bp/Flot1/Cd81/Fmr1	8
pL.G1.v.Mit_upregulated	GO:0070301	cellular response to hydrogen peroxide	8/796	52/7799	0.155744	1	1	Foxp1/Stk25/Cdkn2a/Fbxo7/Zfp580/Psap/Top2b/Kdm6b	8
pL.G1.v.Mit_upregulated	GO:0051262	protein tetramerization	7/796	44/7799	0.156484	1	1	Acot13/Hprt/B2m/Sycp1/H2-Ke6/Cryz/Hsd17b10	7
pL.G1.v.Mit_upregulated	GO:0000413	protein peptidyl-prolyl isomerization	4/796	21/7799	0.160049	1	1	Fkbp1b/Fkbp1a/Ppic/Ppib	4
pL.G1.v.Mit_upregulated	GO:0001835	blastocyst hatching	4/796	21/7799	0.160049	1	1	Arhgdig/Smim14/Ube2a/Asf1b	4
pL.G1.v.Mit_upregulated	GO:0006891	intra-Golgi vesicle-mediated transport	4/796	21/7799	0.160049	1	1	Rab6a/Copb2/Trappc3/Copa	4
pL.G1.v.Mit_upregulated	GO:0006942	regulation of striated muscle contraction	4/796	21/7799	0.160049	1	1	Fkbp1b/Grcc10/Bin1/Sri	4
pL.G1.v.Mit_upregulated	GO:0010596	negative regulation of endothelial cell migration	4/796	21/7799	0.160049	1	1	Krit1/Itgb1bp1/Synj2bp/Svbp	4
pL.G1.v.Mit_upregulated	GO:0014037	Schwann cell differentiation	4/796	21/7799	0.160049	1	1	Sirt2/Nf1/Med12/Nab1	4
pL.G1.v.Mit_upregulated	GO:0035188	hatching	4/796	21/7799	0.160049	1	1	Arhgdig/Smim14/Ube2a/Asf1b	4
pL.G1.v.Mit_upregulated	GO:0036474	cell death in response to hydrogen peroxide	4/796	21/7799	0.160049	1	1	Foxp1/Stk25/Fbxo7/Psap	4
pL.G1.v.Mit_upregulated	GO:0044091	membrane biogenesis	4/796	21/7799	0.160049	1	1	Cdh2/Psap/Flot1/Syt11	4
pL.G1.v.Mit_upregulated	GO:0071300	cellular response to retinoic acid	4/796	21/7799	0.160049	1	1	Rhox13/Ndufa13/Tbx1/Stra8	4
pL.G1.v.Mit_upregulated	GO:0071684	organism emergence from protective structure	4/796	21/7799	0.160049	1	1	Arhgdig/Smim14/Ube2a/Asf1b	4
pL.G1.v.Mit_upregulated	GO:1904292	regulation of ERAD pathway	4/796	21/7799	0.160049	1	1	Erlec1/Bcap31/Edem2/Os9	4
pL.G1.v.Mit_upregulated	GO:0006476	protein deacetylation	10/796	69/7799	0.161792	1	1	Zfp541/Hdac11/Nipbl/BC004004/Sirt2/Prkd1/Ndn/Bex4/Kdm5a/Msl3	10
pL.G1.v.Mit_upregulated	GO:0032940	secretion by cell	40/796	335/7799	0.163321	1	1	Fkbp1b/Vps41/Snap47/Washc3/Stx17/Snapin/C1qtnf12/Oxct1/Ucp2/Vamp3/Kdm5b/Sct/Psap/Sox4/Rbp4/Sri/Doc2a/Selenom/Eipr1/Syngr2/Ppp1r11/Rab3a/Syn2/Rab34/Svbp/Nf1/Gnai2/P3h1/Syt11/Mia3/Mpc2/Fmr1/Olfm2/Gnas/Rab11a/Hmgn3/Nmb/Cspg5/Pard6a/Atp6ap1	40
pL.G1.v.Mit_upregulated	GO:0010921	regulation of phosphatase activity	9/796	61/7799	0.165248	1	1	Fkbp1b/Sfi1/Fkbp1a/Hsp90ab1/Bod1l/Ppp1r11/Gnai2/Hsp90b1/Wnk1	9
pL.G1.v.Mit_upregulated	GO:0014013	regulation of gliogenesis	9/796	61/7799	0.165248	1	1	Dll3/Cdh2/Spint1/Sirt2/Bin1/Mdk/Ptpra/Ascl2/Nf1	9
pL.G1.v.Mit_upregulated	GO:1903039	positive regulation of leukocyte cell-cell adhesion	9/796	61/7799	0.165248	1	1	Cd47/Igfbp2/Selenok/H2-Ab1/Mdk/Sox4/Nfat5/Igf2/Cd81	9
pL.G1.v.Mit_upregulated	GO:0000076	DNA replication checkpoint	3/796	14/7799	0.16534	1	1	Rad9b/Nae1/Cdc6	3
pL.G1.v.Mit_upregulated	GO:0007135	meiosis II	3/796	14/7799	0.16534	1	1	Sycp3/Dazl/Rec8	3
pL.G1.v.Mit_upregulated	GO:0007520	myoblast fusion	3/796	14/7799	0.16534	1	1	Cd9/Flot1/Cd81	3
pL.G1.v.Mit_upregulated	GO:0010955	negative regulation of protein processing	3/796	14/7799	0.16534	1	1	Tmem59/Fmr1/Snx12	3
pL.G1.v.Mit_upregulated	GO:0016973	poly(A)+ mRNA export from nucleus	3/796	14/7799	0.16534	1	1	Thoc2/Sarnp/Ddx25	3
pL.G1.v.Mit_upregulated	GO:0019730	antimicrobial humoral response	3/796	14/7799	0.16534	1	1	Rps19/B2m/Romo1	3
pL.G1.v.Mit_upregulated	GO:0031065	positive regulation of histone deacetylation	3/796	14/7799	0.16534	1	1	Nipbl/BC004004/Prkd1	3
pL.G1.v.Mit_upregulated	GO:0040018	positive regulation of multicellular organism growth	3/796	14/7799	0.16534	1	1	Nipbl/Igf2/Ppib	3
pL.G1.v.Mit_upregulated	GO:0051932	synaptic transmission, GABAergic	3/796	14/7799	0.16534	1	1	Dbi/Rac3/Nf1	3
pL.G1.v.Mit_upregulated	GO:0061756	leukocyte adhesion to vascular endothelial cell	3/796	14/7799	0.16534	1	1	Podxl2/Mdk/Nfat5	3
pL.G1.v.Mit_upregulated	GO:0061983	meiosis II cell cycle process	3/796	14/7799	0.16534	1	1	Sycp3/Dazl/Rec8	3
pL.G1.v.Mit_upregulated	GO:0062208	positive regulation of pattern recognition receptor signaling pathway	3/796	14/7799	0.16534	1	1	Hmgb1/Cyba/Flot1	3
pL.G1.v.Mit_upregulated	GO:1903318	negative regulation of protein maturation	3/796	14/7799	0.16534	1	1	Tmem59/Fmr1/Snx12	3
pL.G1.v.Mit_upregulated	GO:2000757	negative regulation of peptidyl-lysine acetylation	3/796	14/7799	0.16534	1	1	Taf7/Hint2/Thap7	3
pL.G1.v.Mit_upregulated	GO:0006457	protein folding	15/796	112/7799	0.16611	1	1	Fkbp1b/Tbca/Fkbp1a/Hsp90ab1/Ppic/B2m/Pfdn5/P3h1/Hsp90b1/Prdx4/Vbp1/Dnajb11/Dnajc3/Fkbp6/Ppib	15
pL.G1.v.Mit_upregulated	GO:0051346	negative regulation of hydrolase activity	19/796	147/7799	0.167051	1	1	Fkbp1b/Gchfr/Spint1/Sfi1/Fkbp1a/Cstb/Bin1/Cdkn2d/Spint2/Bod1l/Ppp1r11/Atpif1/Gnai2/Igbp1/Serpinb6a/Bcas3/Wnk1/Cst3/Kdm5a	19
pL.G1.v.Mit_upregulated	GO:0007611	learning or memory	13/796	95/7799	0.167972	1	1	Dbi/Ccnd2/C1ql1/Ntf5/Pgrmc1/Mdk/Sct/B2m/Igf2/Nf1/Syt11/Zfp385a/Uba6	13
pL.G1.v.Mit_upregulated	GO:0048704	embryonic skeletal system morphogenesis	5/796	29/7799	0.167997	1	1	Nipbl/Tbx1/Hspg2/Gnas/Med12	5
pL.G1.v.Mit_upregulated	GO:0060711	labyrinthine layer development	5/796	29/7799	0.167997	1	1	Spint1/Ggnbp2/Spint2/Cited1/Nsdhl	5
pL.G1.v.Mit_upregulated	GO:0035601	protein deacylation	11/796	78/7799	0.168129	1	1	Zfp541/Hdac11/Nipbl/Abhd12/BC004004/Sirt2/Prkd1/Ndn/Bex4/Kdm5a/Msl3	11
pL.G1.v.Mit_upregulated	GO:0098732	macromolecule deacylation	11/796	78/7799	0.168129	1	1	Zfp541/Hdac11/Nipbl/Abhd12/BC004004/Sirt2/Prkd1/Ndn/Bex4/Kdm5a/Msl3	11
pL.G1.v.Mit_upregulated	GO:0035305	negative regulation of dephosphorylation	8/796	53/7799	0.168146	1	1	Fkbp1b/Sfi1/Fkbp1a/Bod1l/Ppp1r11/Gnai2/Igbp1/Wnk1	8
pL.G1.v.Mit_upregulated	GO:0051222	positive regulation of protein transport	21/796	165/7799	0.169643	1	1	Oaz1/C1qtnf12/Oxct1/Itgb1bp1/Hsp90ab1/Fis1/Sox4/Rbp4/Sri/Prkd1/Rab34/Cdc42/Bcap31/Edem2/Cd81/Mpc2/Bcas3/Vps28/Oaz2/Emd/Pard6a	21
pL.G1.v.Mit_upregulated	GO:0034341	response to interferon-gamma	7/796	45/7799	0.170107	1	1	Cd47/Vamp3/H2-Ab1/Dapk3/Cdc42/Cited1/Rpl13a	7
pL.G1.v.Mit_upregulated	GO:0002824	positive regulation of adaptive immune response based on somatic recombination of immune receptors built from immunoglobulin superfamily domains	6/796	37/7799	0.170472	1	1	Kmt5c/H2-Ab1/B2m/H2-D1/H2-K1/Cd81	6
pL.G1.v.Mit_upregulated	GO:0007162	negative regulation of cell adhesion	14/796	104/7799	0.171647	1	1	Atp5b/Cd9/Cdkn2a/Itgb1bp1/H2-Ab1/Rasa1/Mdk/Spint2/Nf1/Mia3/Fbln1/Bcas3/Wnk1/Jam3	14
pL.G1.v.Mit_upregulated	GO:0006873	cellular ion homeostasis	25/796	201/7799	0.172306	1	1	Fkbp1b/Dbi/Snapin/Atp5b/Slc25a27/Letm2/Selenok/Fkbp1a/Clstn1/Atox1/Fis1/Cyba/Tex101/Sri/Prkd1/Atp6v1g1/Bcap31/Xpr1/Grina/Slc39a4/Nmb/Slc25a23/Cib2/Atp6ap1/Smdt1	25
pL.G1.v.Mit_upregulated	GO:0030001	metal ion transport	30/796	246/7799	0.172624	1	1	Fkbp1b/Dbi/Pacsin3/Commd3/Slc46a1/Selenok/Fkbp1a/Stk39/Cd63/Atox1/Orai3/Bin1/Cyba/Tex101/Sri/Prkd1/B2m/Abcb6/Slc6a8/Gnai2/Fxyd5/Wnk1/Fmr1/Gnas/Slc39a4/Saraf/Maged2/Slc22a17/Slc25a23/Smdt1	30
pL.G1.v.Mit_upregulated	GO:1902806	regulation of cell cycle G1/S phase transition	12/796	87/7799	0.173232	1	1	Cirbp/Ccnd2/Fbxo7/Ccnd1/Cdkn2d/Sox4/Ube2e2/Lsm10/Prmt2/Psme1/Psme2/Rpl26	12
pL.G1.v.Mit_upregulated	GO:0019932	second-messenger-mediated signaling	13/796	96/7799	0.177363	1	1	Fkbp1b/Npr1/Rnf157/Selenok/Fkbp1a/Fis1/Sct/Calm1/Sri/Nfat5/Bcap31/Gnai2/Gnas	13
pL.G1.v.Mit_upregulated	GO:0070661	leukocyte proliferation	13/796	96/7799	0.177363	1	1	Fkbp1b/Igfbp2/Lmo1/Zbtb32/Cdkn2a/Selenok/Fkbp1a/Hprt/H2-Ab1/Igf2/Cd151/Cd81/Rps6	13
pL.G1.v.Mit_upregulated	GO:0050801	ion homeostasis	31/796	256/7799	0.178141	1	1	Fkbp1b/Dbi/Snapin/Atp5b/Slc25a27/Letm2/Selenok/Fkbp1a/Clstn1/Stk39/Atox1/Fis1/Cyba/Tex101/Sri/Prkd1/B2m/Atp6v1g1/Bcap31/Gnai2/Xpr1/Wnk1/Grina/Gnas/Slc39a4/Nmb/Slc22a17/Slc25a23/Cib2/Atp6ap1/Smdt1	31
pL.G1.v.Mit_upregulated	GO:0001649	osteoblast differentiation	11/796	79/7799	0.178561	1	1	Id3/Wwox/Atraid/Clic1/Prkd1/Id1/Igf2/Nf1/Cited1/Gnas/Atp6ap1	11
pL.G1.v.Mit_upregulated	GO:0002183	cytoplasmic translational initiation	4/796	22/7799	0.18084	1	1	Rps2/Eif4a2/Rpl13a/Eif3i	4
pL.G1.v.Mit_upregulated	GO:0010971	positive regulation of G2/M transition of mitotic cell cycle	4/796	22/7799	0.18084	1	1	Smarcd3/Ccnd1/Dtl/Rab11a	4
pL.G1.v.Mit_upregulated	GO:0039694	viral RNA genome replication	4/796	22/7799	0.18084	1	1	Top2b/Pcbp2/Fmr1/Mphosph8	4
pL.G1.v.Mit_upregulated	GO:0042102	positive regulation of T cell proliferation	4/796	22/7799	0.18084	1	1	Igfbp2/Selenok/Igf2/Cd81	4
pL.G1.v.Mit_upregulated	GO:0043949	regulation of cAMP-mediated signaling	4/796	22/7799	0.18084	1	1	Rnf157/Sct/Gnai2/Gnas	4
pL.G1.v.Mit_upregulated	GO:0072523	purine-containing compound catabolic process	4/796	22/7799	0.18084	1	1	Acot7/Hprt/Mlycd/Nudt18	4
pL.G1.v.Mit_upregulated	GO:0099563	modification of synaptic structure	4/796	22/7799	0.18084	1	1	Gripap1/Pgrmc1/Cdc42/Fmr1	4
pL.G1.v.Mit_upregulated	GO:0030308	negative regulation of cell growth	12/796	88/7799	0.18325	1	1	Foxp1/Cirbp/Cdkn2a/Ndufa13/Cgrrf1/Cdkn2d/Sertad3/Sesn2/P3h1/Ptprs/Tspyl2/Msx1	12
pL.G1.v.Mit_upregulated	GO:0045055	regulated exocytosis	12/796	88/7799	0.18325	1	1	Vps41/Snap47/Snapin/Vamp3/Doc2a/Syngr2/Rab3a/Syn2/Gnai2/Syt11/Fmr1/Cspg5	12
pL.G1.v.Mit_upregulated	GO:0009165	nucleotide biosynthetic process	16/796	123/7799	0.185633	1	1	Npr1/Atp5b/Nme4/Acot7/Cyc1/Hprt/Mlycd/Atp5j2/Vcp/Uqcc3/Atp5c1/Afmid/Atp5e/Mpc2/Atp5g3/Taz	16
pL.G1.v.Mit_upregulated	GO:0010631	epithelial cell migration	16/796	123/7799	0.185633	1	1	Hmgb1/Atp5b/Krit1/Itgb1bp1/Cd63/Pik3r3/Emc10/Synj2bp/Zfp580/Prkd1/Svbp/Igf2/Nf1/Mia3/Bcas3/Rab11a	16
pL.G1.v.Mit_upregulated	GO:0090130	tissue migration	16/796	123/7799	0.185633	1	1	Hmgb1/Atp5b/Krit1/Itgb1bp1/Cd63/Pik3r3/Emc10/Synj2bp/Zfp580/Prkd1/Svbp/Igf2/Nf1/Mia3/Bcas3/Rab11a	16
pL.G1.v.Mit_upregulated	GO:0090132	epithelium migration	16/796	123/7799	0.185633	1	1	Hmgb1/Atp5b/Krit1/Itgb1bp1/Cd63/Pik3r3/Emc10/Synj2bp/Zfp580/Prkd1/Svbp/Igf2/Nf1/Mia3/Bcas3/Rab11a	16
pL.G1.v.Mit_upregulated	GO:1901293	nucleoside phosphate biosynthetic process	16/796	123/7799	0.185633	1	1	Npr1/Atp5b/Nme4/Acot7/Cyc1/Hprt/Mlycd/Atp5j2/Vcp/Uqcc3/Atp5c1/Afmid/Atp5e/Mpc2/Atp5g3/Taz	16
pL.G1.v.Mit_upregulated	GO:0010633	negative regulation of epithelial cell migration	5/796	30/7799	0.185835	1	1	Krit1/Itgb1bp1/Cd63/Synj2bp/Svbp	5
pL.G1.v.Mit_upregulated	GO:0014074	response to purine-containing compound	5/796	30/7799	0.185835	1	1	Fkbp1a/Top2b/Cited1/Hsp90b1/Cib2	5
pL.G1.v.Mit_upregulated	GO:0018208	peptidyl-proline modification	5/796	30/7799	0.185835	1	1	Fkbp1b/Fkbp1a/Ppic/Prdx4/Ppib	5
pL.G1.v.Mit_upregulated	GO:0042073	intraciliary transport	5/796	30/7799	0.185835	1	1	Ift74/Klc3/Hspb11/Dync2li1/Ift43	5
pL.G1.v.Mit_upregulated	GO:0042771	intrinsic apoptotic signaling pathway in response to DNA damage by p53 class mediator	5/796	30/7799	0.185835	1	1	Cdip1/Ddit4/Rpl26/Zfp385a/Shisa5	5
pL.G1.v.Mit_upregulated	GO:0048599	oocyte development	5/796	30/7799	0.185835	1	1	Meioc/Sirt2/Dazl/Ezhip/Rec8	5
pL.G1.v.Mit_upregulated	GO:1903533	regulation of protein targeting	5/796	30/7799	0.185835	1	1	Nucb1/Cdkn2a/Itgb1bp1/Fis1/Atpif1	5
pL.G1.v.Mit_upregulated	GO:1903539	protein localization to postsynaptic membrane	5/796	30/7799	0.185835	1	1	Snap47/Clstn1/Gripap1/Rab11a/Nptxr	5
pL.G1.v.Mit_upregulated	GO:0021954	central nervous system neuron development	6/796	38/7799	0.1862	1	1	Rac3/Grcc10/Hprt/Hsp90ab1/Ubb/Gbx2	6
pL.G1.v.Mit_upregulated	GO:0050921	positive regulation of chemotaxis	6/796	38/7799	0.1862	1	1	Hmgb1/Stk39/Zfp580/Mdk/Prkd1/Wnk1	6
pL.G1.v.Mit_upregulated	GO:0071346	cellular response to interferon-gamma	6/796	38/7799	0.1862	1	1	Cd47/Vamp3/H2-Ab1/Dapk3/Cdc42/Rpl13a	6
pL.G1.v.Mit_upregulated	GO:0097120	receptor localization to synapse	6/796	38/7799	0.1862	1	1	Snap47/Clstn1/Gripap1/Synj2bp/Rab11a/Nptxr	6
pL.G1.v.Mit_upregulated	GO:1903827	regulation of cellular protein localization	42/796	358/7799	0.186288	1	1	Oaz1/Nucb1/Nipbl/Cdh2/Cenpq/Lzts2/Cdkn2a/Ccne2/Thoc2/Itgb1bp1/Hsp90ab1/Sirt2/Fis1/Ap2m1/Gripap1/Pgrmc1/Synj2bp/Trim8/Maged1/Prkd1/Erlec1/Tmem59/Rab34/Cdc42/Bcap31/Sesn2/Atpif1/Nf1/Edem2/Ddrgk1/Syt11/Cd81/Os9/Bcas3/Rhog/Snx12/Vps28/Pkig/Rab11a/Oaz2/Emd/Pard6a	42
pL.G1.v.Mit_upregulated	GO:0071322	cellular response to carbohydrate stimulus	9/796	63/7799	0.189176	1	1	Fkbp1b/C1qtnf12/Oxct1/Ucp2/Sox4/Sri/Rab34/Mpc2/Hmgn3	9
pL.G1.v.Mit_upregulated	GO:1901657	glycosyl compound metabolic process	9/796	63/7799	0.189176	1	1	Macrod2/Nme4/Gamt/Hprt/Mfn1/Macrod1/Akr1a1/Nudt18/Uckl1	9
pL.G1.v.Mit_upregulated	GO:1903531	negative regulation of secretion by cell	9/796	63/7799	0.189176	1	1	Fkbp1b/Ucp2/Vamp3/Ppp1r11/Nf1/Gnai2/Syt11/Fmr1/Nmb	9
pL.G1.v.Mit_upregulated	GO:0022409	positive regulation of cell-cell adhesion	11/796	80/7799	0.18929	1	1	Cd47/Igfbp2/Selenok/Jak1/H2-Ab1/Mdk/Sox4/Flot1/Nfat5/Igf2/Cd81	11
pL.G1.v.Mit_upregulated	GO:0046942	carboxylic acid transport	11/796	80/7799	0.18929	1	1	Slc46a1/Psap/Rbp4/Slc6a8/Slc10a3/Nf1/Mpc2/Arl6ip5/Slc25a17/Pxmp2/Nmb	11
pL.G1.v.Mit_upregulated	GO:0001755	neural crest cell migration	3/796	15/7799	0.19193	1	1	Tbx1/Gbx2/Nrtn	3
pL.G1.v.Mit_upregulated	GO:0016101	diterpenoid metabolic process	3/796	15/7799	0.19193	1	1	Rbp4/Crabp2/Retsat	3
pL.G1.v.Mit_upregulated	GO:0034312	diol biosynthetic process	3/796	15/7799	0.19193	1	1	Pcbd2/Qdpr/Pts	3
pL.G1.v.Mit_upregulated	GO:0046628	positive regulation of insulin receptor signaling pathway	3/796	15/7799	0.19193	1	1	C1qtnf12/Igf2/Gnai2	3
pL.G1.v.Mit_upregulated	GO:0051444	negative regulation of ubiquitin-protein transferase activity	3/796	15/7799	0.19193	1	1	Cdkn2a/Rps7/Rpl23	3
pL.G1.v.Mit_upregulated	GO:0071470	cellular response to osmotic stress	3/796	15/7799	0.19193	1	1	Stk39/Serpinb6a/Slc25a23	3
pL.G1.v.Mit_upregulated	GO:0098760	response to interleukin-7	3/796	15/7799	0.19193	1	1	Hmgb1/Atp5b/Jak1	3
pL.G1.v.Mit_upregulated	GO:0098761	cellular response to interleukin-7	3/796	15/7799	0.19193	1	1	Hmgb1/Atp5b/Jak1	3
pL.G1.v.Mit_upregulated	GO:2000404	regulation of T cell migration	3/796	15/7799	0.19193	1	1	Selenok/Stk39/Wnk1	3
pL.G1.v.Mit_upregulated	GO:0016575	histone deacetylation	8/796	55/7799	0.194228	1	1	Zfp541/Hdac11/Nipbl/BC004004/Sirt2/Prkd1/Kdm5a/Msl3	8
pL.G1.v.Mit_upregulated	GO:0050870	positive regulation of T cell activation	8/796	55/7799	0.194228	1	1	Cd47/Igfbp2/Selenok/H2-Ab1/Mdk/Sox4/Igf2/Cd81	8
pL.G1.v.Mit_upregulated	GO:0010632	regulation of epithelial cell migration	13/796	98/7799	0.196888	1	1	Atp5b/Krit1/Itgb1bp1/Cd63/Emc10/Synj2bp/Zfp580/Prkd1/Svbp/Igf2/Nf1/Bcas3/Rab11a	13
pL.G1.v.Mit_upregulated	GO:0007610	behavior	28/796	232/7799	0.197728	1	1	Dbi/Foxp1/Espn/Auts2/Abhd12/Mbd5/Grcc10/Hprt/Cstb/Ccnd2/C1ql1/Ntf5/Cntfr/Pgrmc1/Mdk/Sct/Psap/Tbx1/B2m/Phf21a/Igf2/Nf1/Bbip1/Syt11/Olfm2/Glrb/Zfp385a/Uba6	28
pL.G1.v.Mit_upregulated	GO:0098813	nuclear chromosome segregation	26/796	214/7799	0.198588	1	1	Syce1/Ccnb1ip1/Nipbl/Cenpq/Meioc/Anapc4/Ccne2/Sycp3/Mael/4930447C04Rik/M1ap/Sirt2/Terb1/Tex19.1/Tex12/Hfm1/Cenpk/Cdc6/Sycp1/Top2b/Spo11/Smc1b/Lcmt1/Rec8/Rab11a/Syce3	26
pL.G1.v.Mit_upregulated	GO:0042129	regulation of T cell proliferation	7/796	47/7799	0.19881	1	1	Igfbp2/Lmo1/Cdkn2a/Selenok/H2-Ab1/Igf2/Cd81	7
pL.G1.v.Mit_upregulated	GO:2001235	positive regulation of apoptotic signaling pathway	14/796	107/7799	0.199532	1	1	Wwox/Spop/Ubb/Prkra/Fis1/Dapk3/Rps7/Maged1/Bcap31/Atpif1/Nf1/Msx1/Rpl26/Inca1	14
pL.G1.v.Mit_upregulated	GO:0070588	calcium ion transmembrane transport	11/796	81/7799	0.200305	1	1	Fkbp1b/Dbi/Fkbp1a/Bin1/Cyba/Tex101/Sri/Prkd1/Fmr1/Slc25a23/Smdt1	11
pL.G1.v.Mit_upregulated	GO:0034121	regulation of toll-like receptor signaling pathway	4/796	23/7799	0.202461	1	1	Hmgb1/Cyba/Flot1/Ptprs	4
pL.G1.v.Mit_upregulated	GO:0043516	regulation of DNA damage response, signal transduction by p53 class mediator	4/796	23/7799	0.202461	1	1	Cdkn2a/Rpl26/Zfp385a/Psmd10	4
pL.G1.v.Mit_upregulated	GO:0045687	positive regulation of glial cell differentiation	4/796	23/7799	0.202461	1	1	Spint1/Bin1/Mdk/Ptpra	4
pL.G1.v.Mit_upregulated	GO:0071158	positive regulation of cell cycle arrest	4/796	23/7799	0.202461	1	1	Cdkn2a/Sox4/Rpl23/Rpl26	4
pL.G1.v.Mit_upregulated	GO:0072676	lymphocyte migration	4/796	23/7799	0.202461	1	1	Selenok/Stk39/Mia3/Wnk1	4
pL.G1.v.Mit_upregulated	GO:1901019	regulation of calcium ion transmembrane transporter activity	4/796	23/7799	0.202461	1	1	Fkbp1b/Fkbp1a/Sri/Fmr1	4
pL.G1.v.Mit_upregulated	GO:1901068	guanosine-containing compound metabolic process	4/796	23/7799	0.202461	1	1	Nme4/Hprt/Mfn1/Nudt18	4
pL.G1.v.Mit_upregulated	GO:0034766	negative regulation of ion transmembrane transport	6/796	39/7799	0.202468	1	1	Fkbp1b/Stk39/Bin1/Sri/Arl6ip5/Fmr1	6
pL.G1.v.Mit_upregulated	GO:0048706	embryonic skeletal system development	6/796	39/7799	0.202468	1	1	Nipbl/Tbx1/Rbp4/Hspg2/Gnas/Med12	6
pL.G1.v.Mit_upregulated	GO:1902807	negative regulation of cell cycle G1/S phase transition	6/796	39/7799	0.202468	1	1	Fbxo7/Ccnd1/Cdkn2d/Sox4/Prmt2/Rpl26	6
pL.G1.v.Mit_upregulated	GO:0002688	regulation of leukocyte chemotaxis	5/796	31/7799	0.204322	1	1	Stk39/Zfp580/Mdk/Wnk1/Jam3	5
pL.G1.v.Mit_upregulated	GO:0031057	negative regulation of histone modification	5/796	31/7799	0.204322	1	1	Taf7/Trip12/Thap7/Ezhip/Kdm5a	5
pL.G1.v.Mit_upregulated	GO:0043113	receptor clustering	5/796	31/7799	0.204322	1	1	Cdh2/Itgb1bp1/Synj2bp/Cd81/Glrb	5
pL.G1.v.Mit_upregulated	GO:0051781	positive regulation of cell division	5/796	31/7799	0.204322	1	1	Itgb1bp1/Sirt2/Mdk/Cdc6/Igf2	5
pL.G1.v.Mit_upregulated	GO:0051963	regulation of synapse assembly	5/796	31/7799	0.204322	1	1	Clstn1/Xlr4b/Xlr3b/Ptprs/Nptxr	5
pL.G1.v.Mit_upregulated	GO:1904063	negative regulation of cation transmembrane transport	5/796	31/7799	0.204322	1	1	Fkbp1b/Stk39/Bin1/Sri/Fmr1	5
pL.G1.v.Mit_upregulated	GO:0051051	negative regulation of transport	25/796	206/7799	0.205836	1	1	Fkbp1b/Oaz1/Cd47/Pacsin3/Itgb1bp1/Stk39/Ucp2/Vamp3/Bin1/Sct/Sri/Erlec1/Ppp1r11/Nf1/Gnai2/Syt11/Os9/Wnk1/Arl6ip5/Fmr1/Gnas/Snx12/Pkig/Nmb/Oaz2	25
pL.G1.v.Mit_upregulated	GO:0006310	DNA recombination	24/796	197/7799	0.206193	1	1	Foxp1/Ccnb1ip1/Mnd1/Nipbl/Hmgb1/Exd2/Sycp3/4930447C04Rik/Swi5/Rnf138/Kmt5c/Gins2/Tex19.1/Sem1/Hfm1/Sycp1/Sfr1/Top2b/Cntd1/Spo11/Mcm5/Rec114/Rec8/Syce3	24
pL.G1.v.Mit_upregulated	GO:0030003	cellular cation homeostasis	24/796	197/7799	0.206193	1	1	Fkbp1b/Dbi/Snapin/Atp5b/Slc25a27/Letm2/Selenok/Fkbp1a/Clstn1/Atox1/Fis1/Cyba/Tex101/Sri/Prkd1/Atp6v1g1/Bcap31/Grina/Slc39a4/Nmb/Slc25a23/Cib2/Atp6ap1/Smdt1	24
pL.G1.v.Mit_upregulated	GO:0007626	locomotory behavior	11/796	82/7799	0.211593	1	1	Espn/Abhd12/Hprt/Cstb/Ccnd2/Ntf5/Psap/Olfm2/Glrb/Zfp385a/Uba6	11
pL.G1.v.Mit_upregulated	GO:0099504	synaptic vesicle cycle	12/796	91/7799	0.214865	1	1	Cdh2/Snap47/Snapin/Bin1/Ap2m1/Gripap1/Rab3a/Syn2/Syt11/4932438A13Rik/Fmr1/Cspg5	12
pL.G1.v.Mit_upregulated	GO:0045727	positive regulation of translation	13/796	100/7799	0.217348	1	1	Cirbp/Polr2g/Eef2/Sox4/Upf3b/Dazl/Mpv17l2/Piwil2/Coa3/Rpl26/Fmr1/Dnajc3/Eif4g3	13
pL.G1.v.Mit_upregulated	GO:0098609	cell-cell adhesion	28/796	235/7799	0.217565	1	1	Cd47/Igfbp2/Cdh2/Cd9/Cdkn2a/Scarf2/Selenok/Clstn1/Jak1/H2-Ab1/Podxl2/Synj2bp/Mdk/Spint2/Sox4/Flot1/Nfat5/Cdc42/Igf2/Mia3/Cd81/Ptprs/Wnk1/Itgb5/Gnas/Jam3/Rpsa/Prtg	28
pL.G1.v.Mit_upregulated	GO:0000041	transition metal ion transport	6/796	40/7799	0.219228	1	1	Slc46a1/Atox1/B2m/Abcb6/Slc39a4/Slc22a17	6
pL.G1.v.Mit_upregulated	GO:0032675	regulation of interleukin-6 production	6/796	40/7799	0.219228	1	1	Cd47/Hmgb1/C1qtnf4/Selenok/Cyba/Syt11	6
pL.G1.v.Mit_upregulated	GO:0009746	response to hexose	10/796	74/7799	0.219451	1	1	Fkbp1b/C1qtnf12/Oxct1/Ucp2/Sox4/Sri/Rab34/Sesn2/Mpc2/Hmgn3	10
pL.G1.v.Mit_upregulated	GO:0009749	response to glucose	10/796	74/7799	0.219451	1	1	Fkbp1b/C1qtnf12/Oxct1/Ucp2/Sox4/Sri/Rab34/Sesn2/Mpc2/Hmgn3	10
pL.G1.v.Mit_upregulated	GO:0034284	response to monosaccharide	10/796	74/7799	0.219451	1	1	Fkbp1b/C1qtnf12/Oxct1/Ucp2/Sox4/Sri/Rab34/Sesn2/Mpc2/Hmgn3	10
pL.G1.v.Mit_upregulated	GO:0036503	ERAD pathway	10/796	74/7799	0.219451	1	1	Jkamp/Aup1/Sdf2l1/Vcp/Fbxo6/Erlec1/Bcap31/Edem2/Os9/Hsp90b1	10
pL.G1.v.Mit_upregulated	GO:0006805	xenobiotic metabolic process	3/796	16/7799	0.219485	1	1	Gsto2/Gstm5/Cryz	3
pL.G1.v.Mit_upregulated	GO:0021517	ventral spinal cord development	3/796	16/7799	0.219485	1	1	Foxp1/Sox4/Lmo4	3
pL.G1.v.Mit_upregulated	GO:0031571	mitotic G1 DNA damage checkpoint	3/796	16/7799	0.219485	1	1	Ccnd1/Sox4/Rpl26	3
pL.G1.v.Mit_upregulated	GO:0034331	cell junction maintenance	3/796	16/7799	0.219485	1	1	C1ql1/Rab3a/Pard6a	3
pL.G1.v.Mit_upregulated	GO:0042551	neuron maturation	3/796	16/7799	0.219485	1	1	Rac3/C1ql1/Cdkn1c	3
pL.G1.v.Mit_upregulated	GO:0044819	mitotic G1/S transition checkpoint	3/796	16/7799	0.219485	1	1	Ccnd1/Sox4/Rpl26	3
pL.G1.v.Mit_upregulated	GO:0046850	regulation of bone remodeling	3/796	16/7799	0.219485	1	1	Mdk/Nf1/Atp6ap1	3
pL.G1.v.Mit_upregulated	GO:0050886	endocrine process	3/796	16/7799	0.219485	1	1	Cyba/Selenom/Gnas	3
pL.G1.v.Mit_upregulated	GO:0098900	regulation of action potential	3/796	16/7799	0.219485	1	1	Foxp1/Bin1/Fmr1	3
pL.G1.v.Mit_upregulated	GO:1901984	negative regulation of protein acetylation	3/796	16/7799	0.219485	1	1	Taf7/Hint2/Thap7	3
pL.G1.v.Mit_upregulated	GO:1903727	positive regulation of phospholipid metabolic process	3/796	16/7799	0.219485	1	1	Cdc42/Cd81/Taz	3
pL.G1.v.Mit_upregulated	GO:0043086	negative regulation of catalytic activity	36/796	309/7799	0.220711	1	1	Fkbp1b/Oaz1/Gchfr/Cdkn2a/Spint1/Sfi1/Eif4a2/Taf7/Fkbp1a/Ggnbp2/Cstb/Itgb1bp1/Fbxo7/Bin1/Cdkn2d/Spint2/Rps7/Dbndd2/Bod1l/Ppp1r11/Atpif1/Nf1/Gnai2/Igbp1/Smpd1/Serpinb6a/Bcas3/Rpl23/Wnk1/Cst3/Cdkn1c/Pkig/Kdm5a/Dnajc3/Inca1/Oaz2	36
pL.G1.v.Mit_upregulated	GO:0002819	regulation of adaptive immune response	8/796	57/7799	0.221859	1	1	Hmgb1/Kmt5c/H2-Ab1/B2m/H2-D1/H2-K1/Susd4/Cd81	8
pL.G1.v.Mit_upregulated	GO:0098693	regulation of synaptic vesicle cycle	8/796	57/7799	0.221859	1	1	Cdh2/Snapin/Ap2m1/Gripap1/Rab3a/Syt11/Fmr1/Cspg5	8
pL.G1.v.Mit_upregulated	GO:0001525	angiogenesis	22/796	181/7799	0.221905	1	1	Hmgb1/Atp5b/Krit1/Rnh1/Itgb1bp1/Jak1/Pik3r3/Emc10/Synj2bp/Mdk/Tbx1/Prkd1/Id1/Cdc42/Igf2/Nf1/Mia3/Fkbpl/Hspg2/Bcas3/Gbx2/Jam3	22
pL.G1.v.Mit_upregulated	GO:0070838	divalent metal ion transport	17/796	136/7799	0.222151	1	1	Fkbp1b/Dbi/Pacsin3/Selenok/Fkbp1a/Orai3/Bin1/Cyba/Tex101/Sri/Prkd1/Gnai2/Fmr1/Slc39a4/Saraf/Slc25a23/Smdt1	17
pL.G1.v.Mit_upregulated	GO:0072511	divalent inorganic cation transport	17/796	136/7799	0.222151	1	1	Fkbp1b/Dbi/Pacsin3/Selenok/Fkbp1a/Orai3/Bin1/Cyba/Tex101/Sri/Prkd1/Gnai2/Fmr1/Slc39a4/Saraf/Slc25a23/Smdt1	17
pL.G1.v.Mit_upregulated	GO:0052547	regulation of peptidase activity	19/796	154/7799	0.222614	1	1	Cdkn2a/Spint1/Ndufa13/Cstb/Ctsd/Fis1/Bin1/Vcp/Cdkn2d/Spint2/Svbp/Bcap31/Ddrgk1/Psme1/Igbp1/Serpinb6a/Psme2/Arl6ip5/Cst3	19
pL.G1.v.Mit_upregulated	GO:0002460	adaptive immune response based on somatic recombination of immune receptors built from immunoglobulin superfamily domains	11/796	83/7799	0.223142	1	1	Hmgb1/C8g/Hprt/Kmt5c/H2-Ab1/Raet1e/B2m/H2-D1/H2-K1/Susd4/Cd81	11
pL.G1.v.Mit_upregulated	GO:0008333	endosome to lysosome transport	5/796	32/7799	0.223386	1	1	Vps41/Snapin/Rnf157/Bin1/Vcp	5
pL.G1.v.Mit_upregulated	GO:1900024	regulation of substrate adhesion-dependent cell spreading	5/796	32/7799	0.223386	1	1	Rac3/Itgb1bp1/Mdk/Fbln1/Cspg5	5
pL.G1.v.Mit_upregulated	GO:1903530	regulation of secretion by cell	28/796	236/7799	0.224382	1	1	Fkbp1b/Snapin/C1qtnf12/Oxct1/Ucp2/Vamp3/Kdm5b/Sct/Sox4/Rbp4/Sri/Doc2a/Eipr1/Ppp1r11/Rab3a/Rab34/Nf1/Gnai2/P3h1/Syt11/Mpc2/Fmr1/Gnas/Hmgn3/Nmb/Cspg5/Pard6a/Atp6ap1	28
pL.G1.v.Mit_upregulated	GO:0014014	negative regulation of gliogenesis	4/796	24/7799	0.224793	1	1	Dll3/Sirt2/Ascl2/Nf1	4
pL.G1.v.Mit_upregulated	GO:0021675	nerve development	4/796	24/7799	0.224793	1	1	Ntf5/Tbx1/Tmem126a/Nrtn	4
pL.G1.v.Mit_upregulated	GO:0032413	negative regulation of ion transmembrane transporter activity	4/796	24/7799	0.224793	1	1	Fkbp1b/Stk39/Sri/Fmr1	4
pL.G1.v.Mit_upregulated	GO:0045670	regulation of osteoclast differentiation	4/796	24/7799	0.224793	1	1	Prxl2a/Nf1/Gnas/Atp6ap1	4
pL.G1.v.Mit_upregulated	GO:0048645	animal organ formation	4/796	24/7799	0.224793	1	1	Smarcd3/Ntf5/Tbx1/Gng5	4
pL.G1.v.Mit_upregulated	GO:0060323	head morphogenesis	4/796	24/7799	0.224793	1	1	Nipbl/Tbx1/Ssbp3/Msx1	4
pL.G1.v.Mit_upregulated	GO:0070584	mitochondrion morphogenesis	4/796	24/7799	0.224793	1	1	Poldip2/Mfn1/Fis1/Ndufs6	4
pL.G1.v.Mit_upregulated	GO:0070979	protein K11-linked ubiquitination	4/796	24/7799	0.224793	1	1	Anapc4/Ube2a/Anapc13/Ube2e2	4
pL.G1.v.Mit_upregulated	GO:0072395	signal transduction involved in cell cycle checkpoint	4/796	24/7799	0.224793	1	1	Sox4/Babam1/Dtl/Rpl26	4
pL.G1.v.Mit_upregulated	GO:0072401	signal transduction involved in DNA integrity checkpoint	4/796	24/7799	0.224793	1	1	Sox4/Babam1/Dtl/Rpl26	4
pL.G1.v.Mit_upregulated	GO:0072422	signal transduction involved in DNA damage checkpoint	4/796	24/7799	0.224793	1	1	Sox4/Babam1/Dtl/Rpl26	4
pL.G1.v.Mit_upregulated	GO:0001678	cellular glucose homeostasis	9/796	66/7799	0.227653	1	1	Fkbp1b/C1qtnf12/Oxct1/Ucp2/Sox4/Sri/Rab34/Mpc2/Hmgn3	9
pL.G1.v.Mit_upregulated	GO:0048878	chemical homeostasis	48/796	422/7799	0.229235	1	1	Fkbp1b/Dbi/Snapin/Atp5b/Cdkn2a/C1qtnf12/Slc25a27/Letm2/Adck1/Mbd5/Selenok/Fkbp1a/Spop/Clstn1/Oxct1/Stk39/Ucp2/Atox1/Fis1/Sct/Cyba/Tex101/Sox4/Rbp4/Sri/Prkd1/B2m/Sesn3/Atp6v1g1/Rab34/Elovl1/Bcap31/Sesn2/Gnai2/Xpr1/Mpc2/Wnk1/Grina/Gnas/Rps6/Slc39a4/Hmgn3/Nmb/Slc22a17/Slc25a23/Cib2/Atp6ap1/Smdt1	48
pL.G1.v.Mit_upregulated	GO:0031056	regulation of histone modification	14/796	110/7799	0.229349	1	1	Nipbl/Auts2/Taf7/BC004004/Nsd1/Dmrtc2/Prkd1/Trip12/Piwil2/Igf2/Thap7/Ezhip/Fmr1/Kdm5a	14
pL.G1.v.Mit_upregulated	GO:0090068	positive regulation of cell cycle process	20/796	164/7799	0.230843	1	1	Nipbl/Cdkn2a/Anapc4/Smarcd3/Ccnd2/Ccnd1/Sirt2/Sox4/Cdc6/Dazl/Piwil2/Ube2e2/Igf2/Lsm10/Dtl/Msx1/Rpl23/Rpl26/Rab11a/Eif4g3	20
pL.G1.v.Mit_upregulated	GO:0007269	neurotransmitter secretion	8/796	58/7799	0.23619	1	1	Snap47/Snapin/Doc2a/Rab3a/Syn2/Nf1/Fmr1/Cspg5	8
pL.G1.v.Mit_upregulated	GO:0045667	regulation of osteoblast differentiation	8/796	58/7799	0.23619	1	1	Id3/Atraid/Clic1/Prkd1/Id1/Cited1/Gnas/Atp6ap1	8
pL.G1.v.Mit_upregulated	GO:0099643	signal release from synapse	8/796	58/7799	0.23619	1	1	Snap47/Snapin/Doc2a/Rab3a/Syn2/Nf1/Fmr1/Cspg5	8
pL.G1.v.Mit_upregulated	GO:0002687	positive regulation of leukocyte migration	6/796	41/7799	0.236432	1	1	Selenok/Stk39/Zfp580/Mdk/Mia3/Wnk1	6
pL.G1.v.Mit_upregulated	GO:0002821	positive regulation of adaptive immune response	6/796	41/7799	0.236432	1	1	Kmt5c/H2-Ab1/B2m/H2-D1/H2-K1/Cd81	6
pL.G1.v.Mit_upregulated	GO:0051606	detection of stimulus	6/796	41/7799	0.236432	1	1	Pde6d/Nek1/Sox4/Rbp4/Cfap410/Opn3	6
pL.G1.v.Mit_upregulated	GO:0098742	cell-cell adhesion via plasma-membrane adhesion molecules	6/796	41/7799	0.236432	1	1	Cdh2/Scarf2/Clstn1/Ptprs/Wnk1/Prtg	6
pL.G1.v.Mit_upregulated	GO:0035966	response to topologically incorrect protein	12/796	93/7799	0.237135	1	1	Jkamp/Pdia6/Aup1/Ccnd1/Sdf2l1/Vcp/Fbxo6/Upf3b/Edem2/Ddrgk1/Dnajc3/Serp2	12
pL.G1.v.Mit_upregulated	GO:0090316	positive regulation of intracellular protein transport	12/796	93/7799	0.237135	1	1	Oaz1/Itgb1bp1/Hsp90ab1/Fis1/Prkd1/Cdc42/Bcap31/Edem2/Cd81/Bcas3/Oaz2/Emd	12
pL.G1.v.Mit_upregulated	GO:0009150	purine ribonucleotide metabolic process	21/796	174/7799	0.238575	1	1	Npr1/Aldoc/Atp5b/Nme4/Acot7/Cyc1/Hprt/Mlycd/Mfn1/Atp5j2/Ddit4/Vcp/Uqcc3/Atp5c1/Mcee/Nudt18/Atp5e/Mpc2/Atp5g3/Acot9/Taz	21
pL.G1.v.Mit_upregulated	GO:0045765	regulation of angiogenesis	13/796	102/7799	0.238668	1	1	Hmgb1/Krit1/Rnh1/Itgb1bp1/Jak1/Emc10/Synj2bp/Mdk/Prkd1/Id1/Igf2/Nf1/Fkbpl	13
pL.G1.v.Mit_upregulated	GO:0042110	T cell activation	20/796	165/7799	0.239284	1	1	Fkbp1b/Foxp1/Cd47/Igfbp2/Lmo1/Zbtb32/Cdkn2a/Selenok/Fkbp1a/Rpl22/H2-Ab1/Mdk/Psap/Sox4/B2m/Igf2/Cd151/Cd81/Rps6/Ctsl	20
pL.G1.v.Mit_upregulated	GO:0030900	forebrain development	19/796	156/7799	0.239863	1	1	Dbi/Cdh2/Rac3/Mboat7/Grcc10/Hprt/Ubb/Mdk/Sct/B2m/Top2b/Dmrta2/Nf1/Usp9x/Kdm6b/Ptprs/Msx1/Gbx2/Uba6	19
pL.G1.v.Mit_upregulated	GO:0045926	negative regulation of growth	15/796	120/7799	0.240275	1	1	Foxp1/Cirbp/Cdkn2a/Ndufa13/Cgrrf1/Cdkn2d/Sertad3/Rbp4/Sesn2/Idh3g/P3h1/Ptprs/Tspyl2/Msx1/Gnas	15
pL.G1.v.Mit_upregulated	GO:0042391	regulation of membrane potential	16/796	129/7799	0.240535	1	1	Fkbp1b/Foxp1/Cdkn2a/Slc25a27/Ubb/Ucp2/Mfn1/Clic1/Bin1/Vcp/B2m/Ndufs1/Atpif1/Arl6ip5/Fmr1/Glrb	16
pL.G1.v.Mit_upregulated	GO:0032963	collagen metabolic process	5/796	33/7799	0.242954	1	1	P3h4/Pepd/Id1/P3h1/Ctsl	5
pL.G1.v.Mit_upregulated	GO:0062237	protein localization to postsynapse	5/796	33/7799	0.242954	1	1	Snap47/Clstn1/Gripap1/Rab11a/Nptxr	5
pL.G1.v.Mit_upregulated	GO:0140352	export from cell	40/796	350/7799	0.243801	1	1	Fkbp1b/Vps41/Snap47/Washc3/Stx17/Snapin/C1qtnf12/Oxct1/Ucp2/Vamp3/Kdm5b/Sct/Psap/Sox4/Rbp4/Sri/Doc2a/Selenom/Eipr1/Syngr2/Ppp1r11/Rab3a/Syn2/Rab34/Svbp/Nf1/Gnai2/P3h1/Syt11/Mia3/Mpc2/Fmr1/Olfm2/Gnas/Rab11a/Hmgn3/Nmb/Cspg5/Pard6a/Atp6ap1	40
pL.G1.v.Mit_upregulated	GO:0001505	regulation of neurotransmitter levels	10/796	76/7799	0.244548	1	1	Snap47/Snapin/Doc2a/Flot1/Rab3a/Syn2/Nf1/Arl6ip5/Fmr1/Cspg5	10
pL.G1.v.Mit_upregulated	GO:0051224	negative regulation of protein transport	10/796	76/7799	0.244548	1	1	Fkbp1b/Itgb1bp1/Ucp2/Erlec1/Ppp1r11/Nf1/Syt11/Os9/Snx12/Pkig	10
pL.G1.v.Mit_upregulated	GO:0034762	regulation of transmembrane transport	21/796	175/7799	0.246904	1	1	Fkbp1b/Oaz1/Dbi/C1qtnf12/Slc25a27/Fkbp1a/Stk39/Ifngr1/Cd63/Clic1/Bin1/Rasa1/Cyba/Tex101/Sri/Prkd1/Fxyd5/Wnk1/Arl6ip5/Fmr1/Oaz2	21
pL.G1.v.Mit_upregulated	GO:0042177	negative regulation of protein catabolic process	11/796	85/7799	0.246962	1	1	Cdkn2a/Atraid/Hsp90ab1/Sirt2/Rps7/Erlec1/Ddrgk1/Os9/Rpl23/Cst3/Snx12	11
pL.G1.v.Mit_upregulated	GO:0002286	T cell activation involved in immune response	4/796	25/7799	0.247716	1	1	Foxp1/Mdk/Cd81/Rps6	4
pL.G1.v.Mit_upregulated	GO:0050994	regulation of lipid catabolic process	4/796	25/7799	0.247716	1	1	Dbi/Mlycd/Sct/Idh1	4
pL.G1.v.Mit_upregulated	GO:1902751	positive regulation of cell cycle G2/M phase transition	4/796	25/7799	0.247716	1	1	Smarcd3/Ccnd1/Dtl/Rab11a	4
pL.G1.v.Mit_upregulated	GO:0000768	syncytium formation by plasma membrane fusion	3/796	17/7799	0.247769	1	1	Cd9/Flot1/Cd81	3
pL.G1.v.Mit_upregulated	GO:0001556	oocyte maturation	3/796	17/7799	0.247769	1	1	Sirt2/Dazl/Rec8	3
pL.G1.v.Mit_upregulated	GO:0002027	regulation of heart rate	3/796	17/7799	0.247769	1	1	Fkbp1b/Bin1/Sri	3
pL.G1.v.Mit_upregulated	GO:0031343	positive regulation of cell killing	3/796	17/7799	0.247769	1	1	B2m/H2-D1/H2-K1	3
pL.G1.v.Mit_upregulated	GO:0034308	primary alcohol metabolic process	3/796	17/7799	0.247769	1	1	Rbp4/Akr1a1/Retsat	3
pL.G1.v.Mit_upregulated	GO:0034311	diol metabolic process	3/796	17/7799	0.247769	1	1	Pcbd2/Qdpr/Pts	3
pL.G1.v.Mit_upregulated	GO:0035924	cellular response to vascular endothelial growth factor stimulus	3/796	17/7799	0.247769	1	1	Itgb1bp1/Cd63/Prkd1	3
pL.G1.v.Mit_upregulated	GO:0042116	macrophage activation	3/796	17/7799	0.247769	1	1	Hmgb1/Ifngr1/Syt11	3
pL.G1.v.Mit_upregulated	GO:0044783	G1 DNA damage checkpoint	3/796	17/7799	0.247769	1	1	Ccnd1/Sox4/Rpl26	3
pL.G1.v.Mit_upregulated	GO:0045686	negative regulation of glial cell differentiation	3/796	17/7799	0.247769	1	1	Dll3/Sirt2/Nf1	3
pL.G1.v.Mit_upregulated	GO:0048710	regulation of astrocyte differentiation	3/796	17/7799	0.247769	1	1	Dll3/Bin1/Nf1	3
pL.G1.v.Mit_upregulated	GO:0048806	genitalia development	3/796	17/7799	0.247769	1	1	Nipbl/Rbp4/Sycp2	3
pL.G1.v.Mit_upregulated	GO:0051220	cytoplasmic sequestering of protein	3/796	17/7799	0.247769	1	1	Cops9/Sri/Psmd10	3
pL.G1.v.Mit_upregulated	GO:0070542	response to fatty acid	3/796	17/7799	0.247769	1	1	Foxp1/Id3/Gnas	3
pL.G1.v.Mit_upregulated	GO:0099084	postsynaptic specialization organization	3/796	17/7799	0.247769	1	1	Cdh2/Ptprs/Nptxr	3
pL.G1.v.Mit_upregulated	GO:0140253	cell-cell fusion	3/796	17/7799	0.247769	1	1	Cd9/Flot1/Cd81	3
pL.G1.v.Mit_upregulated	GO:1900078	positive regulation of cellular response to insulin stimulus	3/796	17/7799	0.247769	1	1	C1qtnf12/Igf2/Gnai2	3
pL.G1.v.Mit_upregulated	GO:1902533	positive regulation of intracellular signal transduction	41/796	360/7799	0.24777	1	1	Stk25/Hmgb1/Npr1/Cdh2/Cdkn2a/Auts2/C1qtnf12/C1qtnf4/Spop/Itgb1bp1/Stk39/Hsp90ab1/Ubb/Prkra/Lamtor4/Fis1/Emc10/Trim8/Sct/Psap/Rps7/Maged1/Tbx1/Prkd1/Nfat5/Cdc42/Igf2/Bcap31/Ikbkg/Gnai2/Ddrgk1/Nenf/Cd81/Zfp622/Msx1/Rpl23/Rpl26/Arl6ip5/Gnas/Zfp385a/Atp6ap1	41
pL.G1.v.Mit_upregulated	GO:0035303	regulation of dephosphorylation	12/796	94/7799	0.248593	1	1	Fkbp1b/Sfi1/Fkbp1a/Hsp90ab1/Sympk/Bod1l/Ppp1r11/Gnai2/Igbp1/Smpd1/Hsp90b1/Wnk1	12
pL.G1.v.Mit_upregulated	GO:1903037	regulation of leukocyte cell-cell adhesion	12/796	94/7799	0.248593	1	1	Cd47/Igfbp2/Cdkn2a/Selenok/H2-Ab1/Mdk/Sox4/Nfat5/Igf2/Mia3/Cd81/Wnk1	12
pL.G1.v.Mit_upregulated	GO:0042176	regulation of protein catabolic process	30/796	258/7799	0.249211	1	1	Oaz1/Pacsin3/Cdkn2a/Ndufa13/Atraid/Araf/Hsp90ab1/Ubb/Sirt2/Vcp/Rps7/Erlec1/Psmd2/Sec22b/Bcap31/Atpif1/Dtl/Edem2/Ddrgk1/Psme1/Cd81/Os9/Psme2/Rpl23/Cst3/Fmr1/Snx12/Vps28/Oaz2/Psmd10	30
pL.G1.v.Mit_upregulated	GO:0098656	anion transmembrane transport	8/796	59/7799	0.25083	1	1	Slc46a1/Stk39/Rbp4/Slc6a8/Xpr1/Mpc2/Arl6ip5/Glrb	8
pL.G1.v.Mit_upregulated	GO:0030330	DNA damage response, signal transduction by p53 class mediator	6/796	42/7799	0.254031	1	1	Cdkn2a/Sox4/Sesn2/Rpl26/Zfp385a/Psmd10	6
pL.G1.v.Mit_upregulated	GO:2000756	regulation of peptidyl-lysine acetylation	6/796	42/7799	0.254031	1	1	Auts2/Taf7/Hint2/Sox4/Piwil2/Thap7	6
pL.G1.v.Mit_upregulated	GO:0021953	central nervous system neuron differentiation	10/796	77/7799	0.257465	1	1	Rac3/Grcc10/Hprt/Hsp90ab1/Ubb/Psap/Sox4/B2m/Lmo4/Gbx2	10
pL.G1.v.Mit_upregulated	GO:0006935	chemotaxis	18/796	149/7799	0.25864	1	1	Foxp1/Hmgb1/B4gat1/Stk39/Efna4/Zfp580/Mdk/Rps19/Prkd1/Flot1/Bin2/Rpl13a/Wnk1/Gbx2/Rhog/Jam3/Ppib/Prtg	18
pL.G1.v.Mit_upregulated	GO:0048705	skeletal system morphogenesis	11/796	86/7799	0.259204	1	1	Nipbl/Wwox/Sp5/Prkra/Tbx1/Hspg2/Msx1/Gnas/Med12/Foxn3/Nab1	11
pL.G1.v.Mit_upregulated	GO:0072521	purine-containing compound metabolic process	24/796	204/7799	0.259257	1	1	Macrod2/Npr1/Aldoc/Atp5b/Nme4/Acot7/Gamt/Cyc1/Hprt/Mlycd/Mfn1/Atp5j2/Ddit4/Vcp/Uqcc3/Atp5c1/Mcee/Macrod1/Nudt18/Atp5e/Mpc2/Atp5g3/Acot9/Taz	24
pL.G1.v.Mit_upregulated	GO:0007159	leukocyte cell-cell adhesion	13/796	104/7799	0.260764	1	1	Cd47/Igfbp2/Cdkn2a/Selenok/H2-Ab1/Podxl2/Mdk/Sox4/Nfat5/Igf2/Mia3/Cd81/Wnk1	13
pL.G1.v.Mit_upregulated	GO:0043269	regulation of ion transport	23/796	195/7799	0.260852	1	1	Fkbp1b/Dbi/Pacsin3/Fkbp1a/Stk39/Ifngr1/Cd63/Clic1/Bin1/Cyba/Tex101/Sri/Prkd1/B2m/Rab3a/Gnai2/Syt11/Fxyd5/Wnk1/Arl6ip5/Fmr1/Gnas/Saraf	23
pL.G1.v.Mit_upregulated	GO:1904062	regulation of cation transmembrane transport	14/796	113/7799	0.260869	1	1	Fkbp1b/Dbi/Fkbp1a/Stk39/Ifngr1/Cd63/Bin1/Cyba/Tex101/Sri/Prkd1/Fxyd5/Wnk1/Fmr1	14
pL.G1.v.Mit_upregulated	GO:0008584	male gonad development	7/796	51/7799	0.261124	1	1	Ubb/Ccnd1/Rbp4/Tex19.2/Tex19.1/Prdx4/Rec8	7
pL.G1.v.Mit_upregulated	GO:0046546	development of primary male sexual characteristics	7/796	51/7799	0.261124	1	1	Ubb/Ccnd1/Rbp4/Tex19.2/Tex19.1/Prdx4/Rec8	7
pL.G1.v.Mit_upregulated	GO:0099072	regulation of postsynaptic membrane neurotransmitter receptor levels	7/796	51/7799	0.261124	1	1	Snap47/Clstn1/Sirt2/Ap2m1/Gripap1/Rab11a/Nptxr	7
pL.G1.v.Mit_upregulated	GO:0006970	response to osmotic stress	5/796	34/7799	0.262954	1	1	Stk39/Tsc22d4/Serpinb6a/Slc25a23/Tsc22d3	5
pL.G1.v.Mit_upregulated	GO:0030279	negative regulation of ossification	5/796	34/7799	0.262954	1	1	Id3/Mdk/Id1/Cited1/Gfra4	5
pL.G1.v.Mit_upregulated	GO:0097479	synaptic vesicle localization	5/796	34/7799	0.262954	1	1	Cdh2/Snapin/Bloc1s1/Rab3a/Syn2	5
pL.G1.v.Mit_upregulated	GO:1901890	positive regulation of cell junction assembly	5/796	34/7799	0.262954	1	1	Clstn1/Itgb1bp1/Xlr4b/Xlr3b/Flot1	5
pL.G1.v.Mit_upregulated	GO:1904951	positive regulation of establishment of protein localization	21/796	177/7799	0.263914	1	1	Oaz1/C1qtnf12/Oxct1/Itgb1bp1/Hsp90ab1/Fis1/Sox4/Rbp4/Sri/Prkd1/Rab34/Cdc42/Bcap31/Edem2/Cd81/Mpc2/Bcas3/Vps28/Oaz2/Emd/Pard6a	21
pL.G1.v.Mit_upregulated	GO:1903363	negative regulation of cellular protein catabolic process	8/796	60/7799	0.265749	1	1	Cdkn2a/Atraid/Hsp90ab1/Rps7/Erlec1/Ddrgk1/Os9/Rpl23	8
pL.G1.v.Mit_upregulated	GO:0034765	regulation of ion transmembrane transport	16/796	132/7799	0.270213	1	1	Fkbp1b/Dbi/Fkbp1a/Stk39/Ifngr1/Cd63/Clic1/Bin1/Cyba/Tex101/Sri/Prkd1/Fxyd5/Wnk1/Arl6ip5/Fmr1	16
pL.G1.v.Mit_upregulated	GO:0060538	skeletal muscle organ development	10/796	78/7799	0.270602	1	1	Foxp1/Cntfr/Mettl8/Tbx1/Flot1/Dmrta2/Nf1/Emd/Taz/Tsc22d3	10
pL.G1.v.Mit_upregulated	GO:0002690	positive regulation of leukocyte chemotaxis	4/796	26/7799	0.271111	1	1	Stk39/Zfp580/Mdk/Wnk1	4
pL.G1.v.Mit_upregulated	GO:0006778	porphyrin-containing compound metabolic process	4/796	26/7799	0.271111	1	1	Blvra/Pgrmc1/Abcb6/Atpif1	4
pL.G1.v.Mit_upregulated	GO:0007260	tyrosine phosphorylation of STAT protein	4/796	26/7799	0.271111	1	1	Ggnbp2/Jak1/Prmt2/Arl2bp	4
pL.G1.v.Mit_upregulated	GO:0030317	flagellated sperm motility	4/796	26/7799	0.271111	1	1	Ddx4/Tex101/Ropn1l/Taf7l	4
pL.G1.v.Mit_upregulated	GO:0048844	artery morphogenesis	4/796	26/7799	0.271111	1	1	Mdk/Tbx1/Sox4/Nf1	4
pL.G1.v.Mit_upregulated	GO:1901264	carbohydrate derivative transport	4/796	26/7799	0.271111	1	1	Slc35b2/Cyba/Psap/Slc25a17	4
pL.G1.v.Mit_upregulated	GO:0048514	blood vessel morphogenesis	26/796	224/7799	0.27132	1	1	Hmgb1/Cdh2/Atp5b/Krit1/Rnh1/Itgb1bp1/Jak1/Pik3r3/Emc10/Rasa1/Synj2bp/Mdk/Tbx1/Sox4/Prkd1/Id1/Cdc42/Igf2/Nf1/Cited1/Mia3/Fkbpl/Hspg2/Bcas3/Gbx2/Jam3	26
pL.G1.v.Mit_upregulated	GO:0000712	resolution of meiotic recombination intermediates	2/796	10/7799	0.271887	1	1	Hfm1/Top2b	2
pL.G1.v.Mit_upregulated	GO:0000727	double-strand break repair via break-induced replication	2/796	10/7799	0.271887	1	1	Gins2/Mcm5	2
pL.G1.v.Mit_upregulated	GO:0001504	neurotransmitter uptake	2/796	10/7799	0.271887	1	1	Flot1/Arl6ip5	2
pL.G1.v.Mit_upregulated	GO:0001731	formation of translation preinitiation complex	2/796	10/7799	0.271887	1	1	Rps2/Rpl13a	2
pL.G1.v.Mit_upregulated	GO:0002115	store-operated calcium entry	2/796	10/7799	0.271887	1	1	Orai3/Saraf	2
pL.G1.v.Mit_upregulated	GO:0007157	heterophilic cell-cell adhesion via plasma membrane cell adhesion molecules	2/796	10/7799	0.271887	1	1	Cdh2/Scarf2	2
pL.G1.v.Mit_upregulated	GO:0009264	deoxyribonucleotide catabolic process	2/796	10/7799	0.271887	1	1	Nt5m/Nudt18	2
pL.G1.v.Mit_upregulated	GO:0016082	synaptic vesicle priming	2/796	10/7799	0.271887	1	1	Snap47/Rab3a	2
pL.G1.v.Mit_upregulated	GO:0030810	positive regulation of nucleotide biosynthetic process	2/796	10/7799	0.271887	1	1	Vcp/Taz	2
pL.G1.v.Mit_upregulated	GO:0031640	killing of cells of other organism	2/796	10/7799	0.271887	1	1	Rps19/Romo1	2
pL.G1.v.Mit_upregulated	GO:0032228	regulation of synaptic transmission, GABAergic	2/796	10/7799	0.271887	1	1	Dbi/Nf1	2
pL.G1.v.Mit_upregulated	GO:0034397	telomere localization	2/796	10/7799	0.271887	1	1	Terb1/Spo11	2
pL.G1.v.Mit_upregulated	GO:0035067	negative regulation of histone acetylation	2/796	10/7799	0.271887	1	1	Taf7/Thap7	2
pL.G1.v.Mit_upregulated	GO:0035269	protein O-linked mannosylation	2/796	10/7799	0.271887	1	1	B4gat1/Sdf2l1	2
pL.G1.v.Mit_upregulated	GO:0036296	response to increased oxygen levels	2/796	10/7799	0.271887	1	1	Atp6v1g1/Atp6ap1	2
pL.G1.v.Mit_upregulated	GO:0036490	regulation of translation in response to endoplasmic reticulum stress	2/796	10/7799	0.271887	1	1	Sesn2/Dnajc3	2
pL.G1.v.Mit_upregulated	GO:0039692	single stranded viral RNA replication via double stranded DNA intermediate	2/796	10/7799	0.271887	1	1	Top2b/Mphosph8	2
pL.G1.v.Mit_upregulated	GO:0042454	ribonucleoside catabolic process	2/796	10/7799	0.271887	1	1	Hprt/Nudt18	2
pL.G1.v.Mit_upregulated	GO:0042744	hydrogen peroxide catabolic process	2/796	10/7799	0.271887	1	1	Gpx3/Prdx4	2
pL.G1.v.Mit_upregulated	GO:0042994	cytoplasmic sequestering of transcription factor	2/796	10/7799	0.271887	1	1	Sri/Psmd10	2
pL.G1.v.Mit_upregulated	GO:0043586	tongue development	2/796	10/7799	0.271887	1	1	Ntf5/Tbx1	2
pL.G1.v.Mit_upregulated	GO:0044321	response to leptin	2/796	10/7799	0.271887	1	1	Ccnd1/Prmt2	2
pL.G1.v.Mit_upregulated	GO:0045141	meiotic telomere clustering	2/796	10/7799	0.271887	1	1	Terb1/Spo11	2
pL.G1.v.Mit_upregulated	GO:0045672	positive regulation of osteoclast differentiation	2/796	10/7799	0.271887	1	1	Gnas/Atp6ap1	2
pL.G1.v.Mit_upregulated	GO:0046006	regulation of activated T cell proliferation	2/796	10/7799	0.271887	1	1	Igfbp2/Igf2	2
pL.G1.v.Mit_upregulated	GO:0055078	sodium ion homeostasis	2/796	10/7799	0.271887	1	1	Gnai2/Gnas	2
pL.G1.v.Mit_upregulated	GO:0060986	endocrine hormone secretion	2/796	10/7799	0.271887	1	1	Selenom/Gnas	2
pL.G1.v.Mit_upregulated	GO:0061323	cell proliferation involved in heart morphogenesis	2/796	10/7799	0.271887	1	1	Tbx1/Gng5	2
pL.G1.v.Mit_upregulated	GO:0070525	tRNA threonylcarbamoyladenosine metabolic process	2/796	10/7799	0.271887	1	1	Lage3/Hsd17b10	2
pL.G1.v.Mit_upregulated	GO:0090220	chromosome localization to nuclear envelope involved in homologous chromosome segregation	2/796	10/7799	0.271887	1	1	Terb1/Spo11	2
pL.G1.v.Mit_upregulated	GO:0090239	regulation of histone H4 acetylation	2/796	10/7799	0.271887	1	1	Auts2/Taf7	2
pL.G1.v.Mit_upregulated	GO:0099171	presynaptic modulation of chemical synaptic transmission	2/796	10/7799	0.271887	1	1	Rpl22/Fmr1	2
pL.G1.v.Mit_upregulated	GO:0110111	negative regulation of animal organ morphogenesis	2/796	10/7799	0.271887	1	1	Cdkn2a/Cited1	2
pL.G1.v.Mit_upregulated	GO:1900102	negative regulation of endoplasmic reticulum unfolded protein response	2/796	10/7799	0.271887	1	1	Pdia6/Ddrgk1	2
pL.G1.v.Mit_upregulated	GO:1900373	positive regulation of purine nucleotide biosynthetic process	2/796	10/7799	0.271887	1	1	Vcp/Taz	2
pL.G1.v.Mit_upregulated	GO:1901380	negative regulation of potassium ion transmembrane transport	2/796	10/7799	0.271887	1	1	Stk39/Bin1	2
pL.G1.v.Mit_upregulated	GO:1903959	regulation of anion transmembrane transport	2/796	10/7799	0.271887	1	1	Stk39/Arl6ip5	2
pL.G1.v.Mit_upregulated	GO:1904294	positive regulation of ERAD pathway	2/796	10/7799	0.271887	1	1	Bcap31/Edem2	2
pL.G1.v.Mit_upregulated	GO:1904994	regulation of leukocyte adhesion to vascular endothelial cell	2/796	10/7799	0.271887	1	1	Mdk/Nfat5	2
pL.G1.v.Mit_upregulated	GO:1905048	regulation of metallopeptidase activity	2/796	10/7799	0.271887	1	1	Svbp/Ddrgk1	2
pL.G1.v.Mit_upregulated	GO:1905564	positive regulation of vascular endothelial cell proliferation	2/796	10/7799	0.271887	1	1	Mdk/Igf2	2
pL.G1.v.Mit_upregulated	GO:2000136	regulation of cell proliferation involved in heart morphogenesis	2/796	10/7799	0.271887	1	1	Tbx1/Gng5	2
pL.G1.v.Mit_upregulated	GO:2001171	positive regulation of ATP biosynthetic process	2/796	10/7799	0.271887	1	1	Vcp/Taz	2
pL.G1.v.Mit_upregulated	GO:0042303	molting cycle	6/796	43/7799	0.271973	1	1	Dbi/Nipbl/Nf1/Gnas/Ctsl/Nsdhl	6
pL.G1.v.Mit_upregulated	GO:0042633	hair cycle	6/796	43/7799	0.271973	1	1	Dbi/Nipbl/Nf1/Gnas/Ctsl/Nsdhl	6
pL.G1.v.Mit_upregulated	GO:0006898	receptor-mediated endocytosis	13/796	105/7799	0.272075	1	1	Atp5b/Cd9/Cd63/Sirt2/Ap2m1/Synj2bp/B2m/Flot1/Syt11/Cd81/Hspg2/Fmr1/Ap2a1	13
pL.G1.v.Mit_upregulated	GO:0006721	terpenoid metabolic process	3/796	18/7799	0.276557	1	1	Rbp4/Crabp2/Retsat	3
pL.G1.v.Mit_upregulated	GO:0007289	spermatid nucleus differentiation	3/796	18/7799	0.276557	1	1	Sycp3/Dmrtc2/Sycp1	3
pL.G1.v.Mit_upregulated	GO:0014044	Schwann cell development	3/796	18/7799	0.276557	1	1	Sirt2/Nf1/Med12	3
pL.G1.v.Mit_upregulated	GO:0016577	histone demethylation	3/796	18/7799	0.276557	1	1	Kdm5b/Kdm6b/Kdm5a	3
pL.G1.v.Mit_upregulated	GO:0017158	regulation of calcium ion-dependent exocytosis	3/796	18/7799	0.276557	1	1	Doc2a/Gnai2/Syt11	3
pL.G1.v.Mit_upregulated	GO:0032881	regulation of polysaccharide metabolic process	3/796	18/7799	0.276557	1	1	Hmgb1/Igf2/Ap2a1	3
pL.G1.v.Mit_upregulated	GO:0033598	mammary gland epithelial cell proliferation	3/796	18/7799	0.276557	1	1	Cdkn2a/Kdm5b/Ccnd1	3
pL.G1.v.Mit_upregulated	GO:0051150	regulation of smooth muscle cell differentiation	3/796	18/7799	0.276557	1	1	Smarcd3/Olfm2/Rbpms2	3
pL.G1.v.Mit_upregulated	GO:0051965	positive regulation of synapse assembly	3/796	18/7799	0.276557	1	1	Clstn1/Xlr4b/Xlr3b	3
pL.G1.v.Mit_upregulated	GO:0055117	regulation of cardiac muscle contraction	3/796	18/7799	0.276557	1	1	Fkbp1b/Bin1/Sri	3
pL.G1.v.Mit_upregulated	GO:0070076	histone lysine demethylation	3/796	18/7799	0.276557	1	1	Kdm5b/Kdm6b/Kdm5a	3
pL.G1.v.Mit_upregulated	GO:0071674	mononuclear cell migration	3/796	18/7799	0.276557	1	1	Cd47/Mdk/Rps19	3
pL.G1.v.Mit_upregulated	GO:0072678	T cell migration	3/796	18/7799	0.276557	1	1	Selenok/Stk39/Wnk1	3
pL.G1.v.Mit_upregulated	GO:0099172	presynapse organization	3/796	18/7799	0.276557	1	1	Snapin/Chd4/Ptprs	3
pL.G1.v.Mit_upregulated	GO:1903205	regulation of hydrogen peroxide-induced cell death	3/796	18/7799	0.276557	1	1	Foxp1/Fbxo7/Psap	3
pL.G1.v.Mit_upregulated	GO:1904666	regulation of ubiquitin protein ligase activity	3/796	18/7799	0.276557	1	1	Cdkn2a/Rps7/Rpl23	3
pL.G1.v.Mit_upregulated	GO:1905476	negative regulation of protein localization to membrane	3/796	18/7799	0.276557	1	1	Itgb1bp1/Ap2m1/Tmem59	3
pL.G1.v.Mit_upregulated	GO:0046661	male sex differentiation	8/796	61/7799	0.280919	1	1	Ubb/Ccnd1/Rbp4/Tex19.2/Tex19.1/Prdx4/Sycp2/Rec8	8
pL.G1.v.Mit_upregulated	GO:0051216	cartilage development	8/796	61/7799	0.280919	1	1	Fbxw4/Mdk/Ddrgk1/Mia3/Hspg2/Msx1/Gnas/Chadl	8
pL.G1.v.Mit_upregulated	GO:1901135	carbohydrate derivative metabolic process	49/796	441/7799	0.281631	1	1	Macrod2/Npr1/Aldoc/Atp5b/Nme4/Pigp/Pgap4/Acot7/Gamt/B4gat1/Cyc1/Hprt/Mlycd/Krtcap2/Mfn1/Atp5j2/Nt5m/Pigx/Sdf2l1/Pigyl/Ddit4/Vcp/Uqcc3/Atp5c1/Aga/Fbxo6/Psap/Npl/Gpat2/Mcee/Tmem59/Macrod1/Akr1a1/Nudt18/Edem2/Atp5e/Itm2b/Dad1/Mpc2/Atp5g3/Acot9/Cst3/Ap2a1/Sec1/Serp2/Ctsl/Taz/Rpn2/Uckl1	49
pL.G1.v.Mit_upregulated	GO:0002708	positive regulation of lymphocyte mediated immunity	5/796	35/7799	0.283311	1	1	Kmt5c/B2m/H2-D1/H2-K1/Cd81	5
pL.G1.v.Mit_upregulated	GO:0006661	phosphatidylinositol biosynthetic process	5/796	35/7799	0.283311	1	1	Pigp/Pgap4/Mboat7/Pigx/Pigyl	5
pL.G1.v.Mit_upregulated	GO:0008037	cell recognition	5/796	35/7799	0.283311	1	1	Cd9/Tex101/Ndn/Cd81/Prtg	5
pL.G1.v.Mit_upregulated	GO:0046928	regulation of neurotransmitter secretion	5/796	35/7799	0.283311	1	1	Snapin/Rab3a/Nf1/Fmr1/Cspg5	5
pL.G1.v.Mit_upregulated	GO:0009743	response to carbohydrate	10/796	79/7799	0.283942	1	1	Fkbp1b/C1qtnf12/Oxct1/Ucp2/Sox4/Sri/Rab34/Sesn2/Mpc2/Hmgn3	10
pL.G1.v.Mit_upregulated	GO:0021543	pallium development	10/796	79/7799	0.283942	1	1	Cdh2/Mboat7/Mdk/Sct/Dmrta2/Nf1/Usp9x/Kdm6b/Ptprs/Uba6	10
pL.G1.v.Mit_upregulated	GO:1904950	negative regulation of establishment of protein localization	10/796	79/7799	0.283942	1	1	Fkbp1b/Itgb1bp1/Ucp2/Erlec1/Ppp1r11/Nf1/Syt11/Os9/Snx12/Pkig	10
pL.G1.v.Mit_upregulated	GO:2000045	regulation of G1/S transition of mitotic cell cycle	10/796	79/7799	0.283942	1	1	Ccnd2/Fbxo7/Ccnd1/Sox4/Ube2e2/Lsm10/Prmt2/Psme1/Psme2/Rpl26	10
pL.G1.v.Mit_upregulated	GO:0042330	taxis	18/796	152/7799	0.287124	1	1	Foxp1/Hmgb1/B4gat1/Stk39/Efna4/Zfp580/Mdk/Rps19/Prkd1/Flot1/Bin2/Rpl13a/Wnk1/Gbx2/Rhog/Jam3/Ppib/Prtg	18
pL.G1.v.Mit_upregulated	GO:1903050	regulation of proteolysis involved in cellular protein catabolic process	18/796	152/7799	0.287124	1	1	Cdkn2a/Araf/Hsp90ab1/Ubb/Sirt2/Vcp/Rps7/Erlec1/Bcap31/Atpif1/Edem2/Ddrgk1/Psme1/Os9/Psme2/Rpl23/Fmr1/Psmd10	18
pL.G1.v.Mit_upregulated	GO:0032635	interleukin-6 production	6/796	44/7799	0.290208	1	1	Cd47/Hmgb1/C1qtnf4/Selenok/Cyba/Syt11	6
pL.G1.v.Mit_upregulated	GO:0035270	endocrine system development	6/796	44/7799	0.290208	1	1	Armc5/Mdk/Tbx1/Sox4/Nf1/Cdkn1c	6
pL.G1.v.Mit_upregulated	GO:0040014	regulation of multicellular organism growth	6/796	44/7799	0.290208	1	1	Nipbl/Mbd5/Gamt/Igf2/Gnas/Ppib	6
pL.G1.v.Mit_upregulated	GO:0002790	peptide secretion	21/796	180/7799	0.290236	1	1	Fkbp1b/C1qtnf12/Oxct1/Ucp2/Sct/Psap/Sox4/Rbp4/Sri/Eipr1/Ppp1r11/Rab3a/Rab34/Svbp/P3h1/Syt11/Mia3/Mpc2/Olfm2/Hmgn3/Pard6a	21
pL.G1.v.Mit_upregulated	GO:0002791	regulation of peptide secretion	16/796	134/7799	0.290685	1	1	Fkbp1b/C1qtnf12/Oxct1/Ucp2/Sct/Sox4/Rbp4/Sri/Eipr1/Ppp1r11/Rab34/P3h1/Syt11/Mpc2/Hmgn3/Pard6a	16
pL.G1.v.Mit_upregulated	GO:0050877	nervous system process	33/796	292/7799	0.291618	1	1	Fkbp1b/Dbi/Espn/Nipbl/Pde6d/Rac3/Grcc10/Ccnd2/C1ql1/Ntf5/Pgrmc1/Cdkn2d/Mdk/Sct/Psap/Tbx1/Rbp4/Rp9/B2m/Ndn/Rab3a/Igf2/Nf1/Syt11/Serpinb6a/Fmr1/Olfm2/Glrb/Gnas/Zfp385a/Uba6/Jam3/Nptxr	33
pL.G1.v.Mit_upregulated	GO:0009306	protein secretion	20/796	171/7799	0.292456	1	1	Fkbp1b/C1qtnf12/Oxct1/Ucp2/Psap/Sox4/Rbp4/Sri/Eipr1/Ppp1r11/Rab3a/Rab34/Svbp/P3h1/Syt11/Mia3/Mpc2/Olfm2/Hmgn3/Pard6a	20
pL.G1.v.Mit_upregulated	GO:0035592	establishment of protein localization to extracellular region	20/796	171/7799	0.292456	1	1	Fkbp1b/C1qtnf12/Oxct1/Ucp2/Psap/Sox4/Rbp4/Sri/Eipr1/Ppp1r11/Rab3a/Rab34/Svbp/P3h1/Syt11/Mia3/Mpc2/Olfm2/Hmgn3/Pard6a	20
pL.G1.v.Mit_upregulated	GO:0071692	protein localization to extracellular region	20/796	171/7799	0.292456	1	1	Fkbp1b/C1qtnf12/Oxct1/Ucp2/Psap/Sox4/Rbp4/Sri/Eipr1/Ppp1r11/Rab3a/Rab34/Svbp/P3h1/Syt11/Mia3/Mpc2/Olfm2/Hmgn3/Pard6a	20
pL.G1.v.Mit_upregulated	GO:0043534	blood vessel endothelial cell migration	7/796	53/7799	0.294159	1	1	Atp5b/Itgb1bp1/Pik3r3/Prkd1/Igf2/Nf1/Mia3	7
pL.G1.v.Mit_upregulated	GO:0044774	mitotic DNA integrity checkpoint	7/796	53/7799	0.294159	1	1	Rad9b/Ccnd1/Nae1/Sox4/Cdc6/Top2b/Rpl26	7
pL.G1.v.Mit_upregulated	GO:1903051	negative regulation of proteolysis involved in cellular protein catabolic process	7/796	53/7799	0.294159	1	1	Cdkn2a/Hsp90ab1/Rps7/Erlec1/Ddrgk1/Os9/Rpl23	7
pL.G1.v.Mit_upregulated	GO:0016601	Rac protein signal transduction	4/796	27/7799	0.294862	1	1	Auts2/Eps8l1/Nf1/Rhog	4
pL.G1.v.Mit_upregulated	GO:0046849	bone remodeling	4/796	27/7799	0.294862	1	1	P3h4/Mdk/Nf1/Atp6ap1	4
pL.G1.v.Mit_upregulated	GO:0097530	granulocyte migration	4/796	27/7799	0.294862	1	1	Mdk/Rhog/Jam3/Ppib	4
pL.G1.v.Mit_upregulated	GO:0097722	sperm motility	4/796	27/7799	0.294862	1	1	Ddx4/Tex101/Ropn1l/Taf7l	4
pL.G1.v.Mit_upregulated	GO:1900087	positive regulation of G1/S transition of mitotic cell cycle	4/796	27/7799	0.294862	1	1	Ccnd2/Ccnd1/Ube2e2/Lsm10	4
pL.G1.v.Mit_upregulated	GO:0021537	telencephalon development	13/796	107/7799	0.295166	1	1	Dbi/Cdh2/Mboat7/Grcc10/Hprt/Mdk/Sct/Dmrta2/Nf1/Usp9x/Kdm6b/Ptprs/Uba6	13
pL.G1.v.Mit_upregulated	GO:0010634	positive regulation of epithelial cell migration	8/796	62/7799	0.29631	1	1	Atp5b/Itgb1bp1/Emc10/Zfp580/Prkd1/Igf2/Bcas3/Rab11a	8
pL.G1.v.Mit_upregulated	GO:1903321	negative regulation of protein modification by small protein conjugation or removal	8/796	62/7799	0.29631	1	1	Cdkn2a/Cops9/Rps7/Sox4/Trip12/Svbp/Rpl23/Vps28	8
pL.G1.v.Mit_upregulated	GO:0097193	intrinsic apoptotic signaling pathway	22/796	190/7799	0.296732	1	1	Stk25/Wwox/Ndufa13/Cdip1/Mael/Selenok/Spop/Ubb/Prkra/Fis1/Ddit4/Cdkn2d/Rps7/Bcap31/Ikbkg/Zfp622/Msx1/Rpl26/Arl6ip5/Grina/Zfp385a/Shisa5	22
pL.G1.v.Mit_upregulated	GO:0060348	bone development	11/796	89/7799	0.297073	1	1	Bbx/Sp5/P3h1/Hspg2/Msx1/Gnas/Zfp385a/Foxn3/Ppib/Nab1/Atp6ap1	11
pL.G1.v.Mit_upregulated	GO:1903828	negative regulation of cellular protein localization	9/796	71/7799	0.297287	1	1	Lzts2/Itgb1bp1/Ap2m1/Maged1/Erlec1/Tmem59/Nf1/Os9/Pkig	9
pL.G1.v.Mit_upregulated	GO:0050708	regulation of protein secretion	15/796	126/7799	0.303142	1	1	Fkbp1b/C1qtnf12/Oxct1/Ucp2/Sox4/Rbp4/Sri/Eipr1/Ppp1r11/Rab34/P3h1/Syt11/Mpc2/Hmgn3/Pard6a	15
pL.G1.v.Mit_upregulated	GO:0010171	body morphogenesis	5/796	36/7799	0.303954	1	1	Nipbl/Tbx1/Ssbp3/Msx1/Gnas	5
pL.G1.v.Mit_upregulated	GO:0035088	establishment or maintenance of apical/basal cell polarity	5/796	36/7799	0.303954	1	1	Pard3b/Synj2bp/Cdc42/Syne4/Crb3	5
pL.G1.v.Mit_upregulated	GO:0061245	establishment or maintenance of bipolar cell polarity	5/796	36/7799	0.303954	1	1	Pard3b/Synj2bp/Cdc42/Syne4/Crb3	5
pL.G1.v.Mit_upregulated	GO:1905268	negative regulation of chromatin organization	5/796	36/7799	0.303954	1	1	Taf7/Trip12/Thap7/Ezhip/Kdm5a	5
pL.G1.v.Mit_upregulated	GO:2000134	negative regulation of G1/S transition of mitotic cell cycle	5/796	36/7799	0.303954	1	1	Fbxo7/Ccnd1/Sox4/Prmt2/Rpl26	5
pL.G1.v.Mit_upregulated	GO:0048646	anatomical structure formation involved in morphogenesis	51/796	464/7799	0.304792	1	1	Ccdc136/Foxp1/Dll3/Ccnb1ip1/Hmgb1/Spaca1/Atp5b/Cd9/Spint1/Smarcd3/Armc5/Krit1/Mboat7/Fkbp1a/Rnh1/Itgb1bp1/Jak1/Pik3r3/Ntf5/Emc10/Synj2bp/Mdk/Psap/Spint2/Rps7/Tbx1/Sox4/Rbp4/Prkd1/Flot1/Id1/Cdc42/Igf2/Epb41l3/Nf1/Kdm6b/Ssbp3/Csrp1/Mia3/Cd81/Fkbpl/Lmo4/Hspg2/Msx1/Bcas3/Gbx2/Gnas/Zfp385a/Jam3/Med12/Gng5	51
pL.G1.v.Mit_upregulated	GO:0034250	positive regulation of cellular amide metabolic process	14/796	117/7799	0.305092	1	1	Cirbp/Ifngr1/Polr2g/Eef2/Sox4/Upf3b/Dazl/Mpv17l2/Piwil2/Coa3/Rpl26/Fmr1/Dnajc3/Eif4g3	14
pL.G1.v.Mit_upregulated	GO:0006949	syncytium formation	3/796	19/7799	0.305643	1	1	Cd9/Flot1/Cd81	3
pL.G1.v.Mit_upregulated	GO:0007156	homophilic cell adhesion via plasma membrane adhesion molecules	3/796	19/7799	0.305643	1	1	Cdh2/Clstn1/Prtg	3
pL.G1.v.Mit_upregulated	GO:0009988	cell-cell recognition	3/796	19/7799	0.305643	1	1	Cd9/Tex101/Cd81	3
pL.G1.v.Mit_upregulated	GO:0018126	protein hydroxylation	3/796	19/7799	0.305643	1	1	P3h4/P3h1/Prdx4	3
pL.G1.v.Mit_upregulated	GO:0021591	ventricular system development	3/796	19/7799	0.305643	1	1	Dbi/Mboat7/Grcc10	3
pL.G1.v.Mit_upregulated	GO:0032760	positive regulation of tumor necrosis factor production	3/796	19/7799	0.305643	1	1	Hmgb1/Selenok/Cyba	3
pL.G1.v.Mit_upregulated	GO:0033617	mitochondrial cytochrome c oxidase assembly	3/796	19/7799	0.305643	1	1	Pet100/Smim20/Coa3	3
pL.G1.v.Mit_upregulated	GO:0043550	regulation of lipid kinase activity	3/796	19/7799	0.305643	1	1	Pik3r3/Cdc42/Cd81	3
pL.G1.v.Mit_upregulated	GO:0043984	histone H4-K16 acetylation	3/796	19/7799	0.305643	1	1	Auts2/Phf20/Msl3	3
pL.G1.v.Mit_upregulated	GO:0045948	positive regulation of translational initiation	3/796	19/7799	0.305643	1	1	Polr2g/Dazl/Dnajc3	3
pL.G1.v.Mit_upregulated	GO:0046677	response to antibiotic	3/796	19/7799	0.305643	1	1	Jak1/Id1/Rpl23	3
pL.G1.v.Mit_upregulated	GO:0060674	placenta blood vessel development	3/796	19/7799	0.305643	1	1	Spint1/Ggnbp2/Nsdhl	3
pL.G1.v.Mit_upregulated	GO:0061003	positive regulation of dendritic spine morphogenesis	3/796	19/7799	0.305643	1	1	Mfn1/Xlr4b/Xlr3b	3
pL.G1.v.Mit_upregulated	GO:0070670	response to interleukin-4	3/796	19/7799	0.305643	1	1	Rps2/Hsp90ab1/Cited1	3
pL.G1.v.Mit_upregulated	GO:0090659	walking behavior	3/796	19/7799	0.305643	1	1	Abhd12/Psap/Glrb	3
pL.G1.v.Mit_upregulated	GO:1902186	regulation of viral release from host cell	3/796	19/7799	0.305643	1	1	Trim26/Trim8/Trim35	3
pL.G1.v.Mit_upregulated	GO:1902235	regulation of endoplasmic reticulum stress-induced intrinsic apoptotic signaling pathway	3/796	19/7799	0.305643	1	1	Spop/Ikbkg/Grina	3
pL.G1.v.Mit_upregulated	GO:1902692	regulation of neuroblast proliferation	3/796	19/7799	0.305643	1	1	Smarcd3/Dmrta2/Nf1	3
pL.G1.v.Mit_upregulated	GO:1902991	regulation of amyloid precursor protein catabolic process	3/796	19/7799	0.305643	1	1	Fkbp1a/Ifngr1/Bin1	3
pL.G1.v.Mit_upregulated	GO:1903557	positive regulation of tumor necrosis factor superfamily cytokine production	3/796	19/7799	0.305643	1	1	Hmgb1/Selenok/Cyba	3
pL.G1.v.Mit_upregulated	GO:0007613	memory	6/796	45/7799	0.308685	1	1	Ccnd2/Ntf5/Pgrmc1/Mdk/Igf2/Syt11	6
pL.G1.v.Mit_upregulated	GO:0048709	oligodendrocyte differentiation	6/796	45/7799	0.308685	1	1	Hdac11/Sirt2/Mdk/Ptpra/Nf1/Med12	6
pL.G1.v.Mit_upregulated	GO:0019725	cellular homeostasis	39/796	351/7799	0.308792	1	1	Fkbp1b/Dbi/Snapin/Atp5b/C1qtnf12/Slc25a27/Letm2/Krit1/Pdia6/Selenok/Fkbp1a/Clstn1/Oxct1/Ucp2/Atox1/Fis1/Tmx4/Sct/Cyba/Fggy/Tex101/Sox4/Sri/Prkd1/Atp6v1g1/Rab34/Bcap31/Xpr1/Mpc2/Prdx4/Grina/Sh3bgrl3/Slc39a4/Hmgn3/Nmb/Slc25a23/Cib2/Atp6ap1/Smdt1	39
pL.G1.v.Mit_upregulated	GO:0061448	connective tissue development	11/796	90/7799	0.310021	1	1	Fbxw4/Ubb/Mdk/Selenom/Ddrgk1/Mia3/Hspg2/Msx1/4932438A13Rik/Gnas/Chadl	11
pL.G1.v.Mit_upregulated	GO:0044728	DNA methylation or demethylation	7/796	54/7799	0.311015	1	1	Ddx4/Mael/Piwil2/Usp9x/Gnas/Mphosph8/Fkbp6	7
pL.G1.v.Mit_upregulated	GO:0050954	sensory perception of mechanical stimulus	7/796	54/7799	0.311015	1	1	Espn/Nipbl/Cdkn2d/Psap/Tbx1/Rab3a/Serpinb6a	7
pL.G1.v.Mit_upregulated	GO:0030073	insulin secretion	10/796	81/7799	0.311147	1	1	Fkbp1b/C1qtnf12/Oxct1/Ucp2/Sox4/Rbp4/Sri/Eipr1/Mpc2/Hmgn3	10
pL.G1.v.Mit_upregulated	GO:0000737	DNA catabolic process, endonucleolytic	2/796	11/7799	0.311446	1	1	Cdkn2a/Spo11	2
pL.G1.v.Mit_upregulated	GO:0001675	acrosome assembly	2/796	11/7799	0.311446	1	1	Ccdc136/Spaca1	2
pL.G1.v.Mit_upregulated	GO:0002707	negative regulation of lymphocyte mediated immunity	2/796	11/7799	0.311446	1	1	Igf2/Susd4	2
pL.G1.v.Mit_upregulated	GO:0003156	regulation of animal organ formation	2/796	11/7799	0.311446	1	1	Tbx1/Gng5	2
pL.G1.v.Mit_upregulated	GO:0006465	signal peptide processing	2/796	11/7799	0.311446	1	1	Spcs1/Sec11c	2
pL.G1.v.Mit_upregulated	GO:0007039	protein catabolic process in the vacuole	2/796	11/7799	0.311446	1	1	Psap/Cd81	2
pL.G1.v.Mit_upregulated	GO:0007193	adenylate cyclase-inhibiting G protein-coupled receptor signaling pathway	2/796	11/7799	0.311446	1	1	Psap/Gnai2	2
pL.G1.v.Mit_upregulated	GO:0008038	neuron recognition	2/796	11/7799	0.311446	1	1	Ndn/Prtg	2
pL.G1.v.Mit_upregulated	GO:0009081	branched-chain amino acid metabolic process	2/796	11/7799	0.311446	1	1	Hibadh/Ilvbl	2
pL.G1.v.Mit_upregulated	GO:0009164	nucleoside catabolic process	2/796	11/7799	0.311446	1	1	Hprt/Nudt18	2
pL.G1.v.Mit_upregulated	GO:0010801	negative regulation of peptidyl-threonine phosphorylation	2/796	11/7799	0.311446	1	1	Sirt2/Ddit4	2
pL.G1.v.Mit_upregulated	GO:0010918	positive regulation of mitochondrial membrane potential	2/796	11/7799	0.311446	1	1	Mfn1/Vcp	2
pL.G1.v.Mit_upregulated	GO:0014002	astrocyte development	2/796	11/7799	0.311446	1	1	Ifngr1/Nf1	2
pL.G1.v.Mit_upregulated	GO:0021884	forebrain neuron development	2/796	11/7799	0.311446	1	1	Ubb/Gbx2	2
pL.G1.v.Mit_upregulated	GO:0032925	regulation of activin receptor signaling pathway	2/796	11/7799	0.311446	1	1	Fkbp1a/Synj2bp	2
pL.G1.v.Mit_upregulated	GO:0036342	post-anal tail morphogenesis	2/796	11/7799	0.311446	1	1	Sp5/Med12	2
pL.G1.v.Mit_upregulated	GO:0042417	dopamine metabolic process	2/796	11/7799	0.311446	1	1	Npr1/Hprt	2
pL.G1.v.Mit_upregulated	GO:0043902	positive regulation of multi-organism process	2/796	11/7799	0.311446	1	1	Sirt2/Fmr1	2
pL.G1.v.Mit_upregulated	GO:0043951	negative regulation of cAMP-mediated signaling	2/796	11/7799	0.311446	1	1	Rnf157/Gnai2	2
pL.G1.v.Mit_upregulated	GO:0044273	sulfur compound catabolic process	2/796	11/7799	0.311446	1	1	Acot7/Mlycd	2
pL.G1.v.Mit_upregulated	GO:0044827	modulation by host of viral genome replication	2/796	11/7799	0.311446	1	1	Fmr1/Ppib	2
pL.G1.v.Mit_upregulated	GO:0045124	regulation of bone resorption	2/796	11/7799	0.311446	1	1	Nf1/Atp6ap1	2
pL.G1.v.Mit_upregulated	GO:0045777	positive regulation of blood pressure	2/796	11/7799	0.311446	1	1	Cyba/Wnk1	2
pL.G1.v.Mit_upregulated	GO:0046597	negative regulation of viral entry into host cell	2/796	11/7799	0.311446	1	1	Trim26/Trim8	2
pL.G1.v.Mit_upregulated	GO:0048169	regulation of long-term neuronal synaptic plasticity	2/796	11/7799	0.311446	1	1	Nf1/Rab11a	2
pL.G1.v.Mit_upregulated	GO:0048311	mitochondrion distribution	2/796	11/7799	0.311446	1	1	Mfn1/Synj2bp	2
pL.G1.v.Mit_upregulated	GO:0048643	positive regulation of skeletal muscle tissue development	2/796	11/7799	0.311446	1	1	Tbx1/Flot1	2
pL.G1.v.Mit_upregulated	GO:0050433	regulation of catecholamine secretion	2/796	11/7799	0.311446	1	1	Rab3a/Syt11	2
pL.G1.v.Mit_upregulated	GO:0050849	negative regulation of calcium-mediated signaling	2/796	11/7799	0.311446	1	1	Fkbp1b/Sri	2
pL.G1.v.Mit_upregulated	GO:0051882	mitochondrial depolarization	2/796	11/7799	0.311446	1	1	Cdkn2a/Atpif1	2
pL.G1.v.Mit_upregulated	GO:0061179	negative regulation of insulin secretion involved in cellular response to glucose stimulus	2/796	11/7799	0.311446	1	1	Fkbp1b/Ucp2	2
pL.G1.v.Mit_upregulated	GO:0070169	positive regulation of biomineral tissue development	2/796	11/7799	0.311446	1	1	Atraid/Mia3	2
pL.G1.v.Mit_upregulated	GO:0072574	hepatocyte proliferation	2/796	11/7799	0.311446	1	1	Cdkn2a/Mdk	2
pL.G1.v.Mit_upregulated	GO:0072575	epithelial cell proliferation involved in liver morphogenesis	2/796	11/7799	0.311446	1	1	Cdkn2a/Mdk	2
pL.G1.v.Mit_upregulated	GO:0086004	regulation of cardiac muscle cell contraction	2/796	11/7799	0.311446	1	1	Bin1/Sri	2
pL.G1.v.Mit_upregulated	GO:0090042	tubulin deacetylation	2/796	11/7799	0.311446	1	1	Sirt2/Bex4	2
pL.G1.v.Mit_upregulated	GO:0090218	positive regulation of lipid kinase activity	2/796	11/7799	0.311446	1	1	Cdc42/Cd81	2
pL.G1.v.Mit_upregulated	GO:0099532	synaptic vesicle endosomal processing	2/796	11/7799	0.311446	1	1	Gripap1/Stx12	2
pL.G1.v.Mit_upregulated	GO:0101023	vascular endothelial cell proliferation	2/796	11/7799	0.311446	1	1	Mdk/Igf2	2
pL.G1.v.Mit_upregulated	GO:0110151	positive regulation of biomineralization	2/796	11/7799	0.311446	1	1	Atraid/Mia3	2
pL.G1.v.Mit_upregulated	GO:1901070	guanosine-containing compound biosynthetic process	2/796	11/7799	0.311446	1	1	Nme4/Hprt	2
pL.G1.v.Mit_upregulated	GO:1903429	regulation of cell maturation	2/796	11/7799	0.311446	1	1	Rac3/Sirt2	2
pL.G1.v.Mit_upregulated	GO:1904262	negative regulation of TORC1 signaling	2/796	11/7799	0.311446	1	1	Sesn3/Sesn2	2
pL.G1.v.Mit_upregulated	GO:1904293	negative regulation of ERAD pathway	2/796	11/7799	0.311446	1	1	Erlec1/Os9	2
pL.G1.v.Mit_upregulated	GO:1905562	regulation of vascular endothelial cell proliferation	2/796	11/7799	0.311446	1	1	Mdk/Igf2	2
pL.G1.v.Mit_upregulated	GO:2000010	positive regulation of protein localization to cell surface	2/796	11/7799	0.311446	1	1	Hsp90ab1/Synj2bp	2
pL.G1.v.Mit_upregulated	GO:2001034	positive regulation of double-strand break repair via nonhomologous end joining	2/796	11/7799	0.311446	1	1	Kmt5c/Top2b	2
pL.G1.v.Mit_upregulated	GO:0044843	cell cycle G1/S phase transition	16/796	136/7799	0.311629	1	1	Cirbp/Cdkn2a/Ccne2/Ccnd2/Fbxo7/Ccnd1/Cdkn2d/Sox4/Ube2e2/Lsm10/Prmt2/Psme1/Psme2/Rpl26/Rps6/Spdya	16
pL.G1.v.Mit_upregulated	GO:0042157	lipoprotein metabolic process	9/796	72/7799	0.311835	1	1	Dbi/Pigp/Abhd12/Pgap4/Selenok/Ctsd/Pigx/Pigyl/Atg10	9
pL.G1.v.Mit_upregulated	GO:2000027	regulation of animal organ morphogenesis	9/796	72/7799	0.311835	1	1	Cdkn2a/Mdk/Maged1/Tbx1/Cdc42/Cited1/Msx1/Med12/Gng5	9
pL.G1.v.Mit_upregulated	GO:0010466	negative regulation of peptidase activity	8/796	63/7799	0.311893	1	1	Spint1/Cstb/Bin1/Cdkn2d/Spint2/Igbp1/Serpinb6a/Cst3	8
pL.G1.v.Mit_upregulated	GO:2000241	regulation of reproductive process	8/796	63/7799	0.311893	1	1	Meioc/Sirt2/Tex101/Dazl/Piwil2/Prdx4/Msx1/Eif4g3	8
pL.G1.v.Mit_upregulated	GO:0000082	G1/S transition of mitotic cell cycle	15/796	127/7799	0.314072	1	1	Cdkn2a/Ccne2/Ccnd2/Fbxo7/Ccnd1/Cdkn2d/Sox4/Ube2e2/Lsm10/Prmt2/Psme1/Psme2/Rpl26/Rps6/Spdya	15
pL.G1.v.Mit_upregulated	GO:0009259	ribonucleotide metabolic process	21/796	183/7799	0.317401	1	1	Npr1/Aldoc/Atp5b/Nme4/Acot7/Cyc1/Hprt/Mlycd/Mfn1/Atp5j2/Ddit4/Vcp/Uqcc3/Atp5c1/Mcee/Nudt18/Atp5e/Mpc2/Atp5g3/Acot9/Taz	21
pL.G1.v.Mit_upregulated	GO:0050807	regulation of synapse organization	13/796	109/7799	0.318798	1	1	Cdh2/Clstn1/Mfn1/Vcp/Tuba1a/Gripap1/Pgrmc1/Xlr4b/Xlr3b/Cdc42/Ptprs/Fmr1/Nptxr	13
pL.G1.v.Mit_upregulated	GO:0001508	action potential	4/796	28/7799	0.31886	1	1	Fkbp1b/Foxp1/Bin1/Fmr1	4
pL.G1.v.Mit_upregulated	GO:0009247	glycolipid biosynthetic process	4/796	28/7799	0.31886	1	1	Pigp/Pgap4/Pigx/Pigyl	4
pL.G1.v.Mit_upregulated	GO:0018958	phenol-containing compound metabolic process	4/796	28/7799	0.31886	1	1	Npr1/Hprt/Cited1/Ctsl	4
pL.G1.v.Mit_upregulated	GO:0032410	negative regulation of transporter activity	4/796	28/7799	0.31886	1	1	Fkbp1b/Stk39/Sri/Fmr1	4
pL.G1.v.Mit_upregulated	GO:0032755	positive regulation of interleukin-6 production	4/796	28/7799	0.31886	1	1	Hmgb1/C1qtnf4/Selenok/Cyba	4
pL.G1.v.Mit_upregulated	GO:0046683	response to organophosphorus	4/796	28/7799	0.31886	1	1	Top2b/Cited1/Hsp90b1/Cib2	4
pL.G1.v.Mit_upregulated	GO:1903670	regulation of sprouting angiogenesis	4/796	28/7799	0.31886	1	1	Hmgb1/Itgb1bp1/Jak1/Synj2bp	4
pL.G1.v.Mit_upregulated	GO:2000677	regulation of transcription regulatory region DNA binding	4/796	28/7799	0.31886	1	1	Nsd1/Sri/Ddrgk1/Msx1	4
pL.G1.v.Mit_upregulated	GO:1903362	regulation of cellular protein catabolic process	20/796	174/7799	0.320419	1	1	Cdkn2a/Atraid/Araf/Hsp90ab1/Ubb/Sirt2/Vcp/Rps7/Erlec1/Bcap31/Atpif1/Edem2/Ddrgk1/Psme1/Cd81/Os9/Psme2/Rpl23/Fmr1/Psmd10	20
pL.G1.v.Mit_upregulated	GO:0030072	peptide hormone secretion	11/796	91/7799	0.323106	1	1	Fkbp1b/C1qtnf12/Oxct1/Ucp2/Sct/Sox4/Rbp4/Sri/Eipr1/Mpc2/Hmgn3	11
pL.G1.v.Mit_upregulated	GO:0006890	retrograde vesicle-mediated transport, Golgi to endoplasmic reticulum	5/796	37/7799	0.32481	1	1	Rab6a/Arf5/Copb2/Sec22b/Copa	5
pL.G1.v.Mit_upregulated	GO:0008344	adult locomotory behavior	5/796	37/7799	0.32481	1	1	Abhd12/Cstb/Ccnd2/Ntf5/Glrb	5
pL.G1.v.Mit_upregulated	GO:0046128	purine ribonucleoside metabolic process	5/796	37/7799	0.32481	1	1	Nme4/Gamt/Hprt/Mfn1/Nudt18	5
pL.G1.v.Mit_upregulated	GO:1903725	regulation of phospholipid metabolic process	5/796	37/7799	0.32481	1	1	Pik3r3/Idh1/Cdc42/Cd81/Taz	5
pL.G1.v.Mit_upregulated	GO:0002793	positive regulation of peptide secretion	9/796	73/7799	0.326535	1	1	C1qtnf12/Oxct1/Sct/Sox4/Rbp4/Sri/Rab34/Mpc2/Pard6a	9
pL.G1.v.Mit_upregulated	GO:0006820	anion transport	18/796	156/7799	0.3266	1	1	Dbi/Slc46a1/Prelid2/Stk39/Slc35b2/Clic1/Psap/Rbp4/Slc6a8/Slc10a3/Nf1/Xpr1/Mpc2/Arl6ip5/Glrb/Slc25a17/Pxmp2/Nmb	18
pL.G1.v.Mit_upregulated	GO:0006305	DNA alkylation	6/796	46/7799	0.327354	1	1	Ddx4/Mael/Piwil2/Gnas/Mphosph8/Fkbp6	6
pL.G1.v.Mit_upregulated	GO:0006306	DNA methylation	6/796	46/7799	0.327354	1	1	Ddx4/Mael/Piwil2/Gnas/Mphosph8/Fkbp6	6
pL.G1.v.Mit_upregulated	GO:0046631	alpha-beta T cell activation	6/796	46/7799	0.327354	1	1	Foxp1/Rpl22/H2-Ab1/Psap/Cd81/Ctsl	6
pL.G1.v.Mit_upregulated	GO:0042770	signal transduction in response to DNA damage	8/796	64/7799	0.327638	1	1	Cdkn2a/Sox4/Babam1/Sesn2/Dtl/Rpl26/Zfp385a/Psmd10	8
pL.G1.v.Mit_upregulated	GO:2001242	regulation of intrinsic apoptotic signaling pathway	13/796	110/7799	0.330786	1	1	Ndufa13/Spop/Ubb/Prkra/Fis1/Cdkn2d/Rps7/Bcap31/Ikbkg/Msx1/Rpl26/Grina/Zfp385a	13
pL.G1.v.Mit_upregulated	GO:0006301	postreplication repair	3/796	20/7799	0.334837	1	1	Poldip2/Vcp/Dtl	3
pL.G1.v.Mit_upregulated	GO:0006482	protein demethylation	3/796	20/7799	0.334837	1	1	Kdm5b/Kdm6b/Kdm5a	3
pL.G1.v.Mit_upregulated	GO:0006779	porphyrin-containing compound biosynthetic process	3/796	20/7799	0.334837	1	1	Pgrmc1/Abcb6/Atpif1	3
pL.G1.v.Mit_upregulated	GO:0006835	dicarboxylic acid transport	3/796	20/7799	0.334837	1	1	Slc46a1/Nf1/Arl6ip5	3
pL.G1.v.Mit_upregulated	GO:0008214	protein dealkylation	3/796	20/7799	0.334837	1	1	Kdm5b/Kdm6b/Kdm5a	3
pL.G1.v.Mit_upregulated	GO:0021879	forebrain neuron differentiation	3/796	20/7799	0.334837	1	1	Ubb/B2m/Gbx2	3
pL.G1.v.Mit_upregulated	GO:0030857	negative regulation of epithelial cell differentiation	3/796	20/7799	0.334837	1	1	Foxp1/Id1/Cited1	3
pL.G1.v.Mit_upregulated	GO:0033014	tetrapyrrole biosynthetic process	3/796	20/7799	0.334837	1	1	Pgrmc1/Abcb6/Atpif1	3
pL.G1.v.Mit_upregulated	GO:0043029	T cell homeostasis	3/796	20/7799	0.334837	1	1	Lmo1/Rps6/Tsc22d3	3
pL.G1.v.Mit_upregulated	GO:0045123	cellular extravasation	3/796	20/7799	0.334837	1	1	Cd47/Podxl2/Mdk	3
pL.G1.v.Mit_upregulated	GO:0060135	maternal process involved in female pregnancy	3/796	20/7799	0.334837	1	1	Il11ra1/Ube2a/Ctsl	3
pL.G1.v.Mit_upregulated	GO:0060350	endochondral bone morphogenesis	3/796	20/7799	0.334837	1	1	Hspg2/Gnas/Nab1	3
pL.G1.v.Mit_upregulated	GO:0071466	cellular response to xenobiotic stimulus	3/796	20/7799	0.334837	1	1	Gsto2/Gstm5/Cryz	3
pL.G1.v.Mit_upregulated	GO:1905898	positive regulation of response to endoplasmic reticulum stress	3/796	20/7799	0.334837	1	1	Spop/Bcap31/Edem2	3
pL.G1.v.Mit_upregulated	GO:2001032	regulation of double-strand break repair via nonhomologous end joining	3/796	20/7799	0.334837	1	1	Nudt16l1/Kmt5c/Top2b	3
pL.G1.v.Mit_upregulated	GO:2001239	regulation of extrinsic apoptotic signaling pathway in absence of ligand	3/796	20/7799	0.334837	1	1	Wwox/Dapk3/Nf1	3
pL.G1.v.Mit_upregulated	GO:0061351	neural precursor cell proliferation	11/796	92/7799	0.336308	1	1	Cdh2/Spint1/Smarcd3/Sirt2/Mdk/Spint2/Dmrta2/Nf1/Gnai2/Gbx2/Gng5	11
pL.G1.v.Mit_upregulated	GO:0008406	gonad development	10/796	83/7799	0.338924	1	1	Ubb/Ccnd1/Sohlh2/Rbp4/Tex19.2/Tex19.1/Spo11/Serpinb6a/Prdx4/Rec8	10
pL.G1.v.Mit_upregulated	GO:0006986	response to unfolded protein	9/796	74/7799	0.341362	1	1	Jkamp/Pdia6/Ccnd1/Fbxo6/Upf3b/Edem2/Ddrgk1/Dnajc3/Serp2	9
pL.G1.v.Mit_upregulated	GO:1901888	regulation of cell junction assembly	9/796	74/7799	0.341362	1	1	Clstn1/Itgb1bp1/Dapk3/Xlr4b/Xlr3b/Flot1/Ptprs/Bcas3/Nptxr	9
pL.G1.v.Mit_upregulated	GO:0050803	regulation of synapse structure or activity	13/796	111/7799	0.342871	1	1	Cdh2/Clstn1/Mfn1/Vcp/Tuba1a/Gripap1/Pgrmc1/Xlr4b/Xlr3b/Cdc42/Ptprs/Fmr1/Nptxr	13
pL.G1.v.Mit_upregulated	GO:0007601	visual perception	4/796	29/7799	0.342998	1	1	Pde6d/Rbp4/Olfm2/Glrb	4
pL.G1.v.Mit_upregulated	GO:0034103	regulation of tissue remodeling	4/796	29/7799	0.342998	1	1	Cdkn2a/Mdk/Nf1/Atp6ap1	4
pL.G1.v.Mit_upregulated	GO:0050729	positive regulation of inflammatory response	4/796	29/7799	0.342998	1	1	Cd47/Mdk/Rps19/Cd81	4
pL.G1.v.Mit_upregulated	GO:0051984	positive regulation of chromosome segregation	4/796	29/7799	0.342998	1	1	Nipbl/Anapc4/Sirt2/Cdc6	4
pL.G1.v.Mit_upregulated	GO:0060294	cilium movement involved in cell motility	4/796	29/7799	0.342998	1	1	Ddx4/Tex101/Ropn1l/Taf7l	4
pL.G1.v.Mit_upregulated	GO:0060993	kidney morphogenesis	4/796	29/7799	0.342998	1	1	Lzts2/Maged1/Sox4/Cited1	4
pL.G1.v.Mit_upregulated	GO:0110110	positive regulation of animal organ morphogenesis	4/796	29/7799	0.342998	1	1	Cdkn2a/Mdk/Maged1/Cdc42	4
pL.G1.v.Mit_upregulated	GO:1901379	regulation of potassium ion transmembrane transport	4/796	29/7799	0.342998	1	1	Stk39/Cd63/Bin1/Wnk1	4
pL.G1.v.Mit_upregulated	GO:1901992	positive regulation of mitotic cell cycle phase transition	8/796	65/7799	0.343516	1	1	Anapc4/Smarcd3/Ccnd2/Ccnd1/Ube2e2/Lsm10/Dtl/Rab11a	8
pL.G1.v.Mit_upregulated	GO:0031397	negative regulation of protein ubiquitination	7/796	56/7799	0.345216	1	1	Cdkn2a/Rps7/Sox4/Trip12/Svbp/Rpl23/Vps28	7
pL.G1.v.Mit_upregulated	GO:0050920	regulation of chemotaxis	7/796	56/7799	0.345216	1	1	Hmgb1/Stk39/Zfp580/Mdk/Prkd1/Wnk1/Jam3	7
pL.G1.v.Mit_upregulated	GO:0006163	purine nucleotide metabolic process	21/796	186/7799	0.345261	1	1	Npr1/Aldoc/Atp5b/Nme4/Acot7/Cyc1/Hprt/Mlycd/Mfn1/Atp5j2/Ddit4/Vcp/Uqcc3/Atp5c1/Mcee/Nudt18/Atp5e/Mpc2/Atp5g3/Acot9/Taz	21
pL.G1.v.Mit_upregulated	GO:0001776	leukocyte homeostasis	5/796	38/7799	0.345812	1	1	Lmo1/Ikbkg/Rps6/Jam3/Tsc22d3	5
pL.G1.v.Mit_upregulated	GO:0002702	positive regulation of production of molecular mediator of immune response	5/796	38/7799	0.345812	1	1	Foxp1/Kmt5c/Rbp4/B2m/Cd81	5
pL.G1.v.Mit_upregulated	GO:0006664	glycolipid metabolic process	5/796	38/7799	0.345812	1	1	Pigp/Pgap4/Pigx/Pigyl/Psap	5
pL.G1.v.Mit_upregulated	GO:0006941	striated muscle contraction	5/796	38/7799	0.345812	1	1	Fkbp1b/Grcc10/Bin1/Sri/Taz	5
pL.G1.v.Mit_upregulated	GO:1903509	liposaccharide metabolic process	5/796	38/7799	0.345812	1	1	Pigp/Pgap4/Pigx/Pigyl/Psap	5
pL.G1.v.Mit_upregulated	GO:1903825	organic acid transmembrane transport	5/796	38/7799	0.345812	1	1	Slc46a1/Rbp4/Slc6a8/Mpc2/Arl6ip5	5
pL.G1.v.Mit_upregulated	GO:1903901	negative regulation of viral life cycle	5/796	38/7799	0.345812	1	1	Fam111a/Trim26/Trim8/Mphosph8/Trim35	5
pL.G1.v.Mit_upregulated	GO:1905039	carboxylic acid transmembrane transport	5/796	38/7799	0.345812	1	1	Slc46a1/Rbp4/Slc6a8/Mpc2/Arl6ip5	5
pL.G1.v.Mit_upregulated	GO:0036465	synaptic vesicle recycling	6/796	47/7799	0.346166	1	1	Bin1/Ap2m1/Gripap1/Rab3a/Syt11/4932438A13Rik	6
pL.G1.v.Mit_upregulated	GO:0048525	negative regulation of viral process	6/796	47/7799	0.346166	1	1	Fam111a/Trim26/Trim8/Fbln1/Mphosph8/Trim35	6
pL.G1.v.Mit_upregulated	GO:0006979	response to oxidative stress	25/796	224/7799	0.347975	1	1	Foxp1/Stk25/Cdkn2a/Selenok/Ucp2/Prkra/Atox1/Fbxo7/Sirt2/Zfp580/Psap/Gpx3/Prkd1/Sesn3/Idh1/Top2b/Sesn2/Romo1/Kdm6b/Ndufa6/Ndufs2/Zfp622/Prdx4/Arl6ip5/Cst3	25
pL.G1.v.Mit_upregulated	GO:0002369	T cell cytokine production	2/796	12/7799	0.350524	1	1	B2m/Cd81	2
pL.G1.v.Mit_upregulated	GO:0006851	mitochondrial calcium ion transmembrane transport	2/796	12/7799	0.350524	1	1	Slc25a23/Smdt1	2
pL.G1.v.Mit_upregulated	GO:0010635	regulation of mitochondrial fusion	2/796	12/7799	0.350524	1	1	Adck1/Mfn1	2
pL.G1.v.Mit_upregulated	GO:0015872	dopamine transport	2/796	12/7799	0.350524	1	1	Rab3a/Syt11	2
pL.G1.v.Mit_upregulated	GO:0021545	cranial nerve development	2/796	12/7799	0.350524	1	1	Tbx1/Tmem126a	2
pL.G1.v.Mit_upregulated	GO:0035909	aorta morphogenesis	2/796	12/7799	0.350524	1	1	Tbx1/Sox4	2
pL.G1.v.Mit_upregulated	GO:0045144	meiotic sister chromatid segregation	2/796	12/7799	0.350524	1	1	Sycp3/Rec8	2
pL.G1.v.Mit_upregulated	GO:0045198	establishment of epithelial cell apical/basal polarity	2/796	12/7799	0.350524	1	1	Syne4/Crb3	2
pL.G1.v.Mit_upregulated	GO:0048670	regulation of collateral sprouting	2/796	12/7799	0.350524	1	1	Crabp2/Ptprs	2
pL.G1.v.Mit_upregulated	GO:0050432	catecholamine secretion	2/796	12/7799	0.350524	1	1	Rab3a/Syt11	2
pL.G1.v.Mit_upregulated	GO:0050707	regulation of cytokine secretion	2/796	12/7799	0.350524	1	1	Ppp1r11/Syt11	2
pL.G1.v.Mit_upregulated	GO:0050765	negative regulation of phagocytosis	2/796	12/7799	0.350524	1	1	Cd47/Syt11	2
pL.G1.v.Mit_upregulated	GO:0051177	meiotic sister chromatid cohesion	2/796	12/7799	0.350524	1	1	Sycp3/Rec8	2
pL.G1.v.Mit_upregulated	GO:0051180	vitamin transport	2/796	12/7799	0.350524	1	1	Slc46a1/Rbp4	2
pL.G1.v.Mit_upregulated	GO:0055090	acylglycerol homeostasis	2/796	12/7799	0.350524	1	1	Slc25a27/Sesn2	2
pL.G1.v.Mit_upregulated	GO:0060713	labyrinthine layer morphogenesis	2/796	12/7799	0.350524	1	1	Spint1/Spint2	2
pL.G1.v.Mit_upregulated	GO:0070328	triglyceride homeostasis	2/796	12/7799	0.350524	1	1	Slc25a27/Sesn2	2
pL.G1.v.Mit_upregulated	GO:0070841	inclusion body assembly	2/796	12/7799	0.350524	1	1	Vcp/Psap	2
pL.G1.v.Mit_upregulated	GO:0072350	tricarboxylic acid metabolic process	2/796	12/7799	0.350524	1	1	Idh1/Idh3g	2
pL.G1.v.Mit_upregulated	GO:0072413	signal transduction involved in mitotic cell cycle checkpoint	2/796	12/7799	0.350524	1	1	Sox4/Rpl26	2
pL.G1.v.Mit_upregulated	GO:0072425	signal transduction involved in G2 DNA damage checkpoint	2/796	12/7799	0.350524	1	1	Babam1/Dtl	2
pL.G1.v.Mit_upregulated	GO:0072520	seminiferous tubule development	2/796	12/7799	0.350524	1	1	Ubb/Rec8	2
pL.G1.v.Mit_upregulated	GO:0072576	liver morphogenesis	2/796	12/7799	0.350524	1	1	Cdkn2a/Mdk	2
pL.G1.v.Mit_upregulated	GO:0099638	endosome to plasma membrane protein transport	2/796	12/7799	0.350524	1	1	Gripap1/Rab11a	2
pL.G1.v.Mit_upregulated	GO:1902236	negative regulation of endoplasmic reticulum stress-induced intrinsic apoptotic signaling pathway	2/796	12/7799	0.350524	1	1	Ikbkg/Grina	2
pL.G1.v.Mit_upregulated	GO:1902402	signal transduction involved in mitotic DNA damage checkpoint	2/796	12/7799	0.350524	1	1	Sox4/Rpl26	2
pL.G1.v.Mit_upregulated	GO:1902403	signal transduction involved in mitotic DNA integrity checkpoint	2/796	12/7799	0.350524	1	1	Sox4/Rpl26	2
pL.G1.v.Mit_upregulated	GO:2000678	negative regulation of transcription regulatory region DNA binding	2/796	12/7799	0.350524	1	1	Sri/Msx1	2
pL.G1.v.Mit_upregulated	GO:0045785	positive regulation of cell adhesion	17/796	149/7799	0.350697	1	1	Cd47/Igfbp2/Rac3/Selenok/Ift74/Itgb1bp1/Cd63/Jak1/H2-Ab1/Mdk/Sox4/Flot1/Nfat5/Igf2/Cd81/Fbln1/Cspg5	17
pL.G1.v.Mit_upregulated	GO:0045137	development of primary sexual characteristics	10/796	84/7799	0.352977	1	1	Ubb/Ccnd1/Sohlh2/Rbp4/Tex19.2/Tex19.1/Spo11/Serpinb6a/Prdx4/Rec8	10
pL.G1.v.Mit_upregulated	GO:0030155	regulation of cell adhesion	28/796	253/7799	0.353103	1	1	Cd47/Igfbp2/Atp5b/Cd9/Cdkn2a/Rac3/Selenok/Ift74/Itgb1bp1/Cd63/Jak1/H2-Ab1/Dapk3/Rasa1/Mdk/Spint2/Sox4/Flot1/Nfat5/Igf2/Nf1/Mia3/Cd81/Fbln1/Bcas3/Wnk1/Jam3/Cspg5	28
pL.G1.v.Mit_upregulated	GO:0007519	skeletal muscle tissue development	9/796	75/7799	0.356292	1	1	Foxp1/Mettl8/Tbx1/Flot1/Dmrta2/Nf1/Emd/Taz/Tsc22d3	9
pL.G1.v.Mit_upregulated	GO:0098542	defense response to other organism	30/796	273/7799	0.361214	1	1	Cd47/Hmgb1/C8g/Selenok/Ifngr1/Vamp3/H2-Ab1/Sirt2/Dapk3/Ddit4/Trim26/Trim8/Cyba/Rps19/Prkd1/B2m/Ppp1r11/H2-K1/Rab34/Cdc42/Igf2/Susd4/Romo1/Cited1/Rpl13a/Syt11/Pcbp2/Fbxo9/Trim35/Ankhd1	30
pL.G1.v.Mit_upregulated	GO:0022610	biological adhesion	43/796	397/7799	0.36134	1	1	Cd47/Igfbp2/Cdh2/Atp5b/Cd9/Cdkn2a/Rac3/Scarf2/Selenok/Clstn1/Ift74/Itgb1bp1/Hsp90ab1/Cd63/Jak1/Pard3b/Vamp3/H2-Ab1/Sympk/Dapk3/Rasa1/Podxl2/Synj2bp/Mdk/Spint2/Sox4/Flot1/Nfat5/Cdc42/Igf2/Nf1/Mia3/Cd81/Ptprs/Fbln1/Bcas3/Wnk1/Itgb5/Gnas/Jam3/Cspg5/Rpsa/Prtg	43
pL.G1.v.Mit_upregulated	GO:0006497	protein lipidation	7/796	57/7799	0.362486	1	1	Dbi/Pigp/Pgap4/Selenok/Pigx/Pigyl/Atg10	7
pL.G1.v.Mit_upregulated	GO:0043280	positive regulation of cysteine-type endopeptidase activity involved in apoptotic process	7/796	57/7799	0.362486	1	1	Cdkn2a/Ndufa13/Ctsd/Fis1/Vcp/Bcap31/Arl6ip5	7
pL.G1.v.Mit_upregulated	GO:0045834	positive regulation of lipid metabolic process	7/796	57/7799	0.362486	1	1	Dbi/Mlycd/Sct/Cdc42/Igf2/Cd81/Taz	7
pL.G1.v.Mit_upregulated	GO:0019058	viral life cycle	14/796	122/7799	0.362937	1	1	Spint1/Fam111a/Hsp90ab1/Spcs1/Vcp/Trim26/Trim8/Top2b/Pcbp2/Fmr1/Mphosph8/Fkbp6/Ppib/Trim35	14
pL.G1.v.Mit_upregulated	GO:0002639	positive regulation of immunoglobulin production	3/796	21/7799	0.363968	1	1	Foxp1/Kmt5c/Rbp4	3
pL.G1.v.Mit_upregulated	GO:0008053	mitochondrial fusion	3/796	21/7799	0.363968	1	1	Adck1/Mfn1/Fis1	3
pL.G1.v.Mit_upregulated	GO:0008535	respiratory chain complex IV assembly	3/796	21/7799	0.363968	1	1	Pet100/Smim20/Coa3	3
pL.G1.v.Mit_upregulated	GO:0009395	phospholipid catabolic process	3/796	21/7799	0.363968	1	1	Abhd12/Idh1/Smpd1	3
pL.G1.v.Mit_upregulated	GO:0019076	viral release from host cell	3/796	21/7799	0.363968	1	1	Trim26/Trim8/Trim35	3
pL.G1.v.Mit_upregulated	GO:0033363	secretory granule organization	3/796	21/7799	0.363968	1	1	Ccdc136/Spaca1/Zfp385a	3
pL.G1.v.Mit_upregulated	GO:0035890	exit from host	3/796	21/7799	0.363968	1	1	Trim26/Trim8/Trim35	3
pL.G1.v.Mit_upregulated	GO:0035891	exit from host cell	3/796	21/7799	0.363968	1	1	Trim26/Trim8/Trim35	3
pL.G1.v.Mit_upregulated	GO:0042246	tissue regeneration	3/796	21/7799	0.363968	1	1	Cd9/Mdk/Cd81	3
pL.G1.v.Mit_upregulated	GO:0042558	pteridine-containing compound metabolic process	3/796	21/7799	0.363968	1	1	Pcbd2/Qdpr/Pts	3
pL.G1.v.Mit_upregulated	GO:0043900	regulation of multi-organism process	3/796	21/7799	0.363968	1	1	Sirt2/Prdx4/Fmr1	3
pL.G1.v.Mit_upregulated	GO:0045620	negative regulation of lymphocyte differentiation	3/796	21/7799	0.363968	1	1	Cdkn2a/Fbxo7/Mdk	3
pL.G1.v.Mit_upregulated	GO:0050805	negative regulation of synaptic transmission	3/796	21/7799	0.363968	1	1	Nf1/Gnai2/Fmr1	3
pL.G1.v.Mit_upregulated	GO:0051788	response to misfolded protein	3/796	21/7799	0.363968	1	1	Aup1/Sdf2l1/Vcp	3
pL.G1.v.Mit_upregulated	GO:0051952	regulation of amine transport	3/796	21/7799	0.363968	1	1	Rab3a/Syt11/Arl6ip5	3
pL.G1.v.Mit_upregulated	GO:0060325	face morphogenesis	3/796	21/7799	0.363968	1	1	Nipbl/Tbx1/Msx1	3
pL.G1.v.Mit_upregulated	GO:0071218	cellular response to misfolded protein	3/796	21/7799	0.363968	1	1	Aup1/Sdf2l1/Vcp	3
pL.G1.v.Mit_upregulated	GO:0071621	granulocyte chemotaxis	3/796	21/7799	0.363968	1	1	Mdk/Jam3/Ppib	3
pL.G1.v.Mit_upregulated	GO:2000758	positive regulation of peptidyl-lysine acetylation	3/796	21/7799	0.363968	1	1	Auts2/Sox4/Piwil2	3
pL.G1.v.Mit_upregulated	GO:0048568	embryonic organ development	21/796	188/7799	0.364144	1	1	Id3/Nipbl/Spint1/Ggnbp2/Prkra/Spint2/Tbx1/Rbp4/Tex19.1/Pbx2/Igf2/Ascl2/Cited1/Bptf/Hspg2/Msx1/Gbx2/Gnas/Cdkn1c/Med12/Nsdhl	21
pL.G1.v.Mit_upregulated	GO:0001952	regulation of cell-matrix adhesion	6/796	48/7799	0.365071	1	1	Cdkn2a/Itgb1bp1/Dapk3/Rasa1/Nf1/Bcas3	6
pL.G1.v.Mit_upregulated	GO:0002698	negative regulation of immune effector process	6/796	48/7799	0.365071	1	1	Cd47/Cuedc2/Rps19/Igf2/Susd4/Pcbp2	6
pL.G1.v.Mit_upregulated	GO:0010927	cellular component assembly involved in morphogenesis	6/796	48/7799	0.365071	1	1	Ccdc136/Foxp1/Spaca1/Cd9/Epb41l3/Csrp1	6
pL.G1.v.Mit_upregulated	GO:0022407	regulation of cell-cell adhesion	16/796	141/7799	0.365594	1	1	Cd47/Igfbp2/Cd9/Cdkn2a/Selenok/Jak1/H2-Ab1/Mdk/Spint2/Sox4/Flot1/Nfat5/Igf2/Mia3/Cd81/Wnk1	16
pL.G1.v.Mit_upregulated	GO:0001942	hair follicle development	5/796	39/7799	0.366892	1	1	Dbi/Nf1/Gnas/Ctsl/Nsdhl	5
pL.G1.v.Mit_upregulated	GO:0009119	ribonucleoside metabolic process	5/796	39/7799	0.366892	1	1	Nme4/Gamt/Hprt/Mfn1/Nudt18	5
pL.G1.v.Mit_upregulated	GO:0015748	organophosphate ester transport	5/796	39/7799	0.366892	1	1	Dbi/Prelid2/Slc35b2/Slc25a17/Slc25a23	5
pL.G1.v.Mit_upregulated	GO:0030316	osteoclast differentiation	5/796	39/7799	0.366892	1	1	Prxl2a/Nf1/Cd81/Gnas/Atp6ap1	5
pL.G1.v.Mit_upregulated	GO:2000059	negative regulation of ubiquitin-dependent protein catabolic process	5/796	39/7799	0.366892	1	1	Cdkn2a/Hsp90ab1/Rps7/Ddrgk1/Rpl23	5
pL.G1.v.Mit_upregulated	GO:0032946	positive regulation of mononuclear cell proliferation	4/796	30/7799	0.367177	1	1	Igfbp2/Selenok/Igf2/Cd81	4
pL.G1.v.Mit_upregulated	GO:0035306	positive regulation of dephosphorylation	4/796	30/7799	0.367177	1	1	Hsp90ab1/Sympk/Igbp1/Smpd1	4
pL.G1.v.Mit_upregulated	GO:0045197	establishment or maintenance of epithelial cell apical/basal polarity	4/796	30/7799	0.367177	1	1	Pard3b/Synj2bp/Syne4/Crb3	4
pL.G1.v.Mit_upregulated	GO:0050671	positive regulation of lymphocyte proliferation	4/796	30/7799	0.367177	1	1	Igfbp2/Selenok/Igf2/Cd81	4
pL.G1.v.Mit_upregulated	GO:0050953	sensory perception of light stimulus	4/796	30/7799	0.367177	1	1	Pde6d/Rbp4/Olfm2/Glrb	4
pL.G1.v.Mit_upregulated	GO:1901342	regulation of vasculature development	13/796	113/7799	0.367284	1	1	Hmgb1/Krit1/Rnh1/Itgb1bp1/Jak1/Emc10/Synj2bp/Mdk/Prkd1/Id1/Igf2/Nf1/Fkbpl	13
pL.G1.v.Mit_upregulated	GO:0006575	cellular modified amino acid metabolic process	9/796	76/7799	0.371303	1	1	Hagh/Abhd12/Gamt/Gstt3/Ethe1/Gpx3/Idh1/Gstm5/Ctsl	9
pL.G1.v.Mit_upregulated	GO:0007266	Rho protein signal transduction	9/796	76/7799	0.371303	1	1	Cdh2/Arhgdig/Synj2bp/Eps8l1/Flot1/Cdc42/Stard8/Rhog/Nradd	9
pL.G1.v.Mit_upregulated	GO:1903008	organelle disassembly	9/796	76/7799	0.371303	1	1	Cdkn2a/Fbxo7/Fis1/Vcp/Tex264/Atpif1/Ddrgk1/Fundc2/Gabarap	9
pL.G1.v.Mit_upregulated	GO:0006887	exocytosis	17/796	151/7799	0.371891	1	1	Vps41/Snap47/Washc3/Stx17/Snapin/Vamp3/Doc2a/Syngr2/Rab3a/Syn2/Gnai2/Syt11/Mia3/Fmr1/Rab11a/Cspg5/Atp6ap1	17
pL.G1.v.Mit_upregulated	GO:0001568	blood vessel development	29/796	265/7799	0.373324	1	1	Hmgb1/Cdh2/Atp5b/Spint1/Krit1/Ggnbp2/Rnh1/Itgb1bp1/Jak1/Pik3r3/Emc10/Rasa1/Synj2bp/Mdk/Tbx1/Sox4/Prkd1/Id1/Cdc42/Igf2/Nf1/Cited1/Mia3/Fkbpl/Hspg2/Bcas3/Gbx2/Jam3/Nsdhl	29
pL.G1.v.Mit_upregulated	GO:0031175	neuron projection development	53/796	495/7799	0.374664	1	1	Fkbp1b/Foxp1/Stk25/Hdgfl3/Cdh2/Snapin/Rnf157/Auts2/Rac3/Thoc2/Metrn/B4gat1/Psd/Grcc10/Hprt/Hsp90ab1/Ubb/Bloc1s1/Mfn1/Fbxo7/Ntf5/Efna4/Mdk/Capzb/Xlr4b/Xlr3b/Prkd1/B2m/Flot1/H2-D1/Ndn/Rab3a/Id1/H2-K1/Svbp/Crabp2/Top2b/Cdc42/Epb41l3/Nf1/Usp9x/P3h1/Ptprs/Fmr1/Gbx2/Ap2a1/Nrtn/Rhog/Eef1a1/Rab11a/Uba6/Nptxr/Prtg	53
pL.G1.v.Mit_upregulated	GO:0015711	organic anion transport	14/796	123/7799	0.374736	1	1	Dbi/Slc46a1/Prelid2/Slc35b2/Psap/Rbp4/Slc6a8/Slc10a3/Nf1/Mpc2/Arl6ip5/Slc25a17/Pxmp2/Nmb	14
pL.G1.v.Mit_upregulated	GO:0050714	positive regulation of protein secretion	8/796	67/7799	0.375553	1	1	C1qtnf12/Oxct1/Sox4/Rbp4/Sri/Rab34/Mpc2/Pard6a	8
pL.G1.v.Mit_upregulated	GO:0098657	import into cell	8/796	67/7799	0.375553	1	1	Slc46a1/Sirt2/Ap2m1/Flot1/Wnk1/Arl6ip5/Slc39a4/Vps28	8
pL.G1.v.Mit_upregulated	GO:0045732	positive regulation of protein catabolic process	16/796	142/7799	0.37659	1	1	Oaz1/Pacsin3/Ndufa13/Sirt2/Vcp/Sec22b/Bcap31/Atpif1/Dtl/Edem2/Ddrgk1/Cd81/Fmr1/Vps28/Oaz2/Psmd10	16
pL.G1.v.Mit_upregulated	GO:0032989	cellular component morphogenesis	39/796	361/7799	0.376742	1	1	Ccdc136/Foxp1/Stk25/Cdh2/Spaca1/Rnf157/Cd9/Auts2/Metrn/B4gat1/Grcc10/Poldip2/Hprt/Hsp90ab1/Ubb/Mfn1/Ntf5/Fis1/Efna4/Mdk/Xlr4b/Xlr3b/Flot1/Ndufs6/Ndn/Rab3a/Id1/Crabp2/Top2b/Cdc42/Epb41l3/Usp9x/Csrp1/Ptprs/Gbx2/Rhog/Rab11a/Cspg5/Prtg	39
pL.G1.v.Mit_upregulated	GO:0007600	sensory perception	13/796	114/7799	0.379586	1	1	Espn/Nipbl/Pde6d/Cdkn2d/Psap/Tbx1/Rbp4/Ndn/Rab3a/Serpinb6a/Olfm2/Glrb/Gnas	13
pL.G1.v.Mit_upregulated	GO:0021700	developmental maturation	13/796	114/7799	0.379586	1	1	Snapin/Rac3/Clstn1/Cd63/C1ql1/Sirt2/Ropn1l/Dazl/Rab3a/Nf1/Rec8/Cdkn1c/Ctsl	13
pL.G1.v.Mit_upregulated	GO:0032944	regulation of mononuclear cell proliferation	7/796	58/7799	0.379821	1	1	Igfbp2/Lmo1/Cdkn2a/Selenok/H2-Ab1/Igf2/Cd81	7
pL.G1.v.Mit_upregulated	GO:0042158	lipoprotein biosynthetic process	7/796	58/7799	0.379821	1	1	Dbi/Pigp/Pgap4/Selenok/Pigx/Pigyl/Atg10	7
pL.G1.v.Mit_upregulated	GO:0050670	regulation of lymphocyte proliferation	7/796	58/7799	0.379821	1	1	Igfbp2/Lmo1/Cdkn2a/Selenok/H2-Ab1/Igf2/Cd81	7
pL.G1.v.Mit_upregulated	GO:0010952	positive regulation of peptidase activity	10/796	86/7799	0.38131	1	1	Cdkn2a/Ndufa13/Ctsd/Fis1/Vcp/Bcap31/Ddrgk1/Psme1/Psme2/Arl6ip5	10
pL.G1.v.Mit_upregulated	GO:0002700	regulation of production of molecular mediator of immune response	6/796	49/7799	0.384024	1	1	Foxp1/Kmt5c/Cuedc2/Rbp4/B2m/Cd81	6
pL.G1.v.Mit_upregulated	GO:0007605	sensory perception of sound	6/796	49/7799	0.384024	1	1	Espn/Nipbl/Cdkn2d/Psap/Tbx1/Serpinb6a	6
pL.G1.v.Mit_upregulated	GO:0035418	protein localization to synapse	6/796	49/7799	0.384024	1	1	Snap47/Clstn1/Gripap1/Synj2bp/Rab11a/Nptxr	6
pL.G1.v.Mit_upregulated	GO:0000302	response to reactive oxygen species	12/796	105/7799	0.384651	1	1	Foxp1/Stk25/Cdkn2a/Ucp2/Fbxo7/Zfp580/Psap/Sesn3/Top2b/Sesn2/Romo1/Kdm6b	12
pL.G1.v.Mit_upregulated	GO:0002250	adaptive immune response	12/796	105/7799	0.384651	1	1	Hmgb1/C8g/Hprt/Kmt5c/H2-Ab1/Raet1e/B2m/H2-D1/H2-K1/Susd4/Cd81/Jam3	12
pL.G1.v.Mit_upregulated	GO:0007160	cell-matrix adhesion	9/796	77/7799	0.38637	1	1	Cdkn2a/Itgb1bp1/Cd63/Dapk3/Rasa1/Nf1/Bcas3/Itgb5/Jam3	9
pL.G1.v.Mit_upregulated	GO:0010771	negative regulation of cell morphogenesis involved in differentiation	5/796	40/7799	0.387987	1	1	Ttc3/Itgb1bp1/Id1/Ptprs/Fbln1	5
pL.G1.v.Mit_upregulated	GO:0022404	molting cycle process	5/796	40/7799	0.387987	1	1	Dbi/Nf1/Gnas/Ctsl/Nsdhl	5
pL.G1.v.Mit_upregulated	GO:0022405	hair cycle process	5/796	40/7799	0.387987	1	1	Dbi/Nf1/Gnas/Ctsl/Nsdhl	5
pL.G1.v.Mit_upregulated	GO:0031330	negative regulation of cellular catabolic process	18/796	162/7799	0.388082	1	1	Dbi/Cirbp/Cdkn2a/Meioc/Atraid/Poldip2/Hsp90ab1/Sirt2/Rps7/Erlec1/Dazl/Sec22b/Ddrgk1/Os9/Rpl23/Cst3/Fmr1/Wdr6	18
pL.G1.v.Mit_upregulated	GO:0006085	acetyl-CoA biosynthetic process	2/796	13/7799	0.388807	1	1	Mlycd/Mpc2	2
pL.G1.v.Mit_upregulated	GO:0006089	lactate metabolic process	2/796	13/7799	0.388807	1	1	Hagh/Haghl	2
pL.G1.v.Mit_upregulated	GO:0006911	phagocytosis, engulfment	2/796	13/7799	0.388807	1	1	Bin2/Rhog	2
pL.G1.v.Mit_upregulated	GO:0021522	spinal cord motor neuron differentiation	2/796	13/7799	0.388807	1	1	Sox4/Lmo4	2
pL.G1.v.Mit_upregulated	GO:0032647	regulation of interferon-alpha production	2/796	13/7799	0.388807	1	1	Hmgb1/Ptprs	2
pL.G1.v.Mit_upregulated	GO:0032655	regulation of interleukin-12 production	2/796	13/7799	0.388807	1	1	Cd47/Mdk	2
pL.G1.v.Mit_upregulated	GO:0032986	protein-DNA complex disassembly	2/796	13/7799	0.388807	1	1	Smarcd3/Rpl23	2
pL.G1.v.Mit_upregulated	GO:0034110	regulation of homotypic cell-cell adhesion	2/796	13/7799	0.388807	1	1	Cd9/Jak1	2
pL.G1.v.Mit_upregulated	GO:0034656	nucleobase-containing small molecule catabolic process	2/796	13/7799	0.388807	1	1	Hprt/Nudt18	2
pL.G1.v.Mit_upregulated	GO:0035020	regulation of Rac protein signal transduction	2/796	13/7799	0.388807	1	1	Auts2/Nf1	2
pL.G1.v.Mit_upregulated	GO:0035268	protein mannosylation	2/796	13/7799	0.388807	1	1	B4gat1/Sdf2l1	2
pL.G1.v.Mit_upregulated	GO:0042159	lipoprotein catabolic process	2/796	13/7799	0.388807	1	1	Abhd12/Ctsd	2
pL.G1.v.Mit_upregulated	GO:0043267	negative regulation of potassium ion transport	2/796	13/7799	0.388807	1	1	Stk39/Bin1	2
pL.G1.v.Mit_upregulated	GO:0044154	histone H3-K14 acetylation	2/796	13/7799	0.388807	1	1	Phf14/Piwil2	2
pL.G1.v.Mit_upregulated	GO:0045838	positive regulation of membrane potential	2/796	13/7799	0.388807	1	1	Mfn1/Vcp	2
pL.G1.v.Mit_upregulated	GO:0046320	regulation of fatty acid oxidation	2/796	13/7799	0.388807	1	1	Dbi/Mlycd	2
pL.G1.v.Mit_upregulated	GO:0048820	hair follicle maturation	2/796	13/7799	0.388807	1	1	Nf1/Ctsl	2
pL.G1.v.Mit_upregulated	GO:0050798	activated T cell proliferation	2/796	13/7799	0.388807	1	1	Igfbp2/Igf2	2
pL.G1.v.Mit_upregulated	GO:0051645	Golgi localization	2/796	13/7799	0.388807	1	1	Stk25/Cdc42	2
pL.G1.v.Mit_upregulated	GO:0060706	cell differentiation involved in embryonic placenta development	2/796	13/7799	0.388807	1	1	Spint2/Ascl2	2
pL.G1.v.Mit_upregulated	GO:0060716	labyrinthine layer blood vessel development	2/796	13/7799	0.388807	1	1	Ggnbp2/Nsdhl	2
pL.G1.v.Mit_upregulated	GO:0061337	cardiac conduction	2/796	13/7799	0.388807	1	1	Bin1/Sri	2
pL.G1.v.Mit_upregulated	GO:0090183	regulation of kidney development	2/796	13/7799	0.388807	1	1	Maged1/Cited1	2
pL.G1.v.Mit_upregulated	GO:0090314	positive regulation of protein targeting to membrane	2/796	13/7799	0.388807	1	1	Itgb1bp1/Fis1	2
pL.G1.v.Mit_upregulated	GO:0090382	phagosome maturation	2/796	13/7799	0.388807	1	1	Rab34/Syt11	2
pL.G1.v.Mit_upregulated	GO:0097320	plasma membrane tubulation	2/796	13/7799	0.388807	1	1	Pacsin3/Bin2	2
pL.G1.v.Mit_upregulated	GO:0097502	mannosylation	2/796	13/7799	0.388807	1	1	B4gat1/Sdf2l1	2
pL.G1.v.Mit_upregulated	GO:0098661	inorganic anion transmembrane transport	2/796	13/7799	0.388807	1	1	Xpr1/Glrb	2
pL.G1.v.Mit_upregulated	GO:0140353	lipid export from cell	2/796	13/7799	0.388807	1	1	Kdm5b/Selenom	2
pL.G1.v.Mit_upregulated	GO:1901032	negative regulation of response to reactive oxygen species	2/796	13/7799	0.388807	1	1	Fbxo7/Psap	2
pL.G1.v.Mit_upregulated	GO:1901889	negative regulation of cell junction assembly	2/796	13/7799	0.388807	1	1	Itgb1bp1/Bcas3	2
pL.G1.v.Mit_upregulated	GO:1903077	negative regulation of protein localization to plasma membrane	2/796	13/7799	0.388807	1	1	Ap2m1/Tmem59	2
pL.G1.v.Mit_upregulated	GO:1903115	regulation of actin filament-based movement	2/796	13/7799	0.388807	1	1	Bin1/Sri	2
pL.G1.v.Mit_upregulated	GO:1903206	negative regulation of hydrogen peroxide-induced cell death	2/796	13/7799	0.388807	1	1	Fbxo7/Psap	2
pL.G1.v.Mit_upregulated	GO:1903214	regulation of protein targeting to mitochondrion	2/796	13/7799	0.388807	1	1	Cdkn2a/Atpif1	2
pL.G1.v.Mit_upregulated	GO:1903672	positive regulation of sprouting angiogenesis	2/796	13/7799	0.388807	1	1	Hmgb1/Jak1	2
pL.G1.v.Mit_upregulated	GO:1905332	positive regulation of morphogenesis of an epithelium	2/796	13/7799	0.388807	1	1	Mdk/Maged1	2
pL.G1.v.Mit_upregulated	GO:1990868	response to chemokine	2/796	13/7799	0.388807	1	1	Stk39/Wnk1	2
pL.G1.v.Mit_upregulated	GO:1990869	cellular response to chemokine	2/796	13/7799	0.388807	1	1	Stk39/Wnk1	2
pL.G1.v.Mit_upregulated	GO:2000114	regulation of establishment of cell polarity	2/796	13/7799	0.388807	1	1	Krit1/Bcas3	2
pL.G1.v.Mit_upregulated	GO:0001539	cilium or flagellum-dependent cell motility	4/796	31/7799	0.391304	1	1	Ddx4/Tex101/Ropn1l/Taf7l	4
pL.G1.v.Mit_upregulated	GO:0033013	tetrapyrrole metabolic process	4/796	31/7799	0.391304	1	1	Blvra/Pgrmc1/Abcb6/Atpif1	4
pL.G1.v.Mit_upregulated	GO:0060285	cilium-dependent cell motility	4/796	31/7799	0.391304	1	1	Ddx4/Tex101/Ropn1l/Taf7l	4
pL.G1.v.Mit_upregulated	GO:1901224	positive regulation of NIK/NF-kappaB signaling	4/796	31/7799	0.391304	1	1	Hmgb1/C1qtnf4/Nfat5/Ikbkg	4
pL.G1.v.Mit_upregulated	GO:1901606	alpha-amino acid catabolic process	4/796	31/7799	0.391304	1	1	Hibadh/Oat/Qdpr/Afmid	4
pL.G1.v.Mit_upregulated	GO:1903317	regulation of protein maturation	4/796	31/7799	0.391304	1	1	Sox4/Tmem59/Fmr1/Snx12	4
pL.G1.v.Mit_upregulated	GO:2000300	regulation of synaptic vesicle exocytosis	4/796	31/7799	0.391304	1	1	Snapin/Rab3a/Fmr1/Cspg5	4
pL.G1.v.Mit_upregulated	GO:0019079	viral genome replication	8/796	68/7799	0.391654	1	1	Fam111a/Vcp/Top2b/Pcbp2/Fmr1/Mphosph8/Fkbp6/Ppib	8
pL.G1.v.Mit_upregulated	GO:0042542	response to hydrogen peroxide	8/796	68/7799	0.391654	1	1	Foxp1/Stk25/Cdkn2a/Fbxo7/Zfp580/Psap/Top2b/Kdm6b	8
pL.G1.v.Mit_upregulated	GO:0019693	ribose phosphate metabolic process	21/796	191/7799	0.392816	1	1	Npr1/Aldoc/Atp5b/Nme4/Acot7/Cyc1/Hprt/Mlycd/Mfn1/Atp5j2/Ddit4/Vcp/Uqcc3/Atp5c1/Mcee/Nudt18/Atp5e/Mpc2/Atp5g3/Acot9/Taz	21
pL.G1.v.Mit_upregulated	GO:0002042	cell migration involved in sprouting angiogenesis	3/796	22/7799	0.392883	1	1	Itgb1bp1/Pik3r3/Mia3	3
pL.G1.v.Mit_upregulated	GO:0014009	glial cell proliferation	3/796	22/7799	0.392883	1	1	Dbi/Sox4/Ascl2	3
pL.G1.v.Mit_upregulated	GO:0015837	amine transport	3/796	22/7799	0.392883	1	1	Rab3a/Syt11/Arl6ip5	3
pL.G1.v.Mit_upregulated	GO:0042743	hydrogen peroxide metabolic process	3/796	22/7799	0.392883	1	1	Cyba/Gpx3/Prdx4	3
pL.G1.v.Mit_upregulated	GO:0043627	response to estrogen	3/796	22/7799	0.392883	1	1	Sfr1/Cited1/Bcas3	3
pL.G1.v.Mit_upregulated	GO:0045824	negative regulation of innate immune response	3/796	22/7799	0.392883	1	1	Rps19/Igf2/Susd4	3
pL.G1.v.Mit_upregulated	GO:0048168	regulation of neuronal synaptic plasticity	3/796	22/7799	0.392883	1	1	Rab3a/Nf1/Rab11a	3
pL.G1.v.Mit_upregulated	GO:0060688	regulation of morphogenesis of a branching structure	3/796	22/7799	0.392883	1	1	Mdk/Maged1/Fkbpl	3
pL.G1.v.Mit_upregulated	GO:1900026	positive regulation of substrate adhesion-dependent cell spreading	3/796	22/7799	0.392883	1	1	Rac3/Mdk/Cspg5	3
pL.G1.v.Mit_upregulated	GO:1902229	regulation of intrinsic apoptotic signaling pathway in response to DNA damage	3/796	22/7799	0.392883	1	1	Cdkn2d/Rpl26/Zfp385a	3
pL.G1.v.Mit_upregulated	GO:1903035	negative regulation of response to wounding	3/796	22/7799	0.392883	1	1	Cd9/Mdk/Ptprs	3
pL.G1.v.Mit_upregulated	GO:1903421	regulation of synaptic vesicle recycling	3/796	22/7799	0.392883	1	1	Ap2m1/Gripap1/Syt11	3
pL.G1.v.Mit_upregulated	GO:1904427	positive regulation of calcium ion transmembrane transport	3/796	22/7799	0.392883	1	1	Dbi/Tex101/Sri	3
pL.G1.v.Mit_upregulated	GO:1990748	cellular detoxification	3/796	22/7799	0.392883	1	1	Akr1a1/Gstm5/Esd	3
pL.G1.v.Mit_upregulated	GO:0010810	regulation of cell-substrate adhesion	10/796	87/7799	0.395552	1	1	Cdkn2a/Rac3/Itgb1bp1/Dapk3/Rasa1/Mdk/Nf1/Fbln1/Bcas3/Cspg5	10
pL.G1.v.Mit_upregulated	GO:0006626	protein targeting to mitochondrion	7/796	59/7799	0.397185	1	1	Cdkn2a/Ndufa13/Fbxo7/Fis1/Timm17b/Atpif1/Romo1	7
pL.G1.v.Mit_upregulated	GO:0120034	positive regulation of plasma membrane bounded cell projection assembly	7/796	59/7799	0.397185	1	1	Espn/Auts2/Mien1/Eps8l1/Cdc42/Bcas3/Fmr1	7
pL.G1.v.Mit_upregulated	GO:0010950	positive regulation of endopeptidase activity	9/796	78/7799	0.40147	1	1	Cdkn2a/Ndufa13/Ctsd/Fis1/Vcp/Bcap31/Psme1/Psme2/Arl6ip5	9
pL.G1.v.Mit_upregulated	GO:1901983	regulation of protein acetylation	6/796	50/7799	0.402979	1	1	Auts2/Taf7/Hint2/Sox4/Piwil2/Thap7	6
pL.G1.v.Mit_upregulated	GO:0030162	regulation of proteolysis	36/796	336/7799	0.403852	1	1	Pacsin3/Cdkn2a/Spint1/Ndufa13/Spop/Cstb/Araf/Hsp90ab1/Ubb/Ctsd/Sirt2/Fis1/Bin1/Vcp/Cdkn2d/Spint2/Rps7/Erlec1/Tmem59/Svbp/Bcap31/Atpif1/Edem2/Ddrgk1/Psme1/Igbp1/Os9/Serpinb6a/Psme2/Rpl23/Arl6ip5/Cst3/Fmr1/Snx12/Nedd8/Psmd10	36
pL.G1.v.Mit_upregulated	GO:0042274	ribosomal small subunit biogenesis	8/796	69/7799	0.407774	1	1	Rps2/Rps24/Rps7/Rps19/Rps27/Rps6/Snu13/Rpsa	8
pL.G1.v.Mit_upregulated	GO:0032990	cell part morphogenesis	35/796	327/7799	0.408443	1	1	Foxp1/Stk25/Cdh2/Rnf157/Auts2/Metrn/B4gat1/Grcc10/Poldip2/Hprt/Hsp90ab1/Ubb/Mfn1/Ntf5/Fis1/Efna4/Mdk/Xlr4b/Xlr3b/Flot1/Ndufs6/Ndn/Rab3a/Id1/Crabp2/Top2b/Cdc42/Epb41l3/Usp9x/Ptprs/Gbx2/Rhog/Rab11a/Cspg5/Prtg	35
pL.G1.v.Mit_upregulated	GO:0002832	negative regulation of response to biotic stimulus	5/796	41/7799	0.409036	1	1	Sirt2/Rps19/Igf2/Susd4/Pcbp2	5
pL.G1.v.Mit_upregulated	GO:0016064	immunoglobulin mediated immune response	5/796	41/7799	0.409036	1	1	C8g/Kmt5c/H2-Ab1/Susd4/Cd81	5
pL.G1.v.Mit_upregulated	GO:0019724	B cell mediated immunity	5/796	41/7799	0.409036	1	1	C8g/Kmt5c/H2-Ab1/Susd4/Cd81	5
pL.G1.v.Mit_upregulated	GO:0030968	endoplasmic reticulum unfolded protein response	5/796	41/7799	0.409036	1	1	Pdia6/Ccnd1/Ddrgk1/Dnajc3/Serp2	5
pL.G1.v.Mit_upregulated	GO:0098773	skin epidermis development	5/796	41/7799	0.409036	1	1	Dbi/Nf1/Gnas/Ctsl/Nsdhl	5
pL.G1.v.Mit_upregulated	GO:0051047	positive regulation of secretion	14/796	126/7799	0.410391	1	1	C1qtnf12/Oxct1/Sct/Cyba/Sox4/Rbp4/Sri/Rab3a/Rab34/Gnai2/Mpc2/Nmb/Pard6a/Atp6ap1	14
pL.G1.v.Mit_upregulated	GO:0007155	cell adhesion	42/796	395/7799	0.412348	1	1	Cd47/Igfbp2/Cdh2/Atp5b/Cd9/Cdkn2a/Rac3/Scarf2/Selenok/Clstn1/Ift74/Itgb1bp1/Cd63/Jak1/Pard3b/Vamp3/H2-Ab1/Sympk/Dapk3/Rasa1/Podxl2/Synj2bp/Mdk/Spint2/Sox4/Flot1/Nfat5/Cdc42/Igf2/Nf1/Mia3/Cd81/Ptprs/Fbln1/Bcas3/Wnk1/Itgb5/Gnas/Jam3/Cspg5/Rpsa/Prtg	42
pL.G1.v.Mit_upregulated	GO:1901701	cellular response to oxygen-containing compound	48/796	453/7799	0.412862	1	1	Fkbp1b/Rhox13/Foxp1/Id3/Stk25/Hmgb1/Cdkn2a/Ndufa13/C1qtnf12/Mbd5/Oxct1/Ucp2/Fbxo7/Lamtor4/Pik3r3/Sirt2/Fis1/Rgs10/Ddit4/Vcp/Zfp580/Psap/Tbx1/Sox4/Sri/Prkd1/B2m/Sipa1/Sesn3/Dcps/Rab34/Top2b/Akr1a1/Igf2/Ptpra/Sesn2/Romo1/Gnai2/Kdm6b/Hsp90b1/Mpc2/Rpl23/Esd/Gnas/Hmgn3/Lpin3/Stra8/Cib2	48
pL.G1.v.Mit_upregulated	GO:0006914	autophagy	29/796	270/7799	0.414057	1	1	Vps41/Hmgb1/Stx17/Snapin/Cdkn2a/Poldip2/Ctsd/Fbxo7/Aup1/Sirt2/Fis1/Vcp/Trim8/Prkd1/Sesn3/Stx12/Tmem59/Tex264/Sec22b/Atg10/Sesn2/Atpif1/Ikbkg/Ddrgk1/Syt11/Fundc2/Gabarap/Wdr6/Arfip2	29
pL.G1.v.Mit_upregulated	GO:0061919	process utilizing autophagic mechanism	29/796	270/7799	0.414057	1	1	Vps41/Hmgb1/Stx17/Snapin/Cdkn2a/Poldip2/Ctsd/Fbxo7/Aup1/Sirt2/Fis1/Vcp/Trim8/Prkd1/Sesn3/Stx12/Tmem59/Tex264/Sec22b/Atg10/Sesn2/Atpif1/Ikbkg/Ddrgk1/Syt11/Fundc2/Gabarap/Wdr6/Arfip2	29
pL.G1.v.Mit_upregulated	GO:0006304	DNA modification	7/796	60/7799	0.414545	1	1	Ddx4/Mael/Piwil2/Usp9x/Gnas/Mphosph8/Fkbp6	7
pL.G1.v.Mit_upregulated	GO:0002260	lymphocyte homeostasis	4/796	32/7799	0.415292	1	1	Lmo1/Ikbkg/Rps6/Tsc22d3	4
pL.G1.v.Mit_upregulated	GO:0031146	SCF-dependent proteasomal ubiquitin-dependent protein catabolic process	4/796	32/7799	0.415292	1	1	Amn1/Fbxw4/Fbxo6/Fbxo9	4
pL.G1.v.Mit_upregulated	GO:0038034	signal transduction in absence of ligand	4/796	32/7799	0.415292	1	1	Wwox/Dapk3/Nf1/Itm2b	4
pL.G1.v.Mit_upregulated	GO:0045843	negative regulation of striated muscle tissue development	4/796	32/7799	0.415292	1	1	Foxp1/Sirt2/Rbp4/Tsc22d3	4
pL.G1.v.Mit_upregulated	GO:0060048	cardiac muscle contraction	4/796	32/7799	0.415292	1	1	Fkbp1b/Bin1/Sri/Taz	4
pL.G1.v.Mit_upregulated	GO:0060291	long-term synaptic potentiation	4/796	32/7799	0.415292	1	1	Dbi/Snap47/Rab3a/Nf1	4
pL.G1.v.Mit_upregulated	GO:0070988	demethylation	4/796	32/7799	0.415292	1	1	Kdm5b/Usp9x/Kdm6b/Kdm5a	4
pL.G1.v.Mit_upregulated	GO:0097192	extrinsic apoptotic signaling pathway in absence of ligand	4/796	32/7799	0.415292	1	1	Wwox/Dapk3/Nf1/Itm2b	4
pL.G1.v.Mit_upregulated	GO:1902808	positive regulation of cell cycle G1/S phase transition	4/796	32/7799	0.415292	1	1	Ccnd2/Ccnd1/Ube2e2/Lsm10	4
pL.G1.v.Mit_upregulated	GO:0007006	mitochondrial membrane organization	9/796	79/7799	0.416581	1	1	Ndufa13/Adck1/Mfn1/Uqcc3/Apoo/Atpif1/Romo1/Apool/Taz	9
pL.G1.v.Mit_upregulated	GO:0007409	axonogenesis	20/796	184/7799	0.417768	1	1	Foxp1/Stk25/Cdh2/Auts2/Metrn/B4gat1/Grcc10/Hsp90ab1/Efna4/Flot1/Ndn/Rab3a/Crabp2/Top2b/Usp9x/Ptprs/Gbx2/Rhog/Rab11a/Prtg	20
pL.G1.v.Mit_upregulated	GO:0002718	regulation of cytokine production involved in immune response	3/796	23/7799	0.421446	1	1	Cuedc2/B2m/Cd81	3
pL.G1.v.Mit_upregulated	GO:0033866	nucleoside bisphosphate biosynthetic process	3/796	23/7799	0.421446	1	1	Acot7/Mlycd/Mpc2	3
pL.G1.v.Mit_upregulated	GO:0034030	ribonucleoside bisphosphate biosynthetic process	3/796	23/7799	0.421446	1	1	Acot7/Mlycd/Mpc2	3
pL.G1.v.Mit_upregulated	GO:0034033	purine nucleoside bisphosphate biosynthetic process	3/796	23/7799	0.421446	1	1	Acot7/Mlycd/Mpc2	3
pL.G1.v.Mit_upregulated	GO:0042509	regulation of tyrosine phosphorylation of STAT protein	3/796	23/7799	0.421446	1	1	Ggnbp2/Prmt2/Arl2bp	3
pL.G1.v.Mit_upregulated	GO:0045806	negative regulation of endocytosis	3/796	23/7799	0.421446	1	1	Pacsin3/Syt11/Fmr1	3
pL.G1.v.Mit_upregulated	GO:0051647	nucleus localization	3/796	23/7799	0.421446	1	1	Bin1/Cdc42/4932438A13Rik	3
pL.G1.v.Mit_upregulated	GO:0097237	cellular response to toxic substance	3/796	23/7799	0.421446	1	1	Akr1a1/Gstm5/Esd	3
pL.G1.v.Mit_upregulated	GO:0097352	autophagosome maturation	3/796	23/7799	0.421446	1	1	Stx17/Snapin/Vcp	3
pL.G1.v.Mit_upregulated	GO:1903018	regulation of glycoprotein metabolic process	3/796	23/7799	0.421446	1	1	Tmem59/Itm2b/Cst3	3
pL.G1.v.Mit_upregulated	GO:0034446	substrate adhesion-dependent cell spreading	6/796	51/7799	0.421893	1	1	Rac3/Itgb1bp1/Vamp3/Mdk/Fbln1/Cspg5	6
pL.G1.v.Mit_upregulated	GO:0045766	positive regulation of angiogenesis	6/796	51/7799	0.421893	1	1	Hmgb1/Jak1/Emc10/Mdk/Prkd1/Igf2	6
pL.G1.v.Mit_upregulated	GO:0007059	chromosome segregation	29/796	271/7799	0.422268	1	1	Syce1/Ccnb1ip1/Nipbl/Cenpq/Meioc/Anapc4/Ccne2/Sycp3/Mael/4930447C04Rik/M1ap/Sirt2/Terb1/Tex19.1/Tex12/Hfm1/Cenpk/Cdc6/Sycp1/Top2b/Usp9x/Spo11/Smc1b/Lcmt1/Bex4/Rec8/Rab11a/Ciao2a/Syce3	29
pL.G1.v.Mit_upregulated	GO:0002443	leukocyte mediated immunity	12/796	108/7799	0.423438	1	1	Hmgb1/C8g/Hprt/Kmt5c/H2-Ab1/Raet1e/B2m/H2-D1/H2-K1/Igf2/Susd4/Cd81	12
pL.G1.v.Mit_upregulated	GO:0015850	organic hydroxy compound transport	8/796	70/7799	0.423885	1	1	Kdm5b/Rbp4/Selenom/Stx12/Rab3a/Slc10a3/Acat2/Syt11	8
pL.G1.v.Mit_upregulated	GO:0035967	cellular response to topologically incorrect protein	8/796	70/7799	0.423885	1	1	Pdia6/Aup1/Ccnd1/Sdf2l1/Vcp/Ddrgk1/Dnajc3/Serp2	8
pL.G1.v.Mit_upregulated	GO:0098876	vesicle-mediated transport to the plasma membrane	8/796	70/7799	0.423885	1	1	Snap47/Clstn1/Vamp3/Gripap1/Krt18/Rab34/Chic2/Rab11a	8
pL.G1.v.Mit_upregulated	GO:0006413	translational initiation	10/796	89/7799	0.42409	1	1	Rps2/Eif4a2/Polr2g/Dazl/Rpl13a/Eif3i/Fmr1/Dnajc3/Eif4g3/Eif1b	10
pL.G1.v.Mit_upregulated	GO:0001662	behavioral fear response	2/796	14/7799	0.426052	1	1	Dbi/Mdk	2
pL.G1.v.Mit_upregulated	GO:0002052	positive regulation of neuroblast proliferation	2/796	14/7799	0.426052	1	1	Smarcd3/Dmrta2	2
pL.G1.v.Mit_upregulated	GO:0006584	catecholamine metabolic process	2/796	14/7799	0.426052	1	1	Npr1/Hprt	2
pL.G1.v.Mit_upregulated	GO:0006978	DNA damage response, signal transduction by p53 class mediator resulting in transcription of p21 class mediator	2/796	14/7799	0.426052	1	1	Rpl26/Zfp385a	2
pL.G1.v.Mit_upregulated	GO:0009712	catechol-containing compound metabolic process	2/796	14/7799	0.426052	1	1	Npr1/Hprt	2
pL.G1.v.Mit_upregulated	GO:0030149	sphingolipid catabolic process	2/796	14/7799	0.426052	1	1	Psap/Smpd1	2
pL.G1.v.Mit_upregulated	GO:0032288	myelin assembly	2/796	14/7799	0.426052	1	1	Cd9/Epb41l3	2
pL.G1.v.Mit_upregulated	GO:0032330	regulation of chondrocyte differentiation	2/796	14/7799	0.426052	1	1	Mdk/Chadl	2
pL.G1.v.Mit_upregulated	GO:0032607	interferon-alpha production	2/796	14/7799	0.426052	1	1	Hmgb1/Ptprs	2
pL.G1.v.Mit_upregulated	GO:0032924	activin receptor signaling pathway	2/796	14/7799	0.426052	1	1	Fkbp1a/Synj2bp	2
pL.G1.v.Mit_upregulated	GO:0035036	sperm-egg recognition	2/796	14/7799	0.426052	1	1	Cd9/Tex101	2
pL.G1.v.Mit_upregulated	GO:0035116	embryonic hindlimb morphogenesis	2/796	14/7799	0.426052	1	1	Msx1/Gnas	2
pL.G1.v.Mit_upregulated	GO:0042596	fear response	2/796	14/7799	0.426052	1	1	Dbi/Mdk	2
pL.G1.v.Mit_upregulated	GO:0042698	ovulation cycle	2/796	14/7799	0.426052	1	1	Sohlh2/Mdk	2
pL.G1.v.Mit_upregulated	GO:0043248	proteasome assembly	2/796	14/7799	0.426052	1	1	Sem1/Psmd10	2
pL.G1.v.Mit_upregulated	GO:0044331	cell-cell adhesion mediated by cadherin	2/796	14/7799	0.426052	1	1	Cdh2/Flot1	2
pL.G1.v.Mit_upregulated	GO:0045947	negative regulation of translational initiation	2/796	14/7799	0.426052	1	1	Rpl13a/Fmr1	2
pL.G1.v.Mit_upregulated	GO:0046466	membrane lipid catabolic process	2/796	14/7799	0.426052	1	1	Psap/Smpd1	2
pL.G1.v.Mit_upregulated	GO:0048246	macrophage chemotaxis	2/796	14/7799	0.426052	1	1	Mdk/Rpl13a	2
pL.G1.v.Mit_upregulated	GO:0050663	cytokine secretion	2/796	14/7799	0.426052	1	1	Ppp1r11/Syt11	2
pL.G1.v.Mit_upregulated	GO:0055022	negative regulation of cardiac muscle tissue growth	2/796	14/7799	0.426052	1	1	Foxp1/Rbp4	2
pL.G1.v.Mit_upregulated	GO:0061117	negative regulation of heart growth	2/796	14/7799	0.426052	1	1	Foxp1/Rbp4	2
pL.G1.v.Mit_upregulated	GO:0071243	cellular response to arsenic-containing substance	2/796	14/7799	0.426052	1	1	Vcp/Gsto2	2
pL.G1.v.Mit_upregulated	GO:0090322	regulation of superoxide metabolic process	2/796	14/7799	0.426052	1	1	Cyba/Gnai2	2
pL.G1.v.Mit_upregulated	GO:0097242	amyloid-beta clearance	2/796	14/7799	0.426052	1	1	Ifngr1/Rab11a	2
pL.G1.v.Mit_upregulated	GO:1900027	regulation of ruffle assembly	2/796	14/7799	0.426052	1	1	Eps8l1/Rhog	2
pL.G1.v.Mit_upregulated	GO:1900101	regulation of endoplasmic reticulum unfolded protein response	2/796	14/7799	0.426052	1	1	Pdia6/Ddrgk1	2
pL.G1.v.Mit_upregulated	GO:1902230	negative regulation of intrinsic apoptotic signaling pathway in response to DNA damage	2/796	14/7799	0.426052	1	1	Cdkn2d/Zfp385a	2
pL.G1.v.Mit_upregulated	GO:1903306	negative regulation of regulated secretory pathway	2/796	14/7799	0.426052	1	1	Gnai2/Fmr1	2
pL.G1.v.Mit_upregulated	GO:1903671	negative regulation of sprouting angiogenesis	2/796	14/7799	0.426052	1	1	Itgb1bp1/Synj2bp	2
pL.G1.v.Mit_upregulated	GO:0032386	regulation of intracellular transport	23/796	214/7799	0.429067	1	1	Oaz1/Nucb1/Cdkn2a/Thoc2/Itgb1bp1/Hsp90ab1/Fis1/Gripap1/Prkd1/Erlec1/Eipr1/Cdc42/Bcap31/Atpif1/Nf1/Edem2/Cd81/Os9/Bcas3/Snx12/Pkig/Oaz2/Emd	23
pL.G1.v.Mit_upregulated	GO:0006637	acyl-CoA metabolic process	5/796	42/7799	0.429983	1	1	Acot7/Mlycd/Mcee/Mpc2/Acot9	5
pL.G1.v.Mit_upregulated	GO:0019935	cyclic-nucleotide-mediated signaling	5/796	42/7799	0.429983	1	1	Npr1/Rnf157/Sct/Gnai2/Gnas	5
pL.G1.v.Mit_upregulated	GO:0035383	thioester metabolic process	5/796	42/7799	0.429983	1	1	Acot7/Mlycd/Mcee/Mpc2/Acot9	5
pL.G1.v.Mit_upregulated	GO:0042440	pigment metabolic process	5/796	42/7799	0.429983	1	1	Hprt/Blvra/Pgrmc1/Atpif1/Cited1	5
pL.G1.v.Mit_upregulated	GO:0042471	ear morphogenesis	5/796	42/7799	0.429983	1	1	Nipbl/Prkra/Tbx1/Msx1/Gbx2	5
pL.G1.v.Mit_upregulated	GO:1901137	carbohydrate derivative biosynthetic process	29/796	272/7799	0.430492	1	1	Npr1/Atp5b/Nme4/Pigp/Pgap4/Acot7/B4gat1/Cyc1/Hprt/Mlycd/Krtcap2/Atp5j2/Pigx/Sdf2l1/Pigyl/Vcp/Uqcc3/Atp5c1/Tmem59/Atp5e/Itm2b/Dad1/Mpc2/Atp5g3/Ap2a1/Sec1/Serp2/Taz/Rpn2	29
pL.G1.v.Mit_upregulated	GO:0031348	negative regulation of defense response	9/796	80/7799	0.43168	1	1	C1qtnf12/Cuedc2/Sirt2/Mdk/Rps19/Igf2/Susd4/Syt11/Pcbp2	9
pL.G1.v.Mit_upregulated	GO:1903305	regulation of regulated secretory pathway	7/796	61/7799	0.431866	1	1	Snapin/Doc2a/Rab3a/Gnai2/Syt11/Fmr1/Cspg5	7
pL.G1.v.Mit_upregulated	GO:0016049	cell growth	27/796	253/7799	0.433009	1	1	Foxp1/Cirbp/Rnf157/Cdkn2a/Auts2/Ndufa13/Clstn1/Hsp90ab1/Cgrrf1/Cdkn2d/Cyba/Sertad3/Ndn/Crabp2/Hdgfl2/Epb41l3/Sesn2/Prmt2/Usp9x/P3h1/Cd81/Ptprs/Tspyl2/Msx1/4932438A13Rik/Rab11a/Psmd10	27
pL.G1.v.Mit_upregulated	GO:0032787	monocarboxylic acid metabolic process	25/796	234/7799	0.435614	1	1	Dbi/Fads2/Aldoc/Hagh/Haghl/Acot7/Gamt/Mlycd/Ddit4/Aig1/Ilvbl/Ech1/Nit2/Gpat2/Ndufs6/Elovl1/Crabp2/Idh1/Akr1a1/H2-Ke6/Sesn2/Acat2/Mpc2/Slc25a17/Lpin3	25
pL.G1.v.Mit_upregulated	GO:1902275	regulation of chromatin organization	15/796	138/7799	0.438935	1	1	Nipbl/Auts2/Taf7/BC004004/Nsd1/Dmrtc2/Prkd1/Trip12/Piwil2/Igf2/Thap7/Ezhip/Fmr1/Mphosph8/Kdm5a	15
pL.G1.v.Mit_upregulated	GO:0048635	negative regulation of muscle organ development	4/796	33/7799	0.439062	1	1	Foxp1/Sirt2/Rbp4/Tsc22d3	4
pL.G1.v.Mit_upregulated	GO:1901862	negative regulation of muscle tissue development	4/796	33/7799	0.439062	1	1	Foxp1/Sirt2/Rbp4/Tsc22d3	4
pL.G1.v.Mit_upregulated	GO:0002703	regulation of leukocyte mediated immunity	8/796	71/7799	0.439961	1	1	Hmgb1/Kmt5c/B2m/H2-D1/H2-K1/Igf2/Susd4/Cd81	8
pL.G1.v.Mit_upregulated	GO:0010721	negative regulation of cell development	18/796	167/7799	0.440365	1	1	Foxp1/Dll3/Snapin/Ttc3/Thoc2/Itgb1bp1/Sirt2/B2m/H2-D1/Id1/H2-K1/Ascl2/Nf1/Ptprs/Fbln1/Fmr1/Dnajb11/Prtg	18
pL.G1.v.Mit_upregulated	GO:0007416	synapse assembly	6/796	52/7799	0.440725	1	1	Cdh2/Clstn1/Xlr4b/Xlr3b/Ptprs/Nptxr	6
pL.G1.v.Mit_upregulated	GO:0007612	learning	6/796	52/7799	0.440725	1	1	C1ql1/Pgrmc1/Sct/Nf1/Syt11/Uba6	6
pL.G1.v.Mit_upregulated	GO:0048771	tissue remodeling	6/796	52/7799	0.440725	1	1	Cdkn2a/P3h4/Mdk/Tbx1/Nf1/Atp6ap1	6
pL.G1.v.Mit_upregulated	GO:0010876	lipid localization	16/796	148/7799	0.443219	1	1	Dbi/Nme4/Prelid2/Kdm5b/Aup1/Psap/Rbp4/Selenom/Stx12/Abca3/Slc10a3/Acat2/Plin3/4932438A13Rik/Slc25a17/Nmb	16
pL.G1.v.Mit_upregulated	GO:0034614	cellular response to reactive oxygen species	9/796	81/7799	0.446747	1	1	Foxp1/Stk25/Cdkn2a/Fbxo7/Zfp580/Psap/Top2b/Romo1/Kdm6b	9
pL.G1.v.Mit_upregulated	GO:0048193	Golgi vesicle transport	23/796	216/7799	0.447572	1	1	Vps41/Stx17/Tmed4/Bcap29/Nrbp1/Vamp3/Rab6a/Arf5/Vcp/Yif1b/Copb2/Prkd1/Krt18/Sec22b/Rab34/Bcap31/Chic2/Mia3/Trappc3/Snx12/Copa/Tmed3/Trappc2	23
pL.G1.v.Mit_upregulated	GO:0001656	metanephros development	3/796	24/7799	0.44954	1	1	Id3/Nf1/Cited1	3
pL.G1.v.Mit_upregulated	GO:0009410	response to xenobiotic stimulus	3/796	24/7799	0.44954	1	1	Gsto2/Gstm5/Cryz	3
pL.G1.v.Mit_upregulated	GO:0009581	detection of external stimulus	3/796	24/7799	0.44954	1	1	Pde6d/Rbp4/Opn3	3
pL.G1.v.Mit_upregulated	GO:0009582	detection of abiotic stimulus	3/796	24/7799	0.44954	1	1	Pde6d/Rbp4/Opn3	3
pL.G1.v.Mit_upregulated	GO:0038179	neurotrophin signaling pathway	3/796	24/7799	0.44954	1	1	Ntf5/Ddit4/Ndn	3
pL.G1.v.Mit_upregulated	GO:0042168	heme metabolic process	3/796	24/7799	0.44954	1	1	Blvra/Pgrmc1/Atpif1	3
pL.G1.v.Mit_upregulated	GO:0045668	negative regulation of osteoblast differentiation	3/796	24/7799	0.44954	1	1	Id3/Id1/Cited1	3
pL.G1.v.Mit_upregulated	GO:0051899	membrane depolarization	3/796	24/7799	0.44954	1	1	Cdkn2a/B2m/Atpif1	3
pL.G1.v.Mit_upregulated	GO:0072088	nephron epithelium morphogenesis	3/796	24/7799	0.44954	1	1	Lzts2/Maged1/Cited1	3
pL.G1.v.Mit_upregulated	GO:2000649	regulation of sodium ion transmembrane transporter activity	3/796	24/7799	0.44954	1	1	Stk39/Fxyd5/Wnk1	3
pL.G1.v.Mit_upregulated	GO:0002697	regulation of immune effector process	15/796	139/7799	0.450446	1	1	Foxp1/Cd47/Hmgb1/Selenok/Kmt5c/Cuedc2/Rbp4/Rps19/B2m/H2-D1/H2-K1/Igf2/Susd4/Cd81/Pcbp2	15
pL.G1.v.Mit_upregulated	GO:0009117	nucleotide metabolic process	24/796	226/7799	0.45054	1	1	Npr1/Aldoc/Atp5b/Nme4/Acot7/Enpp5/Cyc1/Hprt/Mlycd/Mfn1/Atp5j2/Nt5m/Ddit4/Vcp/Uqcc3/Atp5c1/Mcee/Afmid/Nudt18/Atp5e/Mpc2/Atp5g3/Acot9/Taz	24
pL.G1.v.Mit_upregulated	GO:0006635	fatty acid beta-oxidation	5/796	43/7799	0.450773	1	1	Dbi/Mlycd/Sesn2/Acat2/Slc25a17	5
pL.G1.v.Mit_upregulated	GO:0098840	protein transport along microtubule	5/796	43/7799	0.450773	1	1	Ift74/Klc3/Hspb11/Dync2li1/Ift43	5
pL.G1.v.Mit_upregulated	GO:0099118	microtubule-based protein transport	5/796	43/7799	0.450773	1	1	Ift74/Klc3/Hspb11/Dync2li1/Ift43	5
pL.G1.v.Mit_upregulated	GO:0061564	axon development	22/796	207/7799	0.453907	1	1	Fkbp1b/Foxp1/Stk25/Cdh2/Auts2/Metrn/B4gat1/Grcc10/Hsp90ab1/Efna4/Flot1/Ndn/Rab3a/Svbp/Crabp2/Top2b/Usp9x/Ptprs/Gbx2/Rhog/Rab11a/Prtg	22
pL.G1.v.Mit_upregulated	GO:0001667	ameboidal-type cell migration	19/796	178/7799	0.454273	1	1	Hmgb1/Atp5b/Krit1/Itgb1bp1/Cd63/Pik3r3/Emc10/Synj2bp/Zfp580/Tbx1/Prkd1/Svbp/Igf2/Nf1/Mia3/Bcas3/Gbx2/Nrtn/Rab11a	19
pL.G1.v.Mit_upregulated	GO:0007272	ensheathment of neurons	8/796	72/7799	0.455976	1	1	Cdh2/Cd9/Sirt2/Psap/Epb41l3/Nf1/Jam3/Nab1	8
pL.G1.v.Mit_upregulated	GO:0008366	axon ensheathment	8/796	72/7799	0.455976	1	1	Cdh2/Cd9/Sirt2/Psap/Epb41l3/Nf1/Jam3/Nab1	8
pL.G1.v.Mit_upregulated	GO:0042552	myelination	8/796	72/7799	0.455976	1	1	Cdh2/Cd9/Sirt2/Psap/Epb41l3/Nf1/Jam3/Nab1	8
pL.G1.v.Mit_upregulated	GO:1901989	positive regulation of cell cycle phase transition	8/796	72/7799	0.455976	1	1	Anapc4/Smarcd3/Ccnd2/Ccnd1/Ube2e2/Lsm10/Dtl/Rab11a	8
pL.G1.v.Mit_upregulated	GO:0031589	cell-substrate adhesion	14/796	130/7799	0.458116	1	1	Cdkn2a/Rac3/Itgb1bp1/Cd63/Vamp3/Dapk3/Rasa1/Mdk/Nf1/Fbln1/Bcas3/Itgb5/Jam3/Cspg5	14
pL.G1.v.Mit_upregulated	GO:0055086	nucleobase-containing small molecule metabolic process	28/796	266/7799	0.461087	1	1	Macrod2/Npr1/Aldoc/Atp5b/Nme4/Acot7/Enpp5/Gamt/Cyc1/Hprt/Mlycd/Mfn1/Atp5j2/Nt5m/Ddit4/Vcp/Uqcc3/Atp5c1/Mcee/Afmid/Macrod1/Nudt18/Atp5e/Mpc2/Atp5g3/Acot9/Taz/Uckl1	28
pL.G1.v.Mit_upregulated	GO:0030324	lung development	9/796	82/7799	0.46176	1	1	Foxp1/Hmgb1/Phf14/Rbp4/Rab3a/Id1/Cdc42/Hspb11/Rpl13a	9
pL.G1.v.Mit_upregulated	GO:0001893	maternal placenta development	2/796	15/7799	0.462071	1	1	Il11ra1/Ctsl	2
pL.G1.v.Mit_upregulated	GO:0002209	behavioral defense response	2/796	15/7799	0.462071	1	1	Dbi/Mdk	2
pL.G1.v.Mit_upregulated	GO:0006308	DNA catabolic process	2/796	15/7799	0.462071	1	1	Cdkn2a/Spo11	2
pL.G1.v.Mit_upregulated	GO:0006734	NADH metabolic process	2/796	15/7799	0.462071	1	1	Vcp/Idh3g	2
pL.G1.v.Mit_upregulated	GO:0015800	acidic amino acid transport	2/796	15/7799	0.462071	1	1	Nf1/Arl6ip5	2
pL.G1.v.Mit_upregulated	GO:0021515	cell differentiation in spinal cord	2/796	15/7799	0.462071	1	1	Sox4/Lmo4	2
pL.G1.v.Mit_upregulated	GO:0022011	myelination in peripheral nervous system	2/796	15/7799	0.462071	1	1	Sirt2/Nf1	2
pL.G1.v.Mit_upregulated	GO:0030500	regulation of bone mineralization	2/796	15/7799	0.462071	1	1	Atraid/Mia3	2
pL.G1.v.Mit_upregulated	GO:0032292	peripheral nervous system axon ensheathment	2/796	15/7799	0.462071	1	1	Sirt2/Nf1	2
pL.G1.v.Mit_upregulated	GO:0032615	interleukin-12 production	2/796	15/7799	0.462071	1	1	Cd47/Mdk	2
pL.G1.v.Mit_upregulated	GO:0032885	regulation of polysaccharide biosynthetic process	2/796	15/7799	0.462071	1	1	Igf2/Ap2a1	2
pL.G1.v.Mit_upregulated	GO:0033137	negative regulation of peptidyl-serine phosphorylation	2/796	15/7799	0.462071	1	1	Ggnbp2/Ddit4	2
pL.G1.v.Mit_upregulated	GO:0035089	establishment of apical/basal cell polarity	2/796	15/7799	0.462071	1	1	Syne4/Crb3	2
pL.G1.v.Mit_upregulated	GO:0035384	thioester biosynthetic process	2/796	15/7799	0.462071	1	1	Mlycd/Mpc2	2
pL.G1.v.Mit_upregulated	GO:0042446	hormone biosynthetic process	2/796	15/7799	0.462071	1	1	H2-Ke6/Igf2	2
pL.G1.v.Mit_upregulated	GO:0042772	DNA damage response, signal transduction resulting in transcription	2/796	15/7799	0.462071	1	1	Rpl26/Zfp385a	2
pL.G1.v.Mit_upregulated	GO:0043551	regulation of phosphatidylinositol 3-kinase activity	2/796	15/7799	0.462071	1	1	Pik3r3/Cdc42	2
pL.G1.v.Mit_upregulated	GO:0045214	sarcomere organization	2/796	15/7799	0.462071	1	1	Foxp1/Csrp1	2
pL.G1.v.Mit_upregulated	GO:0045494	photoreceptor cell maintenance	2/796	15/7799	0.462071	1	1	Iqcb1/Cib2	2
pL.G1.v.Mit_upregulated	GO:0046823	negative regulation of nucleocytoplasmic transport	2/796	15/7799	0.462071	1	1	Nf1/Pkig	2
pL.G1.v.Mit_upregulated	GO:0048668	collateral sprouting	2/796	15/7799	0.462071	1	1	Crabp2/Ptprs	2
pL.G1.v.Mit_upregulated	GO:0051016	barbed-end actin filament capping	2/796	15/7799	0.462071	1	1	Capzb/Mphosph8	2
pL.G1.v.Mit_upregulated	GO:0070306	lens fiber cell differentiation	2/796	15/7799	0.462071	1	1	Tdrd7/Cdkn1c	2
pL.G1.v.Mit_upregulated	GO:0070873	regulation of glycogen metabolic process	2/796	15/7799	0.462071	1	1	Hmgb1/Igf2	2
pL.G1.v.Mit_upregulated	GO:0071616	acyl-CoA biosynthetic process	2/796	15/7799	0.462071	1	1	Mlycd/Mpc2	2
pL.G1.v.Mit_upregulated	GO:0071622	regulation of granulocyte chemotaxis	2/796	15/7799	0.462071	1	1	Mdk/Jam3	2
pL.G1.v.Mit_upregulated	GO:0097106	postsynaptic density organization	2/796	15/7799	0.462071	1	1	Cdh2/Ptprs	2
pL.G1.v.Mit_upregulated	GO:0098926	postsynaptic signal transduction	2/796	15/7799	0.462071	1	1	Rgs10/Gnai2	2
pL.G1.v.Mit_upregulated	GO:1904376	negative regulation of protein localization to cell periphery	2/796	15/7799	0.462071	1	1	Ap2m1/Tmem59	2
pL.G1.v.Mit_upregulated	GO:2001169	regulation of ATP biosynthetic process	2/796	15/7799	0.462071	1	1	Vcp/Taz	2
pL.G1.v.Mit_upregulated	GO:2001224	positive regulation of neuron migration	2/796	15/7799	0.462071	1	1	Nipbl/Mdk	2
pL.G1.v.Mit_upregulated	GO:0014015	positive regulation of gliogenesis	4/796	34/7799	0.462544	1	1	Spint1/Bin1/Mdk/Ptpra	4
pL.G1.v.Mit_upregulated	GO:0042982	amyloid precursor protein metabolic process	4/796	34/7799	0.462544	1	1	Fkbp1a/Ifngr1/Bin1/Itm2b	4
pL.G1.v.Mit_upregulated	GO:0051149	positive regulation of muscle cell differentiation	4/796	34/7799	0.462544	1	1	Smarcd3/Tbx1/Flot1/Olfm2	4
pL.G1.v.Mit_upregulated	GO:0061180	mammary gland epithelium development	4/796	34/7799	0.462544	1	1	Cdkn2a/Kdm5b/Ccnd1/Msx1	4
pL.G1.v.Mit_upregulated	GO:0070665	positive regulation of leukocyte proliferation	4/796	34/7799	0.462544	1	1	Igfbp2/Selenok/Igf2/Cd81	4
pL.G1.v.Mit_upregulated	GO:1901987	regulation of cell cycle phase transition	22/796	208/7799	0.463366	1	1	Cirbp/Cdkn2a/Anapc4/Smarcd3/Ccnd2/Fbxo7/Ccnd1/Cdkn2d/Nae1/Sox4/Cdc6/Babam1/Ube2e2/Lsm10/Dtl/Prmt2/Psme1/Psme2/Lcmt1/Rpl26/Cdkn1c/Rab11a	22
pL.G1.v.Mit_upregulated	GO:0016236	macroautophagy	16/796	150/7799	0.465464	1	1	Vps41/Stx17/Snapin/Poldip2/Ctsd/Aup1/Vcp/Sesn3/Stx12/Tex264/Sec22b/Atg10/Sesn2/Ikbkg/Ddrgk1/Gabarap	16
pL.G1.v.Mit_upregulated	GO:0051348	negative regulation of transferase activity	16/796	150/7799	0.465464	1	1	Cdkn2a/Eif4a2/Taf7/Ggnbp2/Itgb1bp1/Fbxo7/Rps7/Dbndd2/Nf1/Smpd1/Rpl23/Wnk1/Cdkn1c/Pkig/Dnajc3/Inca1	16
pL.G1.v.Mit_upregulated	GO:0006814	sodium ion transport	7/796	63/7799	0.466272	1	1	Commd3/Stk39/Slc6a8/Fxyd5/Wnk1/Gnas/Maged2	7
pL.G1.v.Mit_upregulated	GO:0009266	response to temperature stimulus	7/796	63/7799	0.466272	1	1	Cirbp/Slc25a27/Hsp90ab1/Ucp2/Vcp/Nf1/Dnajc3	7
pL.G1.v.Mit_upregulated	GO:0071901	negative regulation of protein serine/threonine kinase activity	7/796	63/7799	0.466272	1	1	Cdkn2a/Fbxo7/Nf1/Smpd1/Cdkn1c/Pkig/Inca1	7
pL.G1.v.Mit_upregulated	GO:0032388	positive regulation of intracellular transport	13/796	121/7799	0.466298	1	1	Oaz1/Itgb1bp1/Hsp90ab1/Fis1/Prkd1/Eipr1/Cdc42/Bcap31/Edem2/Cd81/Bcas3/Oaz2/Emd	13
pL.G1.v.Mit_upregulated	GO:0043433	negative regulation of DNA-binding transcription factor activity	10/796	92/7799	0.466755	1	1	Id3/Cdkn2a/Hes6/Spop/Sri/Ndn/Id1/Prmt2/Commd7/Psmd10	10
pL.G1.v.Mit_upregulated	GO:0048858	cell projection morphogenesis	32/796	306/7799	0.470016	1	1	Foxp1/Stk25/Cdh2/Rnf157/Auts2/Metrn/B4gat1/Grcc10/Hprt/Hsp90ab1/Ubb/Mfn1/Ntf5/Efna4/Mdk/Xlr4b/Xlr3b/Flot1/Ndn/Rab3a/Id1/Crabp2/Top2b/Cdc42/Epb41l3/Usp9x/Ptprs/Gbx2/Rhog/Rab11a/Cspg5/Prtg	32
pL.G1.v.Mit_upregulated	GO:0001101	response to acid chemical	5/796	44/7799	0.471359	1	1	Lamtor4/Sipa1/Sesn3/Sesn2/Glrb	5
pL.G1.v.Mit_upregulated	GO:0016079	synaptic vesicle exocytosis	5/796	44/7799	0.471359	1	1	Snap47/Snapin/Rab3a/Fmr1/Cspg5	5
pL.G1.v.Mit_upregulated	GO:0043535	regulation of blood vessel endothelial cell migration	5/796	44/7799	0.471359	1	1	Atp5b/Itgb1bp1/Prkd1/Igf2/Nf1	5
pL.G1.v.Mit_upregulated	GO:1903038	negative regulation of leukocyte cell-cell adhesion	5/796	44/7799	0.471359	1	1	Cdkn2a/H2-Ab1/Mdk/Mia3/Wnk1	5
pL.G1.v.Mit_upregulated	GO:0007420	brain development	29/796	277/7799	0.471686	1	1	Dbi/Macrod2/Nipbl/Cdh2/Rac3/Mboat7/Grcc10/Hprt/Ubb/Ddit4/Mdk/Sct/Psap/B2m/Pbx2/Abcb6/Top2b/Dmrta2/Nf1/Cited1/Usp9x/Kdm6b/Ssbp3/Bptf/Ptprs/Hspg2/Msx1/Gbx2/Uba6	29
pL.G1.v.Mit_upregulated	GO:0051101	regulation of DNA binding	8/796	73/7799	0.471907	1	1	Nipbl/Sirt2/Nsd1/Calm1/Sri/Id1/Ddrgk1/Msx1	8
pL.G1.v.Mit_upregulated	GO:0006839	mitochondrial transport	15/796	141/7799	0.473411	1	1	Atp5b/Cdkn2a/Ndufa13/Cyc1/Ucp2/Atp5j2/Fbxo7/Fis1/Atp5c1/Timm17b/Atpif1/Romo1/Mpc2/Slc25a23/Smdt1	15
pL.G1.v.Mit_upregulated	GO:0044092	negative regulation of molecular function	50/796	482/7799	0.473922	1	1	Fkbp1b/Oaz1/Id3/Gchfr/Cdkn2a/Spint1/Sfi1/Eif4a2/Taf7/Hes6/Fkbp1a/Spop/Ggnbp2/Cstb/Itgb1bp1/Stk39/Fbxo7/Sympk/Bin1/Cdkn2d/Spint2/Rps7/Sri/Dbndd2/Bod1l/B2m/Ppp1r11/Ndn/Id1/Atpif1/Prmt2/Nf1/Commd7/Gnai2/Igbp1/Smpd1/Serpinb6a/Msx1/Bcas3/Rpl23/Wnk1/Cst3/Fmr1/Cdkn1c/Pkig/Kdm5a/Dnajc3/Inca1/Oaz2/Psmd10	50
pL.G1.v.Mit_upregulated	GO:0030323	respiratory tube development	9/796	83/7799	0.476699	1	1	Foxp1/Hmgb1/Phf14/Rbp4/Rab3a/Id1/Cdc42/Hspb11/Rpl13a	9
pL.G1.v.Mit_upregulated	GO:1903900	regulation of viral life cycle	9/796	83/7799	0.476699	1	1	Fam111a/Trim26/Trim8/Top2b/Fmr1/Mphosph8/Fkbp6/Ppib/Trim35	9
pL.G1.v.Mit_upregulated	GO:0014032	neural crest cell development	3/796	25/7799	0.477061	1	1	Tbx1/Gbx2/Nrtn	3
pL.G1.v.Mit_upregulated	GO:0033522	histone H2A ubiquitination	3/796	25/7799	0.477061	1	1	Ddb2/Ube2a/Trip12	3
pL.G1.v.Mit_upregulated	GO:0043536	positive regulation of blood vessel endothelial cell migration	3/796	25/7799	0.477061	1	1	Atp5b/Prkd1/Igf2	3
pL.G1.v.Mit_upregulated	GO:0045912	negative regulation of carbohydrate metabolic process	3/796	25/7799	0.477061	1	1	C1qtnf12/Ddit4/Ap2a1	3
pL.G1.v.Mit_upregulated	GO:0060425	lung morphogenesis	3/796	25/7799	0.477061	1	1	Id1/Cdc42/Rpl13a	3
pL.G1.v.Mit_upregulated	GO:0071514	genetic imprinting	3/796	25/7799	0.477061	1	1	Ndn/Gnas/Cdkn1c	3
pL.G1.v.Mit_upregulated	GO:0072028	nephron morphogenesis	3/796	25/7799	0.477061	1	1	Lzts2/Maged1/Cited1	3
pL.G1.v.Mit_upregulated	GO:0000422	autophagy of mitochondrion	6/796	54/7799	0.477988	1	1	Cdkn2a/Fbxo7/Fis1/Atpif1/Fundc2/Gabarap	6
pL.G1.v.Mit_upregulated	GO:0019395	fatty acid oxidation	6/796	54/7799	0.477988	1	1	Dbi/Mlycd/Ilvbl/Sesn2/Acat2/Slc25a17	6
pL.G1.v.Mit_upregulated	GO:0034440	lipid oxidation	6/796	54/7799	0.477988	1	1	Dbi/Mlycd/Ilvbl/Sesn2/Acat2/Slc25a17	6
pL.G1.v.Mit_upregulated	GO:0045069	regulation of viral genome replication	6/796	54/7799	0.477988	1	1	Fam111a/Top2b/Fmr1/Mphosph8/Fkbp6/Ppib	6
pL.G1.v.Mit_upregulated	GO:0061726	mitochondrion disassembly	6/796	54/7799	0.477988	1	1	Cdkn2a/Fbxo7/Fis1/Atpif1/Fundc2/Gabarap	6
pL.G1.v.Mit_upregulated	GO:0045087	innate immune response	21/796	200/7799	0.479845	1	1	Cd47/Hmgb1/C8g/Vamp3/H2-Ab1/Dapk3/Trim26/Trim8/Cyba/Rps19/Prkd1/B2m/Cdc42/Igf2/Susd4/Cited1/Rpl13a/Pcbp2/Fbxo9/Trim35/Ankhd1	21
pL.G1.v.Mit_upregulated	GO:0035107	appendage morphogenesis	7/796	64/7799	0.483297	1	1	Nipbl/Fbxw4/Sox4/Pbx2/Crabp2/Msx1/Gnas	7
pL.G1.v.Mit_upregulated	GO:0035108	limb morphogenesis	7/796	64/7799	0.483297	1	1	Nipbl/Fbxw4/Sox4/Pbx2/Crabp2/Msx1/Gnas	7
pL.G1.v.Mit_upregulated	GO:0070663	regulation of leukocyte proliferation	7/796	64/7799	0.483297	1	1	Igfbp2/Lmo1/Cdkn2a/Selenok/H2-Ab1/Igf2/Cd81	7
pL.G1.v.Mit_upregulated	GO:0002062	chondrocyte differentiation	4/796	35/7799	0.48567	1	1	Mdk/Mia3/Hspg2/Chadl	4
pL.G1.v.Mit_upregulated	GO:0035725	sodium ion transmembrane transport	4/796	35/7799	0.48567	1	1	Stk39/Slc6a8/Fxyd5/Wnk1	4
pL.G1.v.Mit_upregulated	GO:0043266	regulation of potassium ion transport	4/796	35/7799	0.48567	1	1	Stk39/Cd63/Bin1/Wnk1	4
pL.G1.v.Mit_upregulated	GO:0043388	positive regulation of DNA binding	4/796	35/7799	0.48567	1	1	Nipbl/Sirt2/Calm1/Ddrgk1	4
pL.G1.v.Mit_upregulated	GO:0048708	astrocyte differentiation	4/796	35/7799	0.48567	1	1	Dll3/Ifngr1/Bin1/Nf1	4
pL.G1.v.Mit_upregulated	GO:0098739	import across plasma membrane	4/796	35/7799	0.48567	1	1	Slc46a1/Wnk1/Arl6ip5/Slc39a4	4
pL.G1.v.Mit_upregulated	GO:0006753	nucleoside phosphate metabolic process	24/796	230/7799	0.486712	1	1	Npr1/Aldoc/Atp5b/Nme4/Acot7/Enpp5/Cyc1/Hprt/Mlycd/Mfn1/Atp5j2/Nt5m/Ddit4/Vcp/Uqcc3/Atp5c1/Mcee/Afmid/Nudt18/Atp5e/Mpc2/Atp5g3/Acot9/Taz	24
pL.G1.v.Mit_upregulated	GO:0045931	positive regulation of mitotic cell cycle	12/796	113/7799	0.487884	1	1	Nipbl/Hmgb1/Anapc4/Smarcd3/Poldip2/Ccnd2/Ccnd1/Ube2e2/Igf2/Lsm10/Dtl/Rab11a	12
pL.G1.v.Mit_upregulated	GO:0072593	reactive oxygen species metabolic process	13/796	123/7799	0.490903	1	1	Cd47/Ndufa13/Sirt2/Ddit4/Cyba/Gpx3/Ndufs1/Sesn2/Atpif1/Romo1/Gnai2/Prdx4/Eef1a1	13
pL.G1.v.Mit_upregulated	GO:0001558	regulation of cell growth	22/796	211/7799	0.49166	1	1	Foxp1/Cirbp/Rnf157/Cdkn2a/Ndufa13/Clstn1/Cgrrf1/Cdkn2d/Cyba/Sertad3/Crabp2/Hdgfl2/Epb41l3/Sesn2/P3h1/Cd81/Ptprs/Tspyl2/Msx1/4932438A13Rik/Rab11a/Psmd10	22
pL.G1.v.Mit_upregulated	GO:0031503	protein-containing complex localization	18/796	172/7799	0.49261	1	1	Snap47/Snapin/Thoc2/Sarnp/Clstn1/Ift74/Sirt2/Ap2m1/Gripap1/Ddx25/Synj2bp/Sem1/Klc3/Hspb11/Dync2li1/Ift43/Rab11a/Nptxr	18
pL.G1.v.Mit_upregulated	GO:0030326	embryonic limb morphogenesis	6/796	55/7799	0.496348	1	1	Nipbl/Fbxw4/Pbx2/Crabp2/Msx1/Gnas	6
pL.G1.v.Mit_upregulated	GO:0035113	embryonic appendage morphogenesis	6/796	55/7799	0.496348	1	1	Nipbl/Fbxw4/Pbx2/Crabp2/Msx1/Gnas	6
pL.G1.v.Mit_upregulated	GO:1905477	positive regulation of protein localization to membrane	6/796	55/7799	0.496348	1	1	Itgb1bp1/Fis1/Pgrmc1/Cd81/Rhog/Rab11a	6
pL.G1.v.Mit_upregulated	GO:0002704	negative regulation of leukocyte mediated immunity	2/796	16/7799	0.496726	1	1	Igf2/Susd4	2
pL.G1.v.Mit_upregulated	GO:0010830	regulation of myotube differentiation	2/796	16/7799	0.496726	1	1	Tbx1/Flot1	2
pL.G1.v.Mit_upregulated	GO:0021955	central nervous system neuron axonogenesis	2/796	16/7799	0.496726	1	1	Grcc10/Hsp90ab1	2
pL.G1.v.Mit_upregulated	GO:0030150	protein import into mitochondrial matrix	2/796	16/7799	0.496726	1	1	Timm17b/Romo1	2
pL.G1.v.Mit_upregulated	GO:0030859	polarized epithelial cell differentiation	2/796	16/7799	0.496726	1	1	Syne4/Crb3	2
pL.G1.v.Mit_upregulated	GO:0032878	regulation of establishment or maintenance of cell polarity	2/796	16/7799	0.496726	1	1	Krit1/Bcas3	2
pL.G1.v.Mit_upregulated	GO:0034105	positive regulation of tissue remodeling	2/796	16/7799	0.496726	1	1	Cdkn2a/Atp6ap1	2
pL.G1.v.Mit_upregulated	GO:0044788	modulation by host of viral process	2/796	16/7799	0.496726	1	1	Fmr1/Ppib	2
pL.G1.v.Mit_upregulated	GO:0045920	negative regulation of exocytosis	2/796	16/7799	0.496726	1	1	Gnai2/Fmr1	2
pL.G1.v.Mit_upregulated	GO:0048261	negative regulation of receptor-mediated endocytosis	2/796	16/7799	0.496726	1	1	Syt11/Fmr1	2
pL.G1.v.Mit_upregulated	GO:0048490	anterograde synaptic vesicle transport	2/796	16/7799	0.496726	1	1	Snapin/Bloc1s1	2
pL.G1.v.Mit_upregulated	GO:0050931	pigment cell differentiation	2/796	16/7799	0.496726	1	1	Cd63/Cited1	2
pL.G1.v.Mit_upregulated	GO:0061162	establishment of monopolar cell polarity	2/796	16/7799	0.496726	1	1	Syne4/Crb3	2
pL.G1.v.Mit_upregulated	GO:0061339	establishment or maintenance of monopolar cell polarity	2/796	16/7799	0.496726	1	1	Syne4/Crb3	2
pL.G1.v.Mit_upregulated	GO:0086003	cardiac muscle cell contraction	2/796	16/7799	0.496726	1	1	Bin1/Sri	2
pL.G1.v.Mit_upregulated	GO:0090140	regulation of mitochondrial fission	2/796	16/7799	0.496726	1	1	Mfn1/Fis1	2
pL.G1.v.Mit_upregulated	GO:0090313	regulation of protein targeting to membrane	2/796	16/7799	0.496726	1	1	Itgb1bp1/Fis1	2
pL.G1.v.Mit_upregulated	GO:0098884	postsynaptic neurotransmitter receptor internalization	2/796	16/7799	0.496726	1	1	Sirt2/Ap2m1	2
pL.G1.v.Mit_upregulated	GO:0099514	synaptic vesicle cytoskeletal transport	2/796	16/7799	0.496726	1	1	Snapin/Bloc1s1	2
pL.G1.v.Mit_upregulated	GO:0099517	synaptic vesicle transport along microtubule	2/796	16/7799	0.496726	1	1	Snapin/Bloc1s1	2
pL.G1.v.Mit_upregulated	GO:0140239	postsynaptic endocytosis	2/796	16/7799	0.496726	1	1	Sirt2/Ap2m1	2
pL.G1.v.Mit_upregulated	GO:1900242	regulation of synaptic vesicle endocytosis	2/796	16/7799	0.496726	1	1	Ap2m1/Syt11	2
pL.G1.v.Mit_upregulated	GO:1901658	glycosyl compound catabolic process	2/796	16/7799	0.496726	1	1	Hprt/Nudt18	2
pL.G1.v.Mit_upregulated	GO:1903599	positive regulation of autophagy of mitochondrion	2/796	16/7799	0.496726	1	1	Fbxo7/Atpif1	2
pL.G1.v.Mit_upregulated	GO:2000826	regulation of heart morphogenesis	2/796	16/7799	0.496726	1	1	Tbx1/Gng5	2
pL.G1.v.Mit_upregulated	GO:0009895	negative regulation of catabolic process	20/796	192/7799	0.497046	1	1	Dbi/Cirbp/Cdkn2a/Meioc/Atraid/Poldip2/Hsp90ab1/Sirt2/Ddit4/Rps7/Erlec1/Dazl/Sec22b/Ddrgk1/Os9/Rpl23/Cst3/Fmr1/Snx12/Wdr6	20
pL.G1.v.Mit_upregulated	GO:0051090	regulation of DNA-binding transcription factor activity	20/796	192/7799	0.497046	1	1	Id3/Cdkn2a/Hes6/Spop/4930447C04Rik/Trim26/Trim8/Sri/Prkd1/Flot1/Ndn/Id1/Prmt2/Ikbkg/Commd7/Ddrgk1/Bex2/Kdm5a/Hmgn3/Psmd10	20
pL.G1.v.Mit_upregulated	GO:0051241	negative regulation of multicellular organismal process	49/796	476/7799	0.49787	1	1	Fkbp1b/Foxp1/Dll3/Id3/Acot13/Snapin/Cd9/Cdkn2a/Ttc3/Thoc2/Krit1/Phf14/Itgb1bp1/Stk39/Ifngr1/Hsp90ab1/Cd63/Fbxo7/Cuedc2/Sirt2/Bin1/Synj2bp/Mdk/Sct/Cyba/Rbp4/Sri/Rps19/B2m/Ppp1r11/H2-D1/Id1/H2-K1/Svbp/Ascl2/Nf1/Gnai2/Cited1/Syt11/Ptprs/Prdx4/Wnk1/Fmr1/Gnas/Gfra4/Chadl/Dnajb11/Prtg/Tsc22d3	49
pL.G1.v.Mit_upregulated	GO:0007041	lysosomal transport	7/796	65/7799	0.500168	1	1	Vps41/Snapin/Rnf157/Bin1/Vcp/Psap/Rab34	7
pL.G1.v.Mit_upregulated	GO:0010389	regulation of G2/M transition of mitotic cell cycle	7/796	65/7799	0.500168	1	1	Cdkn2a/Smarcd3/Ccnd1/Nae1/Cdc6/Dtl/Rab11a	7
pL.G1.v.Mit_upregulated	GO:0048469	cell maturation	7/796	65/7799	0.500168	1	1	Rac3/C1ql1/Sirt2/Ropn1l/Dazl/Rec8/Cdkn1c	7
pL.G1.v.Mit_upregulated	GO:0062197	cellular response to chemical stress	18/796	173/7799	0.502977	1	1	Foxp1/Stk25/Cdkn2a/Stk39/Prkra/Fbxo7/Sirt2/Zfp580/Psap/Prkd1/Top2b/Sesn2/Romo1/Kdm6b/Serpinb6a/Zfp622/Arl6ip5/Slc25a23	18
pL.G1.v.Mit_upregulated	GO:0051147	regulation of muscle cell differentiation	8/796	75/7799	0.503425	1	1	Foxp1/Smarcd3/Tbx1/Flot1/Igf2/Msx1/Olfm2/Rbpms2	8
pL.G1.v.Mit_upregulated	GO:0000271	polysaccharide biosynthetic process	3/796	26/7799	0.503924	1	1	Gyg/Igf2/Ap2a1	3
pL.G1.v.Mit_upregulated	GO:0003208	cardiac ventricle morphogenesis	3/796	26/7799	0.503924	1	1	Smarcd3/Fkbp1a/Sox4	3
pL.G1.v.Mit_upregulated	GO:0006099	tricarboxylic acid cycle	3/796	26/7799	0.503924	1	1	Idh1/Idh3g/Sdhc	3
pL.G1.v.Mit_upregulated	GO:0008347	glial cell migration	3/796	26/7799	0.503924	1	1	Cd9/Mboat7/Ndn	3
pL.G1.v.Mit_upregulated	GO:0010324	membrane invagination	3/796	26/7799	0.503924	1	1	Bin2/Syt11/Rhog	3
pL.G1.v.Mit_upregulated	GO:0014031	mesenchymal cell development	3/796	26/7799	0.503924	1	1	Tbx1/Gbx2/Nrtn	3
pL.G1.v.Mit_upregulated	GO:0035307	positive regulation of protein dephosphorylation	3/796	26/7799	0.503924	1	1	Hsp90ab1/Sympk/Smpd1	3
pL.G1.v.Mit_upregulated	GO:0045047	protein targeting to ER	3/796	26/7799	0.503924	1	1	Spcs1/Sec61g/Srp14	3
pL.G1.v.Mit_upregulated	GO:0048641	regulation of skeletal muscle tissue development	3/796	26/7799	0.503924	1	1	Tbx1/Flot1/Tsc22d3	3
pL.G1.v.Mit_upregulated	GO:0048864	stem cell development	3/796	26/7799	0.503924	1	1	Tbx1/Gbx2/Nrtn	3
pL.G1.v.Mit_upregulated	GO:0051646	mitochondrion localization	3/796	26/7799	0.503924	1	1	Ubb/Mfn1/Synj2bp	3
pL.G1.v.Mit_upregulated	GO:0071277	cellular response to calcium ion	3/796	26/7799	0.503924	1	1	Syt11/Wnk1/Slc25a23	3
pL.G1.v.Mit_upregulated	GO:0098754	detoxification	3/796	26/7799	0.503924	1	1	Akr1a1/Gstm5/Esd	3
pL.G1.v.Mit_upregulated	GO:0051336	regulation of hydrolase activity	44/796	428/7799	0.504265	1	1	Fkbp1b/Gchfr/Tbc1d9b/Cdkn2a/Spint1/Sfi1/Ndufa13/Fkbp1a/Cstb/Itgb1bp1/BC004004/Hsp90ab1/Ctsd/Fis1/Rgs10/Bin1/Rasa1/Vcp/Cdkn2d/Psap/Spint2/Bod1l/Prkd1/Ppp1r11/Ocrl/Svbp/Bcap31/Atpif1/Nf1/Gnai2/Ddrgk1/Psme1/Igbp1/Serpinb6a/Hsp90b1/Psme2/Bcas3/Wnk1/Arl6ip5/Cst3/Gnas/Rhog/Kdm5a/Dnajb11	44
pL.G1.v.Mit_upregulated	GO:0061136	regulation of proteasomal protein catabolic process	14/796	134/7799	0.505429	1	1	Araf/Hsp90ab1/Ubb/Sirt2/Vcp/Erlec1/Bcap31/Edem2/Ddrgk1/Psme1/Os9/Psme2/Fmr1/Psmd10	14
pL.G1.v.Mit_upregulated	GO:0000904	cell morphogenesis involved in differentiation	35/796	340/7799	0.505871	1	1	Foxp1/Stk25/Cdh2/Auts2/Ttc3/Rac3/Metrn/B4gat1/Grcc10/Hprt/Itgb1bp1/Hsp90ab1/Mfn1/Vamp3/Efna4/Mdk/Spint2/Xlr4b/Xlr3b/Flot1/Ndn/Rab3a/Id1/Crabp2/Top2b/Cdc42/Usp9x/Ptprs/Fbln1/Gbx2/Rhog/Zfp385a/Rab11a/Cspg5/Prtg	35
pL.G1.v.Mit_upregulated	GO:1900180	regulation of protein localization to nucleus	9/796	85/7799	0.506281	1	1	Lzts2/Cdkn2a/Hsp90ab1/Trim8/Maged1/Prkd1/Sesn2/Nf1/Pkig	9
pL.G1.v.Mit_upregulated	GO:0009063	cellular amino acid catabolic process	4/796	36/7799	0.508385	1	1	Hibadh/Oat/Qdpr/Afmid	4
pL.G1.v.Mit_upregulated	GO:0035065	regulation of histone acetylation	4/796	36/7799	0.508385	1	1	Auts2/Taf7/Piwil2/Thap7	4
pL.G1.v.Mit_upregulated	GO:0046148	pigment biosynthetic process	4/796	36/7799	0.508385	1	1	Hprt/Pgrmc1/Atpif1/Cited1	4
pL.G1.v.Mit_upregulated	GO:0070059	intrinsic apoptotic signaling pathway in response to endoplasmic reticulum stress	4/796	36/7799	0.508385	1	1	Selenok/Spop/Ikbkg/Grina	4
pL.G1.v.Mit_upregulated	GO:0071229	cellular response to acid chemical	4/796	36/7799	0.508385	1	1	Lamtor4/Sipa1/Sesn3/Sesn2	4
pL.G1.v.Mit_upregulated	GO:1902106	negative regulation of leukocyte differentiation	4/796	36/7799	0.508385	1	1	Cdkn2a/Fbxo7/Mdk/Nf1	4
pL.G1.v.Mit_upregulated	GO:0071900	regulation of protein serine/threonine kinase activity	21/796	203/7799	0.508674	1	1	Cdkn2a/Ccne2/Cnppd1/Stk39/Hsp90ab1/Ccnd2/Fbxo7/Ccnd1/Cdkn2d/Maged1/Cdc6/Sesn2/Nf1/Cd81/Smpd1/Cdkn1c/Pkig/Spdya/Ccni/Inca1/Psmd10	21
pL.G1.v.Mit_upregulated	GO:0006469	negative regulation of protein kinase activity	12/796	115/7799	0.513288	1	1	Cdkn2a/Taf7/Ggnbp2/Itgb1bp1/Fbxo7/Dbndd2/Nf1/Smpd1/Cdkn1c/Pkig/Dnajc3/Inca1	12
pL.G1.v.Mit_upregulated	GO:0032103	positive regulation of response to external stimulus	12/796	115/7799	0.513288	1	1	Fkbp1b/Cd47/Hmgb1/Stk39/Zfp580/Mdk/Cyba/Rps19/Prkd1/Rab34/Cd81/Wnk1	12
pL.G1.v.Mit_upregulated	GO:0072001	renal system development	12/796	115/7799	0.513288	1	1	Id3/Lzts2/Nek1/Psap/Maged1/Sox4/Rbp4/Ndufs6/Nf1/Cited1/Hspb11/Cdkn1c	12
pL.G1.v.Mit_upregulated	GO:0048812	neuron projection morphogenesis	30/796	292/7799	0.514121	1	1	Foxp1/Stk25/Cdh2/Rnf157/Auts2/Metrn/B4gat1/Grcc10/Hprt/Hsp90ab1/Ubb/Mfn1/Ntf5/Efna4/Xlr4b/Xlr3b/Flot1/Ndn/Rab3a/Id1/Crabp2/Top2b/Cdc42/Epb41l3/Usp9x/Ptprs/Gbx2/Rhog/Rab11a/Prtg	30
pL.G1.v.Mit_upregulated	GO:0034767	positive regulation of ion transmembrane transport	6/796	56/7799	0.514484	1	1	Dbi/Stk39/Ifngr1/Tex101/Sri/Wnk1	6
pL.G1.v.Mit_upregulated	GO:0051668	localization within membrane	6/796	56/7799	0.514484	1	1	Cdh2/Itgb1bp1/Synj2bp/Mia3/Cd81/Glrb	6
pL.G1.v.Mit_upregulated	GO:0006869	lipid transport	13/796	125/7799	0.515267	1	1	Dbi/Nme4/Prelid2/Kdm5b/Psap/Rbp4/Selenom/Stx12/Abca3/Slc10a3/Acat2/Slc25a17/Nmb	13
pL.G1.v.Mit_upregulated	GO:0007411	axon guidance	7/796	66/7799	0.516857	1	1	Foxp1/B4gat1/Efna4/Flot1/Gbx2/Rhog/Prtg	7
pL.G1.v.Mit_upregulated	GO:0008630	intrinsic apoptotic signaling pathway in response to DNA damage	7/796	66/7799	0.516857	1	1	Cdip1/Mael/Ddit4/Cdkn2d/Rpl26/Zfp385a/Shisa5	7
pL.G1.v.Mit_upregulated	GO:0050806	positive regulation of synaptic transmission	7/796	66/7799	0.516857	1	1	Dbi/Snap47/Clstn1/Flot1/Rab3a/Nf1/Fmr1	7
pL.G1.v.Mit_upregulated	GO:0097485	neuron projection guidance	7/796	66/7799	0.516857	1	1	Foxp1/B4gat1/Efna4/Flot1/Gbx2/Rhog/Prtg	7
pL.G1.v.Mit_upregulated	GO:2001056	positive regulation of cysteine-type endopeptidase activity	7/796	66/7799	0.516857	1	1	Cdkn2a/Ndufa13/Ctsd/Fis1/Vcp/Bcap31/Arl6ip5	7
pL.G1.v.Mit_upregulated	GO:1990778	protein localization to cell periphery	21/796	204/7799	0.518216	1	1	Cdh2/Snap47/Tspan17/Clstn1/Tspan33/Itgb1bp1/Vamp3/Ap2m1/Gripap1/Pgrmc1/Krt18/Flot1/Tmem59/Rab3a/Rab34/Epb41l3/Bbip1/Cd81/Rhog/Rab11a/Nptxr	21
pL.G1.v.Mit_upregulated	GO:0009617	response to bacterium	15/796	145/7799	0.51886	1	1	Cd47/Macrod2/Hmgb1/Sirt2/Cyba/Rps19/Prkd1/B2m/Ppp1r11/H2-K1/Rab34/Romo1/Cited1/Rpl13a/Syt11	15
pL.G1.v.Mit_upregulated	GO:1902749	regulation of cell cycle G2/M phase transition	8/796	76/7799	0.518969	1	1	Cdkn2a/Smarcd3/Ccnd1/Nae1/Cdc6/Babam1/Dtl/Rab11a	8
pL.G1.v.Mit_upregulated	GO:0045017	glycerolipid biosynthetic process	9/796	86/7799	0.520888	1	1	Pigp/Pgap4/Mboat7/Pigx/Pigyl/Gpat2/Agpat2/Lpin3/Taz	9
pL.G1.v.Mit_upregulated	GO:0090407	organophosphate biosynthetic process	24/796	234/7799	0.522565	1	1	Npr1/Atp5b/Nme4/Pigp/Pgap4/Acot7/Mboat7/Cyc1/Hprt/Mlycd/Atp5j2/Pigx/Pigyl/Vcp/Uqcc3/Atp5c1/Gpat2/Afmid/Idh1/Agpat2/Atp5e/Mpc2/Atp5g3/Taz	24
pL.G1.v.Mit_upregulated	GO:0031570	DNA integrity checkpoint	10/796	96/7799	0.522658	1	1	Rad9b/Ccnd1/Nek1/Nae1/Sox4/Cdc6/Babam1/Top2b/Dtl/Rpl26	10
pL.G1.v.Mit_upregulated	GO:0032102	negative regulation of response to external stimulus	12/796	116/7799	0.525862	1	1	Cd9/C1qtnf12/Cuedc2/Sirt2/Mdk/Rps19/Igf2/Susd4/Nenf/Syt11/Pcbp2/Ptprs	12
pL.G1.v.Mit_upregulated	GO:0007163	establishment or maintenance of cell polarity	14/796	136/7799	0.528732	1	1	Stk25/Rac3/Krit1/Hsp90ab1/Pard3b/Synj2bp/Spint2/Cdc42/Syne4/Bcas3/Rhog/Jam3/Crb3/Pard6a	14
pL.G1.v.Mit_upregulated	GO:0001944	vasculature development	29/796	284/7799	0.528925	1	1	Hmgb1/Cdh2/Atp5b/Spint1/Krit1/Ggnbp2/Rnh1/Itgb1bp1/Jak1/Pik3r3/Emc10/Rasa1/Synj2bp/Mdk/Tbx1/Sox4/Prkd1/Id1/Cdc42/Igf2/Nf1/Cited1/Mia3/Fkbpl/Hspg2/Bcas3/Gbx2/Jam3/Nsdhl	29
pL.G1.v.Mit_upregulated	GO:0002720	positive regulation of cytokine production involved in immune response	2/796	17/7799	0.52992	1	1	B2m/Cd81	2
pL.G1.v.Mit_upregulated	GO:0002763	positive regulation of myeloid leukocyte differentiation	2/796	17/7799	0.52992	1	1	Gnas/Atp6ap1	2
pL.G1.v.Mit_upregulated	GO:0005978	glycogen biosynthetic process	2/796	17/7799	0.52992	1	1	Gyg/Igf2	2
pL.G1.v.Mit_upregulated	GO:0006767	water-soluble vitamin metabolic process	2/796	17/7799	0.52992	1	1	Gsto2/Akr1a1	2
pL.G1.v.Mit_upregulated	GO:0006821	chloride transport	2/796	17/7799	0.52992	1	1	Clic1/Glrb	2
pL.G1.v.Mit_upregulated	GO:0007616	long-term memory	2/796	17/7799	0.52992	1	1	Ccnd2/Ntf5	2
pL.G1.v.Mit_upregulated	GO:0007628	adult walking behavior	2/796	17/7799	0.52992	1	1	Abhd12/Glrb	2
pL.G1.v.Mit_upregulated	GO:0009163	nucleoside biosynthetic process	2/796	17/7799	0.52992	1	1	Nme4/Hprt	2
pL.G1.v.Mit_upregulated	GO:0009250	glucan biosynthetic process	2/796	17/7799	0.52992	1	1	Gyg/Igf2	2
pL.G1.v.Mit_upregulated	GO:0019432	triglyceride biosynthetic process	2/796	17/7799	0.52992	1	1	Gpat2/Lpin3	2
pL.G1.v.Mit_upregulated	GO:0021536	diencephalon development	2/796	17/7799	0.52992	1	1	Ubb/Gbx2	2
pL.G1.v.Mit_upregulated	GO:0030808	regulation of nucleotide biosynthetic process	2/796	17/7799	0.52992	1	1	Vcp/Taz	2
pL.G1.v.Mit_upregulated	GO:0032642	regulation of chemokine production	2/796	17/7799	0.52992	1	1	Hmgb1/Selenok	2
pL.G1.v.Mit_upregulated	GO:0034063	stress granule assembly	2/796	17/7799	0.52992	1	1	Cirbp/Rps23	2
pL.G1.v.Mit_upregulated	GO:0035137	hindlimb morphogenesis	2/796	17/7799	0.52992	1	1	Msx1/Gnas	2
pL.G1.v.Mit_upregulated	GO:0042451	purine nucleoside biosynthetic process	2/796	17/7799	0.52992	1	1	Nme4/Hprt	2
pL.G1.v.Mit_upregulated	GO:0042455	ribonucleoside biosynthetic process	2/796	17/7799	0.52992	1	1	Nme4/Hprt	2
pL.G1.v.Mit_upregulated	GO:0043268	positive regulation of potassium ion transport	2/796	17/7799	0.52992	1	1	Stk39/Wnk1	2
pL.G1.v.Mit_upregulated	GO:0043403	skeletal muscle tissue regeneration	2/796	17/7799	0.52992	1	1	Cd9/Cd81	2
pL.G1.v.Mit_upregulated	GO:0043486	histone exchange	2/796	17/7799	0.52992	1	1	Ptma/Sycp3	2
pL.G1.v.Mit_upregulated	GO:0043555	regulation of translation in response to stress	2/796	17/7799	0.52992	1	1	Sesn2/Dnajc3	2
pL.G1.v.Mit_upregulated	GO:0045453	bone resorption	2/796	17/7799	0.52992	1	1	Nf1/Atp6ap1	2
pL.G1.v.Mit_upregulated	GO:0045581	negative regulation of T cell differentiation	2/796	17/7799	0.52992	1	1	Cdkn2a/Mdk	2
pL.G1.v.Mit_upregulated	GO:0045981	positive regulation of nucleotide metabolic process	2/796	17/7799	0.52992	1	1	Vcp/Taz	2
pL.G1.v.Mit_upregulated	GO:0046129	purine ribonucleoside biosynthetic process	2/796	17/7799	0.52992	1	1	Nme4/Hprt	2
pL.G1.v.Mit_upregulated	GO:0051937	catecholamine transport	2/796	17/7799	0.52992	1	1	Rab3a/Syt11	2
pL.G1.v.Mit_upregulated	GO:0060632	regulation of microtubule-based movement	2/796	17/7799	0.52992	1	1	Tex101/Igbp1	2
pL.G1.v.Mit_upregulated	GO:0061384	heart trabecula morphogenesis	2/796	17/7799	0.52992	1	1	Fkbp1a/Rbp4	2
pL.G1.v.Mit_upregulated	GO:0070131	positive regulation of mitochondrial translation	2/796	17/7799	0.52992	1	1	Mpv17l2/Coa3	2
pL.G1.v.Mit_upregulated	GO:0070527	platelet aggregation	2/796	17/7799	0.52992	1	1	Cd9/Gnas	2
pL.G1.v.Mit_upregulated	GO:0099590	neurotransmitter receptor internalization	2/796	17/7799	0.52992	1	1	Sirt2/Ap2m1	2
pL.G1.v.Mit_upregulated	GO:1900371	regulation of purine nucleotide biosynthetic process	2/796	17/7799	0.52992	1	1	Vcp/Taz	2
pL.G1.v.Mit_upregulated	GO:1900544	positive regulation of purine nucleotide metabolic process	2/796	17/7799	0.52992	1	1	Vcp/Taz	2
pL.G1.v.Mit_upregulated	GO:1902003	regulation of amyloid-beta formation	2/796	17/7799	0.52992	1	1	Ifngr1/Bin1	2
pL.G1.v.Mit_upregulated	GO:1903747	regulation of establishment of protein localization to mitochondrion	2/796	17/7799	0.52992	1	1	Cdkn2a/Atpif1	2
pL.G1.v.Mit_upregulated	GO:0006270	DNA replication initiation	3/796	27/7799	0.530057	1	1	Ccne2/Cdc6/Mcm5	3
pL.G1.v.Mit_upregulated	GO:0006515	protein quality control for misfolded or incompletely synthesized proteins	3/796	27/7799	0.530057	1	1	Aup1/Sdf2l1/Vcp	3
pL.G1.v.Mit_upregulated	GO:0007229	integrin-mediated signaling pathway	3/796	27/7799	0.530057	1	1	Itgb1bp1/Cd63/Itgb5	3
pL.G1.v.Mit_upregulated	GO:0007631	feeding behavior	3/796	27/7799	0.530057	1	1	Cntfr/Phf21a/Bbip1	3
pL.G1.v.Mit_upregulated	GO:0021872	forebrain generation of neurons	3/796	27/7799	0.530057	1	1	Ubb/B2m/Gbx2	3
pL.G1.v.Mit_upregulated	GO:0034109	homotypic cell-cell adhesion	3/796	27/7799	0.530057	1	1	Cd9/Jak1/Gnas	3
pL.G1.v.Mit_upregulated	GO:0034605	cellular response to heat	3/796	27/7799	0.530057	1	1	Hsp90ab1/Vcp/Nf1	3
pL.G1.v.Mit_upregulated	GO:0035710	CD4-positive, alpha-beta T cell activation	3/796	27/7799	0.530057	1	1	Foxp1/Cd81/Ctsl	3
pL.G1.v.Mit_upregulated	GO:0042987	amyloid precursor protein catabolic process	3/796	27/7799	0.530057	1	1	Fkbp1a/Ifngr1/Bin1	3
pL.G1.v.Mit_upregulated	GO:0060612	adipose tissue development	3/796	27/7799	0.530057	1	1	Ubb/Selenom/4932438A13Rik	3
pL.G1.v.Mit_upregulated	GO:2000772	regulation of cellular senescence	3/796	27/7799	0.530057	1	1	Cdkn2a/Ypel3/B2m	3
pL.G1.v.Mit_upregulated	GO:0002224	toll-like receptor signaling pathway	4/796	37/7799	0.530636	1	1	Hmgb1/Cyba/Flot1/Ptprs	4
pL.G1.v.Mit_upregulated	GO:0006112	energy reserve metabolic process	4/796	37/7799	0.530636	1	1	Hmgb1/Gyg/Igf2/Gnas	4
pL.G1.v.Mit_upregulated	GO:0008217	regulation of blood pressure	4/796	37/7799	0.530636	1	1	Stk39/Cyba/Wnk1/Gnas	4
pL.G1.v.Mit_upregulated	GO:0032418	lysosome localization	4/796	37/7799	0.530636	1	1	Snapin/Bloc1s1/Rab3a/Rab34	4
pL.G1.v.Mit_upregulated	GO:0046632	alpha-beta T cell differentiation	4/796	37/7799	0.530636	1	1	Foxp1/Rpl22/Psap/Ctsl	4
pL.G1.v.Mit_upregulated	GO:0050728	negative regulation of inflammatory response	5/796	47/7799	0.531445	1	1	C1qtnf12/Cuedc2/Mdk/Rps19/Syt11	5
pL.G1.v.Mit_upregulated	GO:0055067	monovalent inorganic cation homeostasis	5/796	47/7799	0.531445	1	1	Snapin/Atp5b/Gnai2/Gnas/Atp6ap1	5
pL.G1.v.Mit_upregulated	GO:0071479	cellular response to ionizing radiation	5/796	47/7799	0.531445	1	1	Nipbl/Rad9b/Swi5/Ccnd2/Rpl26	5
pL.G1.v.Mit_upregulated	GO:1905330	regulation of morphogenesis of an epithelium	5/796	47/7799	0.531445	1	1	Mdk/Maged1/Cited1/Fkbpl/Med12	5
pL.G1.v.Mit_upregulated	GO:1904018	positive regulation of vasculature development	6/796	57/7799	0.532366	1	1	Hmgb1/Jak1/Emc10/Mdk/Prkd1/Igf2	6
pL.G1.v.Mit_upregulated	GO:0033135	regulation of peptidyl-serine phosphorylation	7/796	67/7799	0.533343	1	1	Ggnbp2/Araf/Hsp90ab1/Ntf5/Ddit4/Nsd1/Prkd1	7
pL.G1.v.Mit_upregulated	GO:1902414	protein localization to cell junction	7/796	67/7799	0.533343	1	1	Snap47/Clstn1/Gripap1/Synj2bp/Rab11a/Jam3/Nptxr	7
pL.G1.v.Mit_upregulated	GO:0097435	supramolecular fiber organization	34/796	334/7799	0.534501	1	1	Foxp1/Cd47/Hdgfl3/Espn/Washc3/Cdkn2a/Rac3/P3h4/Arpc1a/Fkbp1a/Itgb1bp1/Hsp90ab1/Bin1/Dapk3/Rasa1/Capzb/B2m/Id1/Cdc42/Marcksl1/Nf1/P3h1/Csrp1/Mia3/Hspg2/Hsp90b1/Cst3/Itgb5/Fsd1/Rhog/Mphosph8/Chadl/Rab11a/Arfip2	34
pL.G1.v.Mit_upregulated	GO:0051251	positive regulation of lymphocyte activation	9/796	87/7799	0.53535	1	1	Cd47/Igfbp2/Selenok/Kmt5c/H2-Ab1/Mdk/Sox4/Igf2/Cd81	9
pL.G1.v.Mit_upregulated	GO:0071695	anatomical structure maturation	9/796	87/7799	0.53535	1	1	Rac3/C1ql1/Sirt2/Ropn1l/Dazl/Nf1/Rec8/Cdkn1c/Ctsl	9
pL.G1.v.Mit_upregulated	GO:1901698	response to nitrogen compound	42/796	413/7799	0.535574	1	1	Jkamp/Cd9/Cdkn2a/C1qtnf12/Mbd5/Cyc1/Fkbp1a/Hprt/Lamtor4/Aup1/Ccnd1/Pik3r3/Sirt2/Fis1/Rgs10/Sdf2l1/Vcp/Fbxo6/Rbp4/Erlec1/Sesn3/Flot1/Top2b/Igf2/Gstm5/Bcap31/Ptpra/Sesn2/Edem2/Gnai2/Cited1/Mia3/Cd81/Smpd1/Os9/Hsp90b1/Rpl23/Fmr1/Glrb/Gnas/Lpin3/Cib2	42
pL.G1.v.Mit_upregulated	GO:0060491	regulation of cell projection assembly	10/796	97/7799	0.536354	1	1	Espn/Auts2/Mien1/Capzb/Eps8l1/Cdc42/Bcas3/Fmr1/Dync2li1/Rhog	10
pL.G1.v.Mit_upregulated	GO:0120032	regulation of plasma membrane bounded cell projection assembly	10/796	97/7799	0.536354	1	1	Espn/Auts2/Mien1/Capzb/Eps8l1/Cdc42/Bcas3/Fmr1/Dync2li1/Rhog	10
pL.G1.v.Mit_upregulated	GO:0003008	system process	50/796	492/7799	0.536803	1	1	Fkbp1b/Dbi/Foxp1/Espn/Nipbl/Npr1/Pde6d/Rac3/Grcc10/Fkbp1a/Itgb1bp1/Stk39/Ccnd2/C1ql1/Ntf5/Bin1/Pgrmc1/Cdkn2d/Mdk/Sct/Cyba/Psap/Tbx1/Rbp4/Sri/Rp9/Selenom/B2m/Ndufs6/Ndn/Rab3a/Cdc42/Igf2/Acat2/Nf1/Gnai2/Syt11/Serpinb6a/Wnk1/Fmr1/Olfm2/Glrb/Gnas/Zfp385a/Uba6/Jam3/Maged2/Copa/Taz/Nptxr	50
pL.G1.v.Mit_upregulated	GO:0060322	head development	31/796	305/7799	0.539049	1	1	Dbi/Macrod2/Nipbl/Cdh2/Rac3/Mboat7/Grcc10/Hprt/Ubb/Ddit4/Mdk/Sct/Psap/Tbx1/B2m/Pbx2/Abcb6/Top2b/Dmrta2/Nf1/Cited1/Usp9x/Kdm6b/Ssbp3/Bptf/Ptprs/Hspg2/Msx1/Gbx2/Ddx10/Uba6	31
pL.G1.v.Mit_upregulated	GO:0051604	protein maturation	14/796	137/7799	0.540264	1	1	Snapin/Lipt2/Tspan17/Tspan33/Spcs1/Sec11c/Sox4/Tmem59/Prdx4/Fmr1/Snx12/Dnajb11/Ctsl/Ciao2a	14
pL.G1.v.Mit_upregulated	GO:0040008	regulation of growth	35/796	345/7799	0.542902	1	1	Foxp1/Nipbl/Igfbp2/Cirbp/Rnf157/Cdkn2a/Ndufa13/Mbd5/Gamt/Mael/Clstn1/Cgrrf1/Cdkn2d/Cyba/Sertad3/Rbp4/Ndn/Crabp2/Hdgfl2/Igf2/Epb41l3/Sesn2/Idh3g/P3h1/Cd81/Ptprs/Tspyl2/Msx1/4932438A13Rik/Gnas/Rab11a/Ogfr/Cspg5/Ppib/Psmd10	35
pL.G1.v.Mit_upregulated	GO:0051603	proteolysis involved in cellular protein catabolic process	50/796	493/7799	0.543021	1	1	Amn1/Jkamp/Cdkn2a/Anapc4/Ttc3/Ctsf/Spop/Fbxw4/Spsb2/Araf/Hsp90ab1/Ubb/Fbxo7/Fbxl19/Aup1/Uba52/Ubc/Sirt2/Sdf2l1/Vcp/Fbxo6/Rps7/Ube2a/Erlec1/Psmd2/Ppp1r11/Trip12/Bcap31/Atpif1/Dtl/Edem2/Uhrf1/Ddrgk1/Usp9x/Psme1/Pcbp2/Os9/Hsp90b1/Psme2/Rpl23/Fmr1/Rspry1/Vps28/Fbxo9/Dnajc3/Uba6/Ctsl/Rnf114/Nedd8/Psmd10	50
pL.G1.v.Mit_upregulated	GO:0060627	regulation of vesicle-mediated transport	27/796	266/7799	0.543199	1	1	Cd47/Cdh2/Snapin/Pacsin3/Cd63/Sirt2/Bin1/Ap2m1/Gripap1/Synj2bp/Cyba/Doc2a/B2m/Eipr1/Flot1/Rab3a/Cdc42/Gnai2/Syt11/Cd151/Fmr1/Ap2a1/Snx12/Vps28/Rab11a/Cspg5/Atp6ap1	27
pL.G1.v.Mit_upregulated	GO:0010243	response to organonitrogen compound	38/796	375/7799	0.545619	1	1	Jkamp/Cd9/Cdkn2a/C1qtnf12/Mbd5/Cyc1/Fkbp1a/Hprt/Lamtor4/Aup1/Ccnd1/Pik3r3/Sirt2/Fis1/Sdf2l1/Vcp/Fbxo6/Rbp4/Erlec1/Sesn3/Top2b/Igf2/Bcap31/Ptpra/Sesn2/Edem2/Gnai2/Cited1/Mia3/Cd81/Smpd1/Os9/Hsp90b1/Rpl23/Glrb/Gnas/Lpin3/Cib2	38
pL.G1.v.Mit_upregulated	GO:0046467	membrane lipid biosynthetic process	6/796	58/7799	0.549968	1	1	Pigp/Pgap4/Pigx/Pigyl/Elovl1/Smpd1	6
pL.G1.v.Mit_upregulated	GO:0031532	actin cytoskeleton reorganization	5/796	48/7799	0.550791	1	1	Auts2/Dapk3/Mdk/Bcas3/Ctsl	5
pL.G1.v.Mit_upregulated	GO:0061951	establishment of protein localization to plasma membrane	5/796	48/7799	0.550791	1	1	Vamp3/Gripap1/Krt18/Rab34/Rab11a	5
pL.G1.v.Mit_upregulated	GO:0033673	negative regulation of kinase activity	13/796	128/7799	0.551181	1	1	Cdkn2a/Taf7/Ggnbp2/Itgb1bp1/Fbxo7/Dbndd2/Nf1/Smpd1/Wnk1/Cdkn1c/Pkig/Dnajc3/Inca1	13
pL.G1.v.Mit_upregulated	GO:0003341	cilium movement	4/796	38/7799	0.55238	1	1	Ddx4/Tex101/Ropn1l/Taf7l	4
pL.G1.v.Mit_upregulated	GO:0006937	regulation of muscle contraction	4/796	38/7799	0.55238	1	1	Fkbp1b/Grcc10/Bin1/Sri	4
pL.G1.v.Mit_upregulated	GO:0007599	hemostasis	4/796	38/7799	0.55238	1	1	Cd9/Fbln1/Gnas/Zfp385a	4
pL.G1.v.Mit_upregulated	GO:0032680	regulation of tumor necrosis factor production	4/796	38/7799	0.55238	1	1	Cd47/Hmgb1/Selenok/Cyba	4
pL.G1.v.Mit_upregulated	GO:0050709	negative regulation of protein secretion	4/796	38/7799	0.55238	1	1	Fkbp1b/Ucp2/Ppp1r11/Syt11	4
pL.G1.v.Mit_upregulated	GO:0062207	regulation of pattern recognition receptor signaling pathway	4/796	38/7799	0.55238	1	1	Hmgb1/Cyba/Flot1/Ptprs	4
pL.G1.v.Mit_upregulated	GO:1902373	negative regulation of mRNA catabolic process	4/796	38/7799	0.55238	1	1	Cirbp/Meioc/Dazl/Fmr1	4
pL.G1.v.Mit_upregulated	GO:1903555	regulation of tumor necrosis factor superfamily cytokine production	4/796	38/7799	0.55238	1	1	Cd47/Hmgb1/Selenok/Cyba	4
pL.G1.v.Mit_upregulated	GO:0006302	double-strand break repair	18/796	178/7799	0.554038	1	1	Nipbl/Meioc/Exd2/4930447C04Rik/Swi5/Rnf138/Nudt16l1/Kmt5c/Vcp/Gins2/Sem1/Sfr1/Trip12/Babam1/Top2b/Spo11/Mcm5/Rec8	18
pL.G1.v.Mit_upregulated	GO:0002637	regulation of immunoglobulin production	3/796	28/7799	0.5554	1	1	Foxp1/Kmt5c/Rbp4	3
pL.G1.v.Mit_upregulated	GO:0014033	neural crest cell differentiation	3/796	28/7799	0.5554	1	1	Tbx1/Gbx2/Nrtn	3
pL.G1.v.Mit_upregulated	GO:0048489	synaptic vesicle transport	3/796	28/7799	0.5554	1	1	Snapin/Bloc1s1/Rab3a	3
pL.G1.v.Mit_upregulated	GO:0072583	clathrin-dependent endocytosis	3/796	28/7799	0.5554	1	1	Ap2m1/Syt11/Ap2a1	3
pL.G1.v.Mit_upregulated	GO:0072599	establishment of protein localization to endoplasmic reticulum	3/796	28/7799	0.5554	1	1	Spcs1/Sec61g/Srp14	3
pL.G1.v.Mit_upregulated	GO:1901985	positive regulation of protein acetylation	3/796	28/7799	0.5554	1	1	Auts2/Sox4/Piwil2	3
pL.G1.v.Mit_upregulated	GO:0022603	regulation of anatomical structure morphogenesis	45/796	446/7799	0.557983	1	1	Stk25/Hmgb1/Cdh2/Rnf157/Cdkn2a/Ttc3/Rac3/Krit1/Adck1/Metrn/Rnh1/Itgb1bp1/Jak1/Mfn1/Fis1/Dapk3/Emc10/Synj2bp/Mdk/Capzb/Xlr4b/Maged1/Xlr3b/Tbx1/Prkd1/Flot1/Cfap410/Id1/Crabp2/Cdc42/Igf2/Epb41l3/Nf1/Cited1/Fkbpl/Ptprs/Fbln1/Msx1/Wnk1/Rhog/Rab11a/Med12/Gng5/Zmym3/Cspg5	45
pL.G1.v.Mit_upregulated	GO:0010591	regulation of lamellipodium assembly	2/796	18/7799	0.56159	1	1	Auts2/Capzb	2
pL.G1.v.Mit_upregulated	GO:0030104	water homeostasis	2/796	18/7799	0.56159	1	1	Sct/Elovl1	2
pL.G1.v.Mit_upregulated	GO:0032602	chemokine production	2/796	18/7799	0.56159	1	1	Hmgb1/Selenok	2
pL.G1.v.Mit_upregulated	GO:0032890	regulation of organic acid transport	2/796	18/7799	0.56159	1	1	Stk39/Arl6ip5	2
pL.G1.v.Mit_upregulated	GO:0043687	post-translational protein modification	2/796	18/7799	0.56159	1	1	P3h1/Lcmt1	2
pL.G1.v.Mit_upregulated	GO:0046039	GTP metabolic process	2/796	18/7799	0.56159	1	1	Nme4/Mfn1	2
pL.G1.v.Mit_upregulated	GO:0046931	pore complex assembly	2/796	18/7799	0.56159	1	1	Tspan33/Atp5g3	2
pL.G1.v.Mit_upregulated	GO:0048147	negative regulation of fibroblast proliferation	2/796	18/7799	0.56159	1	1	Nf1/Emd	2
pL.G1.v.Mit_upregulated	GO:0048384	retinoic acid receptor signaling pathway	2/796	18/7799	0.56159	1	1	Tbx1/Crabp2	2
pL.G1.v.Mit_upregulated	GO:0070741	response to interleukin-6	2/796	18/7799	0.56159	1	1	C1qtnf4/Cited1	2
pL.G1.v.Mit_upregulated	GO:0071353	cellular response to interleukin-4	2/796	18/7799	0.56159	1	1	Rps2/Hsp90ab1	2
pL.G1.v.Mit_upregulated	GO:0099601	regulation of neurotransmitter receptor activity	2/796	18/7799	0.56159	1	1	Ifngr1/Nptxr	2
pL.G1.v.Mit_upregulated	GO:1900117	regulation of execution phase of apoptosis	2/796	18/7799	0.56159	1	1	Cdkn2a/Sirt2	2
pL.G1.v.Mit_upregulated	GO:1900271	regulation of long-term synaptic potentiation	2/796	18/7799	0.56159	1	1	Rab3a/Nf1	2
pL.G1.v.Mit_upregulated	GO:0051783	regulation of nuclear division	12/796	119/7799	0.56294	1	1	Nipbl/Anapc4/Sirt2/Cdc6/Dazl/Piwil2/Cdc42/Igf2/Lcmt1/Msx1/Cdkn1c/Eif4g3	12
pL.G1.v.Mit_upregulated	GO:0050768	negative regulation of neurogenesis	15/796	149/7799	0.563218	1	1	Dll3/Snapin/Ttc3/Thoc2/Sirt2/B2m/H2-D1/Id1/H2-K1/Ascl2/Nf1/Ptprs/Fmr1/Dnajb11/Prtg	15
pL.G1.v.Mit_upregulated	GO:0002696	positive regulation of leukocyte activation	10/796	99/7799	0.563314	1	1	Cd47/Igfbp2/Selenok/Kmt5c/H2-Ab1/Mdk/Tex101/Sox4/Igf2/Cd81	10
pL.G1.v.Mit_upregulated	GO:0051651	maintenance of location in cell	10/796	99/7799	0.563314	1	1	Fkbp1b/Dbi/Fkbp1a/Cyba/Tex101/Sri/Prkd1/Os9/Arl2bp/Slc25a23	10
pL.G1.v.Mit_upregulated	GO:0043410	positive regulation of MAPK cascade	16/796	159/7799	0.56345	1	1	Stk25/Hmgb1/Cdh2/Stk39/Emc10/Psap/Maged1/Tbx1/Cdc42/Igf2/Gnai2/Nenf/Cd81/Zfp622/Arl6ip5/Atp6ap1	16
pL.G1.v.Mit_upregulated	GO:0072659	protein localization to plasma membrane	17/796	169/7799	0.563731	1	1	Cdh2/Tspan17/Tspan33/Itgb1bp1/Vamp3/Ap2m1/Gripap1/Pgrmc1/Krt18/Flot1/Tmem59/Rab3a/Rab34/Epb41l3/Cd81/Rhog/Rab11a	17
pL.G1.v.Mit_upregulated	GO:0072359	circulatory system development	45/796	447/7799	0.564439	1	1	Foxp1/Id3/Nipbl/Hmgb1/Cdh2/Atp5b/Spint1/Smarcd3/Krit1/Fkbp1a/Ggnbp2/Rnh1/Ift74/Itgb1bp1/Jak1/Pik3r3/Emc10/Rasa1/Synj2bp/Mdk/Tbx1/Sox4/Rbp4/Prkd1/Ndufs6/Id1/Cdc42/Igf2/Nf1/Cited1/Hspb11/Kdm6b/Mia3/Fkbpl/Lmo4/Hspg2/Msx1/Bcas3/Gbx2/Ndufv2/Jam3/Med12/Gng5/Nsdhl/Taz	45
pL.G1.v.Mit_upregulated	GO:0035239	tube morphogenesis	35/796	348/7799	0.564793	1	1	Nipbl/Hmgb1/Cdh2/Lzts2/Atp5b/Spint1/Krit1/Rnh1/Itgb1bp1/Jak1/Kdm5b/Pik3r3/Emc10/Rasa1/Synj2bp/Mdk/Spint2/Rps7/Maged1/Tbx1/Sox4/Prkd1/Id1/Cdc42/Igf2/Nf1/Cited1/Mia3/Fkbpl/Lmo4/Hspg2/Bcas3/Gbx2/Jam3/Med12	35
pL.G1.v.Mit_upregulated	GO:0030335	positive regulation of cell migration	21/796	209/7799	0.565196	1	1	Nipbl/Hmgb1/Atp5b/Selenok/Mien1/Itgb1bp1/Stk39/Dapk3/Emc10/Zfp580/Mdk/Prkd1/Igf2/Gnai2/Ddrgk1/Mia3/Cd151/Fbln1/Bcas3/Wnk1/Rab11a	21
pL.G1.v.Mit_upregulated	GO:0010942	positive regulation of cell death	36/796	358/7799	0.565413	1	1	Foxp1/Id3/Wwox/Lzts2/Cdkn2a/Ndufa13/Spop/Ubb/Ucp2/Ctsd/Prkra/Sirt2/Fis1/Bin1/Dapk3/Ddit4/Vcp/Rps7/Maged1/Sox4/Cdc42/Bcap31/Atpif1/Prmt2/Nf1/Smpd1/Zfp622/Msx1/Rpl26/Arl6ip5/Rps6/Eef1a1/Inca1/Nradd/Trim35/Syce3	36
pL.G1.v.Mit_upregulated	GO:0046474	glycerophospholipid biosynthetic process	7/796	69/7799	0.565615	1	1	Pigp/Pgap4/Mboat7/Pigx/Pigyl/Agpat2/Taz	7
pL.G1.v.Mit_upregulated	GO:0032446	protein modification by small protein conjugation	48/796	477/7799	0.566403	1	1	Ddb2/Rps2/Ccnb1ip1/Rnf157/Cdkn2a/Anapc4/Ttc3/Fkbp1a/Spop/Spsb2/Rnf138/Hsp90ab1/Ubb/Fbxo7/Uba52/Ubc/Cops9/Med7/Vcp/Trim26/Nae1/Rps7/Ube2a/Dzip3/Sox4/Eipr1/Anapc13/Trip12/Svbp/Atg10/Med10/Ube2e2/Dtl/Pja1/Uhrf1/Ddrgk1/Os9/Rpl23/Dtx3/Vps28/Fbxo9/Rusc1/Uba6/Rnf114/Med12/Nedd8/Trim35/Psmd10	48
pL.G1.v.Mit_upregulated	GO:0036473	cell death in response to oxidative stress	6/796	59/7799	0.567264	1	1	Foxp1/Stk25/Fbxo7/Psap/Zfp622/Arl6ip5	6
pL.G1.v.Mit_upregulated	GO:0006952	defense response	41/796	408/7799	0.568472	1	1	Dbi/Cd47/Hmgb1/Abhd12/C1qtnf12/C8g/Selenok/Stk39/Ifngr1/Vamp3/Cuedc2/H2-Ab1/Sirt2/Dapk3/Ddit4/Trim26/Trim8/Zfp580/Mdk/Cyba/Rps19/Prkd1/B2m/Ppp1r11/H2-K1/Rab34/Cdc42/Igf2/Susd4/Romo1/Cited1/Kdm6b/Rpl13a/Syt11/Cd81/Pcbp2/Cst3/Fbxo9/Jam3/Trim35/Ankhd1	41
pL.G1.v.Mit_upregulated	GO:0002705	positive regulation of leukocyte mediated immunity	5/796	49/7799	0.569741	1	1	Kmt5c/B2m/H2-D1/H2-K1/Cd81	5
pL.G1.v.Mit_upregulated	GO:0030534	adult behavior	5/796	49/7799	0.569741	1	1	Abhd12/Cstb/Ccnd2/Ntf5/Glrb	5
pL.G1.v.Mit_upregulated	GO:2001257	regulation of cation channel activity	5/796	49/7799	0.569741	1	1	Fkbp1b/Fkbp1a/Ifngr1/Sri/Fmr1	5
pL.G1.v.Mit_upregulated	GO:0002792	negative regulation of peptide secretion	4/796	39/7799	0.573579	1	1	Fkbp1b/Ucp2/Ppp1r11/Syt11	4
pL.G1.v.Mit_upregulated	GO:0019933	cAMP-mediated signaling	4/796	39/7799	0.573579	1	1	Rnf157/Sct/Gnai2/Gnas	4
pL.G1.v.Mit_upregulated	GO:0043200	response to amino acid	4/796	39/7799	0.573579	1	1	Lamtor4/Sesn3/Sesn2/Glrb	4
pL.G1.v.Mit_upregulated	GO:0048488	synaptic vesicle endocytosis	4/796	39/7799	0.573579	1	1	Bin1/Ap2m1/Syt11/4932438A13Rik	4
pL.G1.v.Mit_upregulated	GO:0051438	regulation of ubiquitin-protein transferase activity	4/796	39/7799	0.573579	1	1	Rps2/Cdkn2a/Rps7/Rpl23	4
pL.G1.v.Mit_upregulated	GO:0060840	artery development	4/796	39/7799	0.573579	1	1	Mdk/Tbx1/Sox4/Nf1	4
pL.G1.v.Mit_upregulated	GO:0060997	dendritic spine morphogenesis	4/796	39/7799	0.573579	1	1	Mfn1/Xlr4b/Xlr3b/Cdc42	4
pL.G1.v.Mit_upregulated	GO:0072665	protein localization to vacuole	4/796	39/7799	0.573579	1	1	Vps41/Lamtor4/Cd81/Vps28	4
pL.G1.v.Mit_upregulated	GO:0140238	presynaptic endocytosis	4/796	39/7799	0.573579	1	1	Bin1/Ap2m1/Syt11/4932438A13Rik	4
pL.G1.v.Mit_upregulated	GO:0050804	modulation of chemical synaptic transmission	18/796	180/7799	0.573989	1	1	Dbi/Cdh2/Snap47/Snapin/Rpl22/Clstn1/Ntf5/Sct/Flot1/Rab3a/Ptpra/Nf1/Gnai2/Ptprs/Fmr1/Rab11a/Cspg5/Nptxr	18
pL.G1.v.Mit_upregulated	GO:0019221	cytokine-mediated signaling pathway	12/796	120/7799	0.575052	1	1	C1qtnf4/Cdip1/Fkbp1a/Stk39/Ifngr1/Jak1/Cntfr/Il11ra1/Krt18/Prmt2/Commd7/Wnk1	12
pL.G1.v.Mit_upregulated	GO:0010770	positive regulation of cell morphogenesis involved in differentiation	10/796	100/7799	0.576553	1	1	Stk25/Rac3/Metrn/Mfn1/Mdk/Xlr4b/Xlr3b/Crabp2/Rab11a/Cspg5	10
pL.G1.v.Mit_upregulated	GO:0050863	regulation of T cell activation	10/796	100/7799	0.576553	1	1	Cd47/Igfbp2/Lmo1/Cdkn2a/Selenok/H2-Ab1/Mdk/Sox4/Igf2/Cd81	10
pL.G1.v.Mit_upregulated	GO:0035295	tube development	44/796	439/7799	0.576743	1	1	Foxp1/Nipbl/Hmgb1/Cdh2/Lzts2/Atp5b/Spint1/Krit1/Phf14/Rnh1/Itgb1bp1/Ubb/Jak1/Kdm5b/Pik3r3/Emc10/Rasa1/Synj2bp/Mdk/Spint2/Rps7/Maged1/Tbx1/Sox4/Rbp4/Prkd1/Rab3a/Id1/Cdc42/Igf2/Nf1/Cited1/Hspb11/Ssbp3/Rpl13a/Mia3/Fkbpl/Lmo4/Hspg2/Bcas3/Rec8/Gbx2/Jam3/Med12	44
pL.G1.v.Mit_upregulated	GO:0010508	positive regulation of autophagy	9/796	90/7799	0.577713	1	1	Hmgb1/Fbxo7/Trim8/Prkd1/Sesn3/Tmem59/Sesn2/Atpif1/Ikbkg	9
pL.G1.v.Mit_upregulated	GO:0061138	morphogenesis of a branching epithelium	8/796	80/7799	0.579267	1	1	Spint1/Kdm5b/Mdk/Spint2/Maged1/Tbx1/Fkbpl/Gbx2	8
pL.G1.v.Mit_upregulated	GO:0000470	maturation of LSU-rRNA	3/796	29/7799	0.579908	1	1	Rpl7a/Rpl10a/Snu13	3
pL.G1.v.Mit_upregulated	GO:0001708	cell fate specification	3/796	29/7799	0.579908	1	1	Tbx1/Dmrta2/Lmo4	3
pL.G1.v.Mit_upregulated	GO:0035914	skeletal muscle cell differentiation	3/796	29/7799	0.579908	1	1	Tbx1/Dmrta2/Emd	3
pL.G1.v.Mit_upregulated	GO:0046888	negative regulation of hormone secretion	3/796	29/7799	0.579908	1	1	Fkbp1b/Ucp2/Nmb	3
pL.G1.v.Mit_upregulated	GO:0051148	negative regulation of muscle cell differentiation	3/796	29/7799	0.579908	1	1	Foxp1/Msx1/Rbpms2	3
pL.G1.v.Mit_upregulated	GO:1902305	regulation of sodium ion transmembrane transport	3/796	29/7799	0.579908	1	1	Stk39/Fxyd5/Wnk1	3
pL.G1.v.Mit_upregulated	GO:0022408	negative regulation of cell-cell adhesion	7/796	70/7799	0.581363	1	1	Cd9/Cdkn2a/H2-Ab1/Mdk/Spint2/Mia3/Wnk1	7
pL.G1.v.Mit_upregulated	GO:0007268	chemical synaptic transmission	23/796	231/7799	0.583633	1	1	Dbi/Cdh2/Snap47/Snapin/Rac3/Rpl22/Clstn1/Ntf5/Synj2bp/Sct/Doc2a/Flot1/Rab3a/Syn2/Ptpra/Nf1/Gnai2/Ptprs/Fmr1/Glrb/Rab11a/Cspg5/Nptxr	23
pL.G1.v.Mit_upregulated	GO:0098916	anterograde trans-synaptic signaling	23/796	231/7799	0.583633	1	1	Dbi/Cdh2/Snap47/Snapin/Rac3/Rpl22/Clstn1/Ntf5/Synj2bp/Sct/Doc2a/Flot1/Rab3a/Syn2/Ptpra/Nf1/Gnai2/Ptprs/Fmr1/Glrb/Rab11a/Cspg5/Nptxr	23
pL.G1.v.Mit_upregulated	GO:0099177	regulation of trans-synaptic signaling	18/796	181/7799	0.583841	1	1	Dbi/Cdh2/Snap47/Snapin/Rpl22/Clstn1/Ntf5/Sct/Flot1/Rab3a/Ptpra/Nf1/Gnai2/Ptprs/Fmr1/Rab11a/Cspg5/Nptxr	18
pL.G1.v.Mit_upregulated	GO:1903034	regulation of response to wounding	6/796	60/7799	0.584233	1	1	Fkbp1b/Hmgb1/Cd9/Mdk/Rab3a/Ptprs	6
pL.G1.v.Mit_upregulated	GO:0051235	maintenance of location	15/796	151/7799	0.584836	1	1	Fkbp1b/Dbi/Fkbp1a/Aup1/Cops9/Cyba/Tex101/Sri/Prkd1/Plin3/Os9/4932438A13Rik/Arl2bp/Slc25a23/Psmd10	15
pL.G1.v.Mit_upregulated	GO:0120039	plasma membrane bounded cell projection morphogenesis	30/796	301/7799	0.584896	1	1	Foxp1/Stk25/Cdh2/Rnf157/Auts2/Metrn/B4gat1/Grcc10/Hprt/Hsp90ab1/Ubb/Mfn1/Ntf5/Efna4/Xlr4b/Xlr3b/Flot1/Ndn/Rab3a/Id1/Crabp2/Top2b/Cdc42/Epb41l3/Usp9x/Ptprs/Gbx2/Rhog/Rab11a/Prtg	30
pL.G1.v.Mit_upregulated	GO:1903532	positive regulation of secretion by cell	12/796	121/7799	0.587025	1	1	C1qtnf12/Oxct1/Sct/Sox4/Rbp4/Sri/Rab3a/Rab34/Mpc2/Nmb/Pard6a/Atp6ap1	12
pL.G1.v.Mit_upregulated	GO:0045454	cell redox homeostasis	5/796	50/7799	0.58827	1	1	Krit1/Pdia6/Tmx4/Prdx4/Sh3bgrl3	5
pL.G1.v.Mit_upregulated	GO:1904064	positive regulation of cation transmembrane transport	5/796	50/7799	0.58827	1	1	Dbi/Ifngr1/Tex101/Sri/Wnk1	5
pL.G1.v.Mit_upregulated	GO:0001895	retina homeostasis	2/796	19/7799	0.591702	1	1	Iqcb1/Cib2	2
pL.G1.v.Mit_upregulated	GO:0001941	postsynaptic membrane organization	2/796	19/7799	0.591702	1	1	Cdh2/Glrb	2
pL.G1.v.Mit_upregulated	GO:0003073	regulation of systemic arterial blood pressure	2/796	19/7799	0.591702	1	1	Cyba/Wnk1	2
pL.G1.v.Mit_upregulated	GO:0006783	heme biosynthetic process	2/796	19/7799	0.591702	1	1	Pgrmc1/Atpif1	2
pL.G1.v.Mit_upregulated	GO:0010165	response to X-ray	2/796	19/7799	0.591702	1	1	Nipbl/Ccnd2	2
pL.G1.v.Mit_upregulated	GO:0030888	regulation of B cell proliferation	2/796	19/7799	0.591702	1	1	Cdkn2a/Cd81	2
pL.G1.v.Mit_upregulated	GO:0034260	negative regulation of GTPase activity	2/796	19/7799	0.591702	1	1	Bcas3/Wnk1	2
pL.G1.v.Mit_upregulated	GO:0035066	positive regulation of histone acetylation	2/796	19/7799	0.591702	1	1	Auts2/Piwil2	2
pL.G1.v.Mit_upregulated	GO:0046460	neutral lipid biosynthetic process	2/796	19/7799	0.591702	1	1	Gpat2/Lpin3	2
pL.G1.v.Mit_upregulated	GO:0046463	acylglycerol biosynthetic process	2/796	19/7799	0.591702	1	1	Gpat2/Lpin3	2
pL.G1.v.Mit_upregulated	GO:0046596	regulation of viral entry into host cell	2/796	19/7799	0.591702	1	1	Trim26/Trim8	2
pL.G1.v.Mit_upregulated	GO:0048011	neurotrophin TRK receptor signaling pathway	2/796	19/7799	0.591702	1	1	Ddit4/Ndn	2
pL.G1.v.Mit_upregulated	GO:0050856	regulation of T cell receptor signaling pathway	2/796	19/7799	0.591702	1	1	Usp9x/Cd81	2
pL.G1.v.Mit_upregulated	GO:0051154	negative regulation of striated muscle cell differentiation	2/796	19/7799	0.591702	1	1	Foxp1/Msx1	2
pL.G1.v.Mit_upregulated	GO:0051204	protein insertion into mitochondrial membrane	2/796	19/7799	0.591702	1	1	Ndufa13/Romo1	2
pL.G1.v.Mit_upregulated	GO:0055026	negative regulation of cardiac muscle tissue development	2/796	19/7799	0.591702	1	1	Foxp1/Rbp4	2
pL.G1.v.Mit_upregulated	GO:0060043	regulation of cardiac muscle cell proliferation	2/796	19/7799	0.591702	1	1	Foxp1/Rbp4	2
pL.G1.v.Mit_upregulated	GO:0062033	positive regulation of mitotic sister chromatid segregation	2/796	19/7799	0.591702	1	1	Nipbl/Anapc4	2
pL.G1.v.Mit_upregulated	GO:0070167	regulation of biomineral tissue development	2/796	19/7799	0.591702	1	1	Atraid/Mia3	2
pL.G1.v.Mit_upregulated	GO:0070509	calcium ion import	2/796	19/7799	0.591702	1	1	Slc25a23/Smdt1	2
pL.G1.v.Mit_upregulated	GO:0097150	neuronal stem cell population maintenance	2/796	19/7799	0.591702	1	1	Cdh2/Sct	2
pL.G1.v.Mit_upregulated	GO:0098751	bone cell development	2/796	19/7799	0.591702	1	1	Zfp385a/Atp6ap1	2
pL.G1.v.Mit_upregulated	GO:0099024	plasma membrane invagination	2/796	19/7799	0.591702	1	1	Bin2/Rhog	2
pL.G1.v.Mit_upregulated	GO:0110149	regulation of biomineralization	2/796	19/7799	0.591702	1	1	Atraid/Mia3	2
pL.G1.v.Mit_upregulated	GO:1901659	glycosyl compound biosynthetic process	2/796	19/7799	0.591702	1	1	Nme4/Hprt	2
pL.G1.v.Mit_upregulated	GO:2000171	negative regulation of dendrite development	2/796	19/7799	0.591702	1	1	Id1/Ptprs	2
pL.G1.v.Mit_upregulated	GO:0010035	response to inorganic substance	20/796	202/7799	0.592878	1	1	Foxp1/Stk25/Cdkn2a/S100a16/Mien1/Selenow/Ucp2/Fbxo7/Vcp/Zfp580/Psap/Selenom/B2m/Sipa1/Top2b/Kdm6b/Syt11/Wnk1/Fmr1/Slc25a23	20
pL.G1.v.Mit_upregulated	GO:0002699	positive regulation of immune effector process	8/796	81/7799	0.59379	1	1	Foxp1/Kmt5c/Rbp4/Rps19/B2m/H2-D1/H2-K1/Cd81	8
pL.G1.v.Mit_upregulated	GO:0016525	negative regulation of angiogenesis	4/796	40/7799	0.5942	1	1	Krit1/Itgb1bp1/Synj2bp/Nf1	4
pL.G1.v.Mit_upregulated	GO:0031214	biomineral tissue development	4/796	40/7799	0.5942	1	1	Atraid/Itgb1bp1/Tbx1/Mia3	4
pL.G1.v.Mit_upregulated	GO:0046323	glucose import	4/796	40/7799	0.5942	1	1	C1qtnf12/Slc25a27/Rasa1/Sesn2	4
pL.G1.v.Mit_upregulated	GO:0051897	positive regulation of protein kinase B signaling	4/796	40/7799	0.5942	1	1	C1qtnf12/Itgb1bp1/Hsp90ab1/Igf2	4
pL.G1.v.Mit_upregulated	GO:0055072	iron ion homeostasis	4/796	40/7799	0.5942	1	1	B2m/Atp6v1g1/Slc22a17/Atp6ap1	4
pL.G1.v.Mit_upregulated	GO:0110148	biomineralization	4/796	40/7799	0.5942	1	1	Atraid/Itgb1bp1/Tbx1/Mia3	4
pL.G1.v.Mit_upregulated	GO:0007389	pattern specification process	16/796	162/7799	0.594727	1	1	Dll3/Smarcd3/Hes6/Ift74/Ntf5/Tbx1/Pbx2/Dmrta2/Cited1/Hspb11/Ssbp3/Bptf/Msx1/Gbx2/Dync2li1/Med12	16
pL.G1.v.Mit_upregulated	GO:0006936	muscle contraction	7/796	71/7799	0.596829	1	1	Fkbp1b/Grcc10/Fkbp1a/Bin1/Sri/Ndufs6/Taz	7
pL.G1.v.Mit_upregulated	GO:0003015	heart process	6/796	61/7799	0.600855	1	1	Fkbp1b/Bin1/Sri/Cdc42/Gnai2/Taz	6
pL.G1.v.Mit_upregulated	GO:0021987	cerebral cortex development	6/796	61/7799	0.600855	1	1	Cdh2/Mboat7/Mdk/Dmrta2/Nf1/Ptprs	6
pL.G1.v.Mit_upregulated	GO:1905475	regulation of protein localization to membrane	10/796	102/7799	0.602493	1	1	Cdh2/Itgb1bp1/Fis1/Ap2m1/Gripap1/Pgrmc1/Tmem59/Cd81/Rhog/Rab11a	10
pL.G1.v.Mit_upregulated	GO:1901990	regulation of mitotic cell cycle phase transition	19/796	193/7799	0.602626	1	1	Cdkn2a/Anapc4/Smarcd3/Ccnd2/Fbxo7/Ccnd1/Nae1/Sox4/Cdc6/Ube2e2/Lsm10/Dtl/Prmt2/Psme1/Psme2/Lcmt1/Rpl26/Cdkn1c/Rab11a	19
pL.G1.v.Mit_upregulated	GO:0021695	cerebellar cortex development	3/796	30/7799	0.603545	1	1	Mdk/Psap/Usp9x	3
pL.G1.v.Mit_upregulated	GO:0032007	negative regulation of TOR signaling	3/796	30/7799	0.603545	1	1	Ddit4/Sesn3/Sesn2	3
pL.G1.v.Mit_upregulated	GO:0043001	Golgi to plasma membrane protein transport	3/796	30/7799	0.603545	1	1	Vamp3/Krt18/Rab34	3
pL.G1.v.Mit_upregulated	GO:0045600	positive regulation of fat cell differentiation	3/796	30/7799	0.603545	1	1	Fndc5/Aamdc/Zfp385a	3
pL.G1.v.Mit_upregulated	GO:0046173	polyol biosynthetic process	3/796	30/7799	0.603545	1	1	Pcbd2/Qdpr/Pts	3
pL.G1.v.Mit_upregulated	GO:0048146	positive regulation of fibroblast proliferation	3/796	30/7799	0.603545	1	1	Rasa1/Cdc6/Fbln1	3
pL.G1.v.Mit_upregulated	GO:0051145	smooth muscle cell differentiation	3/796	30/7799	0.603545	1	1	Smarcd3/Olfm2/Rbpms2	3
pL.G1.v.Mit_upregulated	GO:0051893	regulation of focal adhesion assembly	3/796	30/7799	0.603545	1	1	Itgb1bp1/Dapk3/Bcas3	3
pL.G1.v.Mit_upregulated	GO:0070613	regulation of protein processing	3/796	30/7799	0.603545	1	1	Tmem59/Fmr1/Snx12	3
pL.G1.v.Mit_upregulated	GO:0090109	regulation of cell-substrate junction assembly	3/796	30/7799	0.603545	1	1	Itgb1bp1/Dapk3/Bcas3	3
pL.G1.v.Mit_upregulated	GO:1903036	positive regulation of response to wounding	3/796	30/7799	0.603545	1	1	Fkbp1b/Hmgb1/Mdk	3
pL.G1.v.Mit_upregulated	GO:0034620	cellular response to unfolded protein	5/796	51/7799	0.606355	1	1	Pdia6/Ccnd1/Ddrgk1/Dnajc3/Serp2	5
pL.G1.v.Mit_upregulated	GO:0043648	dicarboxylic acid metabolic process	5/796	51/7799	0.606355	1	1	Mrps36/Nit2/Oat/Idh1/Idh3g	5
pL.G1.v.Mit_upregulated	GO:0048145	regulation of fibroblast proliferation	5/796	51/7799	0.606355	1	1	Rasa1/Cdc6/Nf1/Fbln1/Emd	5
pL.G1.v.Mit_upregulated	GO:0001894	tissue homeostasis	8/796	82/7799	0.608064	1	1	Iqcb1/Rac3/Stk39/Rbp4/Nf1/Gnas/Cib2/Atp6ap1	8
pL.G1.v.Mit_upregulated	GO:0006109	regulation of carbohydrate metabolic process	8/796	82/7799	0.608064	1	1	Hmgb1/C1qtnf12/Mlycd/Ddit4/Igf2/Sesn2/Lcmt1/Ap2a1	8
pL.G1.v.Mit_upregulated	GO:0034764	positive regulation of transmembrane transport	8/796	82/7799	0.608064	1	1	Dbi/C1qtnf12/Stk39/Ifngr1/Rasa1/Tex101/Sri/Wnk1	8
pL.G1.v.Mit_upregulated	GO:1903052	positive regulation of proteolysis involved in cellular protein catabolic process	8/796	82/7799	0.608064	1	1	Sirt2/Vcp/Bcap31/Atpif1/Edem2/Ddrgk1/Fmr1/Psmd10	8
pL.G1.v.Mit_upregulated	GO:0048667	cell morphogenesis involved in neuron differentiation	26/796	264/7799	0.608413	1	1	Foxp1/Stk25/Cdh2/Auts2/Metrn/B4gat1/Grcc10/Hprt/Hsp90ab1/Mfn1/Efna4/Xlr4b/Xlr3b/Flot1/Ndn/Rab3a/Id1/Crabp2/Top2b/Cdc42/Usp9x/Ptprs/Gbx2/Rhog/Rab11a/Prtg	26
pL.G1.v.Mit_upregulated	GO:0071214	cellular response to abiotic stimulus	13/796	133/7799	0.608753	1	1	Ddb2/Nipbl/Rad9b/Swi5/Stk39/Ccnd2/Cops9/Sipa1/Opn3/Serpinb6a/Rpl26/Fmr1/Slc25a23	13
pL.G1.v.Mit_upregulated	GO:0104004	cellular response to environmental stimulus	13/796	133/7799	0.608753	1	1	Ddb2/Nipbl/Rad9b/Swi5/Stk39/Ccnd2/Cops9/Sipa1/Opn3/Serpinb6a/Rpl26/Fmr1/Slc25a23	13
pL.G1.v.Mit_upregulated	GO:0010675	regulation of cellular carbohydrate metabolic process	7/796	72/7799	0.611997	1	1	Hmgb1/C1qtnf12/Mlycd/Ddit4/Igf2/Sesn2/Lcmt1	7
pL.G1.v.Mit_upregulated	GO:0031058	positive regulation of histone modification	7/796	72/7799	0.611997	1	1	Nipbl/Auts2/BC004004/Dmrtc2/Prkd1/Piwil2/Fmr1	7
pL.G1.v.Mit_upregulated	GO:0050808	synapse organization	18/796	184/7799	0.612844	1	1	Cdh2/Snapin/Clstn1/C1ql1/Mfn1/Vcp/Tuba1a/Gripap1/Pgrmc1/Xlr4b/Xlr3b/Chd4/Rab3a/Cdc42/Ptprs/Fmr1/Glrb/Nptxr	18
pL.G1.v.Mit_upregulated	GO:0002028	regulation of sodium ion transport	4/796	41/7799	0.614218	1	1	Stk39/Fxyd5/Wnk1/Gnas	4
pL.G1.v.Mit_upregulated	GO:0002761	regulation of myeloid leukocyte differentiation	4/796	41/7799	0.614218	1	1	Prxl2a/Nf1/Gnas/Atp6ap1	4
pL.G1.v.Mit_upregulated	GO:0032640	tumor necrosis factor production	4/796	41/7799	0.614218	1	1	Cd47/Hmgb1/Selenok/Cyba	4
pL.G1.v.Mit_upregulated	GO:0046626	regulation of insulin receptor signaling pathway	4/796	41/7799	0.614218	1	1	C1qtnf12/Sesn3/Igf2/Gnai2	4
pL.G1.v.Mit_upregulated	GO:0071706	tumor necrosis factor superfamily cytokine production	4/796	41/7799	0.614218	1	1	Cd47/Hmgb1/Selenok/Cyba	4
pL.G1.v.Mit_upregulated	GO:0071805	potassium ion transmembrane transport	4/796	41/7799	0.614218	1	1	Stk39/Cd63/Bin1/Wnk1	4
pL.G1.v.Mit_upregulated	GO:0072091	regulation of stem cell proliferation	4/796	41/7799	0.614218	1	1	Smarcd3/Dmrta2/Nf1/Fbln1	4
pL.G1.v.Mit_upregulated	GO:2000181	negative regulation of blood vessel morphogenesis	4/796	41/7799	0.614218	1	1	Krit1/Itgb1bp1/Synj2bp/Nf1	4
pL.G1.v.Mit_upregulated	GO:0006954	inflammatory response	16/796	164/7799	0.615045	1	1	Cd47/Hmgb1/Abhd12/C1qtnf12/Stk39/Ifngr1/Cuedc2/Zfp580/Mdk/Cyba/Rps19/Prkd1/Kdm6b/Syt11/Cd81/Jam3	16
pL.G1.v.Mit_upregulated	GO:0046649	lymphocyte activation	25/796	255/7799	0.616856	1	1	Fkbp1b/Foxp1/Cd47/Igfbp2/Lmo1/Zbtb32/Cdkn2a/Selenok/Fkbp1a/Rpl22/Hprt/Kmt5c/Fbxo7/H2-Ab1/Il11ra1/Mdk/Psap/Sox4/B2m/Igf2/Cd151/Cd81/Igbp1/Rps6/Ctsl	25
pL.G1.v.Mit_upregulated	GO:0009791	post-embryonic development	6/796	62/7799	0.617112	1	1	Grcc10/Kdm5b/Ndn/Rab3a/Usp9x/Gnas	6
pL.G1.v.Mit_upregulated	GO:0031099	regeneration	6/796	62/7799	0.617112	1	1	Fkbp1b/Cd9/Ccnd1/Mdk/Cd81/Ptprs	6
pL.G1.v.Mit_upregulated	GO:0043588	skin development	9/796	93/7799	0.618265	1	1	Dbi/Ift74/Psap/Abcb6/Elovl1/Nf1/Gnas/Ctsl/Nsdhl	9
pL.G1.v.Mit_upregulated	GO:0060541	respiratory system development	9/796	93/7799	0.618265	1	1	Foxp1/Hmgb1/Phf14/Rbp4/Rab3a/Id1/Cdc42/Hspb11/Rpl13a	9
pL.G1.v.Mit_upregulated	GO:0000966	RNA 5'-end processing	2/796	20/7799	0.620242	1	1	Piwil2/Hsd17b10	2
pL.G1.v.Mit_upregulated	GO:0003016	respiratory system process	2/796	20/7799	0.620242	1	1	Ndn/Rab3a	2
pL.G1.v.Mit_upregulated	GO:0007189	adenylate cyclase-activating G protein-coupled receptor signaling pathway	2/796	20/7799	0.620242	1	1	Gnai2/Gnas	2
pL.G1.v.Mit_upregulated	GO:0010559	regulation of glycoprotein biosynthetic process	2/796	20/7799	0.620242	1	1	Tmem59/Itm2b	2
pL.G1.v.Mit_upregulated	GO:0010765	positive regulation of sodium ion transport	2/796	20/7799	0.620242	1	1	Wnk1/Gnas	2
pL.G1.v.Mit_upregulated	GO:0015844	monoamine transport	2/796	20/7799	0.620242	1	1	Rab3a/Syt11	2
pL.G1.v.Mit_upregulated	GO:0019748	secondary metabolic process	2/796	20/7799	0.620242	1	1	Akr1a1/Cited1	2
pL.G1.v.Mit_upregulated	GO:0021696	cerebellar cortex morphogenesis	2/796	20/7799	0.620242	1	1	Psap/Usp9x	2
pL.G1.v.Mit_upregulated	GO:0030239	myofibril assembly	2/796	20/7799	0.620242	1	1	Foxp1/Csrp1	2
pL.G1.v.Mit_upregulated	GO:0045744	negative regulation of G protein-coupled receptor signaling pathway	2/796	20/7799	0.620242	1	1	Rnf157/Gnai2	2
pL.G1.v.Mit_upregulated	GO:0045851	pH reduction	2/796	20/7799	0.620242	1	1	Snapin/Atp6ap1	2
pL.G1.v.Mit_upregulated	GO:0046635	positive regulation of alpha-beta T cell activation	2/796	20/7799	0.620242	1	1	H2-Ab1/Cd81	2
pL.G1.v.Mit_upregulated	GO:0046685	response to arsenic-containing substance	2/796	20/7799	0.620242	1	1	Vcp/Gsto2	2
pL.G1.v.Mit_upregulated	GO:0048066	developmental pigmentation	2/796	20/7799	0.620242	1	1	Cd63/Cited1	2
pL.G1.v.Mit_upregulated	GO:0050766	positive regulation of phagocytosis	2/796	20/7799	0.620242	1	1	Cd47/Cyba	2
pL.G1.v.Mit_upregulated	GO:0051693	actin filament capping	2/796	20/7799	0.620242	1	1	Capzb/Mphosph8	2
pL.G1.v.Mit_upregulated	GO:0061035	regulation of cartilage development	2/796	20/7799	0.620242	1	1	Mdk/Chadl	2
pL.G1.v.Mit_upregulated	GO:0070536	protein K63-linked deubiquitination	2/796	20/7799	0.620242	1	1	Vcp/Babam1	2
pL.G1.v.Mit_upregulated	GO:0098659	inorganic cation import across plasma membrane	2/796	20/7799	0.620242	1	1	Wnk1/Slc39a4	2
pL.G1.v.Mit_upregulated	GO:0099587	inorganic ion import across plasma membrane	2/796	20/7799	0.620242	1	1	Wnk1/Slc39a4	2
pL.G1.v.Mit_upregulated	GO:1904036	negative regulation of epithelial cell apoptotic process	2/796	20/7799	0.620242	1	1	Krit1/Mdk	2
pL.G1.v.Mit_upregulated	GO:1904894	positive regulation of receptor signaling pathway via STAT	2/796	20/7799	0.620242	1	1	Jak1/Arl2bp	2
pL.G1.v.Mit_upregulated	GO:2000780	negative regulation of double-strand break repair	2/796	20/7799	0.620242	1	1	Nudt16l1/Trip12	2
pL.G1.v.Mit_upregulated	GO:0032412	regulation of ion transmembrane transporter activity	8/796	83/7799	0.622076	1	1	Fkbp1b/Fkbp1a/Stk39/Ifngr1/Sri/Fxyd5/Wnk1/Fmr1	8
pL.G1.v.Mit_upregulated	GO:0045321	leukocyte activation	29/796	296/7799	0.622964	1	1	Fkbp1b/Foxp1/Cd47/Hmgb1/Igfbp2/Lmo1/Zbtb32/Cdkn2a/Selenok/Fkbp1a/Rpl22/Hprt/Ifngr1/Kmt5c/Fbxo7/H2-Ab1/Il11ra1/Mdk/Tex101/Psap/Sox4/B2m/Igf2/Syt11/Cd151/Cd81/Igbp1/Rps6/Ctsl	29
pL.G1.v.Mit_upregulated	GO:0003206	cardiac chamber morphogenesis	5/796	52/7799	0.623975	1	1	Smarcd3/Fkbp1a/Tbx1/Sox4/Rbp4	5
pL.G1.v.Mit_upregulated	GO:0010822	positive regulation of mitochondrion organization	5/796	52/7799	0.623975	1	1	Adck1/Mfn1/Fbxo7/Fis1/Atpif1	5
pL.G1.v.Mit_upregulated	GO:0021549	cerebellum development	5/796	52/7799	0.623975	1	1	Mdk/Psap/Usp9x/Ptprs/Gbx2	5
pL.G1.v.Mit_upregulated	GO:0033865	nucleoside bisphosphate metabolic process	5/796	52/7799	0.623975	1	1	Acot7/Mlycd/Mcee/Mpc2/Acot9	5
pL.G1.v.Mit_upregulated	GO:0033875	ribonucleoside bisphosphate metabolic process	5/796	52/7799	0.623975	1	1	Acot7/Mlycd/Mcee/Mpc2/Acot9	5
pL.G1.v.Mit_upregulated	GO:0034032	purine nucleoside bisphosphate metabolic process	5/796	52/7799	0.623975	1	1	Acot7/Mlycd/Mcee/Mpc2/Acot9	5
[truncated: 34,964 more rows]

## Sheet: Fig 2D G1 phase expression
gene.id	p_val	avg_log2FC	pct.1	pct.2	p_val_adj	comparison
[truncated: 8,122 more rows]

## Sheet: Fig 2E S phase expression
gene.id	p_val	avg_log2FC	pct.1	pct.2	p_val_adj	comparison
[truncated: 8,274 more rows]
