# Supplementary material for: MEIOC prevents continued mitotic cycling and promotes meiotic entry during mouse oogenesis
Source: bioRxiv. 2025 Jun 15:2025.06.12.659330. Preprint. [Version 1] doi: 10.1101/2025.06.12.659330 (PMC12258517; doi:10.1101/2025.06.12.659330)
Supplement: Supplement 4 [file media-4.xlsx]

## Sheet: Description
Supplemental Table S4: Supplemental data for Figure 3
Tab Name	Description
Fig 3B,D CCNA2 levels	Mean CCNA2 levels per cell, log10 transformed.
Fig 3B,D statistics	Summary statistics and statistical testing for CCNA2 levels for wild-type samples across stages and E16.5 samples across genotypes

## Sheet: Fig 3B,D CCNA2 levels
sample.id	ObjectId	log10.mean.CCNA2.intensity	Filename	IF.expt	section	RFP.protein	Cy5.protein	GFP.protein	genotype	stage
MM317-1-3	1	2.83003	MM362a_MM317-1-3_Ccna2_sect1_003-MaxIP_crop.nd2	MM362a	sect1	Ccna2	EdU.pos	Ddx4	WT	E14.5
MM317-1-3	2	2.73337	MM362a_MM317-1-3_Ccna2_sect1_003-MaxIP_crop.nd2	MM362a	sect1	Ccna2	EdU.pos	Ddx4	WT	E14.5
MM317-1-3	3	2.91884	MM362a_MM317-1-3_Ccna2_sect1_003-MaxIP_crop.nd2	MM362a	sect1	Ccna2	EdU.pos	Ddx4	WT	E14.5
MM317-1-3	4	2.98826	MM362a_MM317-1-3_Ccna2_sect1_003-MaxIP_crop.nd2	MM362a	sect1	Ccna2	EdU.pos	Ddx4	WT	E14.5
MM317-1-3	5	2.69933	MM362a_MM317-1-3_Ccna2_sect1_003-MaxIP_crop.nd2	MM362a	sect1	Ccna2	EdU.pos	Ddx4	WT	E14.5
MM317-1-3	6	2.80795	MM362a_MM317-1-3_Ccna2_sect1_003-MaxIP_crop.nd2	MM362a	sect1	Ccna2	EdU.pos	Ddx4	WT	E14.5
MM317-1-3	7	2.6455	MM362a_MM317-1-3_Ccna2_sect1_003-MaxIP_crop.nd2	MM362a	sect1	Ccna2	EdU.pos	Ddx4	WT	E14.5
MM317-1-3	8	2.75609	MM362a_MM317-1-3_Ccna2_sect1_003-MaxIP_crop.nd2	MM362a	sect1	Ccna2	EdU.pos	Ddx4	WT	E14.5
MM317-1-3	9	2.74816	MM362a_MM317-1-3_Ccna2_sect1_003-MaxIP_crop.nd2	MM362a	sect1	Ccna2	EdU.pos	Ddx4	WT	E14.5
MM317-1-3	10	2.90698	MM362a_MM317-1-3_Ccna2_sect1_003-MaxIP_crop.nd2	MM362a	sect1	Ccna2	EdU.pos	Ddx4	WT	E14.5
MM317-1-3	11	2.87236	MM362a_MM317-1-3_Ccna2_sect1_003-MaxIP_crop.nd2	MM362a	sect1	Ccna2	EdU.pos	Ddx4	WT	E14.5
MM317-1-3	1	2.70386	MM362a_MM317-1-3_Ccna2_sect1_004-MaxIP_crop.nd2	MM362a	sect1	Ccna2	EdU.pos	Ddx4	WT	E14.5
MM317-1-3	2	2.64692	MM362a_MM317-1-3_Ccna2_sect1_004-MaxIP_crop.nd2	MM362a	sect1	Ccna2	EdU.pos	Ddx4	WT	E14.5
MM317-1-3	3	2.69405	MM362a_MM317-1-3_Ccna2_sect1_004-MaxIP_crop.nd2	MM362a	sect1	Ccna2	EdU.pos	Ddx4	WT	E14.5
MM317-1-3	4	2.83625	MM362a_MM317-1-3_Ccna2_sect1_004-MaxIP_crop.nd2	MM362a	sect1	Ccna2	EdU.pos	Ddx4	WT	E14.5
MM317-1-3	5	2.88914	MM362a_MM317-1-3_Ccna2_sect1_004-MaxIP_crop.nd2	MM362a	sect1	Ccna2	EdU.pos	Ddx4	WT	E14.5
MM317-1-3	6	2.96562	MM362a_MM317-1-3_Ccna2_sect1_004-MaxIP_crop.nd2	MM362a	sect1	Ccna2	EdU.pos	Ddx4	WT	E14.5
MM317-1-3	7	2.65694	MM362a_MM317-1-3_Ccna2_sect1_004-MaxIP_crop.nd2	MM362a	sect1	Ccna2	EdU.pos	Ddx4	WT	E14.5
MM317-1-3	8	2.70689	MM362a_MM317-1-3_Ccna2_sect1_004-MaxIP_crop.nd2	MM362a	sect1	Ccna2	EdU.pos	Ddx4	WT	E14.5
MM317-1-3	9	2.81063	MM362a_MM317-1-3_Ccna2_sect1_004-MaxIP_crop.nd2	MM362a	sect1	Ccna2	EdU.pos	Ddx4	WT	E14.5
MM317-1-3	1	2.52866	MM362a_MM317-1-3_Ccna2_sect2_001-MaxIP_crop.nd2	MM362a	sect2	Ccna2	EdU.pos	Ddx4	WT	E14.5
MM317-1-3	2	2.71424	MM362a_MM317-1-3_Ccna2_sect2_001-MaxIP_crop.nd2	MM362a	sect2	Ccna2	EdU.pos	Ddx4	WT	E14.5
MM317-1-3	3	2.92683	MM362a_MM317-1-3_Ccna2_sect2_001-MaxIP_crop.nd2	MM362a	sect2	Ccna2	EdU.pos	Ddx4	WT	E14.5
MM317-1-3	4	2.90877	MM362a_MM317-1-3_Ccna2_sect2_001-MaxIP_crop.nd2	MM362a	sect2	Ccna2	EdU.pos	Ddx4	WT	E14.5
MM317-1-3	5	2.75426	MM362a_MM317-1-3_Ccna2_sect2_001-MaxIP_crop.nd2	MM362a	sect2	Ccna2	EdU.pos	Ddx4	WT	E14.5
MM317-1-3	6	2.73577	MM362a_MM317-1-3_Ccna2_sect2_001-MaxIP_crop.nd2	MM362a	sect2	Ccna2	EdU.pos	Ddx4	WT	E14.5
MM317-1-3	7	2.7341	MM362a_MM317-1-3_Ccna2_sect2_001-MaxIP_crop.nd2	MM362a	sect2	Ccna2	EdU.pos	Ddx4	WT	E14.5
MM317-1-3	8	2.75163	MM362a_MM317-1-3_Ccna2_sect2_001-MaxIP_crop.nd2	MM362a	sect2	Ccna2	EdU.pos	Ddx4	WT	E14.5
MM317-1-3	9	2.92221	MM362a_MM317-1-3_Ccna2_sect2_001-MaxIP_crop.nd2	MM362a	sect2	Ccna2	EdU.pos	Ddx4	WT	E14.5
MM317-1-3	10	2.80023	MM362a_MM317-1-3_Ccna2_sect2_001-MaxIP_crop.nd2	MM362a	sect2	Ccna2	EdU.pos	Ddx4	WT	E14.5
MM317-1-3	11	2.76325	MM362a_MM317-1-3_Ccna2_sect2_001-MaxIP_crop.nd2	MM362a	sect2	Ccna2	EdU.pos	Ddx4	WT	E14.5
MM317-1-3	12	2.757	MM362a_MM317-1-3_Ccna2_sect2_001-MaxIP_crop.nd2	MM362a	sect2	Ccna2	EdU.pos	Ddx4	WT	E14.5
MM317-1-3	13	2.75134	MM362a_MM317-1-3_Ccna2_sect2_001-MaxIP_crop.nd2	MM362a	sect2	Ccna2	EdU.pos	Ddx4	WT	E14.5
MM317-1-3	14	2.87753	MM362a_MM317-1-3_Ccna2_sect2_001-MaxIP_crop.nd2	MM362a	sect2	Ccna2	EdU.pos	Ddx4	WT	E14.5
MM317-1-3	15	2.84558	MM362a_MM317-1-3_Ccna2_sect2_001-MaxIP_crop.nd2	MM362a	sect2	Ccna2	EdU.pos	Ddx4	WT	E14.5
MM317-1-3	16	2.89952	MM362a_MM317-1-3_Ccna2_sect2_001-MaxIP_crop.nd2	MM362a	sect2	Ccna2	EdU.pos	Ddx4	WT	E14.5
MM317-1-3	1	2.68103	MM362a_MM317-1-3_Ccna2_sect2_002-MaxIP_crop.nd2	MM362a	sect2	Ccna2	EdU.pos	Ddx4	WT	E14.5
MM317-1-3	2	2.76319	MM362a_MM317-1-3_Ccna2_sect2_002-MaxIP_crop.nd2	MM362a	sect2	Ccna2	EdU.pos	Ddx4	WT	E14.5
MM317-1-3	3	2.58682	MM362a_MM317-1-3_Ccna2_sect2_002-MaxIP_crop.nd2	MM362a	sect2	Ccna2	EdU.pos	Ddx4	WT	E14.5
MM317-1-3	4	2.5974	MM362a_MM317-1-3_Ccna2_sect2_002-MaxIP_crop.nd2	MM362a	sect2	Ccna2	EdU.pos	Ddx4	WT	E14.5
MM317-1-3	5	2.88161	MM362a_MM317-1-3_Ccna2_sect2_002-MaxIP_crop.nd2	MM362a	sect2	Ccna2	EdU.pos	Ddx4	WT	E14.5
MM317-1-3	6	2.74021	MM362a_MM317-1-3_Ccna2_sect2_002-MaxIP_crop.nd2	MM362a	sect2	Ccna2	EdU.pos	Ddx4	WT	E14.5
MM317-1-3	7	2.70704	MM362a_MM317-1-3_Ccna2_sect2_002-MaxIP_crop.nd2	MM362a	sect2	Ccna2	EdU.pos	Ddx4	WT	E14.5
MM317-1-3	8	2.78161	MM362a_MM317-1-3_Ccna2_sect2_002-MaxIP_crop.nd2	MM362a	sect2	Ccna2	EdU.pos	Ddx4	WT	E14.5
MM317-1-3	9	2.88373	MM362a_MM317-1-3_Ccna2_sect2_002-MaxIP_crop.nd2	MM362a	sect2	Ccna2	EdU.pos	Ddx4	WT	E14.5
MM317-1-3	10	2.89504	MM362a_MM317-1-3_Ccna2_sect2_002-MaxIP_crop.nd2	MM362a	sect2	Ccna2	EdU.pos	Ddx4	WT	E14.5
MM317-1-3	11	2.8953	MM362a_MM317-1-3_Ccna2_sect2_002-MaxIP_crop.nd2	MM362a	sect2	Ccna2	EdU.pos	Ddx4	WT	E14.5
MM317-1-3	12	2.5458	MM362a_MM317-1-3_Ccna2_sect2_002-MaxIP_crop.nd2	MM362a	sect2	Ccna2	EdU.pos	Ddx4	WT	E14.5
MM317-1-3	13	2.71389	MM362a_MM317-1-3_Ccna2_sect2_002-MaxIP_crop.nd2	MM362a	sect2	Ccna2	EdU.pos	Ddx4	WT	E14.5
MM317-1-3	14	2.85421	MM362a_MM317-1-3_Ccna2_sect2_002-MaxIP_crop.nd2	MM362a	sect2	Ccna2	EdU.pos	Ddx4	WT	E14.5
MM317-1-3	15	2.70519	MM362a_MM317-1-3_Ccna2_sect2_002-MaxIP_crop.nd2	MM362a	sect2	Ccna2	EdU.pos	Ddx4	WT	E14.5
MM317-1-3	32	2.62107	MM362b_MM317-1-3_wCcna2_noEdU_sect2_014-MaxIP_crop.nd2	MM362b	noEdU	Ccna2	EdU.neg	Ddx4	WT	E14.5
MM317-1-3	33	2.53121	MM362b_MM317-1-3_wCcna2_noEdU_sect2_014-MaxIP_crop.nd2	MM362b	noEdU	Ccna2	EdU.neg	Ddx4	WT	E14.5
MM317-1-3	34	2.53498	MM362b_MM317-1-3_wCcna2_noEdU_sect2_014-MaxIP_crop.nd2	MM362b	noEdU	Ccna2	EdU.neg	Ddx4	WT	E14.5
MM317-1-3	35	2.54224	MM362b_MM317-1-3_wCcna2_noEdU_sect2_014-MaxIP_crop.nd2	MM362b	noEdU	Ccna2	EdU.neg	Ddx4	WT	E14.5
MM317-1-3	36	2.57207	MM362b_MM317-1-3_wCcna2_noEdU_sect2_014-MaxIP_crop.nd2	MM362b	noEdU	Ccna2	EdU.neg	Ddx4	WT	E14.5
MM317-1-3	37	2.51201	MM362b_MM317-1-3_wCcna2_noEdU_sect2_014-MaxIP_crop.nd2	MM362b	noEdU	Ccna2	EdU.neg	Ddx4	WT	E14.5
MM317-1-3	38	2.84332	MM362b_MM317-1-3_wCcna2_noEdU_sect2_014-MaxIP_crop.nd2	MM362b	noEdU	Ccna2	EdU.neg	Ddx4	WT	E14.5
MM317-1-3	39	3.13601	MM362b_MM317-1-3_wCcna2_noEdU_sect2_014-MaxIP_crop.nd2	MM362b	noEdU	Ccna2	EdU.neg	Ddx4	WT	E14.5
MM317-1-3	40	2.57832	MM362b_MM317-1-3_wCcna2_noEdU_sect2_014-MaxIP_crop.nd2	MM362b	noEdU	Ccna2	EdU.neg	Ddx4	WT	E14.5
MM317-1-3	41	2.50043	MM362b_MM317-1-3_wCcna2_noEdU_sect2_014-MaxIP_crop.nd2	MM362b	noEdU	Ccna2	EdU.neg	Ddx4	WT	E14.5
MM317-1-3	42	2.52245	MM362b_MM317-1-3_wCcna2_noEdU_sect2_014-MaxIP_crop.nd2	MM362b	noEdU	Ccna2	EdU.neg	Ddx4	WT	E14.5
MM317-1-3	43	3.15925	MM362b_MM317-1-3_wCcna2_noEdU_sect2_014-MaxIP_crop.nd2	MM362b	noEdU	Ccna2	EdU.neg	Ddx4	WT	E14.5
MM317-1-3	44	2.56861	MM362b_MM317-1-3_wCcna2_noEdU_sect2_014-MaxIP_crop.nd2	MM362b	noEdU	Ccna2	EdU.neg	Ddx4	WT	E14.5
MM317-1-3	45	2.61413	MM362b_MM317-1-3_wCcna2_noEdU_sect2_014-MaxIP_crop.nd2	MM362b	noEdU	Ccna2	EdU.neg	Ddx4	WT	E14.5
MM317-1-3	46	2.55302	MM362b_MM317-1-3_wCcna2_noEdU_sect2_014-MaxIP_crop.nd2	MM362b	noEdU	Ccna2	EdU.neg	Ddx4	WT	E14.5
MM317-1-3	47	2.58023	MM362b_MM317-1-3_wCcna2_noEdU_sect2_014-MaxIP_crop.nd2	MM362b	noEdU	Ccna2	EdU.neg	Ddx4	WT	E14.5
MM317-1-3	48	2.60526	MM362b_MM317-1-3_wCcna2_noEdU_sect2_014-MaxIP_crop.nd2	MM362b	noEdU	Ccna2	EdU.neg	Ddx4	WT	E14.5
MM317-1-3	49	2.62937	MM362b_MM317-1-3_wCcna2_noEdU_sect2_014-MaxIP_crop.nd2	MM362b	noEdU	Ccna2	EdU.neg	Ddx4	WT	E14.5
MM317-1-3	50	2.63339	MM362b_MM317-1-3_wCcna2_noEdU_sect2_014-MaxIP_crop.nd2	MM362b	noEdU	Ccna2	EdU.neg	Ddx4	WT	E14.5
MM317-1-3	51	2.58904	MM362b_MM317-1-3_wCcna2_noEdU_sect2_014-MaxIP_crop.nd2	MM362b	noEdU	Ccna2	EdU.neg	Ddx4	WT	E14.5
MM317-1-3	52	2.58215	MM362b_MM317-1-3_wCcna2_noEdU_sect2_014-MaxIP_crop.nd2	MM362b	noEdU	Ccna2	EdU.neg	Ddx4	WT	E14.5
MM317-1-3	53	2.74427	MM362b_MM317-1-3_wCcna2_noEdU_sect2_014-MaxIP_crop.nd2	MM362b	noEdU	Ccna2	EdU.neg	Ddx4	WT	E14.5
MM317-1-3	54	2.74042	MM362b_MM317-1-3_wCcna2_noEdU_sect2_014-MaxIP_crop.nd2	MM362b	noEdU	Ccna2	EdU.neg	Ddx4	WT	E14.5
MM317-1-3	55	3.1861	MM362b_MM317-1-3_wCcna2_noEdU_sect2_014-MaxIP_crop.nd2	MM362b	noEdU	Ccna2	EdU.neg	Ddx4	WT	E14.5
MM317-1-3	56	3.07817	MM362b_MM317-1-3_wCcna2_noEdU_sect2_014-MaxIP_crop.nd2	MM362b	noEdU	Ccna2	EdU.neg	Ddx4	WT	E14.5
MM317-1-3	57	3.16951	MM362b_MM317-1-3_wCcna2_noEdU_sect2_014-MaxIP_crop.nd2	MM362b	noEdU	Ccna2	EdU.neg	Ddx4	WT	E14.5
MM317-1-3	58	3.06621	MM362b_MM317-1-3_wCcna2_noEdU_sect2_014-MaxIP_crop.nd2	MM362b	noEdU	Ccna2	EdU.neg	Ddx4	WT	E14.5
MM317-1-3	59	3.06063	MM362b_MM317-1-3_wCcna2_noEdU_sect2_014-MaxIP_crop.nd2	MM362b	noEdU	Ccna2	EdU.neg	Ddx4	WT	E14.5
MM317-1-3	60	2.96305	MM362b_MM317-1-3_wCcna2_noEdU_sect2_014-MaxIP_crop.nd2	MM362b	noEdU	Ccna2	EdU.neg	Ddx4	WT	E14.5
MM317-1-3	61	2.5232	MM362b_MM317-1-3_wCcna2_noEdU_sect2_014-MaxIP_crop.nd2	MM362b	noEdU	Ccna2	EdU.neg	Ddx4	WT	E14.5
MM317-1-3	62	3.23361	MM362b_MM317-1-3_wCcna2_noEdU_sect2_014-MaxIP_crop.nd2	MM362b	noEdU	Ccna2	EdU.neg	Ddx4	WT	E14.5
MM317-1-3	63	2.82042	MM362b_MM317-1-3_wCcna2_noEdU_sect2_014-MaxIP_crop.nd2	MM362b	noEdU	Ccna2	EdU.neg	Ddx4	WT	E14.5
MM317-1-3	64	2.82007	MM362b_MM317-1-3_wCcna2_noEdU_sect2_014-MaxIP_crop.nd2	MM362b	noEdU	Ccna2	EdU.neg	Ddx4	WT	E14.5
MM317-1-3	65	2.60309	MM362b_MM317-1-3_wCcna2_noEdU_sect2_014-MaxIP_crop.nd2	MM362b	noEdU	Ccna2	EdU.neg	Ddx4	WT	E14.5
MM317-1-3	66	2.85279	MM362b_MM317-1-3_wCcna2_noEdU_sect2_014-MaxIP_crop.nd2	MM362b	noEdU	Ccna2	EdU.neg	Ddx4	WT	E14.5
MM317-1-3	67	3.0091	MM362b_MM317-1-3_wCcna2_noEdU_sect2_014-MaxIP_crop.nd2	MM362b	noEdU	Ccna2	EdU.neg	Ddx4	WT	E14.5
MM317-1-3	68	3.01178	MM362b_MM317-1-3_wCcna2_noEdU_sect2_014-MaxIP_crop.nd2	MM362b	noEdU	Ccna2	EdU.neg	Ddx4	WT	E14.5
MM317-1-3	69	3.21111	MM362b_MM317-1-3_wCcna2_noEdU_sect2_014-MaxIP_crop.nd2	MM362b	noEdU	Ccna2	EdU.neg	Ddx4	WT	E14.5
MM317-1-3	70	3.00258	MM362b_MM317-1-3_wCcna2_noEdU_sect2_014-MaxIP_crop.nd2	MM362b	noEdU	Ccna2	EdU.neg	Ddx4	WT	E14.5
MM317-1-3	71	2.89079	MM362b_MM317-1-3_wCcna2_noEdU_sect2_014-MaxIP_crop.nd2	MM362b	noEdU	Ccna2	EdU.neg	Ddx4	WT	E14.5
MM317-1-3	72	2.88678	MM362b_MM317-1-3_wCcna2_noEdU_sect2_014-MaxIP_crop.nd2	MM362b	noEdU	Ccna2	EdU.neg	Ddx4	WT	E14.5
MM317-1-3	73	2.79406	MM362b_MM317-1-3_wCcna2_noEdU_sect2_014-MaxIP_crop.nd2	MM362b	noEdU	Ccna2	EdU.neg	Ddx4	WT	E14.5
MM317-1-3	74	3.07452	MM362b_MM317-1-3_wCcna2_noEdU_sect2_014-MaxIP_crop.nd2	MM362b	noEdU	Ccna2	EdU.neg	Ddx4	WT	E14.5
MM317-1-3	75	3.05737	MM362b_MM317-1-3_wCcna2_noEdU_sect2_014-MaxIP_crop.nd2	MM362b	noEdU	Ccna2	EdU.neg	Ddx4	WT	E14.5
MM317-1-3	76	3.03186	MM362b_MM317-1-3_wCcna2_noEdU_sect2_014-MaxIP_crop.nd2	MM362b	noEdU	Ccna2	EdU.neg	Ddx4	WT	E14.5
MM317-1-3	77	3.17309	MM362b_MM317-1-3_wCcna2_noEdU_sect2_014-MaxIP_crop.nd2	MM362b	noEdU	Ccna2	EdU.neg	Ddx4	WT	E14.5
MM317-1-3	78	2.88832	MM362b_MM317-1-3_wCcna2_noEdU_sect2_014-MaxIP_crop.nd2	MM362b	noEdU	Ccna2	EdU.neg	Ddx4	WT	E14.5
MM317-1-3	79	2.58412	MM362b_MM317-1-3_wCcna2_noEdU_sect2_014-MaxIP_crop.nd2	MM362b	noEdU	Ccna2	EdU.neg	Ddx4	WT	E14.5
MM317-1-3	80	2.8944	MM362b_MM317-1-3_wCcna2_noEdU_sect2_014-MaxIP_crop.nd2	MM362b	noEdU	Ccna2	EdU.neg	Ddx4	WT	E14.5
MM317-1-3	81	2.84421	MM362b_MM317-1-3_wCcna2_noEdU_sect2_014-MaxIP_crop.nd2	MM362b	noEdU	Ccna2	EdU.neg	Ddx4	WT	E14.5
MM317-1-3	82	2.94968	MM362b_MM317-1-3_wCcna2_noEdU_sect2_014-MaxIP_crop.nd2	MM362b	noEdU	Ccna2	EdU.neg	Ddx4	WT	E14.5
MM317-1-3	83	2.71593	MM362b_MM317-1-3_wCcna2_noEdU_sect2_014-MaxIP_crop.nd2	MM362b	noEdU	Ccna2	EdU.neg	Ddx4	WT	E14.5
MM317-1-3	84	2.76133	MM362b_MM317-1-3_wCcna2_noEdU_sect2_014-MaxIP_crop.nd2	MM362b	noEdU	Ccna2	EdU.neg	Ddx4	WT	E14.5
MM317-1-3	85	2.94045	MM362b_MM317-1-3_wCcna2_noEdU_sect2_014-MaxIP_crop.nd2	MM362b	noEdU	Ccna2	EdU.neg	Ddx4	WT	E14.5
MM317-1-3	33	2.8065	MM362a_MM317-1-3_Ccna2_sect1_003-MaxIP_crop.nd2	MM362a	sect1	Ccna2	EdU.neg	Ddx4	WT	E14.5
MM317-1-3	34	2.59105	MM362a_MM317-1-3_Ccna2_sect1_003-MaxIP_crop.nd2	MM362a	sect1	Ccna2	EdU.neg	Ddx4	WT	E14.5
MM317-1-3	35	2.59653	MM362a_MM317-1-3_Ccna2_sect1_003-MaxIP_crop.nd2	MM362a	sect1	Ccna2	EdU.neg	Ddx4	WT	E14.5
MM317-1-3	36	2.5966	MM362a_MM317-1-3_Ccna2_sect1_003-MaxIP_crop.nd2	MM362a	sect1	Ccna2	EdU.neg	Ddx4	WT	E14.5
MM317-1-3	37	2.60745	MM362a_MM317-1-3_Ccna2_sect1_003-MaxIP_crop.nd2	MM362a	sect1	Ccna2	EdU.neg	Ddx4	WT	E14.5
MM317-1-3	38	2.57305	MM362a_MM317-1-3_Ccna2_sect1_003-MaxIP_crop.nd2	MM362a	sect1	Ccna2	EdU.neg	Ddx4	WT	E14.5
MM317-1-3	39	2.74958	MM362a_MM317-1-3_Ccna2_sect1_003-MaxIP_crop.nd2	MM362a	sect1	Ccna2	EdU.neg	Ddx4	WT	E14.5
MM317-1-3	40	2.63591	MM362a_MM317-1-3_Ccna2_sect1_003-MaxIP_crop.nd2	MM362a	sect1	Ccna2	EdU.neg	Ddx4	WT	E14.5
MM317-1-3	41	2.74034	MM362a_MM317-1-3_Ccna2_sect1_003-MaxIP_crop.nd2	MM362a	sect1	Ccna2	EdU.neg	Ddx4	WT	E14.5
MM317-1-3	42	2.71826	MM362a_MM317-1-3_Ccna2_sect1_003-MaxIP_crop.nd2	MM362a	sect1	Ccna2	EdU.neg	Ddx4	WT	E14.5
MM317-1-3	43	2.69057	MM362a_MM317-1-3_Ccna2_sect1_003-MaxIP_crop.nd2	MM362a	sect1	Ccna2	EdU.neg	Ddx4	WT	E14.5
MM317-1-3	1	2.74324	MM362a_MM317-1-3_Ccna2_sect1_004-MaxIP_crop.nd2	MM362a	sect1	Ccna2	EdU.neg	Ddx4	WT	E14.5
MM317-1-3	2	2.66105	MM362a_MM317-1-3_Ccna2_sect1_004-MaxIP_crop.nd2	MM362a	sect1	Ccna2	EdU.neg	Ddx4	WT	E14.5
MM317-1-3	3	2.62377	MM362a_MM317-1-3_Ccna2_sect1_004-MaxIP_crop.nd2	MM362a	sect1	Ccna2	EdU.neg	Ddx4	WT	E14.5
MM317-1-3	4	2.40745	MM362a_MM317-1-3_Ccna2_sect1_004-MaxIP_crop.nd2	MM362a	sect1	Ccna2	EdU.neg	Ddx4	WT	E14.5
MM317-1-3	5	2.84766	MM362a_MM317-1-3_Ccna2_sect1_004-MaxIP_crop.nd2	MM362a	sect1	Ccna2	EdU.neg	Ddx4	WT	E14.5
MM317-1-3	6	2.81069	MM362a_MM317-1-3_Ccna2_sect1_004-MaxIP_crop.nd2	MM362a	sect1	Ccna2	EdU.neg	Ddx4	WT	E14.5
MM317-1-3	7	2.82215	MM362a_MM317-1-3_Ccna2_sect1_004-MaxIP_crop.nd2	MM362a	sect1	Ccna2	EdU.neg	Ddx4	WT	E14.5
MM317-1-3	8	2.82915	MM362a_MM317-1-3_Ccna2_sect1_004-MaxIP_crop.nd2	MM362a	sect1	Ccna2	EdU.neg	Ddx4	WT	E14.5
MM317-1-3	9	2.61808	MM362a_MM317-1-3_Ccna2_sect1_004-MaxIP_crop.nd2	MM362a	sect1	Ccna2	EdU.neg	Ddx4	WT	E14.5
MM317-1-3	10	2.60104	MM362a_MM317-1-3_Ccna2_sect1_004-MaxIP_crop.nd2	MM362a	sect1	Ccna2	EdU.neg	Ddx4	WT	E14.5
MM317-1-3	11	2.62417	MM362a_MM317-1-3_Ccna2_sect1_004-MaxIP_crop.nd2	MM362a	sect1	Ccna2	EdU.neg	Ddx4	WT	E14.5
MM317-1-3	12	2.63562	MM362a_MM317-1-3_Ccna2_sect1_004-MaxIP_crop.nd2	MM362a	sect1	Ccna2	EdU.neg	Ddx4	WT	E14.5
MM317-1-3	13	2.61098	MM362a_MM317-1-3_Ccna2_sect1_004-MaxIP_crop.nd2	MM362a	sect1	Ccna2	EdU.neg	Ddx4	WT	E14.5
MM317-1-3	14	2.4446	MM362a_MM317-1-3_Ccna2_sect1_004-MaxIP_crop.nd2	MM362a	sect1	Ccna2	EdU.neg	Ddx4	WT	E14.5
MM317-1-3	15	2.7986	MM362a_MM317-1-3_Ccna2_sect1_004-MaxIP_crop.nd2	MM362a	sect1	Ccna2	EdU.neg	Ddx4	WT	E14.5
MM317-1-3	16	2.83311	MM362a_MM317-1-3_Ccna2_sect1_004-MaxIP_crop.nd2	MM362a	sect1	Ccna2	EdU.neg	Ddx4	WT	E14.5
MM317-1-3	17	2.92458	MM362a_MM317-1-3_Ccna2_sect1_004-MaxIP_crop.nd2	MM362a	sect1	Ccna2	EdU.neg	Ddx4	WT	E14.5
MM317-1-3	18	2.65579	MM362a_MM317-1-3_Ccna2_sect1_004-MaxIP_crop.nd2	MM362a	sect1	Ccna2	EdU.neg	Ddx4	WT	E14.5
MM317-1-3	19	2.95648	MM362a_MM317-1-3_Ccna2_sect1_004-MaxIP_crop.nd2	MM362a	sect1	Ccna2	EdU.neg	Ddx4	WT	E14.5
MM317-1-3	20	2.84211	MM362a_MM317-1-3_Ccna2_sect1_004-MaxIP_crop.nd2	MM362a	sect1	Ccna2	EdU.neg	Ddx4	WT	E14.5
MM317-1-3	21	3.07956	MM362a_MM317-1-3_Ccna2_sect1_004-MaxIP_crop.nd2	MM362a	sect1	Ccna2	EdU.neg	Ddx4	WT	E14.5
MM317-1-3	22	2.54894	MM362a_MM317-1-3_Ccna2_sect1_004-MaxIP_crop.nd2	MM362a	sect1	Ccna2	EdU.neg	Ddx4	WT	E14.5
MM317-1-3	23	2.71321	MM362a_MM317-1-3_Ccna2_sect1_004-MaxIP_crop.nd2	MM362a	sect1	Ccna2	EdU.neg	Ddx4	WT	E14.5
MM317-1-3	24	2.85324	MM362a_MM317-1-3_Ccna2_sect1_004-MaxIP_crop.nd2	MM362a	sect1	Ccna2	EdU.neg	Ddx4	WT	E14.5
MM317-1-3	25	2.45803	MM362a_MM317-1-3_Ccna2_sect1_004-MaxIP_crop.nd2	MM362a	sect1	Ccna2	EdU.neg	Ddx4	WT	E14.5
MM317-1-3	26	2.66628	MM362a_MM317-1-3_Ccna2_sect1_004-MaxIP_crop.nd2	MM362a	sect1	Ccna2	EdU.neg	Ddx4	WT	E14.5
MM317-1-3	27	2.8386	MM362a_MM317-1-3_Ccna2_sect1_004-MaxIP_crop.nd2	MM362a	sect1	Ccna2	EdU.neg	Ddx4	WT	E14.5
MM317-1-3	28	2.73895	MM362a_MM317-1-3_Ccna2_sect1_004-MaxIP_crop.nd2	MM362a	sect1	Ccna2	EdU.neg	Ddx4	WT	E14.5
MM317-1-3	29	2.58641	MM362a_MM317-1-3_Ccna2_sect1_004-MaxIP_crop.nd2	MM362a	sect1	Ccna2	EdU.neg	Ddx4	WT	E14.5
MM317-1-3	30	2.54689	MM362a_MM317-1-3_Ccna2_sect1_004-MaxIP_crop.nd2	MM362a	sect1	Ccna2	EdU.neg	Ddx4	WT	E14.5
MM317-1-3	31	2.63472	MM362a_MM317-1-3_Ccna2_sect1_004-MaxIP_crop.nd2	MM362a	sect1	Ccna2	EdU.neg	Ddx4	WT	E14.5
MM317-1-3	32	2.67132	MM362a_MM317-1-3_Ccna2_sect1_004-MaxIP_crop.nd2	MM362a	sect1	Ccna2	EdU.neg	Ddx4	WT	E14.5
MM317-1-3	33	2.64464	MM362a_MM317-1-3_Ccna2_sect1_004-MaxIP_crop.nd2	MM362a	sect1	Ccna2	EdU.neg	Ddx4	WT	E14.5
MM317-1-3	34	2.74069	MM362a_MM317-1-3_Ccna2_sect1_004-MaxIP_crop.nd2	MM362a	sect1	Ccna2	EdU.neg	Ddx4	WT	E14.5
MM317-1-3	35	2.91376	MM362a_MM317-1-3_Ccna2_sect1_004-MaxIP_crop.nd2	MM362a	sect1	Ccna2	EdU.neg	Ddx4	WT	E14.5
MM317-1-3	36	2.61395	MM362a_MM317-1-3_Ccna2_sect1_004-MaxIP_crop.nd2	MM362a	sect1	Ccna2	EdU.neg	Ddx4	WT	E14.5
MM317-1-3	37	2.71723	MM362a_MM317-1-3_Ccna2_sect1_004-MaxIP_crop.nd2	MM362a	sect1	Ccna2	EdU.neg	Ddx4	WT	E14.5
MM317-1-3	38	2.59519	MM362a_MM317-1-3_Ccna2_sect1_004-MaxIP_crop.nd2	MM362a	sect1	Ccna2	EdU.neg	Ddx4	WT	E14.5
MM317-1-3	39	2.56444	MM362a_MM317-1-3_Ccna2_sect1_004-MaxIP_crop.nd2	MM362a	sect1	Ccna2	EdU.neg	Ddx4	WT	E14.5
MM317-1-3	40	2.71839	MM362a_MM317-1-3_Ccna2_sect1_004-MaxIP_crop.nd2	MM362a	sect1	Ccna2	EdU.neg	Ddx4	WT	E14.5
MM317-1-3	41	2.77422	MM362a_MM317-1-3_Ccna2_sect1_004-MaxIP_crop.nd2	MM362a	sect1	Ccna2	EdU.neg	Ddx4	WT	E14.5
MM317-1-3	42	2.87312	MM362a_MM317-1-3_Ccna2_sect1_004-MaxIP_crop.nd2	MM362a	sect1	Ccna2	EdU.neg	Ddx4	WT	E14.5
MM317-1-3	43	2.93186	MM362a_MM317-1-3_Ccna2_sect1_004-MaxIP_crop.nd2	MM362a	sect1	Ccna2	EdU.neg	Ddx4	WT	E14.5
MM317-1-3	1	2.44962	MM362a_MM317-1-3_Ccna2_sect2_001-MaxIP_crop.nd2	MM362a	sect2	Ccna2	EdU.neg	Ddx4	WT	E14.5
MM317-1-3	2	2.34009	MM362a_MM317-1-3_Ccna2_sect2_001-MaxIP_crop.nd2	MM362a	sect2	Ccna2	EdU.neg	Ddx4	WT	E14.5
MM317-1-3	3	2.57926	MM362a_MM317-1-3_Ccna2_sect2_001-MaxIP_crop.nd2	MM362a	sect2	Ccna2	EdU.neg	Ddx4	WT	E14.5
MM317-1-3	4	2.68351	MM362a_MM317-1-3_Ccna2_sect2_001-MaxIP_crop.nd2	MM362a	sect2	Ccna2	EdU.neg	Ddx4	WT	E14.5
MM317-1-3	5	2.79621	MM362a_MM317-1-3_Ccna2_sect2_001-MaxIP_crop.nd2	MM362a	sect2	Ccna2	EdU.neg	Ddx4	WT	E14.5
MM317-1-3	6	2.79809	MM362a_MM317-1-3_Ccna2_sect2_001-MaxIP_crop.nd2	MM362a	sect2	Ccna2	EdU.neg	Ddx4	WT	E14.5
MM317-1-3	7	2.6665	MM362a_MM317-1-3_Ccna2_sect2_001-MaxIP_crop.nd2	MM362a	sect2	Ccna2	EdU.neg	Ddx4	WT	E14.5
MM317-1-3	1	2.95484	MM362b_MM317-1-3_wCcna2_noEdU_sect2_013-MaxIP.nd2	MM362b	noEdU	Ccna2	EdU.neg	Ddx4	WT	E14.5
MM317-1-3	2	2.57999	MM362b_MM317-1-3_wCcna2_noEdU_sect2_013-MaxIP.nd2	MM362b	noEdU	Ccna2	EdU.neg	Ddx4	WT	E14.5
MM317-1-3	3	2.54125	MM362b_MM317-1-3_wCcna2_noEdU_sect2_013-MaxIP.nd2	MM362b	noEdU	Ccna2	EdU.neg	Ddx4	WT	E14.5
MM317-1-3	4	2.56777	MM362b_MM317-1-3_wCcna2_noEdU_sect2_013-MaxIP.nd2	MM362b	noEdU	Ccna2	EdU.neg	Ddx4	WT	E14.5
MM317-1-3	5	2.54502	MM362b_MM317-1-3_wCcna2_noEdU_sect2_013-MaxIP.nd2	MM362b	noEdU	Ccna2	EdU.neg	Ddx4	WT	E14.5
MM317-1-3	6	2.57058	MM362b_MM317-1-3_wCcna2_noEdU_sect2_013-MaxIP.nd2	MM362b	noEdU	Ccna2	EdU.neg	Ddx4	WT	E14.5
MM317-1-3	7	2.59914	MM362b_MM317-1-3_wCcna2_noEdU_sect2_013-MaxIP.nd2	MM362b	noEdU	Ccna2	EdU.neg	Ddx4	WT	E14.5
MM317-1-3	8	3.09958	MM362b_MM317-1-3_wCcna2_noEdU_sect2_013-MaxIP.nd2	MM362b	noEdU	Ccna2	EdU.neg	Ddx4	WT	E14.5
MM317-1-3	9	2.68429	MM362b_MM317-1-3_wCcna2_noEdU_sect2_013-MaxIP.nd2	MM362b	noEdU	Ccna2	EdU.neg	Ddx4	WT	E14.5
MM317-1-3	10	2.72962	MM362b_MM317-1-3_wCcna2_noEdU_sect2_013-MaxIP.nd2	MM362b	noEdU	Ccna2	EdU.neg	Ddx4	WT	E14.5
MM317-1-3	11	2.65235	MM362b_MM317-1-3_wCcna2_noEdU_sect2_013-MaxIP.nd2	MM362b	noEdU	Ccna2	EdU.neg	Ddx4	WT	E14.5
MM317-1-3	12	2.84702	MM362b_MM317-1-3_wCcna2_noEdU_sect2_013-MaxIP.nd2	MM362b	noEdU	Ccna2	EdU.neg	Ddx4	WT	E14.5
MM317-1-3	13	2.65379	MM362b_MM317-1-3_wCcna2_noEdU_sect2_013-MaxIP.nd2	MM362b	noEdU	Ccna2	EdU.neg	Ddx4	WT	E14.5
MM317-1-3	14	2.41165	MM362b_MM317-1-3_wCcna2_noEdU_sect2_013-MaxIP.nd2	MM362b	noEdU	Ccna2	EdU.neg	Ddx4	WT	E14.5
MM317-1-3	15	2.57316	MM362b_MM317-1-3_wCcna2_noEdU_sect2_013-MaxIP.nd2	MM362b	noEdU	Ccna2	EdU.neg	Ddx4	WT	E14.5
MM317-1-3	16	2.58159	MM362b_MM317-1-3_wCcna2_noEdU_sect2_013-MaxIP.nd2	MM362b	noEdU	Ccna2	EdU.neg	Ddx4	WT	E14.5
MM317-1-3	17	2.74834	MM362b_MM317-1-3_wCcna2_noEdU_sect2_013-MaxIP.nd2	MM362b	noEdU	Ccna2	EdU.neg	Ddx4	WT	E14.5
MM317-1-3	18	2.55858	MM362b_MM317-1-3_wCcna2_noEdU_sect2_013-MaxIP.nd2	MM362b	noEdU	Ccna2	EdU.neg	Ddx4	WT	E14.5
MM317-1-3	19	2.5111	MM362b_MM317-1-3_wCcna2_noEdU_sect2_013-MaxIP.nd2	MM362b	noEdU	Ccna2	EdU.neg	Ddx4	WT	E14.5
MM317-1-3	20	2.75428	MM362b_MM317-1-3_wCcna2_noEdU_sect2_013-MaxIP.nd2	MM362b	noEdU	Ccna2	EdU.neg	Ddx4	WT	E14.5
MM317-1-3	21	2.55461	MM362b_MM317-1-3_wCcna2_noEdU_sect2_013-MaxIP.nd2	MM362b	noEdU	Ccna2	EdU.neg	Ddx4	WT	E14.5
MM317-1-3	22	3.05074	MM362b_MM317-1-3_wCcna2_noEdU_sect2_013-MaxIP.nd2	MM362b	noEdU	Ccna2	EdU.neg	Ddx4	WT	E14.5
MM317-1-3	23	2.56825	MM362b_MM317-1-3_wCcna2_noEdU_sect2_013-MaxIP.nd2	MM362b	noEdU	Ccna2	EdU.neg	Ddx4	WT	E14.5
MM317-1-3	24	2.51862	MM362b_MM317-1-3_wCcna2_noEdU_sect2_013-MaxIP.nd2	MM362b	noEdU	Ccna2	EdU.neg	Ddx4	WT	E14.5
MM317-1-3	25	2.8199	MM362b_MM317-1-3_wCcna2_noEdU_sect2_013-MaxIP.nd2	MM362b	noEdU	Ccna2	EdU.neg	Ddx4	WT	E14.5
MM317-1-3	26	3.16449	MM362b_MM317-1-3_wCcna2_noEdU_sect2_013-MaxIP.nd2	MM362b	noEdU	Ccna2	EdU.neg	Ddx4	WT	E14.5
MM317-1-3	27	2.76283	MM362b_MM317-1-3_wCcna2_noEdU_sect2_013-MaxIP.nd2	MM362b	noEdU	Ccna2	EdU.neg	Ddx4	WT	E14.5
MM317-1-3	28	3.17342	MM362b_MM317-1-3_wCcna2_noEdU_sect2_013-MaxIP.nd2	MM362b	noEdU	Ccna2	EdU.neg	Ddx4	WT	E14.5
MM317-1-3	1	2.63935	MM362a_MM317-1-3_Ccna2_sect1_003-MaxIP_crop.nd2	MM362a	sect1	Ccna2	EdU.neg	Ddx4	WT	E14.5
MM317-1-3	2	2.62135	MM362a_MM317-1-3_Ccna2_sect1_003-MaxIP_crop.nd2	MM362a	sect1	Ccna2	EdU.neg	Ddx4	WT	E14.5
MM317-1-3	3	2.55442	MM362a_MM317-1-3_Ccna2_sect1_003-MaxIP_crop.nd2	MM362a	sect1	Ccna2	EdU.neg	Ddx4	WT	E14.5
MM317-1-3	4	2.56177	MM362a_MM317-1-3_Ccna2_sect1_003-MaxIP_crop.nd2	MM362a	sect1	Ccna2	EdU.neg	Ddx4	WT	E14.5
MM317-1-3	5	2.56457	MM362a_MM317-1-3_Ccna2_sect1_003-MaxIP_crop.nd2	MM362a	sect1	Ccna2	EdU.neg	Ddx4	WT	E14.5
MM317-1-3	6	2.82757	MM362a_MM317-1-3_Ccna2_sect1_003-MaxIP_crop.nd2	MM362a	sect1	Ccna2	EdU.neg	Ddx4	WT	E14.5
MM317-1-3	7	2.81955	MM362a_MM317-1-3_Ccna2_sect1_003-MaxIP_crop.nd2	MM362a	sect1	Ccna2	EdU.neg	Ddx4	WT	E14.5
MM317-1-3	8	2.77292	MM362a_MM317-1-3_Ccna2_sect1_003-MaxIP_crop.nd2	MM362a	sect1	Ccna2	EdU.neg	Ddx4	WT	E14.5
MM317-1-3	9	2.78226	MM362a_MM317-1-3_Ccna2_sect1_003-MaxIP_crop.nd2	MM362a	sect1	Ccna2	EdU.neg	Ddx4	WT	E14.5
MM317-1-3	10	2.91351	MM362a_MM317-1-3_Ccna2_sect1_003-MaxIP_crop.nd2	MM362a	sect1	Ccna2	EdU.neg	Ddx4	WT	E14.5
MM317-1-3	11	2.63047	MM362a_MM317-1-3_Ccna2_sect1_003-MaxIP_crop.nd2	MM362a	sect1	Ccna2	EdU.neg	Ddx4	WT	E14.5
MM317-1-3	12	2.66387	MM362a_MM317-1-3_Ccna2_sect1_003-MaxIP_crop.nd2	MM362a	sect1	Ccna2	EdU.neg	Ddx4	WT	E14.5
MM317-1-3	13	2.94539	MM362a_MM317-1-3_Ccna2_sect1_003-MaxIP_crop.nd2	MM362a	sect1	Ccna2	EdU.neg	Ddx4	WT	E14.5
MM317-1-3	14	2.89766	MM362a_MM317-1-3_Ccna2_sect1_003-MaxIP_crop.nd2	MM362a	sect1	Ccna2	EdU.neg	Ddx4	WT	E14.5
MM317-1-3	15	2.5698	MM362a_MM317-1-3_Ccna2_sect1_003-MaxIP_crop.nd2	MM362a	sect1	Ccna2	EdU.neg	Ddx4	WT	E14.5
MM317-1-3	16	2.81828	MM362a_MM317-1-3_Ccna2_sect1_003-MaxIP_crop.nd2	MM362a	sect1	Ccna2	EdU.neg	Ddx4	WT	E14.5
MM317-1-3	17	2.56953	MM362a_MM317-1-3_Ccna2_sect1_003-MaxIP_crop.nd2	MM362a	sect1	Ccna2	EdU.neg	Ddx4	WT	E14.5
MM317-1-3	18	2.84968	MM362a_MM317-1-3_Ccna2_sect1_003-MaxIP_crop.nd2	MM362a	sect1	Ccna2	EdU.neg	Ddx4	WT	E14.5
MM317-1-3	19	2.85075	MM362a_MM317-1-3_Ccna2_sect1_003-MaxIP_crop.nd2	MM362a	sect1	Ccna2	EdU.neg	Ddx4	WT	E14.5
MM317-1-3	20	2.69724	MM362a_MM317-1-3_Ccna2_sect1_003-MaxIP_crop.nd2	MM362a	sect1	Ccna2	EdU.neg	Ddx4	WT	E14.5
MM317-1-3	21	2.76765	MM362a_MM317-1-3_Ccna2_sect1_003-MaxIP_crop.nd2	MM362a	sect1	Ccna2	EdU.neg	Ddx4	WT	E14.5
MM317-1-3	22	2.56658	MM362a_MM317-1-3_Ccna2_sect1_003-MaxIP_crop.nd2	MM362a	sect1	Ccna2	EdU.neg	Ddx4	WT	E14.5
MM317-1-3	23	2.67025	MM362a_MM317-1-3_Ccna2_sect1_003-MaxIP_crop.nd2	MM362a	sect1	Ccna2	EdU.neg	Ddx4	WT	E14.5
MM317-1-3	24	2.73629	MM362a_MM317-1-3_Ccna2_sect1_003-MaxIP_crop.nd2	MM362a	sect1	Ccna2	EdU.neg	Ddx4	WT	E14.5
MM317-1-3	25	2.6466	MM362a_MM317-1-3_Ccna2_sect1_003-MaxIP_crop.nd2	MM362a	sect1	Ccna2	EdU.neg	Ddx4	WT	E14.5
MM317-1-3	26	2.85809	MM362a_MM317-1-3_Ccna2_sect1_003-MaxIP_crop.nd2	MM362a	sect1	Ccna2	EdU.neg	Ddx4	WT	E14.5
MM317-1-3	27	2.7601	MM362a_MM317-1-3_Ccna2_sect1_003-MaxIP_crop.nd2	MM362a	sect1	Ccna2	EdU.neg	Ddx4	WT	E14.5
MM317-1-3	28	2.8479	MM362a_MM317-1-3_Ccna2_sect1_003-MaxIP_crop.nd2	MM362a	sect1	Ccna2	EdU.neg	Ddx4	WT	E14.5
MM317-1-3	29	2.85805	MM362a_MM317-1-3_Ccna2_sect1_003-MaxIP_crop.nd2	MM362a	sect1	Ccna2	EdU.neg	Ddx4	WT	E14.5
MM317-1-3	30	2.67051	MM362a_MM317-1-3_Ccna2_sect1_003-MaxIP_crop.nd2	MM362a	sect1	Ccna2	EdU.neg	Ddx4	WT	E14.5
MM317-1-3	31	2.59163	MM362a_MM317-1-3_Ccna2_sect1_003-MaxIP_crop.nd2	MM362a	sect1	Ccna2	EdU.neg	Ddx4	WT	E14.5
MM317-1-3	32	2.63836	MM362a_MM317-1-3_Ccna2_sect1_003-MaxIP_crop.nd2	MM362a	sect1	Ccna2	EdU.neg	Ddx4	WT	E14.5
MM317-1-3	61	3.14884	MM362b_MM317-1-3_wCcna2_noEdU_sect2_013-MaxIP.nd2	MM362b	noEdU	Ccna2	EdU.neg	Ddx4	WT	E14.5
MM317-1-3	62	3.01551	MM362b_MM317-1-3_wCcna2_noEdU_sect2_013-MaxIP.nd2	MM362b	noEdU	Ccna2	EdU.neg	Ddx4	WT	E14.5
MM317-1-3	63	3.06448	MM362b_MM317-1-3_wCcna2_noEdU_sect2_013-MaxIP.nd2	MM362b	noEdU	Ccna2	EdU.neg	Ddx4	WT	E14.5
MM317-1-3	64	2.8481	MM362b_MM317-1-3_wCcna2_noEdU_sect2_013-MaxIP.nd2	MM362b	noEdU	Ccna2	EdU.neg	Ddx4	WT	E14.5
MM317-1-3	65	3.03973	MM362b_MM317-1-3_wCcna2_noEdU_sect2_013-MaxIP.nd2	MM362b	noEdU	Ccna2	EdU.neg	Ddx4	WT	E14.5
MM317-1-3	66	3.00597	MM362b_MM317-1-3_wCcna2_noEdU_sect2_013-MaxIP.nd2	MM362b	noEdU	Ccna2	EdU.neg	Ddx4	WT	E14.5
MM317-1-3	67	2.86061	MM362b_MM317-1-3_wCcna2_noEdU_sect2_013-MaxIP.nd2	MM362b	noEdU	Ccna2	EdU.neg	Ddx4	WT	E14.5
MM317-1-3	68	2.79164	MM362b_MM317-1-3_wCcna2_noEdU_sect2_013-MaxIP.nd2	MM362b	noEdU	Ccna2	EdU.neg	Ddx4	WT	E14.5
MM317-1-3	69	3.0138	MM362b_MM317-1-3_wCcna2_noEdU_sect2_013-MaxIP.nd2	MM362b	noEdU	Ccna2	EdU.neg	Ddx4	WT	E14.5
MM317-1-3	70	3.03192	MM362b_MM317-1-3_wCcna2_noEdU_sect2_013-MaxIP.nd2	MM362b	noEdU	Ccna2	EdU.neg	Ddx4	WT	E14.5
MM317-1-3	71	2.80633	MM362b_MM317-1-3_wCcna2_noEdU_sect2_013-MaxIP.nd2	MM362b	noEdU	Ccna2	EdU.neg	Ddx4	WT	E14.5
MM317-1-3	72	2.80005	MM362b_MM317-1-3_wCcna2_noEdU_sect2_013-MaxIP.nd2	MM362b	noEdU	Ccna2	EdU.neg	Ddx4	WT	E14.5
MM317-1-3	73	2.877	MM362b_MM317-1-3_wCcna2_noEdU_sect2_013-MaxIP.nd2	MM362b	noEdU	Ccna2	EdU.neg	Ddx4	WT	E14.5
MM317-1-3	74	2.52259	MM362b_MM317-1-3_wCcna2_noEdU_sect2_013-MaxIP.nd2	MM362b	noEdU	Ccna2	EdU.neg	Ddx4	WT	E14.5
MM317-1-3	75	3.06924	MM362b_MM317-1-3_wCcna2_noEdU_sect2_013-MaxIP.nd2	MM362b	noEdU	Ccna2	EdU.neg	Ddx4	WT	E14.5
MM317-1-3	76	2.80971	MM362b_MM317-1-3_wCcna2_noEdU_sect2_013-MaxIP.nd2	MM362b	noEdU	Ccna2	EdU.neg	Ddx4	WT	E14.5
MM317-1-3	77	3.08639	MM362b_MM317-1-3_wCcna2_noEdU_sect2_013-MaxIP.nd2	MM362b	noEdU	Ccna2	EdU.neg	Ddx4	WT	E14.5
MM317-1-3	78	3.09524	MM362b_MM317-1-3_wCcna2_noEdU_sect2_013-MaxIP.nd2	MM362b	noEdU	Ccna2	EdU.neg	Ddx4	WT	E14.5
MM317-1-3	79	2.96469	MM362b_MM317-1-3_wCcna2_noEdU_sect2_013-MaxIP.nd2	MM362b	noEdU	Ccna2	EdU.neg	Ddx4	WT	E14.5
MM317-1-3	80	3.19097	MM362b_MM317-1-3_wCcna2_noEdU_sect2_013-MaxIP.nd2	MM362b	noEdU	Ccna2	EdU.neg	Ddx4	WT	E14.5
MM317-1-3	81	3.11967	MM362b_MM317-1-3_wCcna2_noEdU_sect2_013-MaxIP.nd2	MM362b	noEdU	Ccna2	EdU.neg	Ddx4	WT	E14.5
MM317-1-3	82	2.53082	MM362b_MM317-1-3_wCcna2_noEdU_sect2_013-MaxIP.nd2	MM362b	noEdU	Ccna2	EdU.neg	Ddx4	WT	E14.5
MM317-1-3	83	2.82818	MM362b_MM317-1-3_wCcna2_noEdU_sect2_013-MaxIP.nd2	MM362b	noEdU	Ccna2	EdU.neg	Ddx4	WT	E14.5
MM317-1-3	84	3.10049	MM362b_MM317-1-3_wCcna2_noEdU_sect2_013-MaxIP.nd2	MM362b	noEdU	Ccna2	EdU.neg	Ddx4	WT	E14.5
MM317-1-3	85	2.78725	MM362b_MM317-1-3_wCcna2_noEdU_sect2_013-MaxIP.nd2	MM362b	noEdU	Ccna2	EdU.neg	Ddx4	WT	E14.5
MM317-1-3	86	3.11708	MM362b_MM317-1-3_wCcna2_noEdU_sect2_013-MaxIP.nd2	MM362b	noEdU	Ccna2	EdU.neg	Ddx4	WT	E14.5
MM317-1-3	87	3.33224	MM362b_MM317-1-3_wCcna2_noEdU_sect2_013-MaxIP.nd2	MM362b	noEdU	Ccna2	EdU.neg	Ddx4	WT	E14.5
MM317-1-3	88	3.14899	MM362b_MM317-1-3_wCcna2_noEdU_sect2_013-MaxIP.nd2	MM362b	noEdU	Ccna2	EdU.neg	Ddx4	WT	E14.5
MM317-1-3	89	3.04523	MM362b_MM317-1-3_wCcna2_noEdU_sect2_013-MaxIP.nd2	MM362b	noEdU	Ccna2	EdU.neg	Ddx4	WT	E14.5
MM317-1-3	90	3.03575	MM362b_MM317-1-3_wCcna2_noEdU_sect2_013-MaxIP.nd2	MM362b	noEdU	Ccna2	EdU.neg	Ddx4	WT	E14.5
MM317-1-3	91	3.13308	MM362b_MM317-1-3_wCcna2_noEdU_sect2_013-MaxIP.nd2	MM362b	noEdU	Ccna2	EdU.neg	Ddx4	WT	E14.5
MM317-1-3	92	2.75684	MM362b_MM317-1-3_wCcna2_noEdU_sect2_013-MaxIP.nd2	MM362b	noEdU	Ccna2	EdU.neg	Ddx4	WT	E14.5
MM317-1-3	93	2.74869	MM362b_MM317-1-3_wCcna2_noEdU_sect2_013-MaxIP.nd2	MM362b	noEdU	Ccna2	EdU.neg	Ddx4	WT	E14.5
MM317-1-3	94	3.11405	MM362b_MM317-1-3_wCcna2_noEdU_sect2_013-MaxIP.nd2	MM362b	noEdU	Ccna2	EdU.neg	Ddx4	WT	E14.5
MM317-1-3	95	3.12203	MM362b_MM317-1-3_wCcna2_noEdU_sect2_013-MaxIP.nd2	MM362b	noEdU	Ccna2	EdU.neg	Ddx4	WT	E14.5
MM317-1-3	1	2.67464	MM362b_MM317-1-3_wCcna2_noEdU_sect2_014-MaxIP_crop.nd2	MM362b	noEdU	Ccna2	EdU.neg	Ddx4	WT	E14.5
MM317-1-3	2	2.68912	MM362b_MM317-1-3_wCcna2_noEdU_sect2_014-MaxIP_crop.nd2	MM362b	noEdU	Ccna2	EdU.neg	Ddx4	WT	E14.5
MM317-1-3	3	2.92312	MM362b_MM317-1-3_wCcna2_noEdU_sect2_014-MaxIP_crop.nd2	MM362b	noEdU	Ccna2	EdU.neg	Ddx4	WT	E14.5
MM317-1-3	4	2.51868	MM362b_MM317-1-3_wCcna2_noEdU_sect2_014-MaxIP_crop.nd2	MM362b	noEdU	Ccna2	EdU.neg	Ddx4	WT	E14.5
MM317-1-3	5	2.6341	MM362b_MM317-1-3_wCcna2_noEdU_sect2_014-MaxIP_crop.nd2	MM362b	noEdU	Ccna2	EdU.neg	Ddx4	WT	E14.5
MM317-1-3	6	2.62005	MM362b_MM317-1-3_wCcna2_noEdU_sect2_014-MaxIP_crop.nd2	MM362b	noEdU	Ccna2	EdU.neg	Ddx4	WT	E14.5
MM317-1-3	7	2.63383	MM362b_MM317-1-3_wCcna2_noEdU_sect2_014-MaxIP_crop.nd2	MM362b	noEdU	Ccna2	EdU.neg	Ddx4	WT	E14.5
MM317-1-3	8	2.73241	MM362b_MM317-1-3_wCcna2_noEdU_sect2_014-MaxIP_crop.nd2	MM362b	noEdU	Ccna2	EdU.neg	Ddx4	WT	E14.5
MM317-1-3	9	2.82422	MM362b_MM317-1-3_wCcna2_noEdU_sect2_014-MaxIP_crop.nd2	MM362b	noEdU	Ccna2	EdU.neg	Ddx4	WT	E14.5
MM317-1-3	10	2.82901	MM362b_MM317-1-3_wCcna2_noEdU_sect2_014-MaxIP_crop.nd2	MM362b	noEdU	Ccna2	EdU.neg	Ddx4	WT	E14.5
MM317-1-3	11	2.87191	MM362b_MM317-1-3_wCcna2_noEdU_sect2_014-MaxIP_crop.nd2	MM362b	noEdU	Ccna2	EdU.neg	Ddx4	WT	E14.5
MM317-1-3	12	2.53048	MM362b_MM317-1-3_wCcna2_noEdU_sect2_014-MaxIP_crop.nd2	MM362b	noEdU	Ccna2	EdU.neg	Ddx4	WT	E14.5
MM317-1-3	13	2.65897	MM362b_MM317-1-3_wCcna2_noEdU_sect2_014-MaxIP_crop.nd2	MM362b	noEdU	Ccna2	EdU.neg	Ddx4	WT	E14.5
MM317-1-3	14	2.55356	MM362b_MM317-1-3_wCcna2_noEdU_sect2_014-MaxIP_crop.nd2	MM362b	noEdU	Ccna2	EdU.neg	Ddx4	WT	E14.5
MM317-1-3	15	2.58351	MM362b_MM317-1-3_wCcna2_noEdU_sect2_014-MaxIP_crop.nd2	MM362b	noEdU	Ccna2	EdU.neg	Ddx4	WT	E14.5
MM317-1-3	16	3.01532	MM362b_MM317-1-3_wCcna2_noEdU_sect2_014-MaxIP_crop.nd2	MM362b	noEdU	Ccna2	EdU.neg	Ddx4	WT	E14.5
MM317-1-3	17	2.54607	MM362b_MM317-1-3_wCcna2_noEdU_sect2_014-MaxIP_crop.nd2	MM362b	noEdU	Ccna2	EdU.neg	Ddx4	WT	E14.5
MM317-1-3	18	2.82624	MM362b_MM317-1-3_wCcna2_noEdU_sect2_014-MaxIP_crop.nd2	MM362b	noEdU	Ccna2	EdU.neg	Ddx4	WT	E14.5
MM317-1-3	19	2.82058	MM362b_MM317-1-3_wCcna2_noEdU_sect2_014-MaxIP_crop.nd2	MM362b	noEdU	Ccna2	EdU.neg	Ddx4	WT	E14.5
MM317-1-3	20	2.85464	MM362b_MM317-1-3_wCcna2_noEdU_sect2_014-MaxIP_crop.nd2	MM362b	noEdU	Ccna2	EdU.neg	Ddx4	WT	E14.5
MM317-1-3	21	2.54552	MM362b_MM317-1-3_wCcna2_noEdU_sect2_014-MaxIP_crop.nd2	MM362b	noEdU	Ccna2	EdU.neg	Ddx4	WT	E14.5
MM317-1-3	22	2.54089	MM362b_MM317-1-3_wCcna2_noEdU_sect2_014-MaxIP_crop.nd2	MM362b	noEdU	Ccna2	EdU.neg	Ddx4	WT	E14.5
MM317-1-3	23	2.79886	MM362b_MM317-1-3_wCcna2_noEdU_sect2_014-MaxIP_crop.nd2	MM362b	noEdU	Ccna2	EdU.neg	Ddx4	WT	E14.5
MM317-1-3	24	2.85179	MM362b_MM317-1-3_wCcna2_noEdU_sect2_014-MaxIP_crop.nd2	MM362b	noEdU	Ccna2	EdU.neg	Ddx4	WT	E14.5
MM317-1-3	25	2.93989	MM362b_MM317-1-3_wCcna2_noEdU_sect2_014-MaxIP_crop.nd2	MM362b	noEdU	Ccna2	EdU.neg	Ddx4	WT	E14.5
MM317-1-3	26	2.84876	MM362b_MM317-1-3_wCcna2_noEdU_sect2_014-MaxIP_crop.nd2	MM362b	noEdU	Ccna2	EdU.neg	Ddx4	WT	E14.5
MM317-1-3	27	2.78656	MM362b_MM317-1-3_wCcna2_noEdU_sect2_014-MaxIP_crop.nd2	MM362b	noEdU	Ccna2	EdU.neg	Ddx4	WT	E14.5
MM317-1-3	28	2.96816	MM362b_MM317-1-3_wCcna2_noEdU_sect2_014-MaxIP_crop.nd2	MM362b	noEdU	Ccna2	EdU.neg	Ddx4	WT	E14.5
MM317-1-3	29	3.17223	MM362b_MM317-1-3_wCcna2_noEdU_sect2_014-MaxIP_crop.nd2	MM362b	noEdU	Ccna2	EdU.neg	Ddx4	WT	E14.5
MM317-1-3	30	2.5805	MM362b_MM317-1-3_wCcna2_noEdU_sect2_014-MaxIP_crop.nd2	MM362b	noEdU	Ccna2	EdU.neg	Ddx4	WT	E14.5
MM317-1-3	31	2.57049	MM362b_MM317-1-3_wCcna2_noEdU_sect2_014-MaxIP_crop.nd2	MM362b	noEdU	Ccna2	EdU.neg	Ddx4	WT	E14.5
MM317-1-3	12	2.50379	MM362a_MM317-1-3_Ccna2_sect2_001-MaxIP_crop.nd2	MM362a	sect2	Ccna2	EdU.neg	Ddx4	WT	E14.5
MM317-1-3	13	2.68648	MM362a_MM317-1-3_Ccna2_sect2_001-MaxIP_crop.nd2	MM362a	sect2	Ccna2	EdU.neg	Ddx4	WT	E14.5
MM317-1-3	14	2.80072	MM362a_MM317-1-3_Ccna2_sect2_001-MaxIP_crop.nd2	MM362a	sect2	Ccna2	EdU.neg	Ddx4	WT	E14.5
MM317-1-3	15	2.70355	MM362a_MM317-1-3_Ccna2_sect2_001-MaxIP_crop.nd2	MM362a	sect2	Ccna2	EdU.neg	Ddx4	WT	E14.5
MM317-1-3	16	2.81967	MM362a_MM317-1-3_Ccna2_sect2_001-MaxIP_crop.nd2	MM362a	sect2	Ccna2	EdU.neg	Ddx4	WT	E14.5
MM317-1-3	17	2.54659	MM362a_MM317-1-3_Ccna2_sect2_001-MaxIP_crop.nd2	MM362a	sect2	Ccna2	EdU.neg	Ddx4	WT	E14.5
MM317-1-3	18	2.8662	MM362a_MM317-1-3_Ccna2_sect2_001-MaxIP_crop.nd2	MM362a	sect2	Ccna2	EdU.neg	Ddx4	WT	E14.5
MM317-1-3	19	2.63503	MM362a_MM317-1-3_Ccna2_sect2_001-MaxIP_crop.nd2	MM362a	sect2	Ccna2	EdU.neg	Ddx4	WT	E14.5
MM317-1-3	20	2.89996	MM362a_MM317-1-3_Ccna2_sect2_001-MaxIP_crop.nd2	MM362a	sect2	Ccna2	EdU.neg	Ddx4	WT	E14.5
MM317-1-3	21	2.61718	MM362a_MM317-1-3_Ccna2_sect2_001-MaxIP_crop.nd2	MM362a	sect2	Ccna2	EdU.neg	Ddx4	WT	E14.5
MM317-1-3	22	2.61212	MM362a_MM317-1-3_Ccna2_sect2_001-MaxIP_crop.nd2	MM362a	sect2	Ccna2	EdU.neg	Ddx4	WT	E14.5
MM317-1-3	23	2.70074	MM362a_MM317-1-3_Ccna2_sect2_001-MaxIP_crop.nd2	MM362a	sect2	Ccna2	EdU.neg	Ddx4	WT	E14.5
MM317-1-3	24	2.72677	MM362a_MM317-1-3_Ccna2_sect2_001-MaxIP_crop.nd2	MM362a	sect2	Ccna2	EdU.neg	Ddx4	WT	E14.5
MM317-1-3	25	2.82652	MM362a_MM317-1-3_Ccna2_sect2_001-MaxIP_crop.nd2	MM362a	sect2	Ccna2	EdU.neg	Ddx4	WT	E14.5
MM317-1-3	26	2.89569	MM362a_MM317-1-3_Ccna2_sect2_001-MaxIP_crop.nd2	MM362a	sect2	Ccna2	EdU.neg	Ddx4	WT	E14.5
MM317-1-3	27	2.83445	MM362a_MM317-1-3_Ccna2_sect2_001-MaxIP_crop.nd2	MM362a	sect2	Ccna2	EdU.neg	Ddx4	WT	E14.5
MM317-1-3	28	2.68978	MM362a_MM317-1-3_Ccna2_sect2_001-MaxIP_crop.nd2	MM362a	sect2	Ccna2	EdU.neg	Ddx4	WT	E14.5
MM317-1-3	29	3.01943	MM362a_MM317-1-3_Ccna2_sect2_001-MaxIP_crop.nd2	MM362a	sect2	Ccna2	EdU.neg	Ddx4	WT	E14.5
MM317-1-3	30	2.90842	MM362a_MM317-1-3_Ccna2_sect2_001-MaxIP_crop.nd2	MM362a	sect2	Ccna2	EdU.neg	Ddx4	WT	E14.5
MM317-1-3	31	2.65987	MM362a_MM317-1-3_Ccna2_sect2_001-MaxIP_crop.nd2	MM362a	sect2	Ccna2	EdU.neg	Ddx4	WT	E14.5
MM317-1-3	32	2.89734	MM362a_MM317-1-3_Ccna2_sect2_001-MaxIP_crop.nd2	MM362a	sect2	Ccna2	EdU.neg	Ddx4	WT	E14.5
MM317-1-3	1	2.83052	MM362a_MM317-1-3_Ccna2_sect2_002-MaxIP_crop.nd2	MM362a	sect2	Ccna2	EdU.neg	Ddx4	WT	E14.5
MM317-1-3	2	2.57919	MM362a_MM317-1-3_Ccna2_sect2_002-MaxIP_crop.nd2	MM362a	sect2	Ccna2	EdU.neg	Ddx4	WT	E14.5
MM317-1-3	29	2.61199	MM362b_MM317-1-3_wCcna2_noEdU_sect2_013-MaxIP.nd2	MM362b	noEdU	Ccna2	EdU.neg	Ddx4	WT	E14.5
MM317-1-3	30	2.8445	MM362b_MM317-1-3_wCcna2_noEdU_sect2_013-MaxIP.nd2	MM362b	noEdU	Ccna2	EdU.neg	Ddx4	WT	E14.5
MM317-1-3	31	2.5417	MM362b_MM317-1-3_wCcna2_noEdU_sect2_013-MaxIP.nd2	MM362b	noEdU	Ccna2	EdU.neg	Ddx4	WT	E14.5
MM317-1-3	32	2.72346	MM362b_MM317-1-3_wCcna2_noEdU_sect2_013-MaxIP.nd2	MM362b	noEdU	Ccna2	EdU.neg	Ddx4	WT	E14.5
MM317-1-3	33	2.70059	MM362b_MM317-1-3_wCcna2_noEdU_sect2_013-MaxIP.nd2	MM362b	noEdU	Ccna2	EdU.neg	Ddx4	WT	E14.5
MM317-1-3	34	2.48366	MM362b_MM317-1-3_wCcna2_noEdU_sect2_013-MaxIP.nd2	MM362b	noEdU	Ccna2	EdU.neg	Ddx4	WT	E14.5
MM317-1-3	35	2.68201	MM362b_MM317-1-3_wCcna2_noEdU_sect2_013-MaxIP.nd2	MM362b	noEdU	Ccna2	EdU.neg	Ddx4	WT	E14.5
MM317-1-3	36	2.66021	MM362b_MM317-1-3_wCcna2_noEdU_sect2_013-MaxIP.nd2	MM362b	noEdU	Ccna2	EdU.neg	Ddx4	WT	E14.5
MM317-1-3	37	2.59282	MM362b_MM317-1-3_wCcna2_noEdU_sect2_013-MaxIP.nd2	MM362b	noEdU	Ccna2	EdU.neg	Ddx4	WT	E14.5
MM317-1-3	38	3.04226	MM362b_MM317-1-3_wCcna2_noEdU_sect2_013-MaxIP.nd2	MM362b	noEdU	Ccna2	EdU.neg	Ddx4	WT	E14.5
MM317-1-3	39	2.83862	MM362b_MM317-1-3_wCcna2_noEdU_sect2_013-MaxIP.nd2	MM362b	noEdU	Ccna2	EdU.neg	Ddx4	WT	E14.5
MM317-1-3	40	2.96278	MM362b_MM317-1-3_wCcna2_noEdU_sect2_013-MaxIP.nd2	MM362b	noEdU	Ccna2	EdU.neg	Ddx4	WT	E14.5
MM317-1-3	41	2.66629	MM362b_MM317-1-3_wCcna2_noEdU_sect2_013-MaxIP.nd2	MM362b	noEdU	Ccna2	EdU.neg	Ddx4	WT	E14.5
MM317-1-3	42	2.85018	MM362b_MM317-1-3_wCcna2_noEdU_sect2_013-MaxIP.nd2	MM362b	noEdU	Ccna2	EdU.neg	Ddx4	WT	E14.5
MM317-1-3	43	2.80908	MM362b_MM317-1-3_wCcna2_noEdU_sect2_013-MaxIP.nd2	MM362b	noEdU	Ccna2	EdU.neg	Ddx4	WT	E14.5
MM317-1-3	44	2.92173	MM362b_MM317-1-3_wCcna2_noEdU_sect2_013-MaxIP.nd2	MM362b	noEdU	Ccna2	EdU.neg	Ddx4	WT	E14.5
MM317-1-3	45	2.94799	MM362b_MM317-1-3_wCcna2_noEdU_sect2_013-MaxIP.nd2	MM362b	noEdU	Ccna2	EdU.neg	Ddx4	WT	E14.5
MM317-1-3	46	3.01121	MM362b_MM317-1-3_wCcna2_noEdU_sect2_013-MaxIP.nd2	MM362b	noEdU	Ccna2	EdU.neg	Ddx4	WT	E14.5
MM317-1-3	47	3.27155	MM362b_MM317-1-3_wCcna2_noEdU_sect2_013-MaxIP.nd2	MM362b	noEdU	Ccna2	EdU.neg	Ddx4	WT	E14.5
MM317-1-3	48	2.85751	MM362b_MM317-1-3_wCcna2_noEdU_sect2_013-MaxIP.nd2	MM362b	noEdU	Ccna2	EdU.neg	Ddx4	WT	E14.5
MM317-1-3	49	2.54572	MM362b_MM317-1-3_wCcna2_noEdU_sect2_013-MaxIP.nd2	MM362b	noEdU	Ccna2	EdU.neg	Ddx4	WT	E14.5
MM317-1-3	50	3.03543	MM362b_MM317-1-3_wCcna2_noEdU_sect2_013-MaxIP.nd2	MM362b	noEdU	Ccna2	EdU.neg	Ddx4	WT	E14.5
MM317-1-3	51	2.87644	MM362b_MM317-1-3_wCcna2_noEdU_sect2_013-MaxIP.nd2	MM362b	noEdU	Ccna2	EdU.neg	Ddx4	WT	E14.5
MM317-1-3	52	3.07736	MM362b_MM317-1-3_wCcna2_noEdU_sect2_013-MaxIP.nd2	MM362b	noEdU	Ccna2	EdU.neg	Ddx4	WT	E14.5
MM317-1-3	53	2.90275	MM362b_MM317-1-3_wCcna2_noEdU_sect2_013-MaxIP.nd2	MM362b	noEdU	Ccna2	EdU.neg	Ddx4	WT	E14.5
MM317-1-3	54	3.0405	MM362b_MM317-1-3_wCcna2_noEdU_sect2_013-MaxIP.nd2	MM362b	noEdU	Ccna2	EdU.neg	Ddx4	WT	E14.5
MM317-1-3	55	2.81434	MM362b_MM317-1-3_wCcna2_noEdU_sect2_013-MaxIP.nd2	MM362b	noEdU	Ccna2	EdU.neg	Ddx4	WT	E14.5
MM317-1-3	56	2.79513	MM362b_MM317-1-3_wCcna2_noEdU_sect2_013-MaxIP.nd2	MM362b	noEdU	Ccna2	EdU.neg	Ddx4	WT	E14.5
MM317-1-3	57	3.16673	MM362b_MM317-1-3_wCcna2_noEdU_sect2_013-MaxIP.nd2	MM362b	noEdU	Ccna2	EdU.neg	Ddx4	WT	E14.5
MM317-1-3	58	3.2951	MM362b_MM317-1-3_wCcna2_noEdU_sect2_013-MaxIP.nd2	MM362b	noEdU	Ccna2	EdU.neg	Ddx4	WT	E14.5
MM317-1-3	59	3.13872	MM362b_MM317-1-3_wCcna2_noEdU_sect2_013-MaxIP.nd2	MM362b	noEdU	Ccna2	EdU.neg	Ddx4	WT	E14.5
MM317-1-3	60	2.75913	MM362b_MM317-1-3_wCcna2_noEdU_sect2_013-MaxIP.nd2	MM362b	noEdU	Ccna2	EdU.neg	Ddx4	WT	E14.5
MM317-1-3	7	2.87438	MM362a_MM317-1-3_Ccna2_sect2_002-MaxIP_crop.nd2	MM362a	sect2	Ccna2	EdU.neg	Ddx4	WT	E14.5
MM317-1-3	8	2.92053	MM362a_MM317-1-3_Ccna2_sect2_002-MaxIP_crop.nd2	MM362a	sect2	Ccna2	EdU.neg	Ddx4	WT	E14.5
MM317-1-3	9	2.88205	MM362a_MM317-1-3_Ccna2_sect2_002-MaxIP_crop.nd2	MM362a	sect2	Ccna2	EdU.neg	Ddx4	WT	E14.5
MM317-1-3	10	2.86345	MM362a_MM317-1-3_Ccna2_sect2_002-MaxIP_crop.nd2	MM362a	sect2	Ccna2	EdU.neg	Ddx4	WT	E14.5
MM317-1-3	11	2.9835	MM362a_MM317-1-3_Ccna2_sect2_002-MaxIP_crop.nd2	MM362a	sect2	Ccna2	EdU.neg	Ddx4	WT	E14.5
MM317-1-3	12	3.12397	MM362a_MM317-1-3_Ccna2_sect2_002-MaxIP_crop.nd2	MM362a	sect2	Ccna2	EdU.neg	Ddx4	WT	E14.5
MM317-1-3	13	2.54614	MM362a_MM317-1-3_Ccna2_sect2_002-MaxIP_crop.nd2	MM362a	sect2	Ccna2	EdU.neg	Ddx4	WT	E14.5
MM317-1-3	3	2.66733	MM362a_MM317-1-3_Ccna2_sect2_002-MaxIP_crop.nd2	MM362a	sect2	Ccna2	EdU.neg	Ddx4	WT	E14.5
MM317-1-3	4	2.55324	MM362a_MM317-1-3_Ccna2_sect2_002-MaxIP_crop.nd2	MM362a	sect2	Ccna2	EdU.neg	Ddx4	WT	E14.5
MM317-1-3	5	2.99017	MM362a_MM317-1-3_Ccna2_sect2_002-MaxIP_crop.nd2	MM362a	sect2	Ccna2	EdU.neg	Ddx4	WT	E14.5
MM317-1-3	6	2.92927	MM362a_MM317-1-3_Ccna2_sect2_002-MaxIP_crop.nd2	MM362a	sect2	Ccna2	EdU.neg	Ddx4	WT	E14.5
MM317-1-3	20	2.80015	MM362a_MM317-1-3_Ccna2_sect2_002-MaxIP_crop.nd2	MM362a	sect2	Ccna2	EdU.neg	Ddx4	WT	E14.5
MM317-1-3	21	2.83758	MM362a_MM317-1-3_Ccna2_sect2_002-MaxIP_crop.nd2	MM362a	sect2	Ccna2	EdU.neg	Ddx4	WT	E14.5
MM317-1-3	22	2.80444	MM362a_MM317-1-3_Ccna2_sect2_002-MaxIP_crop.nd2	MM362a	sect2	Ccna2	EdU.neg	Ddx4	WT	E14.5
MM317-1-3	23	2.6108	MM362a_MM317-1-3_Ccna2_sect2_002-MaxIP_crop.nd2	MM362a	sect2	Ccna2	EdU.neg	Ddx4	WT	E14.5
MM317-1-3	24	2.69768	MM362a_MM317-1-3_Ccna2_sect2_002-MaxIP_crop.nd2	MM362a	sect2	Ccna2	EdU.neg	Ddx4	WT	E14.5
MM317-1-3	25	2.743	MM362a_MM317-1-3_Ccna2_sect2_002-MaxIP_crop.nd2	MM362a	sect2	Ccna2	EdU.neg	Ddx4	WT	E14.5
MM317-1-3	26	2.77838	MM362a_MM317-1-3_Ccna2_sect2_002-MaxIP_crop.nd2	MM362a	sect2	Ccna2	EdU.neg	Ddx4	WT	E14.5
MM317-1-3	27	2.82121	MM362a_MM317-1-3_Ccna2_sect2_002-MaxIP_crop.nd2	MM362a	sect2	Ccna2	EdU.neg	Ddx4	WT	E14.5
MM317-1-3	14	2.63157	MM362a_MM317-1-3_Ccna2_sect2_002-MaxIP_crop.nd2	MM362a	sect2	Ccna2	EdU.neg	Ddx4	WT	E14.5
MM317-1-3	10	2.55688	MM362a_MM317-1-3_Ccna2_sect2_001-MaxIP_crop.nd2	MM362a	sect2	Ccna2	EdU.neg	Ddx4	WT	E14.5
MM317-1-3	11	2.96064	MM362a_MM317-1-3_Ccna2_sect2_001-MaxIP_crop.nd2	MM362a	sect2	Ccna2	EdU.neg	Ddx4	WT	E14.5
MM317-1-3	19	2.80757	MM362a_MM317-1-3_Ccna2_sect2_002-MaxIP_crop.nd2	MM362a	sect2	Ccna2	EdU.neg	Ddx4	WT	E14.5
MM317-1-3	15	2.75765	MM362a_MM317-1-3_Ccna2_sect2_002-MaxIP_crop.nd2	MM362a	sect2	Ccna2	EdU.neg	Ddx4	WT	E14.5
MM317-1-3	8	2.64531	MM362a_MM317-1-3_Ccna2_sect2_001-MaxIP_crop.nd2	MM362a	sect2	Ccna2	EdU.neg	Ddx4	WT	E14.5
MM317-1-3	9	2.61875	MM362a_MM317-1-3_Ccna2_sect2_001-MaxIP_crop.nd2	MM362a	sect2	Ccna2	EdU.neg	Ddx4	WT	E14.5
MM317-1-3	18	2.71933	MM362a_MM317-1-3_Ccna2_sect2_002-MaxIP_crop.nd2	MM362a	sect2	Ccna2	EdU.neg	Ddx4	WT	E14.5
MM317-1-3	17	2.94699	MM362a_MM317-1-3_Ccna2_sect2_002-MaxIP_crop.nd2	MM362a	sect2	Ccna2	EdU.neg	Ddx4	WT	E14.5
MM317-1-3	16	2.66799	MM362a_MM317-1-3_Ccna2_sect2_002-MaxIP_crop.nd2	MM362a	sect2	Ccna2	EdU.neg	Ddx4	WT	E14.5
MM317-1-4	22	3.09275	MM362d_MM317-1-4_Ccna2_sec1-MaxIP.nd2	MM362d	sec1-MaxIP.nd2	Ccna2	EdU.pos	Ddx4	WT	E14.5
MM317-1-4	9	2.60314	MM362d_MM317-1-4_Ccna2_sec1-MaxIP.nd2	MM362d	sec1-MaxIP.nd2	Ccna2	EdU.pos	Ddx4	WT	E14.5
MM317-1-4	21	3.27016	MM362d_MM317-1-4_Ccna2_sec1-MaxIP.nd2	MM362d	sec1-MaxIP.nd2	Ccna2	EdU.pos	Ddx4	WT	E14.5
MM317-1-4	7	2.59201	MM362d_MM317-1-4_Ccna2_sec1-MaxIP.nd2	MM362d	sec1-MaxIP.nd2	Ccna2	EdU.pos	Ddx4	WT	E14.5
MM317-1-4	8	2.62941	MM362d_MM317-1-4_Ccna2_sec1-MaxIP.nd2	MM362d	sec1-MaxIP.nd2	Ccna2	EdU.pos	Ddx4	WT	E14.5
MM317-1-4	14	2.6365	MM362d_MM317-1-4_Ccna2_sec1-MaxIP.nd2	MM362d	sec1-MaxIP.nd2	Ccna2	EdU.pos	Ddx4	WT	E14.5
MM317-1-4	20	3.14531	MM362d_MM317-1-4_Ccna2_sec1-MaxIP.nd2	MM362d	sec1-MaxIP.nd2	Ccna2	EdU.pos	Ddx4	WT	E14.5
MM317-1-4	12	2.52175	MM362d_MM317-1-4_Ccna2_sec1-MaxIP.nd2	MM362d	sec1-MaxIP.nd2	Ccna2	EdU.pos	Ddx4	WT	E14.5
MM317-1-4	13	3.06376	MM362d_MM317-1-4_Ccna2_sec1-MaxIP.nd2	MM362d	sec1-MaxIP.nd2	Ccna2	EdU.pos	Ddx4	WT	E14.5
MM317-1-4	18	2.89456	MM362d_MM317-1-4_Ccna2_sec1-MaxIP.nd2	MM362d	sec1-MaxIP.nd2	Ccna2	EdU.pos	Ddx4	WT	E14.5
MM317-1-4	19	3.09435	MM362d_MM317-1-4_Ccna2_sec1-MaxIP.nd2	MM362d	sec1-MaxIP.nd2	Ccna2	EdU.pos	Ddx4	WT	E14.5
MM317-1-4	8	2.64992	MM362d_MM317-1-4_Ccna2_sec1-MaxIP.nd2	MM362d	sec1-MaxIP.nd2	Ccna2	EdU.neg	Ddx4	WT	E14.5
MM317-1-4	9	2.584	MM362d_MM317-1-4_Ccna2_sec1-MaxIP.nd2	MM362d	sec1-MaxIP.nd2	Ccna2	EdU.neg	Ddx4	WT	E14.5
MM317-1-4	10	3.00268	MM362d_MM317-1-4_Ccna2_sec1-MaxIP.nd2	MM362d	sec1-MaxIP.nd2	Ccna2	EdU.neg	Ddx4	WT	E14.5
MM317-1-4	11	2.64548	MM362d_MM317-1-4_Ccna2_sec1-MaxIP.nd2	MM362d	sec1-MaxIP.nd2	Ccna2	EdU.neg	Ddx4	WT	E14.5
MM317-1-4	10	2.65325	MM362d_MM317-1-4_Ccna2_sec1-MaxIP.nd2	MM362d	sec1-MaxIP.nd2	Ccna2	EdU.pos	Ddx4	WT	E14.5
MM317-1-4	11	2.43159	MM362d_MM317-1-4_Ccna2_sec1-MaxIP.nd2	MM362d	sec1-MaxIP.nd2	Ccna2	EdU.pos	Ddx4	WT	E14.5
MM317-1-4	1	3.10346	MM362d_MM317-1-4_Ccna2_sec1-MaxIP.nd2	MM362d	sec1-MaxIP.nd2	Ccna2	EdU.neg	Ddx4	WT	E14.5
MM317-1-4	2	2.59043	MM362d_MM317-1-4_Ccna2_sec1-MaxIP.nd2	MM362d	sec1-MaxIP.nd2	Ccna2	EdU.neg	Ddx4	WT	E14.5
MM317-1-4	15	2.60581	MM362d_MM317-1-4_Ccna2_sec1-MaxIP.nd2	MM362d	sec1-MaxIP.nd2	Ccna2	EdU.pos	Ddx4	WT	E14.5
MM317-1-4	16	2.63191	MM362d_MM317-1-4_Ccna2_sec1-MaxIP.nd2	MM362d	sec1-MaxIP.nd2	Ccna2	EdU.pos	Ddx4	WT	E14.5
MM317-1-4	17	2.64328	MM362d_MM317-1-4_Ccna2_sec1-MaxIP.nd2	MM362d	sec1-MaxIP.nd2	Ccna2	EdU.pos	Ddx4	WT	E14.5
MM317-1-4	6	3.1549	MM362d_MM317-1-4_Ccna2_sec1-MaxIP.nd2	MM362d	sec1-MaxIP.nd2	Ccna2	EdU.neg	Ddx4	WT	E14.5
MM317-1-4	7	2.67123	MM362d_MM317-1-4_Ccna2_sec1-MaxIP.nd2	MM362d	sec1-MaxIP.nd2	Ccna2	EdU.neg	Ddx4	WT	E14.5
MM317-1-4	21	3.27542	MM362d_MM317-1-4_Ccna2_sec1-MaxIP.nd2	MM362d	sec1-MaxIP.nd2	Ccna2	EdU.neg	Ddx4	WT	E14.5
MM317-1-4	22	2.6243	MM362d_MM317-1-4_Ccna2_sec1-MaxIP.nd2	MM362d	sec1-MaxIP.nd2	Ccna2	EdU.neg	Ddx4	WT	E14.5
MM317-1-4	23	2.7396	MM362d_MM317-1-4_Ccna2_sec1-MaxIP.nd2	MM362d	sec1-MaxIP.nd2	Ccna2	EdU.neg	Ddx4	WT	E14.5
MM317-1-4	24	3.31961	MM362d_MM317-1-4_Ccna2_sec1-MaxIP.nd2	MM362d	sec1-MaxIP.nd2	Ccna2	EdU.neg	Ddx4	WT	E14.5
MM317-1-4	12	2.45934	MM362d_MM317-1-4_Ccna2_sec1-MaxIP.nd2	MM362d	sec1-MaxIP.nd2	Ccna2	EdU.neg	Ddx4	WT	E14.5
MM317-1-4	13	3.01565	MM362d_MM317-1-4_Ccna2_sec1-MaxIP.nd2	MM362d	sec1-MaxIP.nd2	Ccna2	EdU.neg	Ddx4	WT	E14.5
MM317-1-4	14	2.67522	MM362d_MM317-1-4_Ccna2_sec1-MaxIP.nd2	MM362d	sec1-MaxIP.nd2	Ccna2	EdU.neg	Ddx4	WT	E14.5
MM317-1-4	15	2.74942	MM362d_MM317-1-4_Ccna2_sec1-MaxIP.nd2	MM362d	sec1-MaxIP.nd2	Ccna2	EdU.neg	Ddx4	WT	E14.5
MM317-1-4	3	3.08695	MM362d_MM317-1-4_Ccna2_sec1-MaxIP.nd2	MM362d	sec1-MaxIP.nd2	Ccna2	EdU.neg	Ddx4	WT	E14.5
MM317-1-4	4	2.55981	MM362d_MM317-1-4_Ccna2_sec1-MaxIP.nd2	MM362d	sec1-MaxIP.nd2	Ccna2	EdU.neg	Ddx4	WT	E14.5
MM317-1-4	5	2.63003	MM362d_MM317-1-4_Ccna2_sec1-MaxIP.nd2	MM362d	sec1-MaxIP.nd2	Ccna2	EdU.neg	Ddx4	WT	E14.5
MM317-1-4	19	2.45026	MM362d_MM317-1-4_Ccna2_sec1-MaxIP.nd2	MM362d	sec1-MaxIP.nd2	Ccna2	EdU.neg	Ddx4	WT	E14.5
MM317-1-4	20	3.17187	MM362d_MM317-1-4_Ccna2_sec1-MaxIP.nd2	MM362d	sec1-MaxIP.nd2	Ccna2	EdU.neg	Ddx4	WT	E14.5
MM317-1-4	34	3.10894	MM362d_MM317-1-4_Ccna2_sec1-MaxIP.nd2	MM362d	sec1-MaxIP.nd2	Ccna2	EdU.neg	Ddx4	WT	E14.5
MM317-1-4	35	3.26145	MM362d_MM317-1-4_Ccna2_sec1-MaxIP.nd2	MM362d	sec1-MaxIP.nd2	Ccna2	EdU.neg	Ddx4	WT	E14.5
MM317-1-4	36	2.67844	MM362d_MM317-1-4_Ccna2_sec1-MaxIP.nd2	MM362d	sec1-MaxIP.nd2	Ccna2	EdU.neg	Ddx4	WT	E14.5
MM317-1-4	37	2.83086	MM362d_MM317-1-4_Ccna2_sec1-MaxIP.nd2	MM362d	sec1-MaxIP.nd2	Ccna2	EdU.neg	Ddx4	WT	E14.5
MM317-1-4	38	2.97776	MM362d_MM317-1-4_Ccna2_sec1-MaxIP.nd2	MM362d	sec1-MaxIP.nd2	Ccna2	EdU.neg	Ddx4	WT	E14.5
MM317-1-4	39	3.1215	MM362d_MM317-1-4_Ccna2_sec1-MaxIP.nd2	MM362d	sec1-MaxIP.nd2	Ccna2	EdU.neg	Ddx4	WT	E14.5
MM317-1-4	40	2.81898	MM362d_MM317-1-4_Ccna2_sec1-MaxIP.nd2	MM362d	sec1-MaxIP.nd2	Ccna2	EdU.neg	Ddx4	WT	E14.5
MM317-1-4	41	2.94385	MM362d_MM317-1-4_Ccna2_sec1-MaxIP.nd2	MM362d	sec1-MaxIP.nd2	Ccna2	EdU.neg	Ddx4	WT	E14.5
MM317-1-4	16	2.81542	MM362d_MM317-1-4_Ccna2_sec1-MaxIP.nd2	MM362d	sec1-MaxIP.nd2	Ccna2	EdU.neg	Ddx4	WT	E14.5
MM317-1-4	17	3.0333	MM362d_MM317-1-4_Ccna2_sec1-MaxIP.nd2	MM362d	sec1-MaxIP.nd2	Ccna2	EdU.neg	Ddx4	WT	E14.5
MM317-1-4	18	2.76803	MM362d_MM317-1-4_Ccna2_sec1-MaxIP.nd2	MM362d	sec1-MaxIP.nd2	Ccna2	EdU.neg	Ddx4	WT	E14.5
MM317-1-4	2	2.56157	MM362d_MM317-1-4_Ccna2_sec1001-MaxIP.nd2	MM362d	sec1001-MaxIP.nd2	Ccna2	EdU.neg	Ddx4	WT	E14.5
MM317-1-4	3	2.72729	MM362d_MM317-1-4_Ccna2_sec1001-MaxIP.nd2	MM362d	sec1001-MaxIP.nd2	Ccna2	EdU.neg	Ddx4	WT	E14.5
MM317-1-4	4	2.79437	MM362d_MM317-1-4_Ccna2_sec1001-MaxIP.nd2	MM362d	sec1001-MaxIP.nd2	Ccna2	EdU.neg	Ddx4	WT	E14.5
MM317-1-4	5	2.87446	MM362d_MM317-1-4_Ccna2_sec1001-MaxIP.nd2	MM362d	sec1001-MaxIP.nd2	Ccna2	EdU.neg	Ddx4	WT	E14.5
MM317-1-4	6	2.80126	MM362d_MM317-1-4_Ccna2_sec1001-MaxIP.nd2	MM362d	sec1001-MaxIP.nd2	Ccna2	EdU.neg	Ddx4	WT	E14.5
MM317-1-4	7	2.78808	MM362d_MM317-1-4_Ccna2_sec1001-MaxIP.nd2	MM362d	sec1001-MaxIP.nd2	Ccna2	EdU.neg	Ddx4	WT	E14.5
MM317-1-4	8	2.8831	MM362d_MM317-1-4_Ccna2_sec1001-MaxIP.nd2	MM362d	sec1001-MaxIP.nd2	Ccna2	EdU.neg	Ddx4	WT	E14.5
MM317-1-4	9	2.62626	MM362d_MM317-1-4_Ccna2_sec1001-MaxIP.nd2	MM362d	sec1001-MaxIP.nd2	Ccna2	EdU.neg	Ddx4	WT	E14.5
MM317-1-4	10	2.95068	MM362d_MM317-1-4_Ccna2_sec1001-MaxIP.nd2	MM362d	sec1001-MaxIP.nd2	Ccna2	EdU.neg	Ddx4	WT	E14.5
MM317-1-4	24	3.142	MM362d_MM317-1-4_Ccna2_sec1-MaxIP.nd2	MM362d	sec1-MaxIP.nd2	Ccna2	EdU.pos	Ddx4	WT	E14.5
MM317-1-4	42	3.06034	MM362d_MM317-1-4_Ccna2_sec1-MaxIP.nd2	MM362d	sec1-MaxIP.nd2	Ccna2	EdU.neg	Ddx4	WT	E14.5
MM317-1-4	43	3.03268	MM362d_MM317-1-4_Ccna2_sec1-MaxIP.nd2	MM362d	sec1-MaxIP.nd2	Ccna2	EdU.neg	Ddx4	WT	E14.5
MM317-1-4	1	2.83676	MM362d_MM317-1-4_Ccna2_sec1001-MaxIP.nd2	MM362d	sec1001-MaxIP.nd2	Ccna2	EdU.neg	Ddx4	WT	E14.5
MM317-1-4	28	3.26389	MM362d_MM317-1-4_Ccna2_sec1-MaxIP.nd2	MM362d	sec1-MaxIP.nd2	Ccna2	EdU.pos	Ddx4	WT	E14.5
MM317-1-4	29	3.15356	MM362d_MM317-1-4_Ccna2_sec1-MaxIP.nd2	MM362d	sec1-MaxIP.nd2	Ccna2	EdU.pos	Ddx4	WT	E14.5
MM317-1-4	30	2.65797	MM362d_MM317-1-4_Ccna2_sec1-MaxIP.nd2	MM362d	sec1-MaxIP.nd2	Ccna2	EdU.pos	Ddx4	WT	E14.5
MM317-1-4	31	2.91505	MM362d_MM317-1-4_Ccna2_sec1-MaxIP.nd2	MM362d	sec1-MaxIP.nd2	Ccna2	EdU.pos	Ddx4	WT	E14.5
MM317-1-4	32	3.179	MM362d_MM317-1-4_Ccna2_sec1-MaxIP.nd2	MM362d	sec1-MaxIP.nd2	Ccna2	EdU.pos	Ddx4	WT	E14.5
MM317-1-4	1	2.91456	MM362d_MM317-1-4_Ccna2_sec1001-MaxIP.nd2	MM362d	sec1001-MaxIP.nd2	Ccna2	EdU.pos	Ddx4	WT	E14.5
MM317-1-4	2	2.95503	MM362d_MM317-1-4_Ccna2_sec1001-MaxIP.nd2	MM362d	sec1001-MaxIP.nd2	Ccna2	EdU.pos	Ddx4	WT	E14.5
MM317-1-4	3	2.92902	MM362d_MM317-1-4_Ccna2_sec1001-MaxIP.nd2	MM362d	sec1001-MaxIP.nd2	Ccna2	EdU.pos	Ddx4	WT	E14.5
MM317-1-4	4	2.83434	MM362d_MM317-1-4_Ccna2_sec1001-MaxIP.nd2	MM362d	sec1001-MaxIP.nd2	Ccna2	EdU.pos	Ddx4	WT	E14.5
MM317-1-4	5	2.78304	MM362d_MM317-1-4_Ccna2_sec1001-MaxIP.nd2	MM362d	sec1001-MaxIP.nd2	Ccna2	EdU.pos	Ddx4	WT	E14.5
MM317-1-4	25	2.95501	MM362d_MM317-1-4_Ccna2_sec1-MaxIP.nd2	MM362d	sec1-MaxIP.nd2	Ccna2	EdU.pos	Ddx4	WT	E14.5
MM317-1-4	26	2.94655	MM362d_MM317-1-4_Ccna2_sec1-MaxIP.nd2	MM362d	sec1-MaxIP.nd2	Ccna2	EdU.pos	Ddx4	WT	E14.5
MM317-1-4	27	3.15446	MM362d_MM317-1-4_Ccna2_sec1-MaxIP.nd2	MM362d	sec1-MaxIP.nd2	Ccna2	EdU.pos	Ddx4	WT	E14.5
MM317-1-4	1	2.72905	MM362d_MM317-1-4_Ccna2_sec1-MaxIP.nd2	MM362d	sec1-MaxIP.nd2	Ccna2	EdU.pos	Ddx4	WT	E14.5
MM317-1-4	2	2.81308	MM362d_MM317-1-4_Ccna2_sec1-MaxIP.nd2	MM362d	sec1-MaxIP.nd2	Ccna2	EdU.pos	Ddx4	WT	E14.5
MM317-1-4	3	2.58578	MM362d_MM317-1-4_Ccna2_sec1-MaxIP.nd2	MM362d	sec1-MaxIP.nd2	Ccna2	EdU.pos	Ddx4	WT	E14.5
MM317-1-4	4	2.56448	MM362d_MM317-1-4_Ccna2_sec1-MaxIP.nd2	MM362d	sec1-MaxIP.nd2	Ccna2	EdU.pos	Ddx4	WT	E14.5
MM317-1-4	5	2.61179	MM362d_MM317-1-4_Ccna2_sec1-MaxIP.nd2	MM362d	sec1-MaxIP.nd2	Ccna2	EdU.pos	Ddx4	WT	E14.5
MM317-1-4	6	2.77286	MM362d_MM317-1-4_Ccna2_sec1-MaxIP.nd2	MM362d	sec1-MaxIP.nd2	Ccna2	EdU.pos	Ddx4	WT	E14.5
MM317-1-4	15	2.92721	MM362d_MM317-1-4_Ccna2_sec1001-MaxIP.nd2	MM362d	sec1001-MaxIP.nd2	Ccna2	EdU.pos	Ddx4	WT	E14.5
MM317-1-4	6	2.87798	MM362d_MM317-1-4_Ccna2_sec1001-MaxIP.nd2	MM362d	sec1001-MaxIP.nd2	Ccna2	EdU.pos	Ddx4	WT	E14.5
MM317-1-4	7	2.79555	MM362d_MM317-1-4_Ccna2_sec1001-MaxIP.nd2	MM362d	sec1001-MaxIP.nd2	Ccna2	EdU.pos	Ddx4	WT	E14.5
MM317-1-4	23	2.72774	MM362d_MM317-1-4_Ccna2_sec1-MaxIP.nd2	MM362d	sec1-MaxIP.nd2	Ccna2	EdU.pos	Ddx4	WT	E14.5
MM317-1-4	26	3.10271	MM362d_MM317-1-4_Ccna2_sec1-MaxIP.nd2	MM362d	sec1-MaxIP.nd2	Ccna2	EdU.neg	Ddx4	WT	E14.5
MM317-1-4	10	2.91812	MM362d_MM317-1-4_Ccna2_sec1001-MaxIP.nd2	MM362d	sec1001-MaxIP.nd2	Ccna2	EdU.pos	Ddx4	WT	E14.5
MM317-1-4	11	2.91049	MM362d_MM317-1-4_Ccna2_sec1001-MaxIP.nd2	MM362d	sec1001-MaxIP.nd2	Ccna2	EdU.pos	Ddx4	WT	E14.5
MM317-1-4	8	2.93346	MM362d_MM317-1-4_Ccna2_sec1001-MaxIP.nd2	MM362d	sec1001-MaxIP.nd2	Ccna2	EdU.pos	Ddx4	WT	E14.5
MM317-1-4	9	2.89541	MM362d_MM317-1-4_Ccna2_sec1001-MaxIP.nd2	MM362d	sec1001-MaxIP.nd2	Ccna2	EdU.pos	Ddx4	WT	E14.5
MM317-1-4	14	2.70726	MM362d_MM317-1-4_Ccna2_sec1001-MaxIP.nd2	MM362d	sec1001-MaxIP.nd2	Ccna2	EdU.pos	Ddx4	WT	E14.5
MM317-1-4	30	3.09646	MM362d_MM317-1-4_Ccna2_sec1-MaxIP.nd2	MM362d	sec1-MaxIP.nd2	Ccna2	EdU.neg	Ddx4	WT	E14.5
MM317-1-4	12	2.83326	MM362d_MM317-1-4_Ccna2_sec1001-MaxIP.nd2	MM362d	sec1001-MaxIP.nd2	Ccna2	EdU.pos	Ddx4	WT	E14.5
MM317-1-4	13	2.9198	MM362d_MM317-1-4_Ccna2_sec1001-MaxIP.nd2	MM362d	sec1001-MaxIP.nd2	Ccna2	EdU.pos	Ddx4	WT	E14.5
MM317-1-4	29	2.72408	MM362d_MM317-1-4_Ccna2_sec1-MaxIP.nd2	MM362d	sec1-MaxIP.nd2	Ccna2	EdU.neg	Ddx4	WT	E14.5
MM317-1-4	27	2.92074	MM362d_MM317-1-4_Ccna2_sec1-MaxIP.nd2	MM362d	sec1-MaxIP.nd2	Ccna2	EdU.neg	Ddx4	WT	E14.5
MM317-1-4	25	3.26283	MM362d_MM317-1-4_Ccna2_sec1-MaxIP.nd2	MM362d	sec1-MaxIP.nd2	Ccna2	EdU.neg	Ddx4	WT	E14.5
MM317-1-4	33	3.13923	MM362d_MM317-1-4_Ccna2_sec1-MaxIP.nd2	MM362d	sec1-MaxIP.nd2	Ccna2	EdU.neg	Ddx4	WT	E14.5
MM317-1-4	31	2.90741	MM362d_MM317-1-4_Ccna2_sec1-MaxIP.nd2	MM362d	sec1-MaxIP.nd2	Ccna2	EdU.neg	Ddx4	WT	E14.5
MM317-1-4	28	2.98189	MM362d_MM317-1-4_Ccna2_sec1-MaxIP.nd2	MM362d	sec1-MaxIP.nd2	Ccna2	EdU.neg	Ddx4	WT	E14.5
MM317-1-4	32	3.13055	MM362d_MM317-1-4_Ccna2_sec1-MaxIP.nd2	MM362d	sec1-MaxIP.nd2	Ccna2	EdU.neg	Ddx4	WT	E14.5
MM317-1-5	8	2.73702	MM362b_MM317-1-5_Ccna2_sect2_042-MaxIP_crop.nd2	MM362b	sect2	Ccna2	EdU.neg	Ddx4	WT	E14.5
MM317-1-5	9	2.66088	MM362b_MM317-1-5_Ccna2_sect2_042-MaxIP_crop.nd2	MM362b	sect2	Ccna2	EdU.neg	Ddx4	WT	E14.5
MM317-1-5	6	2.63707	MM362b_MM317-1-5_Ccna2_sect2_042-MaxIP_crop.nd2	MM362b	sect2	Ccna2	EdU.neg	Ddx4	WT	E14.5
MM317-1-5	7	2.67197	MM362b_MM317-1-5_Ccna2_sect2_042-MaxIP_crop.nd2	MM362b	sect2	Ccna2	EdU.neg	Ddx4	WT	E14.5
MM317-1-5	7	2.99698	MM362b_MM317-1-5_Ccna2_sect1_043-MaxIP_crop.nd2	MM362b	sect1	Ccna2	EdU.neg	Ddx4	WT	E14.5
MM317-1-5	9	2.4754	MM362b_MM317-1-5_Ccna2_sect1_043-MaxIP_crop.nd2	MM362b	sect1	Ccna2	EdU.neg	Ddx4	WT	E14.5
MM317-1-5	52	3.149	MM362b_MM317-1-5_Ccna2_sect1_043-MaxIP_crop.nd2	MM362b	sect1	Ccna2	EdU.neg	Ddx4	WT	E14.5
MM317-1-5	53	3.01753	MM362b_MM317-1-5_Ccna2_sect1_043-MaxIP_crop.nd2	MM362b	sect1	Ccna2	EdU.neg	Ddx4	WT	E14.5
MM317-1-5	8	2.62551	MM362b_MM317-1-5_Ccna2_sect1_043-MaxIP_crop.nd2	MM362b	sect1	Ccna2	EdU.neg	Ddx4	WT	E14.5
MM317-1-5	5	2.57397	MM362b_MM317-1-5_Ccna2_sect2_042-MaxIP_crop.nd2	MM362b	sect2	Ccna2	EdU.neg	Ddx4	WT	E14.5
MM317-1-5	18	2.74094	MM362b_MM317-1-5_Ccna2_sect1_043-MaxIP_crop.nd2	MM362b	sect1	Ccna2	EdU.neg	Ddx4	WT	E14.5
MM317-1-5	19	2.57092	MM362b_MM317-1-5_Ccna2_sect1_043-MaxIP_crop.nd2	MM362b	sect1	Ccna2	EdU.neg	Ddx4	WT	E14.5
MM317-1-5	20	2.48064	MM362b_MM317-1-5_Ccna2_sect1_043-MaxIP_crop.nd2	MM362b	sect1	Ccna2	EdU.neg	Ddx4	WT	E14.5
MM317-1-5	21	2.7744	MM362b_MM317-1-5_Ccna2_sect1_043-MaxIP_crop.nd2	MM362b	sect1	Ccna2	EdU.neg	Ddx4	WT	E14.5
MM317-1-5	22	2.94176	MM362b_MM317-1-5_Ccna2_sect1_043-MaxIP_crop.nd2	MM362b	sect1	Ccna2	EdU.neg	Ddx4	WT	E14.5
MM317-1-5	10	2.80195	MM362b_MM317-1-5_Ccna2_sect1_043-MaxIP_crop.nd2	MM362b	sect1	Ccna2	EdU.neg	Ddx4	WT	E14.5
MM317-1-5	11	2.72145	MM362b_MM317-1-5_Ccna2_sect1_043-MaxIP_crop.nd2	MM362b	sect1	Ccna2	EdU.neg	Ddx4	WT	E14.5
MM317-1-5	54	2.72041	MM362b_MM317-1-5_Ccna2_sect1_043-MaxIP_crop.nd2	MM362b	sect1	Ccna2	EdU.neg	Ddx4	WT	E14.5
MM317-1-5	1	2.64862	MM362b_MM317-1-5_Ccna2_sect2_042-MaxIP_crop.nd2	MM362b	sect2	Ccna2	EdU.neg	Ddx4	WT	E14.5
MM317-1-5	2	2.7091	MM362b_MM317-1-5_Ccna2_sect2_042-MaxIP_crop.nd2	MM362b	sect2	Ccna2	EdU.neg	Ddx4	WT	E14.5
MM317-1-5	3	2.64988	MM362b_MM317-1-5_Ccna2_sect2_042-MaxIP_crop.nd2	MM362b	sect2	Ccna2	EdU.neg	Ddx4	WT	E14.5
MM317-1-5	4	2.65156	MM362b_MM317-1-5_Ccna2_sect2_042-MaxIP_crop.nd2	MM362b	sect2	Ccna2	EdU.neg	Ddx4	WT	E14.5
MM317-1-5	17	3.04259	MM362b_MM317-1-5_Ccna2_sect1_043-MaxIP_crop.nd2	MM362b	sect1	Ccna2	EdU.neg	Ddx4	WT	E14.5
MM317-1-5	31	3.15018	MM362b_MM317-1-5_Ccna2_sect1_043-MaxIP_crop.nd2	MM362b	sect1	Ccna2	EdU.neg	Ddx4	WT	E14.5
MM317-1-5	32	2.87859	MM362b_MM317-1-5_Ccna2_sect1_043-MaxIP_crop.nd2	MM362b	sect1	Ccna2	EdU.neg	Ddx4	WT	E14.5
MM317-1-5	33	3.03781	MM362b_MM317-1-5_Ccna2_sect1_043-MaxIP_crop.nd2	MM362b	sect1	Ccna2	EdU.neg	Ddx4	WT	E14.5
MM317-1-5	34	2.79362	MM362b_MM317-1-5_Ccna2_sect1_043-MaxIP_crop.nd2	MM362b	sect1	Ccna2	EdU.neg	Ddx4	WT	E14.5
MM317-1-5	35	2.61145	MM362b_MM317-1-5_Ccna2_sect1_043-MaxIP_crop.nd2	MM362b	sect1	Ccna2	EdU.neg	Ddx4	WT	E14.5
MM317-1-5	23	2.90945	MM362b_MM317-1-5_Ccna2_sect1_043-MaxIP_crop.nd2	MM362b	sect1	Ccna2	EdU.neg	Ddx4	WT	E14.5
MM317-1-5	24	3.00509	MM362b_MM317-1-5_Ccna2_sect1_043-MaxIP_crop.nd2	MM362b	sect1	Ccna2	EdU.neg	Ddx4	WT	E14.5
MM317-1-5	12	2.55155	MM362b_MM317-1-5_Ccna2_sect1_043-MaxIP_crop.nd2	MM362b	sect1	Ccna2	EdU.neg	Ddx4	WT	E14.5
MM317-1-5	13	2.9664	MM362b_MM317-1-5_Ccna2_sect1_043-MaxIP_crop.nd2	MM362b	sect1	Ccna2	EdU.neg	Ddx4	WT	E14.5
MM317-1-5	14	2.9964	MM362b_MM317-1-5_Ccna2_sect1_043-MaxIP_crop.nd2	MM362b	sect1	Ccna2	EdU.neg	Ddx4	WT	E14.5
MM317-1-5	15	2.87961	MM362b_MM317-1-5_Ccna2_sect1_043-MaxIP_crop.nd2	MM362b	sect1	Ccna2	EdU.neg	Ddx4	WT	E14.5
MM317-1-5	16	2.93797	MM362b_MM317-1-5_Ccna2_sect1_043-MaxIP_crop.nd2	MM362b	sect1	Ccna2	EdU.neg	Ddx4	WT	E14.5
MM317-1-5	30	3.13224	MM362b_MM317-1-5_Ccna2_sect1_043-MaxIP_crop.nd2	MM362b	sect1	Ccna2	EdU.neg	Ddx4	WT	E14.5
MM317-1-5	4	2.79865	MM362b_MM317-1-5_Ccna2_sect1_043-MaxIP_crop.nd2	MM362b	sect1	Ccna2	EdU.neg	Ddx4	WT	E14.5
MM317-1-5	5	3.13727	MM362b_MM317-1-5_Ccna2_sect1_043-MaxIP_crop.nd2	MM362b	sect1	Ccna2	EdU.neg	Ddx4	WT	E14.5
MM317-1-5	6	2.71794	MM362b_MM317-1-5_Ccna2_sect1_043-MaxIP_crop.nd2	MM362b	sect1	Ccna2	EdU.neg	Ddx4	WT	E14.5
MM317-1-5	47	2.62394	MM362b_MM317-1-5_Ccna2_sect1_043-MaxIP_crop.nd2	MM362b	sect1	Ccna2	EdU.neg	Ddx4	WT	E14.5
MM317-1-5	48	2.56232	MM362b_MM317-1-5_Ccna2_sect1_043-MaxIP_crop.nd2	MM362b	sect1	Ccna2	EdU.neg	Ddx4	WT	E14.5
MM317-1-5	49	3.13024	MM362b_MM317-1-5_Ccna2_sect1_043-MaxIP_crop.nd2	MM362b	sect1	Ccna2	EdU.neg	Ddx4	WT	E14.5
MM317-1-5	50	3.05302	MM362b_MM317-1-5_Ccna2_sect1_043-MaxIP_crop.nd2	MM362b	sect1	Ccna2	EdU.neg	Ddx4	WT	E14.5
MM317-1-5	25	2.7649	MM362b_MM317-1-5_Ccna2_sect1_043-MaxIP_crop.nd2	MM362b	sect1	Ccna2	EdU.neg	Ddx4	WT	E14.5
MM317-1-5	26	2.99323	MM362b_MM317-1-5_Ccna2_sect1_043-MaxIP_crop.nd2	MM362b	sect1	Ccna2	EdU.neg	Ddx4	WT	E14.5
MM317-1-5	27	2.82369	MM362b_MM317-1-5_Ccna2_sect1_043-MaxIP_crop.nd2	MM362b	sect1	Ccna2	EdU.neg	Ddx4	WT	E14.5
MM317-1-5	28	2.60597	MM362b_MM317-1-5_Ccna2_sect1_043-MaxIP_crop.nd2	MM362b	sect1	Ccna2	EdU.neg	Ddx4	WT	E14.5
MM317-1-5	29	2.79323	MM362b_MM317-1-5_Ccna2_sect1_043-MaxIP_crop.nd2	MM362b	sect1	Ccna2	EdU.neg	Ddx4	WT	E14.5
MM317-1-5	5	2.99582	MM362b_MM317-1-5_Ccna2_sect1_043-MaxIP_crop.nd2	MM362b	sect1	Ccna2	EdU.pos	Ddx4	WT	E14.5
MM317-1-5	6	2.80384	MM362b_MM317-1-5_Ccna2_sect1_043-MaxIP_crop.nd2	MM362b	sect1	Ccna2	EdU.pos	Ddx4	WT	E14.5
MM317-1-5	7	2.89114	MM362b_MM317-1-5_Ccna2_sect1_043-MaxIP_crop.nd2	MM362b	sect1	Ccna2	EdU.pos	Ddx4	WT	E14.5
MM317-1-5	8	2.64435	MM362b_MM317-1-5_Ccna2_sect1_043-MaxIP_crop.nd2	MM362b	sect1	Ccna2	EdU.pos	Ddx4	WT	E14.5
MM317-1-5	9	2.955	MM362b_MM317-1-5_Ccna2_sect1_043-MaxIP_crop.nd2	MM362b	sect1	Ccna2	EdU.pos	Ddx4	WT	E14.5
MM317-1-5	10	3.103	MM362b_MM317-1-5_Ccna2_sect1_043-MaxIP_crop.nd2	MM362b	sect1	Ccna2	EdU.pos	Ddx4	WT	E14.5
MM317-1-5	11	2.96992	MM362b_MM317-1-5_Ccna2_sect1_043-MaxIP_crop.nd2	MM362b	sect1	Ccna2	EdU.pos	Ddx4	WT	E14.5
MM317-1-5	12	2.93039	MM362b_MM317-1-5_Ccna2_sect1_043-MaxIP_crop.nd2	MM362b	sect1	Ccna2	EdU.pos	Ddx4	WT	E14.5
MM317-1-5	51	3.06207	MM362b_MM317-1-5_Ccna2_sect1_043-MaxIP_crop.nd2	MM362b	sect1	Ccna2	EdU.neg	Ddx4	WT	E14.5
MM317-1-5	1	3.06539	MM362b_MM317-1-5_Ccna2_sect1_043-MaxIP_crop.nd2	MM362b	sect1	Ccna2	EdU.pos	Ddx4	WT	E14.5
MM317-1-5	2	2.99135	MM362b_MM317-1-5_Ccna2_sect1_043-MaxIP_crop.nd2	MM362b	sect1	Ccna2	EdU.pos	Ddx4	WT	E14.5
MM317-1-5	3	3.14467	MM362b_MM317-1-5_Ccna2_sect1_043-MaxIP_crop.nd2	MM362b	sect1	Ccna2	EdU.pos	Ddx4	WT	E14.5
MM317-1-5	4	3.03304	MM362b_MM317-1-5_Ccna2_sect1_043-MaxIP_crop.nd2	MM362b	sect1	Ccna2	EdU.pos	Ddx4	WT	E14.5
MM317-1-5	18	2.70483	MM362b_MM317-1-5_Ccna2_sect1_043-MaxIP_crop.nd2	MM362b	sect1	Ccna2	EdU.pos	Ddx4	WT	E14.5
MM317-1-5	19	2.94165	MM362b_MM317-1-5_Ccna2_sect1_043-MaxIP_crop.nd2	MM362b	sect1	Ccna2	EdU.pos	Ddx4	WT	E14.5
MM317-1-5	20	2.59896	MM362b_MM317-1-5_Ccna2_sect1_043-MaxIP_crop.nd2	MM362b	sect1	Ccna2	EdU.pos	Ddx4	WT	E14.5
MM317-1-5	21	2.64112	MM362b_MM317-1-5_Ccna2_sect1_043-MaxIP_crop.nd2	MM362b	sect1	Ccna2	EdU.pos	Ddx4	WT	E14.5
MM317-1-5	22	2.61032	MM362b_MM317-1-5_Ccna2_sect1_043-MaxIP_crop.nd2	MM362b	sect1	Ccna2	EdU.pos	Ddx4	WT	E14.5
MM317-1-5	23	2.90807	MM362b_MM317-1-5_Ccna2_sect1_043-MaxIP_crop.nd2	MM362b	sect1	Ccna2	EdU.pos	Ddx4	WT	E14.5
MM317-1-5	24	2.61139	MM362b_MM317-1-5_Ccna2_sect1_043-MaxIP_crop.nd2	MM362b	sect1	Ccna2	EdU.pos	Ddx4	WT	E14.5
MM317-1-5	36	2.5665	MM362b_MM317-1-5_Ccna2_sect1_043-MaxIP_crop.nd2	MM362b	sect1	Ccna2	EdU.neg	Ddx4	WT	E14.5
MM317-1-5	13	2.83825	MM362b_MM317-1-5_Ccna2_sect1_043-MaxIP_crop.nd2	MM362b	sect1	Ccna2	EdU.pos	Ddx4	WT	E14.5
MM317-1-5	14	2.87176	MM362b_MM317-1-5_Ccna2_sect1_043-MaxIP_crop.nd2	MM362b	sect1	Ccna2	EdU.pos	Ddx4	WT	E14.5
MM317-1-5	15	2.78821	MM362b_MM317-1-5_Ccna2_sect1_043-MaxIP_crop.nd2	MM362b	sect1	Ccna2	EdU.pos	Ddx4	WT	E14.5
MM317-1-5	16	2.93325	MM362b_MM317-1-5_Ccna2_sect1_043-MaxIP_crop.nd2	MM362b	sect1	Ccna2	EdU.pos	Ddx4	WT	E14.5
MM317-1-5	17	3.01844	MM362b_MM317-1-5_Ccna2_sect1_043-MaxIP_crop.nd2	MM362b	sect1	Ccna2	EdU.pos	Ddx4	WT	E14.5
MM317-1-5	31	2.64894	MM362b_MM317-1-5_Ccna2_sect1_043-MaxIP_crop.nd2	MM362b	sect1	Ccna2	EdU.pos	Ddx4	WT	E14.5
MM317-1-5	32	2.97778	MM362b_MM317-1-5_Ccna2_sect1_043-MaxIP_crop.nd2	MM362b	sect1	Ccna2	EdU.pos	Ddx4	WT	E14.5
MM317-1-5	33	2.68519	MM362b_MM317-1-5_Ccna2_sect1_043-MaxIP_crop.nd2	MM362b	sect1	Ccna2	EdU.pos	Ddx4	WT	E14.5
MM317-1-5	34	2.56888	MM362b_MM317-1-5_Ccna2_sect1_043-MaxIP_crop.nd2	MM362b	sect1	Ccna2	EdU.pos	Ddx4	WT	E14.5
MM317-1-5	35	2.66206	MM362b_MM317-1-5_Ccna2_sect1_043-MaxIP_crop.nd2	MM362b	sect1	Ccna2	EdU.pos	Ddx4	WT	E14.5
MM317-1-5	36	2.60761	MM362b_MM317-1-5_Ccna2_sect1_043-MaxIP_crop.nd2	MM362b	sect1	Ccna2	EdU.pos	Ddx4	WT	E14.5
MM317-1-5	37	2.62037	MM362b_MM317-1-5_Ccna2_sect1_043-MaxIP_crop.nd2	MM362b	sect1	Ccna2	EdU.pos	Ddx4	WT	E14.5
MM317-1-5	38	2.96027	MM362b_MM317-1-5_Ccna2_sect1_043-MaxIP_crop.nd2	MM362b	sect1	Ccna2	EdU.pos	Ddx4	WT	E14.5
MM317-1-5	39	2.96405	MM362b_MM317-1-5_Ccna2_sect1_043-MaxIP_crop.nd2	MM362b	sect1	Ccna2	EdU.pos	Ddx4	WT	E14.5
MM317-1-5	40	2.98813	MM362b_MM317-1-5_Ccna2_sect1_043-MaxIP_crop.nd2	MM362b	sect1	Ccna2	EdU.pos	Ddx4	WT	E14.5
MM317-1-5	41	3.13711	MM362b_MM317-1-5_Ccna2_sect1_043-MaxIP_crop.nd2	MM362b	sect1	Ccna2	EdU.pos	Ddx4	WT	E14.5
MM317-1-5	42	2.96723	MM362b_MM317-1-5_Ccna2_sect1_043-MaxIP_crop.nd2	MM362b	sect1	Ccna2	EdU.pos	Ddx4	WT	E14.5
MM317-1-5	43	2.99074	MM362b_MM317-1-5_Ccna2_sect1_043-MaxIP_crop.nd2	MM362b	sect1	Ccna2	EdU.pos	Ddx4	WT	E14.5
MM317-1-5	44	2.97881	MM362b_MM317-1-5_Ccna2_sect1_043-MaxIP_crop.nd2	MM362b	sect1	Ccna2	EdU.pos	Ddx4	WT	E14.5
MM317-1-5	45	2.89053	MM362b_MM317-1-5_Ccna2_sect1_043-MaxIP_crop.nd2	MM362b	sect1	Ccna2	EdU.pos	Ddx4	WT	E14.5
MM317-1-5	46	2.95274	MM362b_MM317-1-5_Ccna2_sect1_043-MaxIP_crop.nd2	MM362b	sect1	Ccna2	EdU.pos	Ddx4	WT	E14.5
MM317-1-5	47	2.57372	MM362b_MM317-1-5_Ccna2_sect1_043-MaxIP_crop.nd2	MM362b	sect1	Ccna2	EdU.pos	Ddx4	WT	E14.5
MM317-1-5	48	3.0156	MM362b_MM317-1-5_Ccna2_sect1_043-MaxIP_crop.nd2	MM362b	sect1	Ccna2	EdU.pos	Ddx4	WT	E14.5
MM317-1-5	49	3.01133	MM362b_MM317-1-5_Ccna2_sect1_043-MaxIP_crop.nd2	MM362b	sect1	Ccna2	EdU.pos	Ddx4	WT	E14.5
MM317-1-5	50	2.93895	MM362b_MM317-1-5_Ccna2_sect1_043-MaxIP_crop.nd2	MM362b	sect1	Ccna2	EdU.pos	Ddx4	WT	E14.5
MM317-1-5	51	3.09503	MM362b_MM317-1-5_Ccna2_sect1_043-MaxIP_crop.nd2	MM362b	sect1	Ccna2	EdU.pos	Ddx4	WT	E14.5
MM317-1-5	52	3.00563	MM362b_MM317-1-5_Ccna2_sect1_043-MaxIP_crop.nd2	MM362b	sect1	Ccna2	EdU.pos	Ddx4	WT	E14.5
MM317-1-5	53	3.17862	MM362b_MM317-1-5_Ccna2_sect1_043-MaxIP_crop.nd2	MM362b	sect1	Ccna2	EdU.pos	Ddx4	WT	E14.5
MM317-1-5	54	3.04841	MM362b_MM317-1-5_Ccna2_sect1_043-MaxIP_crop.nd2	MM362b	sect1	Ccna2	EdU.pos	Ddx4	WT	E14.5
MM317-1-5	55	3.16047	MM362b_MM317-1-5_Ccna2_sect1_043-MaxIP_crop.nd2	MM362b	sect1	Ccna2	EdU.pos	Ddx4	WT	E14.5
MM317-1-5	56	2.85226	MM362b_MM317-1-5_Ccna2_sect1_043-MaxIP_crop.nd2	MM362b	sect1	Ccna2	EdU.pos	Ddx4	WT	E14.5
MM317-1-5	57	2.81509	MM362b_MM317-1-5_Ccna2_sect1_043-MaxIP_crop.nd2	MM362b	sect1	Ccna2	EdU.pos	Ddx4	WT	E14.5
MM317-1-5	58	3.08728	MM362b_MM317-1-5_Ccna2_sect1_043-MaxIP_crop.nd2	MM362b	sect1	Ccna2	EdU.pos	Ddx4	WT	E14.5
MM317-1-5	59	3.12174	MM362b_MM317-1-5_Ccna2_sect1_043-MaxIP_crop.nd2	MM362b	sect1	Ccna2	EdU.pos	Ddx4	WT	E14.5
MM317-1-5	60	2.7845	MM362b_MM317-1-5_Ccna2_sect1_043-MaxIP_crop.nd2	MM362b	sect1	Ccna2	EdU.pos	Ddx4	WT	E14.5
MM317-1-5	61	2.60905	MM362b_MM317-1-5_Ccna2_sect1_043-MaxIP_crop.nd2	MM362b	sect1	Ccna2	EdU.pos	Ddx4	WT	E14.5
MM317-1-5	62	3.03447	MM362b_MM317-1-5_Ccna2_sect1_043-MaxIP_crop.nd2	MM362b	sect1	Ccna2	EdU.pos	Ddx4	WT	E14.5
MM317-1-5	63	3.04195	MM362b_MM317-1-5_Ccna2_sect1_043-MaxIP_crop.nd2	MM362b	sect1	Ccna2	EdU.pos	Ddx4	WT	E14.5
MM317-1-5	64	2.97962	MM362b_MM317-1-5_Ccna2_sect1_043-MaxIP_crop.nd2	MM362b	sect1	Ccna2	EdU.pos	Ddx4	WT	E14.5
MM317-1-5	25	3.05012	MM362b_MM317-1-5_Ccna2_sect1_043-MaxIP_crop.nd2	MM362b	sect1	Ccna2	EdU.pos	Ddx4	WT	E14.5
MM317-1-5	26	2.59215	MM362b_MM317-1-5_Ccna2_sect1_043-MaxIP_crop.nd2	MM362b	sect1	Ccna2	EdU.pos	Ddx4	WT	E14.5
MM317-1-5	27	2.89786	MM362b_MM317-1-5_Ccna2_sect1_043-MaxIP_crop.nd2	MM362b	sect1	Ccna2	EdU.pos	Ddx4	WT	E14.5
MM317-1-5	28	2.54335	MM362b_MM317-1-5_Ccna2_sect1_043-MaxIP_crop.nd2	MM362b	sect1	Ccna2	EdU.pos	Ddx4	WT	E14.5
MM317-1-5	29	2.60238	MM362b_MM317-1-5_Ccna2_sect1_043-MaxIP_crop.nd2	MM362b	sect1	Ccna2	EdU.pos	Ddx4	WT	E14.5
MM317-1-5	30	3.05315	MM362b_MM317-1-5_Ccna2_sect1_043-MaxIP_crop.nd2	MM362b	sect1	Ccna2	EdU.pos	Ddx4	WT	E14.5
MM317-1-5	7	2.56728	MM362b_MM317-1-5_Ccna2_sect2_042-MaxIP_crop.nd2	MM362b	sect2	Ccna2	EdU.pos	Ddx4	WT	E14.5
MM317-1-5	8	2.52507	MM362b_MM317-1-5_Ccna2_sect2_042-MaxIP_crop.nd2	MM362b	sect2	Ccna2	EdU.pos	Ddx4	WT	E14.5
MM317-1-5	9	2.7358	MM362b_MM317-1-5_Ccna2_sect2_042-MaxIP_crop.nd2	MM362b	sect2	Ccna2	EdU.pos	Ddx4	WT	E14.5
MM317-1-5	2	2.89525	MM362b_MM317-1-5_Ccna2_sect1_043-MaxIP_crop.nd2	MM362b	sect1	Ccna2	EdU.neg	Ddx4	WT	E14.5
MM317-1-5	3	2.74554	MM362b_MM317-1-5_Ccna2_sect1_043-MaxIP_crop.nd2	MM362b	sect1	Ccna2	EdU.neg	Ddx4	WT	E14.5
MM317-1-5	46	2.64395	MM362b_MM317-1-5_Ccna2_sect1_043-MaxIP_crop.nd2	MM362b	sect1	Ccna2	EdU.neg	Ddx4	WT	E14.5
MM317-1-5	37	2.77206	MM362b_MM317-1-5_Ccna2_sect1_043-MaxIP_crop.nd2	MM362b	sect1	Ccna2	EdU.neg	Ddx4	WT	E14.5
MM317-1-5	10	2.7994	MM362b_MM317-1-5_Ccna2_sect2_042-MaxIP_crop.nd2	MM362b	sect2	Ccna2	EdU.neg	Ddx4	WT	E14.5
MM317-1-5	11	2.76108	MM362b_MM317-1-5_Ccna2_sect2_042-MaxIP_crop.nd2	MM362b	sect2	Ccna2	EdU.neg	Ddx4	WT	E14.5
MM317-1-5	65	3.02582	MM362b_MM317-1-5_Ccna2_sect1_043-MaxIP_crop.nd2	MM362b	sect1	Ccna2	EdU.pos	Ddx4	WT	E14.5
MM317-1-5	13	2.78326	MM362b_MM317-1-5_Ccna2_sect2_042-MaxIP_crop.nd2	MM362b	sect2	Ccna2	EdU.neg	Ddx4	WT	E14.5
MM317-1-5	14	2.77962	MM362b_MM317-1-5_Ccna2_sect2_042-MaxIP_crop.nd2	MM362b	sect2	Ccna2	EdU.neg	Ddx4	WT	E14.5
MM317-1-5	15	2.589	MM362b_MM317-1-5_Ccna2_sect2_042-MaxIP_crop.nd2	MM362b	sect2	Ccna2	EdU.neg	Ddx4	WT	E14.5
MM317-1-5	12	2.77199	MM362b_MM317-1-5_Ccna2_sect2_042-MaxIP_crop.nd2	MM362b	sect2	Ccna2	EdU.neg	Ddx4	WT	E14.5
MM317-1-5	45	3.16035	MM362b_MM317-1-5_Ccna2_sect1_043-MaxIP_crop.nd2	MM362b	sect1	Ccna2	EdU.neg	Ddx4	WT	E14.5
MM317-1-5	41	2.98579	MM362b_MM317-1-5_Ccna2_sect1_043-MaxIP_crop.nd2	MM362b	sect1	Ccna2	EdU.neg	Ddx4	WT	E14.5
MM317-1-5	38	2.81494	MM362b_MM317-1-5_Ccna2_sect1_043-MaxIP_crop.nd2	MM362b	sect1	Ccna2	EdU.neg	Ddx4	WT	E14.5
MM317-1-5	44	2.66538	MM362b_MM317-1-5_Ccna2_sect1_043-MaxIP_crop.nd2	MM362b	sect1	Ccna2	EdU.neg	Ddx4	WT	E14.5
MM317-1-5	40	2.8002	MM362b_MM317-1-5_Ccna2_sect1_043-MaxIP_crop.nd2	MM362b	sect1	Ccna2	EdU.neg	Ddx4	WT	E14.5
MM317-1-5	1	2.4301	MM362b_MM317-1-5_Ccna2_sect1_043-MaxIP_crop.nd2	MM362b	sect1	Ccna2	EdU.neg	Ddx4	WT	E14.5
MM317-1-5	42	2.87021	MM362b_MM317-1-5_Ccna2_sect1_043-MaxIP_crop.nd2	MM362b	sect1	Ccna2	EdU.neg	Ddx4	WT	E14.5
MM317-1-5	39	2.82192	MM362b_MM317-1-5_Ccna2_sect1_043-MaxIP_crop.nd2	MM362b	sect1	Ccna2	EdU.neg	Ddx4	WT	E14.5
MM317-1-5	6	2.7595	MM362b_MM317-1-5_Ccna2_sect2_042-MaxIP_crop.nd2	MM362b	sect2	Ccna2	EdU.pos	Ddx4	WT	E14.5
MM317-1-5	2	2.58151	MM362b_MM317-1-5_Ccna2_sect2_042-MaxIP_crop.nd2	MM362b	sect2	Ccna2	EdU.pos	Ddx4	WT	E14.5
MM317-1-5	3	2.55613	MM362b_MM317-1-5_Ccna2_sect2_042-MaxIP_crop.nd2	MM362b	sect2	Ccna2	EdU.pos	Ddx4	WT	E14.5
MM317-1-5	43	2.64055	MM362b_MM317-1-5_Ccna2_sect1_043-MaxIP_crop.nd2	MM362b	sect1	Ccna2	EdU.neg	Ddx4	WT	E14.5
MM317-1-5	1	2.66938	MM362b_MM317-1-5_Ccna2_sect2_042-MaxIP_crop.nd2	MM362b	sect2	Ccna2	EdU.pos	Ddx4	WT	E14.5
MM317-1-5	66	2.97886	MM362b_MM317-1-5_Ccna2_sect1_043-MaxIP_crop.nd2	MM362b	sect1	Ccna2	EdU.pos	Ddx4	WT	E14.5
MM317-1-5	5	2.75445	MM362b_MM317-1-5_Ccna2_sect2_042-MaxIP_crop.nd2	MM362b	sect2	Ccna2	EdU.pos	Ddx4	WT	E14.5
MM317-1-5	4	2.60896	MM362b_MM317-1-5_Ccna2_sect2_042-MaxIP_crop.nd2	MM362b	sect2	Ccna2	EdU.pos	Ddx4	WT	E14.5
MM317-1-6	2	2.59593	MM362c_MM317-1-6_Ccna2_sec2-MaxIP_crop.nd2	MM362c	sec2-MaxIP	Ccna2	EdU.pos	Ddx4	WT	E14.5
MM317-1-6	12	2.55155	MM362c_MM317-1-6_Ccna2_sec2-MaxIP_crop.nd2	MM362c	sec2-MaxIP	Ccna2	EdU.pos	Ddx4	WT	E14.5
MM317-1-6	1	2.60503	MM362c_MM317-1-6_Ccna2_sec2-MaxIP_crop.nd2	MM362c	sec2-MaxIP	Ccna2	EdU.pos	Ddx4	WT	E14.5
MM317-1-6	14	2.66031	MM362c_MM317-1-6_Ccna2_sec2-MaxIP_crop.nd2	MM362c	sec2-MaxIP	Ccna2	EdU.pos	Ddx4	WT	E14.5
MM317-1-6	15	2.91392	MM362c_MM317-1-6_Ccna2_sec2-MaxIP_crop.nd2	MM362c	sec2-MaxIP	Ccna2	EdU.pos	Ddx4	WT	E14.5
MM317-1-6	3	2.66429	MM362c_MM317-1-6_Ccna2_sec2-MaxIP_crop.nd2	MM362c	sec2-MaxIP	Ccna2	EdU.pos	Ddx4	WT	E14.5
MM317-1-6	4	2.63779	MM362c_MM317-1-6_Ccna2_sec2-MaxIP_crop.nd2	MM362c	sec2-MaxIP	Ccna2	EdU.pos	Ddx4	WT	E14.5
MM317-1-6	9	2.98391	MM362c_MM317-1-6_Ccna2_sec2-MaxIP_crop.nd2	MM362c	sec2-MaxIP	Ccna2	EdU.pos	Ddx4	WT	E14.5
MM317-1-6	10	2.94765	MM362c_MM317-1-6_Ccna2_sec2-MaxIP_crop.nd2	MM362c	sec2-MaxIP	Ccna2	EdU.pos	Ddx4	WT	E14.5
MM317-1-6	11	2.89045	MM362c_MM317-1-6_Ccna2_sec2-MaxIP_crop.nd2	MM362c	sec2-MaxIP	Ccna2	EdU.pos	Ddx4	WT	E14.5
MM317-1-6	38	3.07306	MM362c_MM317-1-6_Ccna2_sec2-MaxIP_crop.nd2	MM362c	sec2-MaxIP	Ccna2	EdU.pos	Ddx4	WT	E14.5
MM317-1-6	13	2.79386	MM362c_MM317-1-6_Ccna2_sec2-MaxIP_crop.nd2	MM362c	sec2-MaxIP	Ccna2	EdU.pos	Ddx4	WT	E14.5
MM317-1-6	40	3.0606	MM362c_MM317-1-6_Ccna2_sec2-MaxIP_crop.nd2	MM362c	sec2-MaxIP	Ccna2	EdU.pos	Ddx4	WT	E14.5
MM317-1-6	41	2.96477	MM362c_MM317-1-6_Ccna2_sec2-MaxIP_crop.nd2	MM362c	sec2-MaxIP	Ccna2	EdU.pos	Ddx4	WT	E14.5
MM317-1-6	42	3.00489	MM362c_MM317-1-6_Ccna2_sec2-MaxIP_crop.nd2	MM362c	sec2-MaxIP	Ccna2	EdU.pos	Ddx4	WT	E14.5
MM317-1-6	43	3.0568	MM362c_MM317-1-6_Ccna2_sec2-MaxIP_crop.nd2	MM362c	sec2-MaxIP	Ccna2	EdU.pos	Ddx4	WT	E14.5
MM317-1-6	5	2.61092	MM362c_MM317-1-6_Ccna2_sec2-MaxIP_crop.nd2	MM362c	sec2-MaxIP	Ccna2	EdU.pos	Ddx4	WT	E14.5
MM317-1-6	6	2.65591	MM362c_MM317-1-6_Ccna2_sec2-MaxIP_crop.nd2	MM362c	sec2-MaxIP	Ccna2	EdU.pos	Ddx4	WT	E14.5
MM317-1-6	7	2.53695	MM362c_MM317-1-6_Ccna2_sec2-MaxIP_crop.nd2	MM362c	sec2-MaxIP	Ccna2	EdU.pos	Ddx4	WT	E14.5
MM317-1-6	8	2.99402	MM362c_MM317-1-6_Ccna2_sec2-MaxIP_crop.nd2	MM362c	sec2-MaxIP	Ccna2	EdU.pos	Ddx4	WT	E14.5
MM317-1-6	48	2.98021	MM362c_MM317-1-6_Ccna2_sec2-MaxIP_crop.nd2	MM362c	sec2-MaxIP	Ccna2	EdU.pos	Ddx4	WT	E14.5
MM317-1-6	49	3.09304	MM362c_MM317-1-6_Ccna2_sec2-MaxIP_crop.nd2	MM362c	sec2-MaxIP	Ccna2	EdU.pos	Ddx4	WT	E14.5
MM317-1-6	50	2.96213	MM362c_MM317-1-6_Ccna2_sec2-MaxIP_crop.nd2	MM362c	sec2-MaxIP	Ccna2	EdU.pos	Ddx4	WT	E14.5
MM317-1-6	51	3.00342	MM362c_MM317-1-6_Ccna2_sec2-MaxIP_crop.nd2	MM362c	sec2-MaxIP	Ccna2	EdU.pos	Ddx4	WT	E14.5
MM317-1-6	39	2.88132	MM362c_MM317-1-6_Ccna2_sec2-MaxIP_crop.nd2	MM362c	sec2-MaxIP	Ccna2	EdU.pos	Ddx4	WT	E14.5
MM317-1-6	53	3.01484	MM362c_MM317-1-6_Ccna2_sec2-MaxIP_crop.nd2	MM362c	sec2-MaxIP	Ccna2	EdU.pos	Ddx4	WT	E14.5
MM317-1-6	54	3.05611	MM362c_MM317-1-6_Ccna2_sec2-MaxIP_crop.nd2	MM362c	sec2-MaxIP	Ccna2	EdU.pos	Ddx4	WT	E14.5
MM317-1-6	71	2.72225	MM362c_MM317-1-6_Ccna2_sec2-MaxIP_crop.nd2	MM362c	sec2-MaxIP	Ccna2	EdU.neg	Ddx4	WT	E14.5
MM317-1-6	16	3.04924	MM362c_MM317-1-6_Ccna2_sec2-MaxIP_crop.nd2	MM362c	sec2-MaxIP	Ccna2	EdU.pos	Ddx4	WT	E14.5
MM317-1-6	44	2.99678	MM362c_MM317-1-6_Ccna2_sec2-MaxIP_crop.nd2	MM362c	sec2-MaxIP	Ccna2	EdU.pos	Ddx4	WT	E14.5
MM317-1-6	45	2.92639	MM362c_MM317-1-6_Ccna2_sec2-MaxIP_crop.nd2	MM362c	sec2-MaxIP	Ccna2	EdU.pos	Ddx4	WT	E14.5
MM317-1-6	46	2.93483	MM362c_MM317-1-6_Ccna2_sec2-MaxIP_crop.nd2	MM362c	sec2-MaxIP	Ccna2	EdU.pos	Ddx4	WT	E14.5
MM317-1-6	47	2.81744	MM362c_MM317-1-6_Ccna2_sec2-MaxIP_crop.nd2	MM362c	sec2-MaxIP	Ccna2	EdU.pos	Ddx4	WT	E14.5
MM317-1-6	21	2.68955	MM362c_MM317-1-6_Ccna2_sec2-MaxIP_crop.nd2	MM362c	sec2-MaxIP	Ccna2	EdU.pos	Ddx4	WT	E14.5
MM317-1-6	22	2.60843	MM362c_MM317-1-6_Ccna2_sec2-MaxIP_crop.nd2	MM362c	sec2-MaxIP	Ccna2	EdU.pos	Ddx4	WT	E14.5
MM317-1-6	23	2.9569	MM362c_MM317-1-6_Ccna2_sec2-MaxIP_crop.nd2	MM362c	sec2-MaxIP	Ccna2	EdU.pos	Ddx4	WT	E14.5
MM317-1-6	24	3.01488	MM362c_MM317-1-6_Ccna2_sec2-MaxIP_crop.nd2	MM362c	sec2-MaxIP	Ccna2	EdU.pos	Ddx4	WT	E14.5
MM317-1-6	52	3.07676	MM362c_MM317-1-6_Ccna2_sec2-MaxIP_crop.nd2	MM362c	sec2-MaxIP	Ccna2	EdU.pos	Ddx4	WT	E14.5
MM317-1-6	82	3.01546	MM362c_MM317-1-6_Ccna2_sec2-MaxIP_crop.nd2	MM362c	sec2-MaxIP	Ccna2	EdU.neg	Ddx4	WT	E14.5
MM317-1-6	83	3.04802	MM362c_MM317-1-6_Ccna2_sec2-MaxIP_crop.nd2	MM362c	sec2-MaxIP	Ccna2	EdU.neg	Ddx4	WT	E14.5
MM317-1-6	84	3.11614	MM362c_MM317-1-6_Ccna2_sec2-MaxIP_crop.nd2	MM362c	sec2-MaxIP	Ccna2	EdU.neg	Ddx4	WT	E14.5
MM317-1-6	85	2.98995	MM362c_MM317-1-6_Ccna2_sec2-MaxIP_crop.nd2	MM362c	sec2-MaxIP	Ccna2	EdU.neg	Ddx4	WT	E14.5
MM317-1-6	17	2.96031	MM362c_MM317-1-6_Ccna2_sec2-MaxIP_crop.nd2	MM362c	sec2-MaxIP	Ccna2	EdU.pos	Ddx4	WT	E14.5
MM317-1-6	18	2.95734	MM362c_MM317-1-6_Ccna2_sec2-MaxIP_crop.nd2	MM362c	sec2-MaxIP	Ccna2	EdU.pos	Ddx4	WT	E14.5
MM317-1-6	19	3.0247	MM362c_MM317-1-6_Ccna2_sec2-MaxIP_crop.nd2	MM362c	sec2-MaxIP	Ccna2	EdU.pos	Ddx4	WT	E14.5
MM317-1-6	20	2.62155	MM362c_MM317-1-6_Ccna2_sec2-MaxIP_crop.nd2	MM362c	sec2-MaxIP	Ccna2	EdU.pos	Ddx4	WT	E14.5
MM317-1-6	34	3.03154	MM362c_MM317-1-6_Ccna2_sec2-MaxIP_crop.nd2	MM362c	sec2-MaxIP	Ccna2	EdU.pos	Ddx4	WT	E14.5
MM317-1-6	35	3.05012	MM362c_MM317-1-6_Ccna2_sec2-MaxIP_crop.nd2	MM362c	sec2-MaxIP	Ccna2	EdU.pos	Ddx4	WT	E14.5
MM317-1-6	36	3.1046	MM362c_MM317-1-6_Ccna2_sec2-MaxIP_crop.nd2	MM362c	sec2-MaxIP	Ccna2	EdU.pos	Ddx4	WT	E14.5
MM317-1-6	37	2.98011	MM362c_MM317-1-6_Ccna2_sec2-MaxIP_crop.nd2	MM362c	sec2-MaxIP	Ccna2	EdU.pos	Ddx4	WT	E14.5
MM317-1-6	95	2.70619	MM362c_MM317-1-6_Ccna2_sec2-MaxIP_crop.nd2	MM362c	sec2-MaxIP	Ccna2	EdU.neg	Ddx4	WT	E14.5
MM317-1-6	96	2.77645	MM362c_MM317-1-6_Ccna2_sec2-MaxIP_crop.nd2	MM362c	sec2-MaxIP	Ccna2	EdU.neg	Ddx4	WT	E14.5
MM317-1-6	97	2.85961	MM362c_MM317-1-6_Ccna2_sec2-MaxIP_crop.nd2	MM362c	sec2-MaxIP	Ccna2	EdU.neg	Ddx4	WT	E14.5
MM317-1-6	98	3.07424	MM362c_MM317-1-6_Ccna2_sec2-MaxIP_crop.nd2	MM362c	sec2-MaxIP	Ccna2	EdU.neg	Ddx4	WT	E14.5
MM317-1-6	99	3.00336	MM362c_MM317-1-6_Ccna2_sec2-MaxIP_crop.nd2	MM362c	sec2-MaxIP	Ccna2	EdU.neg	Ddx4	WT	E14.5
MM317-1-6	100	3.05825	MM362c_MM317-1-6_Ccna2_sec2-MaxIP_crop.nd2	MM362c	sec2-MaxIP	Ccna2	EdU.neg	Ddx4	WT	E14.5
MM317-1-6	101	3.02477	MM362c_MM317-1-6_Ccna2_sec2-MaxIP_crop.nd2	MM362c	sec2-MaxIP	Ccna2	EdU.neg	Ddx4	WT	E14.5
MM317-1-6	102	2.8715	MM362c_MM317-1-6_Ccna2_sec2-MaxIP_crop.nd2	MM362c	sec2-MaxIP	Ccna2	EdU.neg	Ddx4	WT	E14.5
MM317-1-6	103	2.78109	MM362c_MM317-1-6_Ccna2_sec2-MaxIP_crop.nd2	MM362c	sec2-MaxIP	Ccna2	EdU.neg	Ddx4	WT	E14.5
MM317-1-6	104	2.83121	MM362c_MM317-1-6_Ccna2_sec2-MaxIP_crop.nd2	MM362c	sec2-MaxIP	Ccna2	EdU.neg	Ddx4	WT	E14.5
MM317-1-6	105	2.49818	MM362c_MM317-1-6_Ccna2_sec2-MaxIP_crop.nd2	MM362c	sec2-MaxIP	Ccna2	EdU.neg	Ddx4	WT	E14.5
MM317-1-6	106	2.8872	MM362c_MM317-1-6_Ccna2_sec2-MaxIP_crop.nd2	MM362c	sec2-MaxIP	Ccna2	EdU.neg	Ddx4	WT	E14.5
MM317-1-6	107	2.77664	MM362c_MM317-1-6_Ccna2_sec2-MaxIP_crop.nd2	MM362c	sec2-MaxIP	Ccna2	EdU.neg	Ddx4	WT	E14.5
MM317-1-6	108	2.69367	MM362c_MM317-1-6_Ccna2_sec2-MaxIP_crop.nd2	MM362c	sec2-MaxIP	Ccna2	EdU.neg	Ddx4	WT	E14.5
MM317-1-6	109	2.73403	MM362c_MM317-1-6_Ccna2_sec2-MaxIP_crop.nd2	MM362c	sec2-MaxIP	Ccna2	EdU.neg	Ddx4	WT	E14.5
MM317-1-6	110	2.86693	MM362c_MM317-1-6_Ccna2_sec2-MaxIP_crop.nd2	MM362c	sec2-MaxIP	Ccna2	EdU.neg	Ddx4	WT	E14.5
MM317-1-6	111	3.06609	MM362c_MM317-1-6_Ccna2_sec2-MaxIP_crop.nd2	MM362c	sec2-MaxIP	Ccna2	EdU.neg	Ddx4	WT	E14.5
MM317-1-6	112	3.08741	MM362c_MM317-1-6_Ccna2_sec2-MaxIP_crop.nd2	MM362c	sec2-MaxIP	Ccna2	EdU.neg	Ddx4	WT	E14.5
MM317-1-6	72	2.73584	MM362c_MM317-1-6_Ccna2_sec2-MaxIP_crop.nd2	MM362c	sec2-MaxIP	Ccna2	EdU.neg	Ddx4	WT	E14.5
MM317-1-6	73	3.07905	MM362c_MM317-1-6_Ccna2_sec2-MaxIP_crop.nd2	MM362c	sec2-MaxIP	Ccna2	EdU.neg	Ddx4	WT	E14.5
MM317-1-6	74	3.17546	MM362c_MM317-1-6_Ccna2_sec2-MaxIP_crop.nd2	MM362c	sec2-MaxIP	Ccna2	EdU.neg	Ddx4	WT	E14.5
MM317-1-6	75	3.01529	MM362c_MM317-1-6_Ccna2_sec2-MaxIP_crop.nd2	MM362c	sec2-MaxIP	Ccna2	EdU.neg	Ddx4	WT	E14.5
MM317-1-6	76	2.8715	MM362c_MM317-1-6_Ccna2_sec2-MaxIP_crop.nd2	MM362c	sec2-MaxIP	Ccna2	EdU.neg	Ddx4	WT	E14.5
MM317-1-6	77	3.27023	MM362c_MM317-1-6_Ccna2_sec2-MaxIP_crop.nd2	MM362c	sec2-MaxIP	Ccna2	EdU.neg	Ddx4	WT	E14.5
MM317-1-6	78	3.0914	MM362c_MM317-1-6_Ccna2_sec2-MaxIP_crop.nd2	MM362c	sec2-MaxIP	Ccna2	EdU.neg	Ddx4	WT	E14.5
MM317-1-6	79	3.13893	MM362c_MM317-1-6_Ccna2_sec2-MaxIP_crop.nd2	MM362c	sec2-MaxIP	Ccna2	EdU.neg	Ddx4	WT	E14.5
MM317-1-6	80	3.0218	MM362c_MM317-1-6_Ccna2_sec2-MaxIP_crop.nd2	MM362c	sec2-MaxIP	Ccna2	EdU.neg	Ddx4	WT	E14.5
MM317-1-6	81	3.05831	MM362c_MM317-1-6_Ccna2_sec2-MaxIP_crop.nd2	MM362c	sec2-MaxIP	Ccna2	EdU.neg	Ddx4	WT	E14.5
MM317-1-6	1	2.87304	MM362c_MM317-1-6_Ccna2_sec2-MaxIP_crop.nd2	MM362c	sec2-MaxIP	Ccna2	EdU.neg	Ddx4	WT	E14.5
MM317-1-6	2	2.85554	MM362c_MM317-1-6_Ccna2_sec2-MaxIP_crop.nd2	MM362c	sec2-MaxIP	Ccna2	EdU.neg	Ddx4	WT	E14.5
MM317-1-6	3	2.86427	MM362c_MM317-1-6_Ccna2_sec2-MaxIP_crop.nd2	MM362c	sec2-MaxIP	Ccna2	EdU.neg	Ddx4	WT	E14.5
MM317-1-6	4	2.71826	MM362c_MM317-1-6_Ccna2_sec2-MaxIP_crop.nd2	MM362c	sec2-MaxIP	Ccna2	EdU.neg	Ddx4	WT	E14.5
MM317-1-6	5	2.58173	MM362c_MM317-1-6_Ccna2_sec2-MaxIP_crop.nd2	MM362c	sec2-MaxIP	Ccna2	EdU.neg	Ddx4	WT	E14.5
MM317-1-6	6	2.79437	MM362c_MM317-1-6_Ccna2_sec2-MaxIP_crop.nd2	MM362c	sec2-MaxIP	Ccna2	EdU.neg	Ddx4	WT	E14.5
MM317-1-6	7	2.84359	MM362c_MM317-1-6_Ccna2_sec2-MaxIP_crop.nd2	MM362c	sec2-MaxIP	Ccna2	EdU.neg	Ddx4	WT	E14.5
MM317-1-6	8	2.70291	MM362c_MM317-1-6_Ccna2_sec2-MaxIP_crop.nd2	MM362c	sec2-MaxIP	Ccna2	EdU.neg	Ddx4	WT	E14.5
MM317-1-6	9	2.95592	MM362c_MM317-1-6_Ccna2_sec2-MaxIP_crop.nd2	MM362c	sec2-MaxIP	Ccna2	EdU.neg	Ddx4	WT	E14.5
MM317-1-6	10	2.65809	MM362c_MM317-1-6_Ccna2_sec2-MaxIP_crop.nd2	MM362c	sec2-MaxIP	Ccna2	EdU.neg	Ddx4	WT	E14.5
MM317-1-6	11	2.60003	MM362c_MM317-1-6_Ccna2_sec2-MaxIP_crop.nd2	MM362c	sec2-MaxIP	Ccna2	EdU.neg	Ddx4	WT	E14.5
MM317-1-6	12	2.65849	MM362c_MM317-1-6_Ccna2_sec2-MaxIP_crop.nd2	MM362c	sec2-MaxIP	Ccna2	EdU.neg	Ddx4	WT	E14.5
MM317-1-6	13	2.99644	MM362c_MM317-1-6_Ccna2_sec2-MaxIP_crop.nd2	MM362c	sec2-MaxIP	Ccna2	EdU.neg	Ddx4	WT	E14.5
MM317-1-6	14	2.92718	MM362c_MM317-1-6_Ccna2_sec2-MaxIP_crop.nd2	MM362c	sec2-MaxIP	Ccna2	EdU.neg	Ddx4	WT	E14.5
MM317-1-6	15	2.98315	MM362c_MM317-1-6_Ccna2_sec2-MaxIP_crop.nd2	MM362c	sec2-MaxIP	Ccna2	EdU.neg	Ddx4	WT	E14.5
MM317-1-6	16	2.71348	MM362c_MM317-1-6_Ccna2_sec2-MaxIP_crop.nd2	MM362c	sec2-MaxIP	Ccna2	EdU.neg	Ddx4	WT	E14.5
MM317-1-6	17	2.57359	MM362c_MM317-1-6_Ccna2_sec2-MaxIP_crop.nd2	MM362c	sec2-MaxIP	Ccna2	EdU.neg	Ddx4	WT	E14.5
MM317-1-6	18	2.63199	MM362c_MM317-1-6_Ccna2_sec2-MaxIP_crop.nd2	MM362c	sec2-MaxIP	Ccna2	EdU.neg	Ddx4	WT	E14.5
MM317-1-6	19	2.54671	MM362c_MM317-1-6_Ccna2_sec2-MaxIP_crop.nd2	MM362c	sec2-MaxIP	Ccna2	EdU.neg	Ddx4	WT	E14.5
MM317-1-6	20	2.75642	MM362c_MM317-1-6_Ccna2_sec2-MaxIP_crop.nd2	MM362c	sec2-MaxIP	Ccna2	EdU.neg	Ddx4	WT	E14.5
MM317-1-6	21	2.93712	MM362c_MM317-1-6_Ccna2_sec2-MaxIP_crop.nd2	MM362c	sec2-MaxIP	Ccna2	EdU.neg	Ddx4	WT	E14.5
MM317-1-6	22	2.61146	MM362c_MM317-1-6_Ccna2_sec2-MaxIP_crop.nd2	MM362c	sec2-MaxIP	Ccna2	EdU.neg	Ddx4	WT	E14.5
MM317-1-6	23	2.93316	MM362c_MM317-1-6_Ccna2_sec2-MaxIP_crop.nd2	MM362c	sec2-MaxIP	Ccna2	EdU.neg	Ddx4	WT	E14.5
MM317-1-6	24	2.76913	MM362c_MM317-1-6_Ccna2_sec2-MaxIP_crop.nd2	MM362c	sec2-MaxIP	Ccna2	EdU.neg	Ddx4	WT	E14.5
MM317-1-6	25	2.72757	MM362c_MM317-1-6_Ccna2_sec2-MaxIP_crop.nd2	MM362c	sec2-MaxIP	Ccna2	EdU.neg	Ddx4	WT	E14.5
MM317-1-6	26	3.29779	MM362c_MM317-1-6_Ccna2_sec2-MaxIP_crop.nd2	MM362c	sec2-MaxIP	Ccna2	EdU.neg	Ddx4	WT	E14.5
MM317-1-6	27	2.38071	MM362c_MM317-1-6_Ccna2_sec2-MaxIP_crop.nd2	MM362c	sec2-MaxIP	Ccna2	EdU.neg	Ddx4	WT	E14.5
MM317-1-6	28	2.56855	MM362c_MM317-1-6_Ccna2_sec2-MaxIP_crop.nd2	MM362c	sec2-MaxIP	Ccna2	EdU.neg	Ddx4	WT	E14.5
MM317-1-6	29	3.00123	MM362c_MM317-1-6_Ccna2_sec2-MaxIP_crop.nd2	MM362c	sec2-MaxIP	Ccna2	EdU.neg	Ddx4	WT	E14.5
MM317-1-6	30	2.88416	MM362c_MM317-1-6_Ccna2_sec2-MaxIP_crop.nd2	MM362c	sec2-MaxIP	Ccna2	EdU.neg	Ddx4	WT	E14.5
MM317-1-6	31	2.77592	MM362c_MM317-1-6_Ccna2_sec2-MaxIP_crop.nd2	MM362c	sec2-MaxIP	Ccna2	EdU.neg	Ddx4	WT	E14.5
MM317-1-6	32	2.71902	MM362c_MM317-1-6_Ccna2_sec2-MaxIP_crop.nd2	MM362c	sec2-MaxIP	Ccna2	EdU.neg	Ddx4	WT	E14.5
MM317-1-6	33	2.79298	MM362c_MM317-1-6_Ccna2_sec2-MaxIP_crop.nd2	MM362c	sec2-MaxIP	Ccna2	EdU.neg	Ddx4	WT	E14.5
MM317-1-6	34	3.05004	MM362c_MM317-1-6_Ccna2_sec2-MaxIP_crop.nd2	MM362c	sec2-MaxIP	Ccna2	EdU.neg	Ddx4	WT	E14.5
MM317-1-6	35	2.63542	MM362c_MM317-1-6_Ccna2_sec2-MaxIP_crop.nd2	MM362c	sec2-MaxIP	Ccna2	EdU.neg	Ddx4	WT	E14.5
MM317-1-6	36	3.10955	MM362c_MM317-1-6_Ccna2_sec2-MaxIP_crop.nd2	MM362c	sec2-MaxIP	Ccna2	EdU.neg	Ddx4	WT	E14.5
MM317-1-6	37	2.88351	MM362c_MM317-1-6_Ccna2_sec2-MaxIP_crop.nd2	MM362c	sec2-MaxIP	Ccna2	EdU.neg	Ddx4	WT	E14.5
MM317-1-6	38	3.05056	MM362c_MM317-1-6_Ccna2_sec2-MaxIP_crop.nd2	MM362c	sec2-MaxIP	Ccna2	EdU.neg	Ddx4	WT	E14.5
MM317-1-6	39	3.03911	MM362c_MM317-1-6_Ccna2_sec2-MaxIP_crop.nd2	MM362c	sec2-MaxIP	Ccna2	EdU.neg	Ddx4	WT	E14.5
MM317-1-6	40	2.39036	MM362c_MM317-1-6_Ccna2_sec2-MaxIP_crop.nd2	MM362c	sec2-MaxIP	Ccna2	EdU.neg	Ddx4	WT	E14.5
MM317-1-6	41	2.549	MM362c_MM317-1-6_Ccna2_sec2-MaxIP_crop.nd2	MM362c	sec2-MaxIP	Ccna2	EdU.neg	Ddx4	WT	E14.5
MM317-1-6	42	2.83717	MM362c_MM317-1-6_Ccna2_sec2-MaxIP_crop.nd2	MM362c	sec2-MaxIP	Ccna2	EdU.neg	Ddx4	WT	E14.5
MM317-1-6	43	2.62598	MM362c_MM317-1-6_Ccna2_sec2-MaxIP_crop.nd2	MM362c	sec2-MaxIP	Ccna2	EdU.neg	Ddx4	WT	E14.5
MM317-1-6	44	2.7889	MM362c_MM317-1-6_Ccna2_sec2-MaxIP_crop.nd2	MM362c	sec2-MaxIP	Ccna2	EdU.neg	Ddx4	WT	E14.5
MM317-1-6	45	3.05215	MM362c_MM317-1-6_Ccna2_sec2-MaxIP_crop.nd2	MM362c	sec2-MaxIP	Ccna2	EdU.neg	Ddx4	WT	E14.5
MM317-1-6	46	2.89866	MM362c_MM317-1-6_Ccna2_sec2-MaxIP_crop.nd2	MM362c	sec2-MaxIP	Ccna2	EdU.neg	Ddx4	WT	E14.5
MM317-1-6	47	3.00918	MM362c_MM317-1-6_Ccna2_sec2-MaxIP_crop.nd2	MM362c	sec2-MaxIP	Ccna2	EdU.neg	Ddx4	WT	E14.5
MM317-1-6	48	2.97546	MM362c_MM317-1-6_Ccna2_sec2-MaxIP_crop.nd2	MM362c	sec2-MaxIP	Ccna2	EdU.neg	Ddx4	WT	E14.5
MM317-1-6	49	2.67601	MM362c_MM317-1-6_Ccna2_sec2-MaxIP_crop.nd2	MM362c	sec2-MaxIP	Ccna2	EdU.neg	Ddx4	WT	E14.5
MM317-1-6	50	2.98875	MM362c_MM317-1-6_Ccna2_sec2-MaxIP_crop.nd2	MM362c	sec2-MaxIP	Ccna2	EdU.neg	Ddx4	WT	E14.5
MM317-1-6	51	2.57247	MM362c_MM317-1-6_Ccna2_sec2-MaxIP_crop.nd2	MM362c	sec2-MaxIP	Ccna2	EdU.neg	Ddx4	WT	E14.5
MM317-1-6	52	2.58649	MM362c_MM317-1-6_Ccna2_sec2-MaxIP_crop.nd2	MM362c	sec2-MaxIP	Ccna2	EdU.neg	Ddx4	WT	E14.5
MM317-1-6	53	2.58492	MM362c_MM317-1-6_Ccna2_sec2-MaxIP_crop.nd2	MM362c	sec2-MaxIP	Ccna2	EdU.neg	Ddx4	WT	E14.5
MM317-1-6	54	2.59869	MM362c_MM317-1-6_Ccna2_sec2-MaxIP_crop.nd2	MM362c	sec2-MaxIP	Ccna2	EdU.neg	Ddx4	WT	E14.5
MM317-1-6	55	2.54722	MM362c_MM317-1-6_Ccna2_sec2-MaxIP_crop.nd2	MM362c	sec2-MaxIP	Ccna2	EdU.neg	Ddx4	WT	E14.5
MM317-1-6	56	2.68215	MM362c_MM317-1-6_Ccna2_sec2-MaxIP_crop.nd2	MM362c	sec2-MaxIP	Ccna2	EdU.neg	Ddx4	WT	E14.5
MM317-1-6	57	2.58103	MM362c_MM317-1-6_Ccna2_sec2-MaxIP_crop.nd2	MM362c	sec2-MaxIP	Ccna2	EdU.neg	Ddx4	WT	E14.5
MM317-1-6	58	2.88803	MM362c_MM317-1-6_Ccna2_sec2-MaxIP_crop.nd2	MM362c	sec2-MaxIP	Ccna2	EdU.neg	Ddx4	WT	E14.5
MM317-1-6	59	3.11761	MM362c_MM317-1-6_Ccna2_sec2-MaxIP_crop.nd2	MM362c	sec2-MaxIP	Ccna2	EdU.neg	Ddx4	WT	E14.5
MM317-1-6	60	2.6287	MM362c_MM317-1-6_Ccna2_sec2-MaxIP_crop.nd2	MM362c	sec2-MaxIP	Ccna2	EdU.neg	Ddx4	WT	E14.5
MM317-1-6	61	2.54368	MM362c_MM317-1-6_Ccna2_sec2-MaxIP_crop.nd2	MM362c	sec2-MaxIP	Ccna2	EdU.neg	Ddx4	WT	E14.5
MM317-1-6	62	2.84703	MM362c_MM317-1-6_Ccna2_sec2-MaxIP_crop.nd2	MM362c	sec2-MaxIP	Ccna2	EdU.neg	Ddx4	WT	E14.5
MM317-1-6	63	2.59554	MM362c_MM317-1-6_Ccna2_sec2-MaxIP_crop.nd2	MM362c	sec2-MaxIP	Ccna2	EdU.neg	Ddx4	WT	E14.5
MM317-1-6	64	3.16381	MM362c_MM317-1-6_Ccna2_sec2-MaxIP_crop.nd2	MM362c	sec2-MaxIP	Ccna2	EdU.neg	Ddx4	WT	E14.5
MM317-1-6	65	2.52165	MM362c_MM317-1-6_Ccna2_sec2-MaxIP_crop.nd2	MM362c	sec2-MaxIP	Ccna2	EdU.neg	Ddx4	WT	E14.5
MM317-1-6	66	2.61726	MM362c_MM317-1-6_Ccna2_sec2-MaxIP_crop.nd2	MM362c	sec2-MaxIP	Ccna2	EdU.neg	Ddx4	WT	E14.5
MM317-1-6	67	2.65425	MM362c_MM317-1-6_Ccna2_sec2-MaxIP_crop.nd2	MM362c	sec2-MaxIP	Ccna2	EdU.neg	Ddx4	WT	E14.5
MM317-1-6	68	2.48842	MM362c_MM317-1-6_Ccna2_sec2-MaxIP_crop.nd2	MM362c	sec2-MaxIP	Ccna2	EdU.neg	Ddx4	WT	E14.5
MM317-1-6	69	2.95379	MM362c_MM317-1-6_Ccna2_sec2-MaxIP_crop.nd2	MM362c	sec2-MaxIP	Ccna2	EdU.neg	Ddx4	WT	E14.5
MM317-1-6	70	3.09972	MM362c_MM317-1-6_Ccna2_sec2-MaxIP_crop.nd2	MM362c	sec2-MaxIP	Ccna2	EdU.neg	Ddx4	WT	E14.5
MM317-1-6	125	3.0878	MM362c_MM317-1-6_Ccna2_sec2-MaxIP_crop.nd2	MM362c	sec2-MaxIP	Ccna2	EdU.neg	Ddx4	WT	E14.5
MM317-1-6	113	3.00035	MM362c_MM317-1-6_Ccna2_sec2-MaxIP_crop.nd2	MM362c	sec2-MaxIP	Ccna2	EdU.neg	Ddx4	WT	E14.5
MM317-1-6	114	3.01321	MM362c_MM317-1-6_Ccna2_sec2-MaxIP_crop.nd2	MM362c	sec2-MaxIP	Ccna2	EdU.neg	Ddx4	WT	E14.5
MM317-1-6	115	2.97763	MM362c_MM317-1-6_Ccna2_sec2-MaxIP_crop.nd2	MM362c	sec2-MaxIP	Ccna2	EdU.neg	Ddx4	WT	E14.5
MM317-1-6	116	2.48527	MM362c_MM317-1-6_Ccna2_sec2-MaxIP_crop.nd2	MM362c	sec2-MaxIP	Ccna2	EdU.neg	Ddx4	WT	E14.5
MM317-1-6	117	2.68892	MM362c_MM317-1-6_Ccna2_sec2-MaxIP_crop.nd2	MM362c	sec2-MaxIP	Ccna2	EdU.neg	Ddx4	WT	E14.5
MM317-1-6	118	3.03206	MM362c_MM317-1-6_Ccna2_sec2-MaxIP_crop.nd2	MM362c	sec2-MaxIP	Ccna2	EdU.neg	Ddx4	WT	E14.5
MM317-1-6	119	3.12179	MM362c_MM317-1-6_Ccna2_sec2-MaxIP_crop.nd2	MM362c	sec2-MaxIP	Ccna2	EdU.neg	Ddx4	WT	E14.5
MM317-1-6	120	2.53239	MM362c_MM317-1-6_Ccna2_sec2-MaxIP_crop.nd2	MM362c	sec2-MaxIP	Ccna2	EdU.neg	Ddx4	WT	E14.5
MM317-1-6	121	2.9823	MM362c_MM317-1-6_Ccna2_sec2-MaxIP_crop.nd2	MM362c	sec2-MaxIP	Ccna2	EdU.neg	Ddx4	WT	E14.5
MM317-1-6	122	3.0713	MM362c_MM317-1-6_Ccna2_sec2-MaxIP_crop.nd2	MM362c	sec2-MaxIP	Ccna2	EdU.neg	Ddx4	WT	E14.5
MM317-1-6	123	2.44993	MM362c_MM317-1-6_Ccna2_sec2-MaxIP_crop.nd2	MM362c	sec2-MaxIP	Ccna2	EdU.neg	Ddx4	WT	E14.5
MM317-1-6	124	3.19701	MM362c_MM317-1-6_Ccna2_sec2-MaxIP_crop.nd2	MM362c	sec2-MaxIP	Ccna2	EdU.neg	Ddx4	WT	E14.5
MM317-1-6	25	3.07795	MM362c_MM317-1-6_Ccna2_sec2-MaxIP_crop.nd2	MM362c	sec2-MaxIP	Ccna2	EdU.pos	Ddx4	WT	E14.5
MM317-1-6	126	2.83522	MM362c_MM317-1-6_Ccna2_sec2-MaxIP_crop.nd2	MM362c	sec2-MaxIP	Ccna2	EdU.neg	Ddx4	WT	E14.5
MM317-1-6	127	2.81836	MM362c_MM317-1-6_Ccna2_sec2-MaxIP_crop.nd2	MM362c	sec2-MaxIP	Ccna2	EdU.neg	Ddx4	WT	E14.5
MM317-1-6	86	2.60513	MM362c_MM317-1-6_Ccna2_sec2-MaxIP_crop.nd2	MM362c	sec2-MaxIP	Ccna2	EdU.neg	Ddx4	WT	E14.5
MM317-1-6	87	3.00769	MM362c_MM317-1-6_Ccna2_sec2-MaxIP_crop.nd2	MM362c	sec2-MaxIP	Ccna2	EdU.neg	Ddx4	WT	E14.5
MM317-1-6	88	2.62944	MM362c_MM317-1-6_Ccna2_sec2-MaxIP_crop.nd2	MM362c	sec2-MaxIP	Ccna2	EdU.neg	Ddx4	WT	E14.5
MM317-1-6	89	2.43225	MM362c_MM317-1-6_Ccna2_sec2-MaxIP_crop.nd2	MM362c	sec2-MaxIP	Ccna2	EdU.neg	Ddx4	WT	E14.5
MM317-1-6	90	3.10541	MM362c_MM317-1-6_Ccna2_sec2-MaxIP_crop.nd2	MM362c	sec2-MaxIP	Ccna2	EdU.neg	Ddx4	WT	E14.5
MM317-1-6	91	2.73908	MM362c_MM317-1-6_Ccna2_sec2-MaxIP_crop.nd2	MM362c	sec2-MaxIP	Ccna2	EdU.neg	Ddx4	WT	E14.5
MM317-1-6	92	2.81468	MM362c_MM317-1-6_Ccna2_sec2-MaxIP_crop.nd2	MM362c	sec2-MaxIP	Ccna2	EdU.neg	Ddx4	WT	E14.5
MM317-1-6	93	3.08678	MM362c_MM317-1-6_Ccna2_sec2-MaxIP_crop.nd2	MM362c	sec2-MaxIP	Ccna2	EdU.neg	Ddx4	WT	E14.5
MM317-1-6	94	2.38523	MM362c_MM317-1-6_Ccna2_sec2-MaxIP_crop.nd2	MM362c	sec2-MaxIP	Ccna2	EdU.neg	Ddx4	WT	E14.5
MM317-1-6	28	2.68264	MM362c_MM317-1-6_Ccna2_sec2-MaxIP_crop.nd2	MM362c	sec2-MaxIP	Ccna2	EdU.pos	Ddx4	WT	E14.5
MM317-1-6	128	3.02414	MM362c_MM317-1-6_Ccna2_sec2-MaxIP_crop.nd2	MM362c	sec2-MaxIP	Ccna2	EdU.neg	Ddx4	WT	E14.5
MM317-1-6	26	3.0437	MM362c_MM317-1-6_Ccna2_sec2-MaxIP_crop.nd2	MM362c	sec2-MaxIP	Ccna2	EdU.pos	Ddx4	WT	E14.5
MM317-1-6	27	2.69197	MM362c_MM317-1-6_Ccna2_sec2-MaxIP_crop.nd2	MM362c	sec2-MaxIP	Ccna2	EdU.pos	Ddx4	WT	E14.5
MM317-1-6	32	3.04064	MM362c_MM317-1-6_Ccna2_sec2-MaxIP_crop.nd2	MM362c	sec2-MaxIP	Ccna2	EdU.pos	Ddx4	WT	E14.5
MM317-1-6	33	3.14394	MM362c_MM317-1-6_Ccna2_sec2-MaxIP_crop.nd2	MM362c	sec2-MaxIP	Ccna2	EdU.pos	Ddx4	WT	E14.5
MM317-1-6	129	2.94325	MM362c_MM317-1-6_Ccna2_sec2-MaxIP_crop.nd2	MM362c	sec2-MaxIP	Ccna2	EdU.neg	Ddx4	WT	E14.5
MM317-1-6	130	3.2375	MM362c_MM317-1-6_Ccna2_sec2-MaxIP_crop.nd2	MM362c	sec2-MaxIP	Ccna2	EdU.neg	Ddx4	WT	E14.5
MM317-1-6	30	2.99776	MM362c_MM317-1-6_Ccna2_sec2-MaxIP_crop.nd2	MM362c	sec2-MaxIP	Ccna2	EdU.pos	Ddx4	WT	E14.5
MM317-1-6	31	3.11102	MM362c_MM317-1-6_Ccna2_sec2-MaxIP_crop.nd2	MM362c	sec2-MaxIP	Ccna2	EdU.pos	Ddx4	WT	E14.5
MM317-1-6	29	2.97856	MM362c_MM317-1-6_Ccna2_sec2-MaxIP_crop.nd2	MM362c	sec2-MaxIP	Ccna2	EdU.pos	Ddx4	WT	E14.5
MM317-15-3	23	2.53674	MM362c_MM317-15-3_Ccna2_sec2-MaxIP_crop.nd2	MM362c	sec2-MaxIP	Ccna2	EdU.neg	Ddx4	MeiocKO	E16.5
MM317-15-3	13	2.76326	MM362c_MM317-15-3_Ccna2_sec2-MaxIP_crop.nd2	MM362c	sec2-MaxIP	Ccna2	EdU.neg	Ddx4	MeiocKO	E16.5
MM317-15-3	64	2.54013	MM362c_MM317-15-3_Ccna2_sec1-MaxIP_crop.nd2	MM362c	sec1-MaxIP	Ccna2	EdU.neg	Ddx4	MeiocKO	E16.5
MM317-15-3	14	2.71897	MM362c_MM317-15-3_Ccna2_sec2-MaxIP_crop.nd2	MM362c	sec2-MaxIP	Ccna2	EdU.neg	Ddx4	MeiocKO	E16.5
MM317-15-3	24	2.71236	MM362c_MM317-15-3_Ccna2_sec2-MaxIP_crop.nd2	MM362c	sec2-MaxIP	Ccna2	EdU.neg	Ddx4	MeiocKO	E16.5
MM317-15-3	25	3.06629	MM362c_MM317-15-3_Ccna2_sec2-MaxIP_crop.nd2	MM362c	sec2-MaxIP	Ccna2	EdU.neg	Ddx4	MeiocKO	E16.5
MM317-15-3	26	3.11484	MM362c_MM317-15-3_Ccna2_sec2-MaxIP_crop.nd2	MM362c	sec2-MaxIP	Ccna2	EdU.neg	Ddx4	MeiocKO	E16.5
MM317-15-3	18	2.85044	MM362c_MM317-15-3_Ccna2_sec2-MaxIP_crop.nd2	MM362c	sec2-MaxIP	Ccna2	EdU.neg	Ddx4	MeiocKO	E16.5
MM317-15-3	15	2.6276	MM362c_MM317-15-3_Ccna2_sec2-MaxIP_crop.nd2	MM362c	sec2-MaxIP	Ccna2	EdU.neg	Ddx4	MeiocKO	E16.5
MM317-15-3	16	2.81679	MM362c_MM317-15-3_Ccna2_sec2-MaxIP_crop.nd2	MM362c	sec2-MaxIP	Ccna2	EdU.neg	Ddx4	MeiocKO	E16.5
MM317-15-3	17	2.54949	MM362c_MM317-15-3_Ccna2_sec2-MaxIP_crop.nd2	MM362c	sec2-MaxIP	Ccna2	EdU.neg	Ddx4	MeiocKO	E16.5
MM317-15-3	22	2.77758	MM362c_MM317-15-3_Ccna2_sec2-MaxIP_crop.nd2	MM362c	sec2-MaxIP	Ccna2	EdU.neg	Ddx4	MeiocKO	E16.5
MM317-15-3	72	2.62806	MM362c_MM317-15-3_Ccna2_sec1-MaxIP_crop.nd2	MM362c	sec1-MaxIP	Ccna2	EdU.neg	Ddx4	MeiocKO	E16.5
MM317-15-3	73	2.73981	MM362c_MM317-15-3_Ccna2_sec1-MaxIP_crop.nd2	MM362c	sec1-MaxIP	Ccna2	EdU.neg	Ddx4	MeiocKO	E16.5
MM317-15-3	74	2.55793	MM362c_MM317-15-3_Ccna2_sec1-MaxIP_crop.nd2	MM362c	sec1-MaxIP	Ccna2	EdU.neg	Ddx4	MeiocKO	E16.5
MM317-15-3	75	2.57287	MM362c_MM317-15-3_Ccna2_sec1-MaxIP_crop.nd2	MM362c	sec1-MaxIP	Ccna2	EdU.neg	Ddx4	MeiocKO	E16.5
MM317-15-3	27	2.83996	MM362c_MM317-15-3_Ccna2_sec2-MaxIP_crop.nd2	MM362c	sec2-MaxIP	Ccna2	EdU.neg	Ddx4	MeiocKO	E16.5
MM317-15-3	28	2.95112	MM362c_MM317-15-3_Ccna2_sec2-MaxIP_crop.nd2	MM362c	sec2-MaxIP	Ccna2	EdU.neg	Ddx4	MeiocKO	E16.5
MM317-15-3	65	2.83568	MM362c_MM317-15-3_Ccna2_sec1-MaxIP_crop.nd2	MM362c	sec1-MaxIP	Ccna2	EdU.neg	Ddx4	MeiocKO	E16.5
MM317-15-3	66	2.73672	MM362c_MM317-15-3_Ccna2_sec1-MaxIP_crop.nd2	MM362c	sec1-MaxIP	Ccna2	EdU.neg	Ddx4	MeiocKO	E16.5
MM317-15-3	67	2.79117	MM362c_MM317-15-3_Ccna2_sec1-MaxIP_crop.nd2	MM362c	sec1-MaxIP	Ccna2	EdU.neg	Ddx4	MeiocKO	E16.5
MM317-15-3	19	2.93512	MM362c_MM317-15-3_Ccna2_sec2-MaxIP_crop.nd2	MM362c	sec2-MaxIP	Ccna2	EdU.neg	Ddx4	MeiocKO	E16.5
MM317-15-3	20	2.64026	MM362c_MM317-15-3_Ccna2_sec2-MaxIP_crop.nd2	MM362c	sec2-MaxIP	Ccna2	EdU.neg	Ddx4	MeiocKO	E16.5
MM317-15-3	21	2.98273	MM362c_MM317-15-3_Ccna2_sec2-MaxIP_crop.nd2	MM362c	sec2-MaxIP	Ccna2	EdU.neg	Ddx4	MeiocKO	E16.5
MM317-15-3	71	2.86484	MM362c_MM317-15-3_Ccna2_sec1-MaxIP_crop.nd2	MM362c	sec1-MaxIP	Ccna2	EdU.neg	Ddx4	MeiocKO	E16.5
MM317-15-3	49	2.59891	MM362c_MM317-15-3_Ccna2_sec2-MaxIP_crop.nd2	MM362c	sec2-MaxIP	Ccna2	EdU.neg	Ddx4	MeiocKO	E16.5
MM317-15-3	4	2.57599	MM362c_MM317-15-3_Ccna2_sec1-MaxIP_crop.nd2	MM362c	sec1-MaxIP	Ccna2	EdU.neg	Ddx4	MeiocKO	E16.5
MM317-15-3	5	2.51812	MM362c_MM317-15-3_Ccna2_sec1-MaxIP_crop.nd2	MM362c	sec1-MaxIP	Ccna2	EdU.neg	Ddx4	MeiocKO	E16.5
MM317-15-3	6	3.33401	MM362c_MM317-15-3_Ccna2_sec1-MaxIP_crop.nd2	MM362c	sec1-MaxIP	Ccna2	EdU.neg	Ddx4	MeiocKO	E16.5
MM317-15-3	7	3.061	MM362c_MM317-15-3_Ccna2_sec1-MaxIP_crop.nd2	MM362c	sec1-MaxIP	Ccna2	EdU.neg	Ddx4	MeiocKO	E16.5
MM317-15-3	8	2.61542	MM362c_MM317-15-3_Ccna2_sec1-MaxIP_crop.nd2	MM362c	sec1-MaxIP	Ccna2	EdU.neg	Ddx4	MeiocKO	E16.5
MM317-15-3	9	2.77775	MM362c_MM317-15-3_Ccna2_sec1-MaxIP_crop.nd2	MM362c	sec1-MaxIP	Ccna2	EdU.neg	Ddx4	MeiocKO	E16.5
MM317-15-3	10	2.58167	MM362c_MM317-15-3_Ccna2_sec1-MaxIP_crop.nd2	MM362c	sec1-MaxIP	Ccna2	EdU.neg	Ddx4	MeiocKO	E16.5
MM317-15-3	11	3.25805	MM362c_MM317-15-3_Ccna2_sec1-MaxIP_crop.nd2	MM362c	sec1-MaxIP	Ccna2	EdU.neg	Ddx4	MeiocKO	E16.5
MM317-15-3	68	2.64032	MM362c_MM317-15-3_Ccna2_sec1-MaxIP_crop.nd2	MM362c	sec1-MaxIP	Ccna2	EdU.neg	Ddx4	MeiocKO	E16.5
MM317-15-3	69	2.55231	MM362c_MM317-15-3_Ccna2_sec1-MaxIP_crop.nd2	MM362c	sec1-MaxIP	Ccna2	EdU.neg	Ddx4	MeiocKO	E16.5
MM317-15-3	70	2.94238	MM362c_MM317-15-3_Ccna2_sec1-MaxIP_crop.nd2	MM362c	sec1-MaxIP	Ccna2	EdU.neg	Ddx4	MeiocKO	E16.5
MM317-15-3	15	2.54255	MM362c_MM317-15-3_Ccna2_sec1-MaxIP_crop.nd2	MM362c	sec1-MaxIP	Ccna2	EdU.neg	Ddx4	MeiocKO	E16.5
MM317-15-3	16	2.88894	MM362c_MM317-15-3_Ccna2_sec1-MaxIP_crop.nd2	MM362c	sec1-MaxIP	Ccna2	EdU.neg	Ddx4	MeiocKO	E16.5
MM317-15-3	17	3.24117	MM362c_MM317-15-3_Ccna2_sec1-MaxIP_crop.nd2	MM362c	sec1-MaxIP	Ccna2	EdU.neg	Ddx4	MeiocKO	E16.5
MM317-15-3	18	2.85454	MM362c_MM317-15-3_Ccna2_sec1-MaxIP_crop.nd2	MM362c	sec1-MaxIP	Ccna2	EdU.neg	Ddx4	MeiocKO	E16.5
MM317-15-3	19	2.64425	MM362c_MM317-15-3_Ccna2_sec1-MaxIP_crop.nd2	MM362c	sec1-MaxIP	Ccna2	EdU.neg	Ddx4	MeiocKO	E16.5
MM317-15-3	20	2.56519	MM362c_MM317-15-3_Ccna2_sec1-MaxIP_crop.nd2	MM362c	sec1-MaxIP	Ccna2	EdU.neg	Ddx4	MeiocKO	E16.5
MM317-15-3	21	2.69052	MM362c_MM317-15-3_Ccna2_sec1-MaxIP_crop.nd2	MM362c	sec1-MaxIP	Ccna2	EdU.neg	Ddx4	MeiocKO	E16.5
MM317-15-3	22	2.59564	MM362c_MM317-15-3_Ccna2_sec1-MaxIP_crop.nd2	MM362c	sec1-MaxIP	Ccna2	EdU.neg	Ddx4	MeiocKO	E16.5
MM317-15-3	23	2.51293	MM362c_MM317-15-3_Ccna2_sec1-MaxIP_crop.nd2	MM362c	sec1-MaxIP	Ccna2	EdU.neg	Ddx4	MeiocKO	E16.5
MM317-15-3	24	2.57237	MM362c_MM317-15-3_Ccna2_sec1-MaxIP_crop.nd2	MM362c	sec1-MaxIP	Ccna2	EdU.neg	Ddx4	MeiocKO	E16.5
MM317-15-3	12	2.53872	MM362c_MM317-15-3_Ccna2_sec1-MaxIP_crop.nd2	MM362c	sec1-MaxIP	Ccna2	EdU.neg	Ddx4	MeiocKO	E16.5
MM317-15-3	13	2.5727	MM362c_MM317-15-3_Ccna2_sec1-MaxIP_crop.nd2	MM362c	sec1-MaxIP	Ccna2	EdU.neg	Ddx4	MeiocKO	E16.5
MM317-15-3	14	2.64366	MM362c_MM317-15-3_Ccna2_sec1-MaxIP_crop.nd2	MM362c	sec1-MaxIP	Ccna2	EdU.neg	Ddx4	MeiocKO	E16.5
MM317-15-3	28	2.6473	MM362c_MM317-15-3_Ccna2_sec1-MaxIP_crop.nd2	MM362c	sec1-MaxIP	Ccna2	EdU.neg	Ddx4	MeiocKO	E16.5
MM317-15-3	29	2.59111	MM362c_MM317-15-3_Ccna2_sec1-MaxIP_crop.nd2	MM362c	sec1-MaxIP	Ccna2	EdU.neg	Ddx4	MeiocKO	E16.5
MM317-15-3	30	2.55567	MM362c_MM317-15-3_Ccna2_sec1-MaxIP_crop.nd2	MM362c	sec1-MaxIP	Ccna2	EdU.neg	Ddx4	MeiocKO	E16.5
MM317-15-3	31	2.61568	MM362c_MM317-15-3_Ccna2_sec1-MaxIP_crop.nd2	MM362c	sec1-MaxIP	Ccna2	EdU.neg	Ddx4	MeiocKO	E16.5
MM317-15-3	32	2.79983	MM362c_MM317-15-3_Ccna2_sec1-MaxIP_crop.nd2	MM362c	sec1-MaxIP	Ccna2	EdU.neg	Ddx4	MeiocKO	E16.5
MM317-15-3	33	2.59622	MM362c_MM317-15-3_Ccna2_sec1-MaxIP_crop.nd2	MM362c	sec1-MaxIP	Ccna2	EdU.neg	Ddx4	MeiocKO	E16.5
MM317-15-3	76	2.56121	MM362c_MM317-15-3_Ccna2_sec1-MaxIP_crop.nd2	MM362c	sec1-MaxIP	Ccna2	EdU.neg	Ddx4	MeiocKO	E16.5
MM317-15-3	1	2.61322	MM362c_MM317-15-3_Ccna2_sec2-MaxIP_crop.nd2	MM362c	sec2-MaxIP	Ccna2	EdU.neg	Ddx4	MeiocKO	E16.5
MM317-15-3	2	2.6791	MM362c_MM317-15-3_Ccna2_sec2-MaxIP_crop.nd2	MM362c	sec2-MaxIP	Ccna2	EdU.neg	Ddx4	MeiocKO	E16.5
MM317-15-3	3	2.47833	MM362c_MM317-15-3_Ccna2_sec2-MaxIP_crop.nd2	MM362c	sec2-MaxIP	Ccna2	EdU.neg	Ddx4	MeiocKO	E16.5
MM317-15-3	25	2.63446	MM362c_MM317-15-3_Ccna2_sec1-MaxIP_crop.nd2	MM362c	sec1-MaxIP	Ccna2	EdU.neg	Ddx4	MeiocKO	E16.5
MM317-15-3	26	2.75754	MM362c_MM317-15-3_Ccna2_sec1-MaxIP_crop.nd2	MM362c	sec1-MaxIP	Ccna2	EdU.neg	Ddx4	MeiocKO	E16.5
MM317-15-3	27	2.7032	MM362c_MM317-15-3_Ccna2_sec1-MaxIP_crop.nd2	MM362c	sec1-MaxIP	Ccna2	EdU.neg	Ddx4	MeiocKO	E16.5
MM317-15-3	47	2.8129	MM362c_MM317-15-3_Ccna2_sec2-MaxIP_crop.nd2	MM362c	sec2-MaxIP	Ccna2	EdU.neg	Ddx4	MeiocKO	E16.5
MM317-15-3	48	2.59457	MM362c_MM317-15-3_Ccna2_sec2-MaxIP_crop.nd2	MM362c	sec2-MaxIP	Ccna2	EdU.neg	Ddx4	MeiocKO	E16.5
MM317-15-3	43	2.56705	MM362c_MM317-15-3_Ccna2_sec1-MaxIP_crop.nd2	MM362c	sec1-MaxIP	Ccna2	EdU.neg	Ddx4	MeiocKO	E16.5
MM317-15-3	44	2.54604	MM362c_MM317-15-3_Ccna2_sec1-MaxIP_crop.nd2	MM362c	sec1-MaxIP	Ccna2	EdU.neg	Ddx4	MeiocKO	E16.5
MM317-15-3	45	2.78869	MM362c_MM317-15-3_Ccna2_sec1-MaxIP_crop.nd2	MM362c	sec1-MaxIP	Ccna2	EdU.neg	Ddx4	MeiocKO	E16.5
MM317-15-3	46	2.55002	MM362c_MM317-15-3_Ccna2_sec1-MaxIP_crop.nd2	MM362c	sec1-MaxIP	Ccna2	EdU.neg	Ddx4	MeiocKO	E16.5
MM317-15-3	47	2.64034	MM362c_MM317-15-3_Ccna2_sec1-MaxIP_crop.nd2	MM362c	sec1-MaxIP	Ccna2	EdU.neg	Ddx4	MeiocKO	E16.5
MM317-15-3	48	2.5171	MM362c_MM317-15-3_Ccna2_sec1-MaxIP_crop.nd2	MM362c	sec1-MaxIP	Ccna2	EdU.neg	Ddx4	MeiocKO	E16.5
MM317-15-3	49	2.53571	MM362c_MM317-15-3_Ccna2_sec1-MaxIP_crop.nd2	MM362c	sec1-MaxIP	Ccna2	EdU.neg	Ddx4	MeiocKO	E16.5
MM317-15-3	50	2.62002	MM362c_MM317-15-3_Ccna2_sec1-MaxIP_crop.nd2	MM362c	sec1-MaxIP	Ccna2	EdU.neg	Ddx4	MeiocKO	E16.5
MM317-15-3	51	2.71158	MM362c_MM317-15-3_Ccna2_sec1-MaxIP_crop.nd2	MM362c	sec1-MaxIP	Ccna2	EdU.neg	Ddx4	MeiocKO	E16.5
MM317-15-3	52	2.99118	MM362c_MM317-15-3_Ccna2_sec1-MaxIP_crop.nd2	MM362c	sec1-MaxIP	Ccna2	EdU.neg	Ddx4	MeiocKO	E16.5
MM317-15-3	53	2.76689	MM362c_MM317-15-3_Ccna2_sec1-MaxIP_crop.nd2	MM362c	sec1-MaxIP	Ccna2	EdU.neg	Ddx4	MeiocKO	E16.5
MM317-15-3	54	2.78077	MM362c_MM317-15-3_Ccna2_sec1-MaxIP_crop.nd2	MM362c	sec1-MaxIP	Ccna2	EdU.neg	Ddx4	MeiocKO	E16.5
MM317-15-3	55	2.48319	MM362c_MM317-15-3_Ccna2_sec1-MaxIP_crop.nd2	MM362c	sec1-MaxIP	Ccna2	EdU.neg	Ddx4	MeiocKO	E16.5
MM317-15-3	56	2.75882	MM362c_MM317-15-3_Ccna2_sec1-MaxIP_crop.nd2	MM362c	sec1-MaxIP	Ccna2	EdU.neg	Ddx4	MeiocKO	E16.5
MM317-15-3	57	2.59942	MM362c_MM317-15-3_Ccna2_sec1-MaxIP_crop.nd2	MM362c	sec1-MaxIP	Ccna2	EdU.neg	Ddx4	MeiocKO	E16.5
MM317-15-3	58	2.67137	MM362c_MM317-15-3_Ccna2_sec1-MaxIP_crop.nd2	MM362c	sec1-MaxIP	Ccna2	EdU.neg	Ddx4	MeiocKO	E16.5
MM317-15-3	59	2.70928	MM362c_MM317-15-3_Ccna2_sec1-MaxIP_crop.nd2	MM362c	sec1-MaxIP	Ccna2	EdU.neg	Ddx4	MeiocKO	E16.5
MM317-15-3	60	2.60078	MM362c_MM317-15-3_Ccna2_sec1-MaxIP_crop.nd2	MM362c	sec1-MaxIP	Ccna2	EdU.neg	Ddx4	MeiocKO	E16.5
MM317-15-3	61	2.81421	MM362c_MM317-15-3_Ccna2_sec1-MaxIP_crop.nd2	MM362c	sec1-MaxIP	Ccna2	EdU.neg	Ddx4	MeiocKO	E16.5
MM317-15-3	62	2.79681	MM362c_MM317-15-3_Ccna2_sec1-MaxIP_crop.nd2	MM362c	sec1-MaxIP	Ccna2	EdU.neg	Ddx4	MeiocKO	E16.5
MM317-15-3	63	2.55421	MM362c_MM317-15-3_Ccna2_sec1-MaxIP_crop.nd2	MM362c	sec1-MaxIP	Ccna2	EdU.neg	Ddx4	MeiocKO	E16.5
MM317-15-3	1	2.67646	MM362c_MM317-15-3_Ccna2_sec1-MaxIP_crop.nd2	MM362c	sec1-MaxIP	Ccna2	EdU.pos	Ddx4	MeiocKO	E16.5
MM317-15-3	2	2.5338	MM362c_MM317-15-3_Ccna2_sec1-MaxIP_crop.nd2	MM362c	sec1-MaxIP	Ccna2	EdU.pos	Ddx4	MeiocKO	E16.5
MM317-15-3	3	2.63468	MM362c_MM317-15-3_Ccna2_sec1-MaxIP_crop.nd2	MM362c	sec1-MaxIP	Ccna2	EdU.pos	Ddx4	MeiocKO	E16.5
MM317-15-3	4	2.66	MM362c_MM317-15-3_Ccna2_sec1-MaxIP_crop.nd2	MM362c	sec1-MaxIP	Ccna2	EdU.pos	Ddx4	MeiocKO	E16.5
MM317-15-3	5	2.69823	MM362c_MM317-15-3_Ccna2_sec1-MaxIP_crop.nd2	MM362c	sec1-MaxIP	Ccna2	EdU.pos	Ddx4	MeiocKO	E16.5
MM317-15-3	6	2.58794	MM362c_MM317-15-3_Ccna2_sec1-MaxIP_crop.nd2	MM362c	sec1-MaxIP	Ccna2	EdU.pos	Ddx4	MeiocKO	E16.5
MM317-15-3	7	3.11456	MM362c_MM317-15-3_Ccna2_sec1-MaxIP_crop.nd2	MM362c	sec1-MaxIP	Ccna2	EdU.pos	Ddx4	MeiocKO	E16.5
MM317-15-3	8	2.93587	MM362c_MM317-15-3_Ccna2_sec1-MaxIP_crop.nd2	MM362c	sec1-MaxIP	Ccna2	EdU.pos	Ddx4	MeiocKO	E16.5
MM317-15-3	9	2.9031	MM362c_MM317-15-3_Ccna2_sec1-MaxIP_crop.nd2	MM362c	sec1-MaxIP	Ccna2	EdU.pos	Ddx4	MeiocKO	E16.5
MM317-15-3	10	2.75934	MM362c_MM317-15-3_Ccna2_sec1-MaxIP_crop.nd2	MM362c	sec1-MaxIP	Ccna2	EdU.pos	Ddx4	MeiocKO	E16.5
MM317-15-3	11	2.84754	MM362c_MM317-15-3_Ccna2_sec1-MaxIP_crop.nd2	MM362c	sec1-MaxIP	Ccna2	EdU.pos	Ddx4	MeiocKO	E16.5
MM317-15-3	12	2.88015	MM362c_MM317-15-3_Ccna2_sec1-MaxIP_crop.nd2	MM362c	sec1-MaxIP	Ccna2	EdU.pos	Ddx4	MeiocKO	E16.5
MM317-15-3	1	2.71615	MM362c_MM317-15-3_Ccna2_sec2-MaxIP_crop.nd2	MM362c	sec2-MaxIP	Ccna2	EdU.pos	Ddx4	MeiocKO	E16.5
MM317-15-3	2	2.95728	MM362c_MM317-15-3_Ccna2_sec2-MaxIP_crop.nd2	MM362c	sec2-MaxIP	Ccna2	EdU.pos	Ddx4	MeiocKO	E16.5
MM317-15-3	3	2.88118	MM362c_MM317-15-3_Ccna2_sec2-MaxIP_crop.nd2	MM362c	sec2-MaxIP	Ccna2	EdU.pos	Ddx4	MeiocKO	E16.5
MM317-15-3	4	2.72786	MM362c_MM317-15-3_Ccna2_sec2-MaxIP_crop.nd2	MM362c	sec2-MaxIP	Ccna2	EdU.neg	Ddx4	MeiocKO	E16.5
MM317-15-3	5	2.85419	MM362c_MM317-15-3_Ccna2_sec2-MaxIP_crop.nd2	MM362c	sec2-MaxIP	Ccna2	EdU.neg	Ddx4	MeiocKO	E16.5
MM317-15-3	6	3.30948	MM362c_MM317-15-3_Ccna2_sec2-MaxIP_crop.nd2	MM362c	sec2-MaxIP	Ccna2	EdU.neg	Ddx4	MeiocKO	E16.5
MM317-15-3	7	2.91198	MM362c_MM317-15-3_Ccna2_sec2-MaxIP_crop.nd2	MM362c	sec2-MaxIP	Ccna2	EdU.neg	Ddx4	MeiocKO	E16.5
MM317-15-3	8	2.87465	MM362c_MM317-15-3_Ccna2_sec2-MaxIP_crop.nd2	MM362c	sec2-MaxIP	Ccna2	EdU.neg	Ddx4	MeiocKO	E16.5
MM317-15-3	9	2.56626	MM362c_MM317-15-3_Ccna2_sec2-MaxIP_crop.nd2	MM362c	sec2-MaxIP	Ccna2	EdU.neg	Ddx4	MeiocKO	E16.5
MM317-15-3	10	2.68454	MM362c_MM317-15-3_Ccna2_sec2-MaxIP_crop.nd2	MM362c	sec2-MaxIP	Ccna2	EdU.neg	Ddx4	MeiocKO	E16.5
MM317-15-3	11	2.55595	MM362c_MM317-15-3_Ccna2_sec2-MaxIP_crop.nd2	MM362c	sec2-MaxIP	Ccna2	EdU.neg	Ddx4	MeiocKO	E16.5
MM317-15-3	12	2.84574	MM362c_MM317-15-3_Ccna2_sec2-MaxIP_crop.nd2	MM362c	sec2-MaxIP	Ccna2	EdU.neg	Ddx4	MeiocKO	E16.5
MM317-15-3	39	2.61419	MM362c_MM317-15-3_Ccna2_sec2-MaxIP_crop.nd2	MM362c	sec2-MaxIP	Ccna2	EdU.neg	Ddx4	MeiocKO	E16.5
MM317-15-3	40	2.62803	MM362c_MM317-15-3_Ccna2_sec2-MaxIP_crop.nd2	MM362c	sec2-MaxIP	Ccna2	EdU.neg	Ddx4	MeiocKO	E16.5
MM317-15-3	41	2.65516	MM362c_MM317-15-3_Ccna2_sec2-MaxIP_crop.nd2	MM362c	sec2-MaxIP	Ccna2	EdU.neg	Ddx4	MeiocKO	E16.5
MM317-15-3	29	2.53989	MM362c_MM317-15-3_Ccna2_sec2-MaxIP_crop.nd2	MM362c	sec2-MaxIP	Ccna2	EdU.neg	Ddx4	MeiocKO	E16.5
MM317-15-3	30	2.70668	MM362c_MM317-15-3_Ccna2_sec2-MaxIP_crop.nd2	MM362c	sec2-MaxIP	Ccna2	EdU.neg	Ddx4	MeiocKO	E16.5
MM317-15-3	31	2.9027	MM362c_MM317-15-3_Ccna2_sec2-MaxIP_crop.nd2	MM362c	sec2-MaxIP	Ccna2	EdU.neg	Ddx4	MeiocKO	E16.5
MM317-15-3	32	2.56225	MM362c_MM317-15-3_Ccna2_sec2-MaxIP_crop.nd2	MM362c	sec2-MaxIP	Ccna2	EdU.neg	Ddx4	MeiocKO	E16.5
MM317-15-3	33	2.42294	MM362c_MM317-15-3_Ccna2_sec2-MaxIP_crop.nd2	MM362c	sec2-MaxIP	Ccna2	EdU.neg	Ddx4	MeiocKO	E16.5
MM317-15-3	34	2.86411	MM362c_MM317-15-3_Ccna2_sec2-MaxIP_crop.nd2	MM362c	sec2-MaxIP	Ccna2	EdU.neg	Ddx4	MeiocKO	E16.5
MM317-15-3	35	2.56344	MM362c_MM317-15-3_Ccna2_sec2-MaxIP_crop.nd2	MM362c	sec2-MaxIP	Ccna2	EdU.neg	Ddx4	MeiocKO	E16.5
MM317-15-3	36	2.52599	MM362c_MM317-15-3_Ccna2_sec2-MaxIP_crop.nd2	MM362c	sec2-MaxIP	Ccna2	EdU.neg	Ddx4	MeiocKO	E16.5
MM317-15-3	37	2.68966	MM362c_MM317-15-3_Ccna2_sec2-MaxIP_crop.nd2	MM362c	sec2-MaxIP	Ccna2	EdU.neg	Ddx4	MeiocKO	E16.5
MM317-15-3	38	2.61697	MM362c_MM317-15-3_Ccna2_sec2-MaxIP_crop.nd2	MM362c	sec2-MaxIP	Ccna2	EdU.neg	Ddx4	MeiocKO	E16.5
MM317-15-3	43	2.65528	MM362c_MM317-15-3_Ccna2_sec2-MaxIP_crop.nd2	MM362c	sec2-MaxIP	Ccna2	EdU.neg	Ddx4	MeiocKO	E16.5
MM317-15-3	44	2.49576	MM362c_MM317-15-3_Ccna2_sec2-MaxIP_crop.nd2	MM362c	sec2-MaxIP	Ccna2	EdU.neg	Ddx4	MeiocKO	E16.5
MM317-15-3	45	2.60194	MM362c_MM317-15-3_Ccna2_sec2-MaxIP_crop.nd2	MM362c	sec2-MaxIP	Ccna2	EdU.neg	Ddx4	MeiocKO	E16.5
MM317-15-3	42	2.62007	MM362c_MM317-15-3_Ccna2_sec2-MaxIP_crop.nd2	MM362c	sec2-MaxIP	Ccna2	EdU.neg	Ddx4	MeiocKO	E16.5
MM317-15-3	1	2.61164	MM362c_MM317-15-3_Ccna2_sec1-MaxIP_crop.nd2	MM362c	sec1-MaxIP	Ccna2	EdU.neg	Ddx4	MeiocKO	E16.5
MM317-15-3	2	2.56999	MM362c_MM317-15-3_Ccna2_sec1-MaxIP_crop.nd2	MM362c	sec1-MaxIP	Ccna2	EdU.neg	Ddx4	MeiocKO	E16.5
MM317-15-3	3	2.73665	MM362c_MM317-15-3_Ccna2_sec1-MaxIP_crop.nd2	MM362c	sec1-MaxIP	Ccna2	EdU.neg	Ddx4	MeiocKO	E16.5
MM317-15-3	46	2.85404	MM362c_MM317-15-3_Ccna2_sec2-MaxIP_crop.nd2	MM362c	sec2-MaxIP	Ccna2	EdU.neg	Ddx4	MeiocKO	E16.5
MM317-15-3	37	2.59231	MM362c_MM317-15-3_Ccna2_sec1-MaxIP_crop.nd2	MM362c	sec1-MaxIP	Ccna2	EdU.neg	Ddx4	MeiocKO	E16.5
MM317-15-3	34	2.57323	MM362c_MM317-15-3_Ccna2_sec1-MaxIP_crop.nd2	MM362c	sec1-MaxIP	Ccna2	EdU.neg	Ddx4	MeiocKO	E16.5
MM317-15-3	35	2.74771	MM362c_MM317-15-3_Ccna2_sec1-MaxIP_crop.nd2	MM362c	sec1-MaxIP	Ccna2	EdU.neg	Ddx4	MeiocKO	E16.5
MM317-15-3	42	2.57008	MM362c_MM317-15-3_Ccna2_sec1-MaxIP_crop.nd2	MM362c	sec1-MaxIP	Ccna2	EdU.neg	Ddx4	MeiocKO	E16.5
MM317-15-3	41	2.57319	MM362c_MM317-15-3_Ccna2_sec1-MaxIP_crop.nd2	MM362c	sec1-MaxIP	Ccna2	EdU.neg	Ddx4	MeiocKO	E16.5
MM317-15-3	38	2.57646	MM362c_MM317-15-3_Ccna2_sec1-MaxIP_crop.nd2	MM362c	sec1-MaxIP	Ccna2	EdU.neg	Ddx4	MeiocKO	E16.5
MM317-15-3	39	2.51903	MM362c_MM317-15-3_Ccna2_sec1-MaxIP_crop.nd2	MM362c	sec1-MaxIP	Ccna2	EdU.neg	Ddx4	MeiocKO	E16.5
MM317-15-3	36	2.55363	MM362c_MM317-15-3_Ccna2_sec1-MaxIP_crop.nd2	MM362c	sec1-MaxIP	Ccna2	EdU.neg	Ddx4	MeiocKO	E16.5
MM317-15-3	4	2.79795	MM362c_MM317-15-3_Ccna2_sec2-MaxIP_crop.nd2	MM362c	sec2-MaxIP	Ccna2	EdU.pos	Ddx4	MeiocKO	E16.5
MM317-15-3	40	2.57818	MM362c_MM317-15-3_Ccna2_sec1-MaxIP_crop.nd2	MM362c	sec1-MaxIP	Ccna2	EdU.neg	Ddx4	MeiocKO	E16.5
MM317-15-4	19	2.95418	MM362c_MM317-15-4_Ccna2_sect2_014-MaxIP_crop.nd2	MM362c	sect2	Ccna2	EdU.neg	Ddx4	dKO	E16.5
MM317-15-4	18	2.7381	MM362c_MM317-15-4_Ccna2_sect2_014-MaxIP_crop.nd2	MM362c	sect2	Ccna2	EdU.neg	Ddx4	dKO	E16.5
MM317-15-4	20	2.48371	MM362c_MM317-15-4_Ccna2_sect2_014-MaxIP_crop.nd2	MM362c	sect2	Ccna2	EdU.neg	Ddx4	dKO	E16.5
MM317-15-4	8	2.66221	MM362c_MM317-15-4_Ccna2_sect2_014-MaxIP_crop.nd2	MM362c	sect2	Ccna2	EdU.neg	Ddx4	dKO	E16.5
MM317-15-4	9	2.5887	MM362c_MM317-15-4_Ccna2_sect2_014-MaxIP_crop.nd2	MM362c	sect2	Ccna2	EdU.neg	Ddx4	dKO	E16.5
MM317-15-4	5	2.58476	MM362c_MM317-15-4_Ccna2_sect2_014-MaxIP_crop.nd2	MM362c	sect2	Ccna2	EdU.neg	Ddx4	dKO	E16.5
MM317-15-4	6	2.53951	MM362c_MM317-15-4_Ccna2_sect2_014-MaxIP_crop.nd2	MM362c	sect2	Ccna2	EdU.neg	Ddx4	dKO	E16.5
MM317-15-4	21	2.57205	MM362c_MM317-15-4_Ccna2_sect2_014-MaxIP_crop.nd2	MM362c	sect2	Ccna2	EdU.neg	Ddx4	dKO	E16.5
MM317-15-4	13	3.17118	MM362c_MM317-15-4_Ccna2_sect2_014-MaxIP_crop.nd2	MM362c	sect2	Ccna2	EdU.neg	Ddx4	dKO	E16.5
MM317-15-4	10	2.81238	MM362c_MM317-15-4_Ccna2_sect2_014-MaxIP_crop.nd2	MM362c	sect2	Ccna2	EdU.neg	Ddx4	dKO	E16.5
MM317-15-4	11	2.64699	MM362c_MM317-15-4_Ccna2_sect2_014-MaxIP_crop.nd2	MM362c	sect2	Ccna2	EdU.neg	Ddx4	dKO	E16.5
MM317-15-4	12	2.84122	MM362c_MM317-15-4_Ccna2_sect2_014-MaxIP_crop.nd2	MM362c	sect2	Ccna2	EdU.neg	Ddx4	dKO	E16.5
MM317-15-4	17	2.90119	MM362c_MM317-15-4_Ccna2_sect2_014-MaxIP_crop.nd2	MM362c	sect2	Ccna2	EdU.neg	Ddx4	dKO	E16.5
MM317-15-4	28	3.02192	MM362c_MM317-15-4_Ccna2_sect2_014-MaxIP_crop.nd2	MM362c	sect2	Ccna2	EdU.neg	Ddx4	dKO	E16.5
MM317-15-4	29	3.03979	MM362c_MM317-15-4_Ccna2_sect2_014-MaxIP_crop.nd2	MM362c	sect2	Ccna2	EdU.neg	Ddx4	dKO	E16.5
MM317-15-4	30	2.51414	MM362c_MM317-15-4_Ccna2_sect2_014-MaxIP_crop.nd2	MM362c	sect2	Ccna2	EdU.neg	Ddx4	dKO	E16.5
MM317-15-4	7	2.71932	MM362c_MM317-15-4_Ccna2_sect2_014-MaxIP_crop.nd2	MM362c	sect2	Ccna2	EdU.neg	Ddx4	dKO	E16.5
MM317-15-4	14	3.02386	MM362c_MM317-15-4_Ccna2_sect2_014-MaxIP_crop.nd2	MM362c	sect2	Ccna2	EdU.neg	Ddx4	dKO	E16.5
MM317-15-4	15	2.51452	MM362c_MM317-15-4_Ccna2_sect2_014-MaxIP_crop.nd2	MM362c	sect2	Ccna2	EdU.neg	Ddx4	dKO	E16.5
MM317-15-4	22	2.94305	MM362c_MM317-15-4_Ccna2_sect2_014-MaxIP_crop.nd2	MM362c	sect2	Ccna2	EdU.neg	Ddx4	dKO	E16.5
MM317-15-4	23	2.47858	MM362c_MM317-15-4_Ccna2_sect2_014-MaxIP_crop.nd2	MM362c	sect2	Ccna2	EdU.neg	Ddx4	dKO	E16.5
MM317-15-4	2	2.49207	MM362c_MM317-15-4_Ccna2_sect2_014-MaxIP_crop.nd2	MM362c	sect2	Ccna2	EdU.neg	Ddx4	dKO	E16.5
MM317-15-4	3	3.05017	MM362c_MM317-15-4_Ccna2_sect2_014-MaxIP_crop.nd2	MM362c	sect2	Ccna2	EdU.neg	Ddx4	dKO	E16.5
MM317-15-4	16	2.74171	MM362c_MM317-15-4_Ccna2_sect2_014-MaxIP_crop.nd2	MM362c	sect2	Ccna2	EdU.neg	Ddx4	dKO	E16.5
MM317-15-4	27	3.09047	MM362c_MM317-15-4_Ccna2_sect2_014-MaxIP_crop.nd2	MM362c	sect2	Ccna2	EdU.neg	Ddx4	dKO	E16.5
MM317-15-4	31	2.58319	MM362c_MM317-15-4_Ccna2_sect2_014-MaxIP_crop.nd2	MM362c	sect2	Ccna2	EdU.neg	Ddx4	dKO	E16.5
MM317-15-4	24	2.95608	MM362c_MM317-15-4_Ccna2_sect2_014-MaxIP_crop.nd2	MM362c	sect2	Ccna2	EdU.neg	Ddx4	dKO	E16.5
MM317-15-4	4	2.50416	MM362c_MM317-15-4_Ccna2_sect2_014-MaxIP_crop.nd2	MM362c	sect2	Ccna2	EdU.neg	Ddx4	dKO	E16.5
MM317-15-4	26	3.13263	MM362c_MM317-15-4_Ccna2_sect2_014-MaxIP_crop.nd2	MM362c	sect2	Ccna2	EdU.neg	Ddx4	dKO	E16.5
MM317-15-4	1	2.48116	MM362c_MM317-15-4_Ccna2_sect2_014-MaxIP_crop.nd2	MM362c	sect2	Ccna2	EdU.neg	Ddx4	dKO	E16.5
MM317-15-4	25	3.03919	MM362c_MM317-15-4_Ccna2_sect2_014-MaxIP_crop.nd2	MM362c	sect2	Ccna2	EdU.neg	Ddx4	dKO	E16.5
MM317-16-2	4	2.42732	MM362c_MM317-16-2_Ccna2_sec2005-MaxIP.nd2	MM362c	sec2005-MaxIP.nd2	Ccna2	EdU.neg	Ddx4	Stra8KO	E16.5
MM317-16-2	5	2.56552	MM362c_MM317-16-2_Ccna2_sec2005-MaxIP.nd2	MM362c	sec2005-MaxIP.nd2	Ccna2	EdU.neg	Ddx4	Stra8KO	E16.5
MM317-16-2	2	3.07149	MM362c_MM317-16-2_Ccna2_sec2005-MaxIP.nd2	MM362c	sec2005-MaxIP.nd2	Ccna2	EdU.neg	Ddx4	Stra8KO	E16.5
MM317-16-2	3	2.59396	MM362c_MM317-16-2_Ccna2_sec2005-MaxIP.nd2	MM362c	sec2005-MaxIP.nd2	Ccna2	EdU.neg	Ddx4	Stra8KO	E16.5
MM317-16-2	6	2.77469	MM362c_MM317-16-2_Ccna2_sec2005-MaxIP.nd2	MM362c	sec2005-MaxIP.nd2	Ccna2	EdU.neg	Ddx4	Stra8KO	E16.5
MM317-16-2	1	3.28353	MM362c_MM317-16-2_Ccna2_sec2005-MaxIP.nd2	MM362c	sec2005-MaxIP.nd2	Ccna2	EdU.pos	Ddx4	Stra8KO	E16.5
MM317-16-2	7	2.85405	MM362c_MM317-16-2_Ccna2_sec2005-MaxIP.nd2	MM362c	sec2005-MaxIP.nd2	Ccna2	EdU.neg	Ddx4	Stra8KO	E16.5
MM317-16-2	1	2.68356	MM362c_MM317-16-2_Ccna2_sec2005-MaxIP.nd2	MM362c	sec2005-MaxIP.nd2	Ccna2	EdU.neg	Ddx4	Stra8KO	E16.5
MM317-16-2	8	2.51416	MM362c_MM317-16-2_Ccna2_sec2005-MaxIP.nd2	MM362c	sec2005-MaxIP.nd2	Ccna2	EdU.neg	Ddx4	Stra8KO	E16.5
MM317-16-2	2	3.01564	MM362c_MM317-16-2_Ccna2_sec2005-MaxIP.nd2	MM362c	sec2005-MaxIP.nd2	Ccna2	EdU.pos	Ddx4	Stra8KO	E16.5
MM317-16-6	6	2.61732	MM362c_MM317-16-6_Ccna2_sect1_009-MaxIP_crop.nd2	MM362c	sect1	Ccna2	EdU.neg	Ddx4	WT	E16.5
MM317-16-6	59	2.54914	MM362c_MM317-16-6_Ccna2_sect1_009-MaxIP_crop.nd2	MM362c	sect1	Ccna2	EdU.neg	Ddx4	WT	E16.5
MM317-16-6	7	2.58197	MM362c_MM317-16-6_Ccna2_sect1_009-MaxIP_crop.nd2	MM362c	sect1	Ccna2	EdU.neg	Ddx4	WT	E16.5
MM317-16-6	8	2.76054	MM362c_MM317-16-6_Ccna2_sect1_009-MaxIP_crop.nd2	MM362c	sect1	Ccna2	EdU.neg	Ddx4	WT	E16.5
MM317-16-6	4	2.58216	MM362c_MM317-16-6_Ccna2_sect1_009-MaxIP_crop.nd2	MM362c	sect1	Ccna2	EdU.neg	Ddx4	WT	E16.5
MM317-16-6	5	2.71417	MM362c_MM317-16-6_Ccna2_sect1_009-MaxIP_crop.nd2	MM362c	sect1	Ccna2	EdU.neg	Ddx4	WT	E16.5
MM317-16-6	1	2.53104	MM362c_MM317-16-6_Ccna2_sect1_010-MaxIP_crop.nd2	MM362c	sect1	Ccna2	EdU.neg	Ddx4	WT	E16.5
MM317-16-6	2	2.56384	MM362c_MM317-16-6_Ccna2_sect1_010-MaxIP_crop.nd2	MM362c	sect1	Ccna2	EdU.neg	Ddx4	WT	E16.5
MM317-16-6	3	2.62195	MM362c_MM317-16-6_Ccna2_sect1_010-MaxIP_crop.nd2	MM362c	sect1	Ccna2	EdU.neg	Ddx4	WT	E16.5
MM317-16-6	4	2.54952	MM362c_MM317-16-6_Ccna2_sect1_010-MaxIP_crop.nd2	MM362c	sect1	Ccna2	EdU.neg	Ddx4	WT	E16.5
MM317-16-6	1	2.53967	MM362c_MM317-16-6_Ccna2_sect1_009-MaxIP_crop.nd2	MM362c	sect1	Ccna2	EdU.neg	Ddx4	WT	E16.5
MM317-16-6	2	2.49328	MM362c_MM317-16-6_Ccna2_sect1_009-MaxIP_crop.nd2	MM362c	sect1	Ccna2	EdU.neg	Ddx4	WT	E16.5
MM317-16-6	3	2.5342	MM362c_MM317-16-6_Ccna2_sect1_009-MaxIP_crop.nd2	MM362c	sect1	Ccna2	EdU.neg	Ddx4	WT	E16.5
MM317-16-6	12	2.64531	MM362c_MM317-16-6_Ccna2_sect1_010-MaxIP_crop.nd2	MM362c	sect1	Ccna2	EdU.neg	Ddx4	WT	E16.5
MM317-16-6	13	2.55165	MM362c_MM317-16-6_Ccna2_sect1_010-MaxIP_crop.nd2	MM362c	sect1	Ccna2	EdU.neg	Ddx4	WT	E16.5
MM317-16-6	14	2.53849	MM362c_MM317-16-6_Ccna2_sect1_010-MaxIP_crop.nd2	MM362c	sect1	Ccna2	EdU.neg	Ddx4	WT	E16.5
MM317-16-6	15	2.57817	MM362c_MM317-16-6_Ccna2_sect1_010-MaxIP_crop.nd2	MM362c	sect1	Ccna2	EdU.neg	Ddx4	WT	E16.5
MM317-16-6	16	2.57485	MM362c_MM317-16-6_Ccna2_sect1_010-MaxIP_crop.nd2	MM362c	sect1	Ccna2	EdU.neg	Ddx4	WT	E16.5
MM317-16-6	17	2.60365	MM362c_MM317-16-6_Ccna2_sect1_010-MaxIP_crop.nd2	MM362c	sect1	Ccna2	EdU.neg	Ddx4	WT	E16.5
MM317-16-6	5	2.54611	MM362c_MM317-16-6_Ccna2_sect1_010-MaxIP_crop.nd2	MM362c	sect1	Ccna2	EdU.neg	Ddx4	WT	E16.5
MM317-16-6	6	2.54814	MM362c_MM317-16-6_Ccna2_sect1_010-MaxIP_crop.nd2	MM362c	sect1	Ccna2	EdU.neg	Ddx4	WT	E16.5
MM317-16-6	7	2.59141	MM362c_MM317-16-6_Ccna2_sect1_010-MaxIP_crop.nd2	MM362c	sect1	Ccna2	EdU.neg	Ddx4	WT	E16.5
MM317-16-6	8	2.50784	MM362c_MM317-16-6_Ccna2_sect1_010-MaxIP_crop.nd2	MM362c	sect1	Ccna2	EdU.neg	Ddx4	WT	E16.5
MM317-16-6	9	2.55987	MM362c_MM317-16-6_Ccna2_sect1_010-MaxIP_crop.nd2	MM362c	sect1	Ccna2	EdU.neg	Ddx4	WT	E16.5
MM317-16-6	10	2.56196	MM362c_MM317-16-6_Ccna2_sect1_010-MaxIP_crop.nd2	MM362c	sect1	Ccna2	EdU.neg	Ddx4	WT	E16.5
MM317-16-6	11	2.55284	MM362c_MM317-16-6_Ccna2_sect1_010-MaxIP_crop.nd2	MM362c	sect1	Ccna2	EdU.neg	Ddx4	WT	E16.5
MM317-16-6	25	2.64165	MM362c_MM317-16-6_Ccna2_sect1_010-MaxIP_crop.nd2	MM362c	sect1	Ccna2	EdU.neg	Ddx4	WT	E16.5
MM317-16-6	26	2.67861	MM362c_MM317-16-6_Ccna2_sect1_010-MaxIP_crop.nd2	MM362c	sect1	Ccna2	EdU.neg	Ddx4	WT	E16.5
MM317-16-6	27	2.53748	MM362c_MM317-16-6_Ccna2_sect1_010-MaxIP_crop.nd2	MM362c	sect1	Ccna2	EdU.neg	Ddx4	WT	E16.5
MM317-16-6	28	2.7355	MM362c_MM317-16-6_Ccna2_sect1_010-MaxIP_crop.nd2	MM362c	sect1	Ccna2	EdU.neg	Ddx4	WT	E16.5
MM317-16-6	29	2.76335	MM362c_MM317-16-6_Ccna2_sect1_010-MaxIP_crop.nd2	MM362c	sect1	Ccna2	EdU.neg	Ddx4	WT	E16.5
MM317-16-6	30	2.49082	MM362c_MM317-16-6_Ccna2_sect1_010-MaxIP_crop.nd2	MM362c	sect1	Ccna2	EdU.neg	Ddx4	WT	E16.5
MM317-16-6	18	2.57349	MM362c_MM317-16-6_Ccna2_sect1_010-MaxIP_crop.nd2	MM362c	sect1	Ccna2	EdU.neg	Ddx4	WT	E16.5
MM317-16-6	19	2.59426	MM362c_MM317-16-6_Ccna2_sect1_010-MaxIP_crop.nd2	MM362c	sect1	Ccna2	EdU.neg	Ddx4	WT	E16.5
MM317-16-6	20	2.66037	MM362c_MM317-16-6_Ccna2_sect1_010-MaxIP_crop.nd2	MM362c	sect1	Ccna2	EdU.neg	Ddx4	WT	E16.5
MM317-16-6	21	2.5525	MM362c_MM317-16-6_Ccna2_sect1_010-MaxIP_crop.nd2	MM362c	sect1	Ccna2	EdU.neg	Ddx4	WT	E16.5
MM317-16-6	22	2.51031	MM362c_MM317-16-6_Ccna2_sect1_010-MaxIP_crop.nd2	MM362c	sect1	Ccna2	EdU.neg	Ddx4	WT	E16.5
MM317-16-6	23	2.59007	MM362c_MM317-16-6_Ccna2_sect1_010-MaxIP_crop.nd2	MM362c	sect1	Ccna2	EdU.neg	Ddx4	WT	E16.5
MM317-16-6	24	2.64273	MM362c_MM317-16-6_Ccna2_sect1_010-MaxIP_crop.nd2	MM362c	sect1	Ccna2	EdU.neg	Ddx4	WT	E16.5
MM317-16-6	69	2.61128	MM362c_MM317-16-6_Ccna2_sect1_009-MaxIP_crop.nd2	MM362c	sect1	Ccna2	EdU.neg	Ddx4	WT	E16.5
MM317-16-6	70	2.54076	MM362c_MM317-16-6_Ccna2_sect1_009-MaxIP_crop.nd2	MM362c	sect1	Ccna2	EdU.neg	Ddx4	WT	E16.5
MM317-16-6	71	2.60173	MM362c_MM317-16-6_Ccna2_sect1_009-MaxIP_crop.nd2	MM362c	sect1	Ccna2	EdU.neg	Ddx4	WT	E16.5
MM317-16-6	41	2.59646	MM362c_MM317-16-6_Ccna2_sect1_010-MaxIP_crop.nd2	MM362c	sect1	Ccna2	EdU.neg	Ddx4	WT	E16.5
MM317-16-6	42	2.65061	MM362c_MM317-16-6_Ccna2_sect1_010-MaxIP_crop.nd2	MM362c	sect1	Ccna2	EdU.neg	Ddx4	WT	E16.5
MM317-16-6	43	2.63994	MM362c_MM317-16-6_Ccna2_sect1_010-MaxIP_crop.nd2	MM362c	sect1	Ccna2	EdU.neg	Ddx4	WT	E16.5
MM317-16-6	44	2.62335	MM362c_MM317-16-6_Ccna2_sect1_010-MaxIP_crop.nd2	MM362c	sect1	Ccna2	EdU.neg	Ddx4	WT	E16.5
MM317-16-6	45	2.5808	MM362c_MM317-16-6_Ccna2_sect1_010-MaxIP_crop.nd2	MM362c	sect1	Ccna2	EdU.neg	Ddx4	WT	E16.5
MM317-16-6	46	2.58719	MM362c_MM317-16-6_Ccna2_sect1_010-MaxIP_crop.nd2	MM362c	sect1	Ccna2	EdU.neg	Ddx4	WT	E16.5
MM317-16-6	47	2.49545	MM362c_MM317-16-6_Ccna2_sect1_010-MaxIP_crop.nd2	MM362c	sect1	Ccna2	EdU.neg	Ddx4	WT	E16.5
MM317-16-6	48	2.57157	MM362c_MM317-16-6_Ccna2_sect1_010-MaxIP_crop.nd2	MM362c	sect1	Ccna2	EdU.neg	Ddx4	WT	E16.5
MM317-16-6	49	2.61823	MM362c_MM317-16-6_Ccna2_sect1_010-MaxIP_crop.nd2	MM362c	sect1	Ccna2	EdU.neg	Ddx4	WT	E16.5
MM317-16-6	1	2.50195	MM362c_MM317-16-6_Ccna2_sect2_007-MaxIP_crop.nd2	MM362c	sect2	Ccna2	EdU.neg	Ddx4	WT	E16.5
MM317-16-6	2	2.66412	MM362c_MM317-16-6_Ccna2_sect2_007-MaxIP_crop.nd2	MM362c	sect2	Ccna2	EdU.neg	Ddx4	WT	E16.5
MM317-16-6	3	2.57067	MM362c_MM317-16-6_Ccna2_sect2_007-MaxIP_crop.nd2	MM362c	sect2	Ccna2	EdU.neg	Ddx4	WT	E16.5
MM317-16-6	4	2.55543	MM362c_MM317-16-6_Ccna2_sect2_007-MaxIP_crop.nd2	MM362c	sect2	Ccna2	EdU.neg	Ddx4	WT	E16.5
MM317-16-6	5	2.5645	MM362c_MM317-16-6_Ccna2_sect2_007-MaxIP_crop.nd2	MM362c	sect2	Ccna2	EdU.neg	Ddx4	WT	E16.5
MM317-16-6	6	2.49167	MM362c_MM317-16-6_Ccna2_sect2_007-MaxIP_crop.nd2	MM362c	sect2	Ccna2	EdU.neg	Ddx4	WT	E16.5
MM317-16-6	7	2.5659	MM362c_MM317-16-6_Ccna2_sect2_007-MaxIP_crop.nd2	MM362c	sect2	Ccna2	EdU.neg	Ddx4	WT	E16.5
MM317-16-6	8	2.6344	MM362c_MM317-16-6_Ccna2_sect2_007-MaxIP_crop.nd2	MM362c	sect2	Ccna2	EdU.neg	Ddx4	WT	E16.5
MM317-16-6	9	2.54746	MM362c_MM317-16-6_Ccna2_sect2_007-MaxIP_crop.nd2	MM362c	sect2	Ccna2	EdU.neg	Ddx4	WT	E16.5
MM317-16-6	9	2.59128	MM362c_MM317-16-6_Ccna2_sect1_009-MaxIP_crop.nd2	MM362c	sect1	Ccna2	EdU.neg	Ddx4	WT	E16.5
MM317-16-6	10	2.49104	MM362c_MM317-16-6_Ccna2_sect1_009-MaxIP_crop.nd2	MM362c	sect1	Ccna2	EdU.neg	Ddx4	WT	E16.5
MM317-16-6	11	2.5967	MM362c_MM317-16-6_Ccna2_sect1_009-MaxIP_crop.nd2	MM362c	sect1	Ccna2	EdU.neg	Ddx4	WT	E16.5
MM317-16-6	12	2.56552	MM362c_MM317-16-6_Ccna2_sect1_009-MaxIP_crop.nd2	MM362c	sect1	Ccna2	EdU.neg	Ddx4	WT	E16.5
MM317-16-6	13	2.54947	MM362c_MM317-16-6_Ccna2_sect1_009-MaxIP_crop.nd2	MM362c	sect1	Ccna2	EdU.neg	Ddx4	WT	E16.5
MM317-16-6	14	2.55569	MM362c_MM317-16-6_Ccna2_sect1_009-MaxIP_crop.nd2	MM362c	sect1	Ccna2	EdU.neg	Ddx4	WT	E16.5
MM317-16-6	15	2.55509	MM362c_MM317-16-6_Ccna2_sect1_009-MaxIP_crop.nd2	MM362c	sect1	Ccna2	EdU.neg	Ddx4	WT	E16.5
MM317-16-6	16	2.56524	MM362c_MM317-16-6_Ccna2_sect1_009-MaxIP_crop.nd2	MM362c	sect1	Ccna2	EdU.neg	Ddx4	WT	E16.5
MM317-16-6	17	2.55317	MM362c_MM317-16-6_Ccna2_sect1_009-MaxIP_crop.nd2	MM362c	sect1	Ccna2	EdU.neg	Ddx4	WT	E16.5
MM317-16-6	18	2.52833	MM362c_MM317-16-6_Ccna2_sect1_009-MaxIP_crop.nd2	MM362c	sect1	Ccna2	EdU.neg	Ddx4	WT	E16.5
MM317-16-6	19	2.56404	MM362c_MM317-16-6_Ccna2_sect1_009-MaxIP_crop.nd2	MM362c	sect1	Ccna2	EdU.neg	Ddx4	WT	E16.5
MM317-16-6	20	2.58425	MM362c_MM317-16-6_Ccna2_sect1_009-MaxIP_crop.nd2	MM362c	sect1	Ccna2	EdU.neg	Ddx4	WT	E16.5
MM317-16-6	21	2.5582	MM362c_MM317-16-6_Ccna2_sect1_009-MaxIP_crop.nd2	MM362c	sect1	Ccna2	EdU.neg	Ddx4	WT	E16.5
MM317-16-6	22	2.67654	MM362c_MM317-16-6_Ccna2_sect1_009-MaxIP_crop.nd2	MM362c	sect1	Ccna2	EdU.neg	Ddx4	WT	E16.5
MM317-16-6	23	2.53779	MM362c_MM317-16-6_Ccna2_sect1_009-MaxIP_crop.nd2	MM362c	sect1	Ccna2	EdU.neg	Ddx4	WT	E16.5
MM317-16-6	24	2.59543	MM362c_MM317-16-6_Ccna2_sect1_009-MaxIP_crop.nd2	MM362c	sect1	Ccna2	EdU.neg	Ddx4	WT	E16.5
MM317-16-6	25	2.64286	MM362c_MM317-16-6_Ccna2_sect1_009-MaxIP_crop.nd2	MM362c	sect1	Ccna2	EdU.neg	Ddx4	WT	E16.5
MM317-16-6	26	2.65713	MM362c_MM317-16-6_Ccna2_sect1_009-MaxIP_crop.nd2	MM362c	sect1	Ccna2	EdU.neg	Ddx4	WT	E16.5
MM317-16-6	27	2.53621	MM362c_MM317-16-6_Ccna2_sect1_009-MaxIP_crop.nd2	MM362c	sect1	Ccna2	EdU.neg	Ddx4	WT	E16.5
MM317-16-6	28	2.52478	MM362c_MM317-16-6_Ccna2_sect1_009-MaxIP_crop.nd2	MM362c	sect1	Ccna2	EdU.neg	Ddx4	WT	E16.5
MM317-16-6	29	2.67398	MM362c_MM317-16-6_Ccna2_sect1_009-MaxIP_crop.nd2	MM362c	sect1	Ccna2	EdU.neg	Ddx4	WT	E16.5
MM317-16-6	30	2.56262	MM362c_MM317-16-6_Ccna2_sect1_009-MaxIP_crop.nd2	MM362c	sect1	Ccna2	EdU.neg	Ddx4	WT	E16.5
MM317-16-6	31	2.6522	MM362c_MM317-16-6_Ccna2_sect1_009-MaxIP_crop.nd2	MM362c	sect1	Ccna2	EdU.neg	Ddx4	WT	E16.5
MM317-16-6	32	2.49715	MM362c_MM317-16-6_Ccna2_sect1_009-MaxIP_crop.nd2	MM362c	sect1	Ccna2	EdU.neg	Ddx4	WT	E16.5
MM317-16-6	33	2.54469	MM362c_MM317-16-6_Ccna2_sect1_009-MaxIP_crop.nd2	MM362c	sect1	Ccna2	EdU.neg	Ddx4	WT	E16.5
MM317-16-6	34	2.6633	MM362c_MM317-16-6_Ccna2_sect1_009-MaxIP_crop.nd2	MM362c	sect1	Ccna2	EdU.neg	Ddx4	WT	E16.5
MM317-16-6	35	2.59064	MM362c_MM317-16-6_Ccna2_sect1_009-MaxIP_crop.nd2	MM362c	sect1	Ccna2	EdU.neg	Ddx4	WT	E16.5
MM317-16-6	36	2.49943	MM362c_MM317-16-6_Ccna2_sect1_009-MaxIP_crop.nd2	MM362c	sect1	Ccna2	EdU.neg	Ddx4	WT	E16.5
MM317-16-6	37	2.62184	MM362c_MM317-16-6_Ccna2_sect1_009-MaxIP_crop.nd2	MM362c	sect1	Ccna2	EdU.neg	Ddx4	WT	E16.5
MM317-16-6	38	2.5833	MM362c_MM317-16-6_Ccna2_sect1_009-MaxIP_crop.nd2	MM362c	sect1	Ccna2	EdU.neg	Ddx4	WT	E16.5
MM317-16-6	39	2.58664	MM362c_MM317-16-6_Ccna2_sect1_009-MaxIP_crop.nd2	MM362c	sect1	Ccna2	EdU.neg	Ddx4	WT	E16.5
MM317-16-6	40	2.55811	MM362c_MM317-16-6_Ccna2_sect1_009-MaxIP_crop.nd2	MM362c	sect1	Ccna2	EdU.neg	Ddx4	WT	E16.5
MM317-16-6	41	2.56265	MM362c_MM317-16-6_Ccna2_sect1_009-MaxIP_crop.nd2	MM362c	sect1	Ccna2	EdU.neg	Ddx4	WT	E16.5
MM317-16-6	42	2.67101	MM362c_MM317-16-6_Ccna2_sect1_009-MaxIP_crop.nd2	MM362c	sect1	Ccna2	EdU.neg	Ddx4	WT	E16.5
MM317-16-6	43	2.5326	MM362c_MM317-16-6_Ccna2_sect1_009-MaxIP_crop.nd2	MM362c	sect1	Ccna2	EdU.neg	Ddx4	WT	E16.5
MM317-16-6	44	2.5497	MM362c_MM317-16-6_Ccna2_sect1_009-MaxIP_crop.nd2	MM362c	sect1	Ccna2	EdU.neg	Ddx4	WT	E16.5
MM317-16-6	45	2.63632	MM362c_MM317-16-6_Ccna2_sect1_009-MaxIP_crop.nd2	MM362c	sect1	Ccna2	EdU.neg	Ddx4	WT	E16.5
MM317-16-6	46	2.53143	MM362c_MM317-16-6_Ccna2_sect1_009-MaxIP_crop.nd2	MM362c	sect1	Ccna2	EdU.neg	Ddx4	WT	E16.5
MM317-16-6	47	2.55039	MM362c_MM317-16-6_Ccna2_sect1_009-MaxIP_crop.nd2	MM362c	sect1	Ccna2	EdU.neg	Ddx4	WT	E16.5
MM317-16-6	48	2.54034	MM362c_MM317-16-6_Ccna2_sect1_009-MaxIP_crop.nd2	MM362c	sect1	Ccna2	EdU.neg	Ddx4	WT	E16.5
MM317-16-6	49	2.56769	MM362c_MM317-16-6_Ccna2_sect1_009-MaxIP_crop.nd2	MM362c	sect1	Ccna2	EdU.neg	Ddx4	WT	E16.5
MM317-16-6	50	2.74968	MM362c_MM317-16-6_Ccna2_sect1_009-MaxIP_crop.nd2	MM362c	sect1	Ccna2	EdU.neg	Ddx4	WT	E16.5
MM317-16-6	51	2.73854	MM362c_MM317-16-6_Ccna2_sect1_009-MaxIP_crop.nd2	MM362c	sect1	Ccna2	EdU.neg	Ddx4	WT	E16.5
MM317-16-6	52	2.5669	MM362c_MM317-16-6_Ccna2_sect1_009-MaxIP_crop.nd2	MM362c	sect1	Ccna2	EdU.neg	Ddx4	WT	E16.5
MM317-16-6	53	2.58247	MM362c_MM317-16-6_Ccna2_sect1_009-MaxIP_crop.nd2	MM362c	sect1	Ccna2	EdU.neg	Ddx4	WT	E16.5
MM317-16-6	54	2.5646	MM362c_MM317-16-6_Ccna2_sect1_009-MaxIP_crop.nd2	MM362c	sect1	Ccna2	EdU.neg	Ddx4	WT	E16.5
MM317-16-6	55	2.50702	MM362c_MM317-16-6_Ccna2_sect1_009-MaxIP_crop.nd2	MM362c	sect1	Ccna2	EdU.neg	Ddx4	WT	E16.5
MM317-16-6	56	2.47094	MM362c_MM317-16-6_Ccna2_sect1_009-MaxIP_crop.nd2	MM362c	sect1	Ccna2	EdU.neg	Ddx4	WT	E16.5
MM317-16-6	57	2.61176	MM362c_MM317-16-6_Ccna2_sect1_009-MaxIP_crop.nd2	MM362c	sect1	Ccna2	EdU.neg	Ddx4	WT	E16.5
MM317-16-6	58	2.57297	MM362c_MM317-16-6_Ccna2_sect1_009-MaxIP_crop.nd2	MM362c	sect1	Ccna2	EdU.neg	Ddx4	WT	E16.5
MM317-16-6	1	2.62853	MM362c_MM317-16-6_Ccna2_sect1_009-MaxIP_crop.nd2	MM362c	sect1	Ccna2	EdU.pos	Ddx4	WT	E16.5
MM317-16-6	60	2.60656	MM362c_MM317-16-6_Ccna2_sect1_009-MaxIP_crop.nd2	MM362c	sect1	Ccna2	EdU.neg	Ddx4	WT	E16.5
MM317-16-6	61	2.6984	MM362c_MM317-16-6_Ccna2_sect1_009-MaxIP_crop.nd2	MM362c	sect1	Ccna2	EdU.neg	Ddx4	WT	E16.5
MM317-16-6	62	2.55314	MM362c_MM317-16-6_Ccna2_sect1_009-MaxIP_crop.nd2	MM362c	sect1	Ccna2	EdU.neg	Ddx4	WT	E16.5
MM317-16-6	63	2.52752	MM362c_MM317-16-6_Ccna2_sect1_009-MaxIP_crop.nd2	MM362c	sect1	Ccna2	EdU.neg	Ddx4	WT	E16.5
MM317-16-6	64	2.53798	MM362c_MM317-16-6_Ccna2_sect1_009-MaxIP_crop.nd2	MM362c	sect1	Ccna2	EdU.neg	Ddx4	WT	E16.5
MM317-16-6	65	2.53989	MM362c_MM317-16-6_Ccna2_sect1_009-MaxIP_crop.nd2	MM362c	sect1	Ccna2	EdU.neg	Ddx4	WT	E16.5
MM317-16-6	66	2.50291	MM362c_MM317-16-6_Ccna2_sect1_009-MaxIP_crop.nd2	MM362c	sect1	Ccna2	EdU.neg	Ddx4	WT	E16.5
MM317-16-6	67	2.52396	MM362c_MM317-16-6_Ccna2_sect1_009-MaxIP_crop.nd2	MM362c	sect1	Ccna2	EdU.neg	Ddx4	WT	E16.5
MM317-16-6	68	2.5737	MM362c_MM317-16-6_Ccna2_sect1_009-MaxIP_crop.nd2	MM362c	sect1	Ccna2	EdU.neg	Ddx4	WT	E16.5
MM317-16-6	11	2.55846	MM362c_MM317-16-6_Ccna2_sect1_009-MaxIP_crop.nd2	MM362c	sect1	Ccna2	EdU.pos	Ddx4	WT	E16.5
MM317-16-6	12	2.54934	MM362c_MM317-16-6_Ccna2_sect1_009-MaxIP_crop.nd2	MM362c	sect1	Ccna2	EdU.pos	Ddx4	WT	E16.5
MM317-16-6	13	2.71912	MM362c_MM317-16-6_Ccna2_sect1_009-MaxIP_crop.nd2	MM362c	sect1	Ccna2	EdU.pos	Ddx4	WT	E16.5
MM317-16-6	14	2.70288	MM362c_MM317-16-6_Ccna2_sect1_009-MaxIP_crop.nd2	MM362c	sect1	Ccna2	EdU.pos	Ddx4	WT	E16.5
MM317-16-6	1	2.85953	MM362c_MM317-16-6_Ccna2_sect1_010-MaxIP_crop.nd2	MM362c	sect1	Ccna2	EdU.pos	Ddx4	WT	E16.5
MM317-16-6	2	2.69267	MM362c_MM317-16-6_Ccna2_sect1_010-MaxIP_crop.nd2	MM362c	sect1	Ccna2	EdU.pos	Ddx4	WT	E16.5
MM317-16-6	3	2.62408	MM362c_MM317-16-6_Ccna2_sect1_010-MaxIP_crop.nd2	MM362c	sect1	Ccna2	EdU.pos	Ddx4	WT	E16.5
MM317-16-6	4	2.58413	MM362c_MM317-16-6_Ccna2_sect1_010-MaxIP_crop.nd2	MM362c	sect1	Ccna2	EdU.pos	Ddx4	WT	E16.5
MM317-16-6	5	2.63979	MM362c_MM317-16-6_Ccna2_sect1_010-MaxIP_crop.nd2	MM362c	sect1	Ccna2	EdU.pos	Ddx4	WT	E16.5
MM317-16-6	6	2.53912	MM362c_MM317-16-6_Ccna2_sect1_010-MaxIP_crop.nd2	MM362c	sect1	Ccna2	EdU.pos	Ddx4	WT	E16.5
MM317-16-6	1	2.56081	MM362c_MM317-16-6_Ccna2_sect2_007-MaxIP_crop.nd2	MM362c	sect2	Ccna2	EdU.pos	Ddx4	WT	E16.5
MM317-16-6	2	2.63506	MM362c_MM317-16-6_Ccna2_sect2_007-MaxIP_crop.nd2	MM362c	sect2	Ccna2	EdU.pos	Ddx4	WT	E16.5
MM317-16-6	3	2.52897	MM362c_MM317-16-6_Ccna2_sect2_007-MaxIP_crop.nd2	MM362c	sect2	Ccna2	EdU.pos	Ddx4	WT	E16.5
MM317-16-6	4	2.61951	MM362c_MM317-16-6_Ccna2_sect2_007-MaxIP_crop.nd2	MM362c	sect2	Ccna2	EdU.pos	Ddx4	WT	E16.5
MM317-16-6	5	2.60639	MM362c_MM317-16-6_Ccna2_sect2_007-MaxIP_crop.nd2	MM362c	sect2	Ccna2	EdU.pos	Ddx4	WT	E16.5
MM317-16-6	6	2.57477	MM362c_MM317-16-6_Ccna2_sect2_007-MaxIP_crop.nd2	MM362c	sect2	Ccna2	EdU.pos	Ddx4	WT	E16.5
MM317-16-6	7	2.69948	MM362c_MM317-16-6_Ccna2_sect2_007-MaxIP_crop.nd2	MM362c	sect2	Ccna2	EdU.pos	Ddx4	WT	E16.5
MM317-16-6	8	2.82177	MM362c_MM317-16-6_Ccna2_sect2_007-MaxIP_crop.nd2	MM362c	sect2	Ccna2	EdU.pos	Ddx4	WT	E16.5
MM317-16-6	9	2.95313	MM362c_MM317-16-6_Ccna2_sect2_007-MaxIP_crop.nd2	MM362c	sect2	Ccna2	EdU.pos	Ddx4	WT	E16.5
MM317-16-6	10	2.69331	MM362c_MM317-16-6_Ccna2_sect2_007-MaxIP_crop.nd2	MM362c	sect2	Ccna2	EdU.pos	Ddx4	WT	E16.5
MM317-16-6	11	2.88615	MM362c_MM317-16-6_Ccna2_sect2_007-MaxIP_crop.nd2	MM362c	sect2	Ccna2	EdU.pos	Ddx4	WT	E16.5
MM317-16-6	12	2.68387	MM362c_MM317-16-6_Ccna2_sect2_007-MaxIP_crop.nd2	MM362c	sect2	Ccna2	EdU.pos	Ddx4	WT	E16.5
MM317-16-6	13	2.72866	MM362c_MM317-16-6_Ccna2_sect2_007-MaxIP_crop.nd2	MM362c	sect2	Ccna2	EdU.pos	Ddx4	WT	E16.5
MM317-16-6	14	2.51736	MM362c_MM317-16-6_Ccna2_sect2_007-MaxIP_crop.nd2	MM362c	sect2	Ccna2	EdU.pos	Ddx4	WT	E16.5
MM317-16-6	15	2.63247	MM362c_MM317-16-6_Ccna2_sect2_007-MaxIP_crop.nd2	MM362c	sect2	Ccna2	EdU.pos	Ddx4	WT	E16.5
MM317-16-6	16	2.56076	MM362c_MM317-16-6_Ccna2_sect2_007-MaxIP_crop.nd2	MM362c	sect2	Ccna2	EdU.pos	Ddx4	WT	E16.5
MM317-16-6	1	2.68007	MM362c_MM317-16-6_Ccna2_sect2_008-MaxIP_crop.nd2	MM362c	sect2	Ccna2	EdU.pos	Ddx4	WT	E16.5
MM317-16-6	2	2.7605	MM362c_MM317-16-6_Ccna2_sect2_008-MaxIP_crop.nd2	MM362c	sect2	Ccna2	EdU.pos	Ddx4	WT	E16.5
MM317-16-6	3	2.70381	MM362c_MM317-16-6_Ccna2_sect2_008-MaxIP_crop.nd2	MM362c	sect2	Ccna2	EdU.pos	Ddx4	WT	E16.5
MM317-16-6	4	2.61942	MM362c_MM317-16-6_Ccna2_sect2_008-MaxIP_crop.nd2	MM362c	sect2	Ccna2	EdU.pos	Ddx4	WT	E16.5
MM317-16-6	5	2.67679	MM362c_MM317-16-6_Ccna2_sect2_008-MaxIP_crop.nd2	MM362c	sect2	Ccna2	EdU.pos	Ddx4	WT	E16.5
MM317-16-6	6	2.63545	MM362c_MM317-16-6_Ccna2_sect2_008-MaxIP_crop.nd2	MM362c	sect2	Ccna2	EdU.pos	Ddx4	WT	E16.5
MM317-16-6	7	2.83436	MM362c_MM317-16-6_Ccna2_sect2_008-MaxIP_crop.nd2	MM362c	sect2	Ccna2	EdU.pos	Ddx4	WT	E16.5
MM317-16-6	31	2.69293	MM362c_MM317-16-6_Ccna2_sect1_010-MaxIP_crop.nd2	MM362c	sect1	Ccna2	EdU.neg	Ddx4	WT	E16.5
MM317-16-6	32	2.52484	MM362c_MM317-16-6_Ccna2_sect1_010-MaxIP_crop.nd2	MM362c	sect1	Ccna2	EdU.neg	Ddx4	WT	E16.5
MM317-16-6	33	2.55662	MM362c_MM317-16-6_Ccna2_sect1_010-MaxIP_crop.nd2	MM362c	sect1	Ccna2	EdU.neg	Ddx4	WT	E16.5
MM317-16-6	34	2.55202	MM362c_MM317-16-6_Ccna2_sect1_010-MaxIP_crop.nd2	MM362c	sect1	Ccna2	EdU.neg	Ddx4	WT	E16.5
MM317-16-6	35	2.53027	MM362c_MM317-16-6_Ccna2_sect1_010-MaxIP_crop.nd2	MM362c	sect1	Ccna2	EdU.neg	Ddx4	WT	E16.5
MM317-16-6	36	2.59233	MM362c_MM317-16-6_Ccna2_sect1_010-MaxIP_crop.nd2	MM362c	sect1	Ccna2	EdU.neg	Ddx4	WT	E16.5
MM317-16-6	37	2.55334	MM362c_MM317-16-6_Ccna2_sect1_010-MaxIP_crop.nd2	MM362c	sect1	Ccna2	EdU.neg	Ddx4	WT	E16.5
MM317-16-6	38	2.62482	MM362c_MM317-16-6_Ccna2_sect1_010-MaxIP_crop.nd2	MM362c	sect1	Ccna2	EdU.neg	Ddx4	WT	E16.5
MM317-16-6	39	2.49083	MM362c_MM317-16-6_Ccna2_sect1_010-MaxIP_crop.nd2	MM362c	sect1	Ccna2	EdU.neg	Ddx4	WT	E16.5
MM317-16-6	40	2.5642	MM362c_MM317-16-6_Ccna2_sect1_010-MaxIP_crop.nd2	MM362c	sect1	Ccna2	EdU.neg	Ddx4	WT	E16.5
MM317-16-6	17	2.52124	MM362c_MM317-16-6_Ccna2_sect2_008-MaxIP_crop.nd2	MM362c	sect2	Ccna2	EdU.pos	Ddx4	WT	E16.5
MM317-16-6	18	2.67471	MM362c_MM317-16-6_Ccna2_sect2_008-MaxIP_crop.nd2	MM362c	sect2	Ccna2	EdU.pos	Ddx4	WT	E16.5
MM317-16-6	19	2.58759	MM362c_MM317-16-6_Ccna2_sect2_008-MaxIP_crop.nd2	MM362c	sect2	Ccna2	EdU.pos	Ddx4	WT	E16.5
MM317-16-6	20	2.59293	MM362c_MM317-16-6_Ccna2_sect2_008-MaxIP_crop.nd2	MM362c	sect2	Ccna2	EdU.pos	Ddx4	WT	E16.5
MM317-16-6	21	2.59223	MM362c_MM317-16-6_Ccna2_sect2_008-MaxIP_crop.nd2	MM362c	sect2	Ccna2	EdU.pos	Ddx4	WT	E16.5
MM317-16-6	22	2.71113	MM362c_MM317-16-6_Ccna2_sect2_008-MaxIP_crop.nd2	MM362c	sect2	Ccna2	EdU.pos	Ddx4	WT	E16.5
MM317-16-6	23	2.73465	MM362c_MM317-16-6_Ccna2_sect2_008-MaxIP_crop.nd2	MM362c	sect2	Ccna2	EdU.pos	Ddx4	WT	E16.5
MM317-16-6	1	2.82949	MM362c_MM317-16-6_Ccna2_sect3_005_crop-MaxIP.nd2	MM362c	sect3	Ccna2	EdU.pos	Ddx4	WT	E16.5
MM317-16-6	2	3.09071	MM362c_MM317-16-6_Ccna2_sect3_005_crop-MaxIP.nd2	MM362c	sect3	Ccna2	EdU.pos	Ddx4	WT	E16.5
MM317-16-6	3	2.65803	MM362c_MM317-16-6_Ccna2_sect3_005_crop-MaxIP.nd2	MM362c	sect3	Ccna2	EdU.pos	Ddx4	WT	E16.5
MM317-16-6	4	2.5885	MM362c_MM317-16-6_Ccna2_sect3_005_crop-MaxIP.nd2	MM362c	sect3	Ccna2	EdU.pos	Ddx4	WT	E16.5
MM317-16-6	5	2.61478	MM362c_MM317-16-6_Ccna2_sect3_005_crop-MaxIP.nd2	MM362c	sect3	Ccna2	EdU.pos	Ddx4	WT	E16.5
MM317-16-6	6	2.65256	MM362c_MM317-16-6_Ccna2_sect3_005_crop-MaxIP.nd2	MM362c	sect3	Ccna2	EdU.pos	Ddx4	WT	E16.5
MM317-16-6	7	2.71186	MM362c_MM317-16-6_Ccna2_sect3_005_crop-MaxIP.nd2	MM362c	sect3	Ccna2	EdU.pos	Ddx4	WT	E16.5
MM317-16-6	8	2.79784	MM362c_MM317-16-6_Ccna2_sect3_005_crop-MaxIP.nd2	MM362c	sect3	Ccna2	EdU.pos	Ddx4	WT	E16.5
MM317-16-6	9	2.67982	MM362c_MM317-16-6_Ccna2_sect3_005_crop-MaxIP.nd2	MM362c	sect3	Ccna2	EdU.pos	Ddx4	WT	E16.5
MM317-16-6	10	2.81017	MM362c_MM317-16-6_Ccna2_sect3_005_crop-MaxIP.nd2	MM362c	sect3	Ccna2	EdU.pos	Ddx4	WT	E16.5
MM317-16-6	11	2.84365	MM362c_MM317-16-6_Ccna2_sect3_005_crop-MaxIP.nd2	MM362c	sect3	Ccna2	EdU.pos	Ddx4	WT	E16.5
MM317-16-6	1	2.6545	MM362c_MM317-16-6_Ccna2_sect3_006-MaxIP_crop.nd2	MM362c	sect3	Ccna2	EdU.pos	Ddx4	WT	E16.5
MM317-16-6	2	2.5922	MM362c_MM317-16-6_Ccna2_sect3_006-MaxIP_crop.nd2	MM362c	sect3	Ccna2	EdU.pos	Ddx4	WT	E16.5
MM317-16-6	3	2.62371	MM362c_MM317-16-6_Ccna2_sect3_006-MaxIP_crop.nd2	MM362c	sect3	Ccna2	EdU.pos	Ddx4	WT	E16.5
MM317-16-6	4	2.71092	MM362c_MM317-16-6_Ccna2_sect3_006-MaxIP_crop.nd2	MM362c	sect3	Ccna2	EdU.pos	Ddx4	WT	E16.5
MM317-16-6	5	2.87245	MM362c_MM317-16-6_Ccna2_sect3_006-MaxIP_crop.nd2	MM362c	sect3	Ccna2	EdU.pos	Ddx4	WT	E16.5
MM317-16-6	6	2.68036	MM362c_MM317-16-6_Ccna2_sect3_006-MaxIP_crop.nd2	MM362c	sect3	Ccna2	EdU.pos	Ddx4	WT	E16.5
MM317-16-6	7	2.60294	MM362c_MM317-16-6_Ccna2_sect3_006-MaxIP_crop.nd2	MM362c	sect3	Ccna2	EdU.pos	Ddx4	WT	E16.5
MM317-16-6	8	2.67589	MM362c_MM317-16-6_Ccna2_sect3_006-MaxIP_crop.nd2	MM362c	sect3	Ccna2	EdU.pos	Ddx4	WT	E16.5
MM317-16-6	9	2.7082	MM362c_MM317-16-6_Ccna2_sect3_006-MaxIP_crop.nd2	MM362c	sect3	Ccna2	EdU.pos	Ddx4	WT	E16.5
MM317-16-6	10	2.70487	MM362c_MM317-16-6_Ccna2_sect3_006-MaxIP_crop.nd2	MM362c	sect3	Ccna2	EdU.pos	Ddx4	WT	E16.5
MM317-16-6	11	2.59094	MM362c_MM317-16-6_Ccna2_sect3_006-MaxIP_crop.nd2	MM362c	sect3	Ccna2	EdU.pos	Ddx4	WT	E16.5
MM317-16-6	12	2.70814	MM362c_MM317-16-6_Ccna2_sect3_006-MaxIP_crop.nd2	MM362c	sect3	Ccna2	EdU.pos	Ddx4	WT	E16.5
MM317-16-6	13	2.73504	MM362c_MM317-16-6_Ccna2_sect3_006-MaxIP_crop.nd2	MM362c	sect3	Ccna2	EdU.pos	Ddx4	WT	E16.5
MM317-16-6	14	2.7316	MM362c_MM317-16-6_Ccna2_sect3_006-MaxIP_crop.nd2	MM362c	sect3	Ccna2	EdU.pos	Ddx4	WT	E16.5
MM317-16-6	15	2.7538	MM362c_MM317-16-6_Ccna2_sect3_006-MaxIP_crop.nd2	MM362c	sect3	Ccna2	EdU.pos	Ddx4	WT	E16.5
MM317-16-6	16	2.68679	MM362c_MM317-16-6_Ccna2_sect3_006-MaxIP_crop.nd2	MM362c	sect3	Ccna2	EdU.pos	Ddx4	WT	E16.5
MM317-16-6	17	2.71884	MM362c_MM317-16-6_Ccna2_sect3_006-MaxIP_crop.nd2	MM362c	sect3	Ccna2	EdU.pos	Ddx4	WT	E16.5
MM317-16-6	18	2.70969	MM362c_MM317-16-6_Ccna2_sect3_006-MaxIP_crop.nd2	MM362c	sect3	Ccna2	EdU.pos	Ddx4	WT	E16.5
MM317-16-6	19	2.69788	MM362c_MM317-16-6_Ccna2_sect3_006-MaxIP_crop.nd2	MM362c	sect3	Ccna2	EdU.pos	Ddx4	WT	E16.5
MM317-16-6	20	2.7405	MM362c_MM317-16-6_Ccna2_sect3_006-MaxIP_crop.nd2	MM362c	sect3	Ccna2	EdU.pos	Ddx4	WT	E16.5
MM317-16-6	21	2.75854	MM362c_MM317-16-6_Ccna2_sect3_006-MaxIP_crop.nd2	MM362c	sect3	Ccna2	EdU.pos	Ddx4	WT	E16.5
MM317-16-6	22	2.83994	MM362c_MM317-16-6_Ccna2_sect3_006-MaxIP_crop.nd2	MM362c	sect3	Ccna2	EdU.pos	Ddx4	WT	E16.5
MM317-16-6	23	2.84491	MM362c_MM317-16-6_Ccna2_sect3_006-MaxIP_crop.nd2	MM362c	sect3	Ccna2	EdU.pos	Ddx4	WT	E16.5
MM317-16-6	24	2.78705	MM362c_MM317-16-6_Ccna2_sect3_006-MaxIP_crop.nd2	MM362c	sect3	Ccna2	EdU.pos	Ddx4	WT	E16.5
MM317-16-6	25	2.84545	MM362c_MM317-16-6_Ccna2_sect3_006-MaxIP_crop.nd2	MM362c	sect3	Ccna2	EdU.pos	Ddx4	WT	E16.5
MM317-16-6	56	2.60606	MM362c_MM317-16-6_Ccna2_sect2_008-MaxIP_crop.nd2	MM362c	sect2	Ccna2	EdU.neg	Ddx4	WT	E16.5
MM317-16-6	57	2.52336	MM362c_MM317-16-6_Ccna2_sect2_008-MaxIP_crop.nd2	MM362c	sect2	Ccna2	EdU.neg	Ddx4	WT	E16.5
MM317-16-6	58	2.64384	MM362c_MM317-16-6_Ccna2_sect2_008-MaxIP_crop.nd2	MM362c	sect2	Ccna2	EdU.neg	Ddx4	WT	E16.5
MM317-16-6	59	2.54554	MM362c_MM317-16-6_Ccna2_sect2_008-MaxIP_crop.nd2	MM362c	sect2	Ccna2	EdU.neg	Ddx4	WT	E16.5
MM317-16-6	60	2.46918	MM362c_MM317-16-6_Ccna2_sect2_008-MaxIP_crop.nd2	MM362c	sect2	Ccna2	EdU.neg	Ddx4	WT	E16.5
MM317-16-6	61	2.7378	MM362c_MM317-16-6_Ccna2_sect2_008-MaxIP_crop.nd2	MM362c	sect2	Ccna2	EdU.neg	Ddx4	WT	E16.5
MM317-16-6	1	2.57663	MM362c_MM317-16-6_Ccna2_sect3_005_crop-MaxIP.nd2	MM362c	sect3	Ccna2	EdU.neg	Ddx4	WT	E16.5
MM317-16-6	2	2.6035	MM362c_MM317-16-6_Ccna2_sect3_005_crop-MaxIP.nd2	MM362c	sect3	Ccna2	EdU.neg	Ddx4	WT	E16.5
MM317-16-6	3	2.54508	MM362c_MM317-16-6_Ccna2_sect3_005_crop-MaxIP.nd2	MM362c	sect3	Ccna2	EdU.neg	Ddx4	WT	E16.5
MM317-16-6	4	2.58338	MM362c_MM317-16-6_Ccna2_sect3_005_crop-MaxIP.nd2	MM362c	sect3	Ccna2	EdU.neg	Ddx4	WT	E16.5
MM317-16-6	5	2.54546	MM362c_MM317-16-6_Ccna2_sect3_005_crop-MaxIP.nd2	MM362c	sect3	Ccna2	EdU.neg	Ddx4	WT	E16.5
MM317-16-6	6	2.54677	MM362c_MM317-16-6_Ccna2_sect3_005_crop-MaxIP.nd2	MM362c	sect3	Ccna2	EdU.neg	Ddx4	WT	E16.5
MM317-16-6	7	2.82584	MM362c_MM317-16-6_Ccna2_sect3_005_crop-MaxIP.nd2	MM362c	sect3	Ccna2	EdU.neg	Ddx4	WT	E16.5
MM317-16-6	8	2.56418	MM362c_MM317-16-6_Ccna2_sect3_005_crop-MaxIP.nd2	MM362c	sect3	Ccna2	EdU.neg	Ddx4	WT	E16.5
MM317-16-6	9	2.57398	MM362c_MM317-16-6_Ccna2_sect3_005_crop-MaxIP.nd2	MM362c	sect3	Ccna2	EdU.neg	Ddx4	WT	E16.5
MM317-16-6	10	2.53967	MM362c_MM317-16-6_Ccna2_sect3_005_crop-MaxIP.nd2	MM362c	sect3	Ccna2	EdU.neg	Ddx4	WT	E16.5
MM317-16-6	11	2.54398	MM362c_MM317-16-6_Ccna2_sect3_005_crop-MaxIP.nd2	MM362c	sect3	Ccna2	EdU.neg	Ddx4	WT	E16.5
MM317-16-6	12	2.55092	MM362c_MM317-16-6_Ccna2_sect3_005_crop-MaxIP.nd2	MM362c	sect3	Ccna2	EdU.neg	Ddx4	WT	E16.5
MM317-16-6	13	2.60745	MM362c_MM317-16-6_Ccna2_sect3_005_crop-MaxIP.nd2	MM362c	sect3	Ccna2	EdU.neg	Ddx4	WT	E16.5
MM317-16-6	14	2.51744	MM362c_MM317-16-6_Ccna2_sect3_005_crop-MaxIP.nd2	MM362c	sect3	Ccna2	EdU.neg	Ddx4	WT	E16.5
MM317-16-6	15	2.56743	MM362c_MM317-16-6_Ccna2_sect3_005_crop-MaxIP.nd2	MM362c	sect3	Ccna2	EdU.neg	Ddx4	WT	E16.5
MM317-16-6	16	2.54091	MM362c_MM317-16-6_Ccna2_sect3_005_crop-MaxIP.nd2	MM362c	sect3	Ccna2	EdU.neg	Ddx4	WT	E16.5
MM317-16-6	17	2.54604	MM362c_MM317-16-6_Ccna2_sect3_005_crop-MaxIP.nd2	MM362c	sect3	Ccna2	EdU.neg	Ddx4	WT	E16.5
MM317-16-6	18	2.5899	MM362c_MM317-16-6_Ccna2_sect3_005_crop-MaxIP.nd2	MM362c	sect3	Ccna2	EdU.neg	Ddx4	WT	E16.5
MM317-16-6	19	2.83254	MM362c_MM317-16-6_Ccna2_sect3_005_crop-MaxIP.nd2	MM362c	sect3	Ccna2	EdU.neg	Ddx4	WT	E16.5
MM317-16-6	20	2.63291	MM362c_MM317-16-6_Ccna2_sect3_005_crop-MaxIP.nd2	MM362c	sect3	Ccna2	EdU.neg	Ddx4	WT	E16.5
MM317-16-6	2	2.56417	MM362c_MM317-16-6_Ccna2_sect1_009-MaxIP_crop.nd2	MM362c	sect1	Ccna2	EdU.pos	Ddx4	WT	E16.5
MM317-16-6	3	2.60824	MM362c_MM317-16-6_Ccna2_sect1_009-MaxIP_crop.nd2	MM362c	sect1	Ccna2	EdU.pos	Ddx4	WT	E16.5
MM317-16-6	4	2.9312	MM362c_MM317-16-6_Ccna2_sect1_009-MaxIP_crop.nd2	MM362c	sect1	Ccna2	EdU.pos	Ddx4	WT	E16.5
MM317-16-6	5	2.55428	MM362c_MM317-16-6_Ccna2_sect1_009-MaxIP_crop.nd2	MM362c	sect1	Ccna2	EdU.pos	Ddx4	WT	E16.5
MM317-16-6	6	2.53489	MM362c_MM317-16-6_Ccna2_sect1_009-MaxIP_crop.nd2	MM362c	sect1	Ccna2	EdU.pos	Ddx4	WT	E16.5
MM317-16-6	7	2.55463	MM362c_MM317-16-6_Ccna2_sect1_009-MaxIP_crop.nd2	MM362c	sect1	Ccna2	EdU.pos	Ddx4	WT	E16.5
MM317-16-6	8	2.54112	MM362c_MM317-16-6_Ccna2_sect1_009-MaxIP_crop.nd2	MM362c	sect1	Ccna2	EdU.pos	Ddx4	WT	E16.5
MM317-16-6	9	2.61522	MM362c_MM317-16-6_Ccna2_sect1_009-MaxIP_crop.nd2	MM362c	sect1	Ccna2	EdU.pos	Ddx4	WT	E16.5
MM317-16-6	10	2.52442	MM362c_MM317-16-6_Ccna2_sect1_009-MaxIP_crop.nd2	MM362c	sect1	Ccna2	EdU.pos	Ddx4	WT	E16.5
MM317-16-6	30	2.57646	MM362c_MM317-16-6_Ccna2_sect3_005_crop-MaxIP.nd2	MM362c	sect3	Ccna2	EdU.neg	Ddx4	WT	E16.5
MM317-16-6	31	2.60728	MM362c_MM317-16-6_Ccna2_sect3_005_crop-MaxIP.nd2	MM362c	sect3	Ccna2	EdU.neg	Ddx4	WT	E16.5
MM317-16-6	32	2.64325	MM362c_MM317-16-6_Ccna2_sect3_005_crop-MaxIP.nd2	MM362c	sect3	Ccna2	EdU.neg	Ddx4	WT	E16.5
MM317-16-6	33	2.6742	MM362c_MM317-16-6_Ccna2_sect3_005_crop-MaxIP.nd2	MM362c	sect3	Ccna2	EdU.neg	Ddx4	WT	E16.5
MM317-16-6	34	2.6806	MM362c_MM317-16-6_Ccna2_sect3_005_crop-MaxIP.nd2	MM362c	sect3	Ccna2	EdU.neg	Ddx4	WT	E16.5
MM317-16-6	35	2.52064	MM362c_MM317-16-6_Ccna2_sect3_005_crop-MaxIP.nd2	MM362c	sect3	Ccna2	EdU.neg	Ddx4	WT	E16.5
MM317-16-6	36	2.64782	MM362c_MM317-16-6_Ccna2_sect3_005_crop-MaxIP.nd2	MM362c	sect3	Ccna2	EdU.neg	Ddx4	WT	E16.5
MM317-16-6	37	2.68307	MM362c_MM317-16-6_Ccna2_sect3_005_crop-MaxIP.nd2	MM362c	sect3	Ccna2	EdU.neg	Ddx4	WT	E16.5
MM317-16-6	38	2.60103	MM362c_MM317-16-6_Ccna2_sect3_005_crop-MaxIP.nd2	MM362c	sect3	Ccna2	EdU.neg	Ddx4	WT	E16.5
MM317-16-6	39	2.54662	MM362c_MM317-16-6_Ccna2_sect3_005_crop-MaxIP.nd2	MM362c	sect3	Ccna2	EdU.neg	Ddx4	WT	E16.5
MM317-16-6	40	2.56645	MM362c_MM317-16-6_Ccna2_sect3_005_crop-MaxIP.nd2	MM362c	sect3	Ccna2	EdU.neg	Ddx4	WT	E16.5
MM317-16-6	41	2.66947	MM362c_MM317-16-6_Ccna2_sect3_005_crop-MaxIP.nd2	MM362c	sect3	Ccna2	EdU.neg	Ddx4	WT	E16.5
MM317-16-6	42	2.74699	MM362c_MM317-16-6_Ccna2_sect3_005_crop-MaxIP.nd2	MM362c	sect3	Ccna2	EdU.neg	Ddx4	WT	E16.5
MM317-16-6	43	2.5505	MM362c_MM317-16-6_Ccna2_sect3_005_crop-MaxIP.nd2	MM362c	sect3	Ccna2	EdU.neg	Ddx4	WT	E16.5
MM317-16-6	44	2.59842	MM362c_MM317-16-6_Ccna2_sect3_005_crop-MaxIP.nd2	MM362c	sect3	Ccna2	EdU.neg	Ddx4	WT	E16.5
MM317-16-6	45	2.50793	MM362c_MM317-16-6_Ccna2_sect3_005_crop-MaxIP.nd2	MM362c	sect3	Ccna2	EdU.neg	Ddx4	WT	E16.5
MM317-16-6	46	2.54141	MM362c_MM317-16-6_Ccna2_sect3_005_crop-MaxIP.nd2	MM362c	sect3	Ccna2	EdU.neg	Ddx4	WT	E16.5
MM317-16-6	47	2.51232	MM362c_MM317-16-6_Ccna2_sect3_005_crop-MaxIP.nd2	MM362c	sect3	Ccna2	EdU.neg	Ddx4	WT	E16.5
MM317-16-6	48	2.77706	MM362c_MM317-16-6_Ccna2_sect3_005_crop-MaxIP.nd2	MM362c	sect3	Ccna2	EdU.neg	Ddx4	WT	E16.5
MM317-16-6	49	2.56505	MM362c_MM317-16-6_Ccna2_sect3_005_crop-MaxIP.nd2	MM362c	sect3	Ccna2	EdU.neg	Ddx4	WT	E16.5
MM317-16-6	50	2.62475	MM362c_MM317-16-6_Ccna2_sect3_005_crop-MaxIP.nd2	MM362c	sect3	Ccna2	EdU.neg	Ddx4	WT	E16.5
MM317-16-6	51	2.60697	MM362c_MM317-16-6_Ccna2_sect3_005_crop-MaxIP.nd2	MM362c	sect3	Ccna2	EdU.neg	Ddx4	WT	E16.5
MM317-16-6	52	2.53718	MM362c_MM317-16-6_Ccna2_sect3_005_crop-MaxIP.nd2	MM362c	sect3	Ccna2	EdU.neg	Ddx4	WT	E16.5
MM317-16-6	53	2.55162	MM362c_MM317-16-6_Ccna2_sect3_005_crop-MaxIP.nd2	MM362c	sect3	Ccna2	EdU.neg	Ddx4	WT	E16.5
MM317-16-6	54	2.61085	MM362c_MM317-16-6_Ccna2_sect3_005_crop-MaxIP.nd2	MM362c	sect3	Ccna2	EdU.neg	Ddx4	WT	E16.5
MM317-16-6	55	2.62052	MM362c_MM317-16-6_Ccna2_sect3_005_crop-MaxIP.nd2	MM362c	sect3	Ccna2	EdU.neg	Ddx4	WT	E16.5
MM317-16-6	56	2.66556	MM362c_MM317-16-6_Ccna2_sect3_005_crop-MaxIP.nd2	MM362c	sect3	Ccna2	EdU.neg	Ddx4	WT	E16.5
MM317-16-6	57	2.68346	MM362c_MM317-16-6_Ccna2_sect3_005_crop-MaxIP.nd2	MM362c	sect3	Ccna2	EdU.neg	Ddx4	WT	E16.5
MM317-16-6	58	2.53543	MM362c_MM317-16-6_Ccna2_sect3_005_crop-MaxIP.nd2	MM362c	sect3	Ccna2	EdU.neg	Ddx4	WT	E16.5
MM317-16-6	59	2.73779	MM362c_MM317-16-6_Ccna2_sect3_005_crop-MaxIP.nd2	MM362c	sect3	Ccna2	EdU.neg	Ddx4	WT	E16.5
MM317-16-6	60	2.5759	MM362c_MM317-16-6_Ccna2_sect3_005_crop-MaxIP.nd2	MM362c	sect3	Ccna2	EdU.neg	Ddx4	WT	E16.5
MM317-16-6	61	2.75519	MM362c_MM317-16-6_Ccna2_sect3_005_crop-MaxIP.nd2	MM362c	sect3	Ccna2	EdU.neg	Ddx4	WT	E16.5
MM317-16-6	62	2.55337	MM362c_MM317-16-6_Ccna2_sect3_005_crop-MaxIP.nd2	MM362c	sect3	Ccna2	EdU.neg	Ddx4	WT	E16.5
MM317-16-6	63	2.60744	MM362c_MM317-16-6_Ccna2_sect3_005_crop-MaxIP.nd2	MM362c	sect3	Ccna2	EdU.neg	Ddx4	WT	E16.5
MM317-16-6	64	2.54969	MM362c_MM317-16-6_Ccna2_sect3_005_crop-MaxIP.nd2	MM362c	sect3	Ccna2	EdU.neg	Ddx4	WT	E16.5
MM317-16-6	65	2.57988	MM362c_MM317-16-6_Ccna2_sect3_005_crop-MaxIP.nd2	MM362c	sect3	Ccna2	EdU.neg	Ddx4	WT	E16.5
MM317-16-6	66	2.62233	MM362c_MM317-16-6_Ccna2_sect3_005_crop-MaxIP.nd2	MM362c	sect3	Ccna2	EdU.neg	Ddx4	WT	E16.5
MM317-16-6	67	2.60298	MM362c_MM317-16-6_Ccna2_sect3_005_crop-MaxIP.nd2	MM362c	sect3	Ccna2	EdU.neg	Ddx4	WT	E16.5
MM317-16-6	68	2.56446	MM362c_MM317-16-6_Ccna2_sect3_005_crop-MaxIP.nd2	MM362c	sect3	Ccna2	EdU.neg	Ddx4	WT	E16.5
MM317-16-6	69	2.68446	MM362c_MM317-16-6_Ccna2_sect3_005_crop-MaxIP.nd2	MM362c	sect3	Ccna2	EdU.neg	Ddx4	WT	E16.5
MM317-16-6	70	2.65136	MM362c_MM317-16-6_Ccna2_sect3_005_crop-MaxIP.nd2	MM362c	sect3	Ccna2	EdU.neg	Ddx4	WT	E16.5
MM317-16-6	71	2.649	MM362c_MM317-16-6_Ccna2_sect3_005_crop-MaxIP.nd2	MM362c	sect3	Ccna2	EdU.neg	Ddx4	WT	E16.5
MM317-16-6	72	2.66546	MM362c_MM317-16-6_Ccna2_sect3_005_crop-MaxIP.nd2	MM362c	sect3	Ccna2	EdU.neg	Ddx4	WT	E16.5
MM317-16-6	73	2.65131	MM362c_MM317-16-6_Ccna2_sect3_005_crop-MaxIP.nd2	MM362c	sect3	Ccna2	EdU.neg	Ddx4	WT	E16.5
MM317-16-6	74	2.51132	MM362c_MM317-16-6_Ccna2_sect3_005_crop-MaxIP.nd2	MM362c	sect3	Ccna2	EdU.neg	Ddx4	WT	E16.5
MM317-16-6	75	2.65491	MM362c_MM317-16-6_Ccna2_sect3_005_crop-MaxIP.nd2	MM362c	sect3	Ccna2	EdU.neg	Ddx4	WT	E16.5
MM317-16-6	76	2.65933	MM362c_MM317-16-6_Ccna2_sect3_005_crop-MaxIP.nd2	MM362c	sect3	Ccna2	EdU.neg	Ddx4	WT	E16.5
MM317-16-6	77	2.53262	MM362c_MM317-16-6_Ccna2_sect3_005_crop-MaxIP.nd2	MM362c	sect3	Ccna2	EdU.neg	Ddx4	WT	E16.5
MM317-16-6	78	2.53883	MM362c_MM317-16-6_Ccna2_sect3_005_crop-MaxIP.nd2	MM362c	sect3	Ccna2	EdU.neg	Ddx4	WT	E16.5
MM317-16-6	79	2.59947	MM362c_MM317-16-6_Ccna2_sect3_005_crop-MaxIP.nd2	MM362c	sect3	Ccna2	EdU.neg	Ddx4	WT	E16.5
MM317-16-6	80	2.54519	MM362c_MM317-16-6_Ccna2_sect3_005_crop-MaxIP.nd2	MM362c	sect3	Ccna2	EdU.neg	Ddx4	WT	E16.5
MM317-16-6	81	2.52145	MM362c_MM317-16-6_Ccna2_sect3_005_crop-MaxIP.nd2	MM362c	sect3	Ccna2	EdU.neg	Ddx4	WT	E16.5
MM317-16-6	82	2.69464	MM362c_MM317-16-6_Ccna2_sect3_005_crop-MaxIP.nd2	MM362c	sect3	Ccna2	EdU.neg	Ddx4	WT	E16.5
MM317-16-6	83	2.56248	MM362c_MM317-16-6_Ccna2_sect3_005_crop-MaxIP.nd2	MM362c	sect3	Ccna2	EdU.neg	Ddx4	WT	E16.5
MM317-16-6	84	2.56754	MM362c_MM317-16-6_Ccna2_sect3_005_crop-MaxIP.nd2	MM362c	sect3	Ccna2	EdU.neg	Ddx4	WT	E16.5
MM317-16-6	85	2.57478	MM362c_MM317-16-6_Ccna2_sect3_005_crop-MaxIP.nd2	MM362c	sect3	Ccna2	EdU.neg	Ddx4	WT	E16.5
MM317-16-6	86	2.68068	MM362c_MM317-16-6_Ccna2_sect3_005_crop-MaxIP.nd2	MM362c	sect3	Ccna2	EdU.neg	Ddx4	WT	E16.5
MM317-16-6	87	2.60264	MM362c_MM317-16-6_Ccna2_sect3_005_crop-MaxIP.nd2	MM362c	sect3	Ccna2	EdU.neg	Ddx4	WT	E16.5
MM317-16-6	88	2.66755	MM362c_MM317-16-6_Ccna2_sect3_005_crop-MaxIP.nd2	MM362c	sect3	Ccna2	EdU.neg	Ddx4	WT	E16.5
MM317-16-6	89	2.58148	MM362c_MM317-16-6_Ccna2_sect3_005_crop-MaxIP.nd2	MM362c	sect3	Ccna2	EdU.neg	Ddx4	WT	E16.5
MM317-16-6	90	2.59998	MM362c_MM317-16-6_Ccna2_sect3_005_crop-MaxIP.nd2	MM362c	sect3	Ccna2	EdU.neg	Ddx4	WT	E16.5
MM317-16-6	91	2.57236	MM362c_MM317-16-6_Ccna2_sect3_005_crop-MaxIP.nd2	MM362c	sect3	Ccna2	EdU.neg	Ddx4	WT	E16.5
MM317-16-6	92	2.5647	MM362c_MM317-16-6_Ccna2_sect3_005_crop-MaxIP.nd2	MM362c	sect3	Ccna2	EdU.neg	Ddx4	WT	E16.5
MM317-16-6	93	2.65805	MM362c_MM317-16-6_Ccna2_sect3_005_crop-MaxIP.nd2	MM362c	sect3	Ccna2	EdU.neg	Ddx4	WT	E16.5
MM317-16-6	94	2.5777	MM362c_MM317-16-6_Ccna2_sect3_005_crop-MaxIP.nd2	MM362c	sect3	Ccna2	EdU.neg	Ddx4	WT	E16.5
MM317-16-6	95	2.59088	MM362c_MM317-16-6_Ccna2_sect3_005_crop-MaxIP.nd2	MM362c	sect3	Ccna2	EdU.neg	Ddx4	WT	E16.5
MM317-16-6	96	2.57477	MM362c_MM317-16-6_Ccna2_sect3_005_crop-MaxIP.nd2	MM362c	sect3	Ccna2	EdU.neg	Ddx4	WT	E16.5
MM317-16-6	97	2.83592	MM362c_MM317-16-6_Ccna2_sect3_005_crop-MaxIP.nd2	MM362c	sect3	Ccna2	EdU.neg	Ddx4	WT	E16.5
MM317-16-6	98	2.65332	MM362c_MM317-16-6_Ccna2_sect3_005_crop-MaxIP.nd2	MM362c	sect3	Ccna2	EdU.neg	Ddx4	WT	E16.5
MM317-16-6	99	2.57675	MM362c_MM317-16-6_Ccna2_sect3_005_crop-MaxIP.nd2	MM362c	sect3	Ccna2	EdU.neg	Ddx4	WT	E16.5
MM317-16-6	100	2.55345	MM362c_MM317-16-6_Ccna2_sect3_005_crop-MaxIP.nd2	MM362c	sect3	Ccna2	EdU.neg	Ddx4	WT	E16.5
MM317-16-6	101	2.72344	MM362c_MM317-16-6_Ccna2_sect3_005_crop-MaxIP.nd2	MM362c	sect3	Ccna2	EdU.neg	Ddx4	WT	E16.5
MM317-16-6	102	2.66359	MM362c_MM317-16-6_Ccna2_sect3_005_crop-MaxIP.nd2	MM362c	sect3	Ccna2	EdU.neg	Ddx4	WT	E16.5
MM317-16-6	103	2.69517	MM362c_MM317-16-6_Ccna2_sect3_005_crop-MaxIP.nd2	MM362c	sect3	Ccna2	EdU.neg	Ddx4	WT	E16.5
MM317-16-6	104	2.70335	MM362c_MM317-16-6_Ccna2_sect3_005_crop-MaxIP.nd2	MM362c	sect3	Ccna2	EdU.neg	Ddx4	WT	E16.5
MM317-16-6	105	2.61049	MM362c_MM317-16-6_Ccna2_sect3_005_crop-MaxIP.nd2	MM362c	sect3	Ccna2	EdU.neg	Ddx4	WT	E16.5
MM317-16-6	106	2.58059	MM362c_MM317-16-6_Ccna2_sect3_005_crop-MaxIP.nd2	MM362c	sect3	Ccna2	EdU.neg	Ddx4	WT	E16.5
MM317-16-6	107	2.5761	MM362c_MM317-16-6_Ccna2_sect3_005_crop-MaxIP.nd2	MM362c	sect3	Ccna2	EdU.neg	Ddx4	WT	E16.5
MM317-16-6	108	2.56132	MM362c_MM317-16-6_Ccna2_sect3_005_crop-MaxIP.nd2	MM362c	sect3	Ccna2	EdU.neg	Ddx4	WT	E16.5
MM317-16-6	109	2.5536	MM362c_MM317-16-6_Ccna2_sect3_005_crop-MaxIP.nd2	MM362c	sect3	Ccna2	EdU.neg	Ddx4	WT	E16.5
MM317-16-6	110	2.57934	MM362c_MM317-16-6_Ccna2_sect3_005_crop-MaxIP.nd2	MM362c	sect3	Ccna2	EdU.neg	Ddx4	WT	E16.5
MM317-16-6	1	2.55676	MM362c_MM317-16-6_Ccna2_sect3_006-MaxIP_crop.nd2	MM362c	sect3	Ccna2	EdU.neg	Ddx4	WT	E16.5
MM317-16-6	2	2.52319	MM362c_MM317-16-6_Ccna2_sect3_006-MaxIP_crop.nd2	MM362c	sect3	Ccna2	EdU.neg	Ddx4	WT	E16.5
MM317-16-6	3	2.57101	MM362c_MM317-16-6_Ccna2_sect3_006-MaxIP_crop.nd2	MM362c	sect3	Ccna2	EdU.neg	Ddx4	WT	E16.5
MM317-16-6	4	2.53125	MM362c_MM317-16-6_Ccna2_sect3_006-MaxIP_crop.nd2	MM362c	sect3	Ccna2	EdU.neg	Ddx4	WT	E16.5
MM317-16-6	5	2.61435	MM362c_MM317-16-6_Ccna2_sect3_006-MaxIP_crop.nd2	MM362c	sect3	Ccna2	EdU.neg	Ddx4	WT	E16.5
MM317-16-6	6	2.55784	MM362c_MM317-16-6_Ccna2_sect3_006-MaxIP_crop.nd2	MM362c	sect3	Ccna2	EdU.neg	Ddx4	WT	E16.5
MM317-16-6	7	2.55129	MM362c_MM317-16-6_Ccna2_sect3_006-MaxIP_crop.nd2	MM362c	sect3	Ccna2	EdU.neg	Ddx4	WT	E16.5
MM317-16-6	8	2.58705	MM362c_MM317-16-6_Ccna2_sect3_006-MaxIP_crop.nd2	MM362c	sect3	Ccna2	EdU.neg	Ddx4	WT	E16.5
MM317-16-6	9	2.64551	MM362c_MM317-16-6_Ccna2_sect3_006-MaxIP_crop.nd2	MM362c	sect3	Ccna2	EdU.neg	Ddx4	WT	E16.5
MM317-16-6	10	2.58596	MM362c_MM317-16-6_Ccna2_sect3_006-MaxIP_crop.nd2	MM362c	sect3	Ccna2	EdU.neg	Ddx4	WT	E16.5
MM317-16-6	11	2.58301	MM362c_MM317-16-6_Ccna2_sect3_006-MaxIP_crop.nd2	MM362c	sect3	Ccna2	EdU.neg	Ddx4	WT	E16.5
MM317-16-6	12	2.50656	MM362c_MM317-16-6_Ccna2_sect3_006-MaxIP_crop.nd2	MM362c	sect3	Ccna2	EdU.neg	Ddx4	WT	E16.5
MM317-16-6	13	2.57689	MM362c_MM317-16-6_Ccna2_sect3_006-MaxIP_crop.nd2	MM362c	sect3	Ccna2	EdU.neg	Ddx4	WT	E16.5
MM317-16-6	14	2.70363	MM362c_MM317-16-6_Ccna2_sect3_006-MaxIP_crop.nd2	MM362c	sect3	Ccna2	EdU.neg	Ddx4	WT	E16.5
MM317-16-6	15	2.55786	MM362c_MM317-16-6_Ccna2_sect3_006-MaxIP_crop.nd2	MM362c	sect3	Ccna2	EdU.neg	Ddx4	WT	E16.5
MM317-16-6	16	2.54593	MM362c_MM317-16-6_Ccna2_sect3_006-MaxIP_crop.nd2	MM362c	sect3	Ccna2	EdU.neg	Ddx4	WT	E16.5
MM317-16-6	17	2.55749	MM362c_MM317-16-6_Ccna2_sect3_006-MaxIP_crop.nd2	MM362c	sect3	Ccna2	EdU.neg	Ddx4	WT	E16.5
MM317-16-6	18	2.53294	MM362c_MM317-16-6_Ccna2_sect3_006-MaxIP_crop.nd2	MM362c	sect3	Ccna2	EdU.neg	Ddx4	WT	E16.5
MM317-16-6	19	2.67642	MM362c_MM317-16-6_Ccna2_sect3_006-MaxIP_crop.nd2	MM362c	sect3	Ccna2	EdU.neg	Ddx4	WT	E16.5
MM317-16-6	20	2.5243	MM362c_MM317-16-6_Ccna2_sect3_006-MaxIP_crop.nd2	MM362c	sect3	Ccna2	EdU.neg	Ddx4	WT	E16.5
MM317-16-6	21	2.54759	MM362c_MM317-16-6_Ccna2_sect3_006-MaxIP_crop.nd2	MM362c	sect3	Ccna2	EdU.neg	Ddx4	WT	E16.5
MM317-16-6	22	2.5485	MM362c_MM317-16-6_Ccna2_sect3_006-MaxIP_crop.nd2	MM362c	sect3	Ccna2	EdU.neg	Ddx4	WT	E16.5
MM317-16-6	23	2.57088	MM362c_MM317-16-6_Ccna2_sect3_006-MaxIP_crop.nd2	MM362c	sect3	Ccna2	EdU.neg	Ddx4	WT	E16.5
MM317-16-6	24	2.53295	MM362c_MM317-16-6_Ccna2_sect3_006-MaxIP_crop.nd2	MM362c	sect3	Ccna2	EdU.neg	Ddx4	WT	E16.5
MM317-16-6	25	2.59082	MM362c_MM317-16-6_Ccna2_sect3_006-MaxIP_crop.nd2	MM362c	sect3	Ccna2	EdU.neg	Ddx4	WT	E16.5
MM317-16-6	26	2.55858	MM362c_MM317-16-6_Ccna2_sect3_006-MaxIP_crop.nd2	MM362c	sect3	Ccna2	EdU.neg	Ddx4	WT	E16.5
MM317-16-6	27	2.63597	MM362c_MM317-16-6_Ccna2_sect3_006-MaxIP_crop.nd2	MM362c	sect3	Ccna2	EdU.neg	Ddx4	WT	E16.5
MM317-16-6	28	2.55675	MM362c_MM317-16-6_Ccna2_sect3_006-MaxIP_crop.nd2	MM362c	sect3	Ccna2	EdU.neg	Ddx4	WT	E16.5
MM317-16-6	29	2.58596	MM362c_MM317-16-6_Ccna2_sect3_006-MaxIP_crop.nd2	MM362c	sect3	Ccna2	EdU.neg	Ddx4	WT	E16.5
MM317-16-6	30	2.54059	MM362c_MM317-16-6_Ccna2_sect3_006-MaxIP_crop.nd2	MM362c	sect3	Ccna2	EdU.neg	Ddx4	WT	E16.5
MM317-16-6	31	2.51513	MM362c_MM317-16-6_Ccna2_sect3_006-MaxIP_crop.nd2	MM362c	sect3	Ccna2	EdU.neg	Ddx4	WT	E16.5
MM317-16-6	32	2.6303	MM362c_MM317-16-6_Ccna2_sect3_006-MaxIP_crop.nd2	MM362c	sect3	Ccna2	EdU.neg	Ddx4	WT	E16.5
MM317-16-6	33	2.57159	MM362c_MM317-16-6_Ccna2_sect3_006-MaxIP_crop.nd2	MM362c	sect3	Ccna2	EdU.neg	Ddx4	WT	E16.5
MM317-16-6	34	2.59081	MM362c_MM317-16-6_Ccna2_sect3_006-MaxIP_crop.nd2	MM362c	sect3	Ccna2	EdU.neg	Ddx4	WT	E16.5
MM317-16-6	35	2.60786	MM362c_MM317-16-6_Ccna2_sect3_006-MaxIP_crop.nd2	MM362c	sect3	Ccna2	EdU.neg	Ddx4	WT	E16.5
MM317-16-6	36	2.61584	MM362c_MM317-16-6_Ccna2_sect3_006-MaxIP_crop.nd2	MM362c	sect3	Ccna2	EdU.neg	Ddx4	WT	E16.5
MM317-16-6	37	2.61962	MM362c_MM317-16-6_Ccna2_sect3_006-MaxIP_crop.nd2	MM362c	sect3	Ccna2	EdU.neg	Ddx4	WT	E16.5
MM317-16-6	38	2.60476	MM362c_MM317-16-6_Ccna2_sect3_006-MaxIP_crop.nd2	MM362c	sect3	Ccna2	EdU.neg	Ddx4	WT	E16.5
MM317-16-6	39	2.53055	MM362c_MM317-16-6_Ccna2_sect3_006-MaxIP_crop.nd2	MM362c	sect3	Ccna2	EdU.neg	Ddx4	WT	E16.5
MM317-16-6	40	2.53414	MM362c_MM317-16-6_Ccna2_sect3_006-MaxIP_crop.nd2	MM362c	sect3	Ccna2	EdU.neg	Ddx4	WT	E16.5
MM317-16-6	41	2.55728	MM362c_MM317-16-6_Ccna2_sect3_006-MaxIP_crop.nd2	MM362c	sect3	Ccna2	EdU.neg	Ddx4	WT	E16.5
MM317-16-6	42	2.5675	MM362c_MM317-16-6_Ccna2_sect3_006-MaxIP_crop.nd2	MM362c	sect3	Ccna2	EdU.neg	Ddx4	WT	E16.5
MM317-16-6	43	2.57721	MM362c_MM317-16-6_Ccna2_sect3_006-MaxIP_crop.nd2	MM362c	sect3	Ccna2	EdU.neg	Ddx4	WT	E16.5
MM317-16-6	44	2.57496	MM362c_MM317-16-6_Ccna2_sect3_006-MaxIP_crop.nd2	MM362c	sect3	Ccna2	EdU.neg	Ddx4	WT	E16.5
MM317-16-6	45	2.75157	MM362c_MM317-16-6_Ccna2_sect3_006-MaxIP_crop.nd2	MM362c	sect3	Ccna2	EdU.neg	Ddx4	WT	E16.5
MM317-16-6	46	2.71282	MM362c_MM317-16-6_Ccna2_sect3_006-MaxIP_crop.nd2	MM362c	sect3	Ccna2	EdU.neg	Ddx4	WT	E16.5
MM317-16-6	47	2.51546	MM362c_MM317-16-6_Ccna2_sect3_006-MaxIP_crop.nd2	MM362c	sect3	Ccna2	EdU.neg	Ddx4	WT	E16.5
MM317-16-6	48	2.73312	MM362c_MM317-16-6_Ccna2_sect3_006-MaxIP_crop.nd2	MM362c	sect3	Ccna2	EdU.neg	Ddx4	WT	E16.5
MM317-16-6	49	2.61252	MM362c_MM317-16-6_Ccna2_sect3_006-MaxIP_crop.nd2	MM362c	sect3	Ccna2	EdU.neg	Ddx4	WT	E16.5
MM317-16-6	50	2.71031	MM362c_MM317-16-6_Ccna2_sect3_006-MaxIP_crop.nd2	MM362c	sect3	Ccna2	EdU.neg	Ddx4	WT	E16.5
MM317-16-6	51	2.66429	MM362c_MM317-16-6_Ccna2_sect3_006-MaxIP_crop.nd2	MM362c	sect3	Ccna2	EdU.neg	Ddx4	WT	E16.5
MM317-16-6	52	2.69896	MM362c_MM317-16-6_Ccna2_sect3_006-MaxIP_crop.nd2	MM362c	sect3	Ccna2	EdU.neg	Ddx4	WT	E16.5
MM317-16-6	53	2.63286	MM362c_MM317-16-6_Ccna2_sect3_006-MaxIP_crop.nd2	MM362c	sect3	Ccna2	EdU.neg	Ddx4	WT	E16.5
MM317-16-6	54	2.4883	MM362c_MM317-16-6_Ccna2_sect3_006-MaxIP_crop.nd2	MM362c	sect3	Ccna2	EdU.neg	Ddx4	WT	E16.5
MM317-16-6	55	2.66005	MM362c_MM317-16-6_Ccna2_sect3_006-MaxIP_crop.nd2	MM362c	sect3	Ccna2	EdU.neg	Ddx4	WT	E16.5
MM317-16-6	56	2.81312	MM362c_MM317-16-6_Ccna2_sect3_006-MaxIP_crop.nd2	MM362c	sect3	Ccna2	EdU.neg	Ddx4	WT	E16.5
MM317-16-6	57	2.6287	MM362c_MM317-16-6_Ccna2_sect3_006-MaxIP_crop.nd2	MM362c	sect3	Ccna2	EdU.neg	Ddx4	WT	E16.5
MM317-16-6	58	2.61668	MM362c_MM317-16-6_Ccna2_sect3_006-MaxIP_crop.nd2	MM362c	sect3	Ccna2	EdU.neg	Ddx4	WT	E16.5
MM317-16-6	59	2.58099	MM362c_MM317-16-6_Ccna2_sect3_006-MaxIP_crop.nd2	MM362c	sect3	Ccna2	EdU.neg	Ddx4	WT	E16.5
MM317-16-6	60	2.59577	MM362c_MM317-16-6_Ccna2_sect3_006-MaxIP_crop.nd2	MM362c	sect3	Ccna2	EdU.neg	Ddx4	WT	E16.5
MM317-16-6	61	2.58789	MM362c_MM317-16-6_Ccna2_sect3_006-MaxIP_crop.nd2	MM362c	sect3	Ccna2	EdU.neg	Ddx4	WT	E16.5
MM317-16-6	62	2.51253	MM362c_MM317-16-6_Ccna2_sect3_006-MaxIP_crop.nd2	MM362c	sect3	Ccna2	EdU.neg	Ddx4	WT	E16.5
MM317-16-6	63	2.58671	MM362c_MM317-16-6_Ccna2_sect3_006-MaxIP_crop.nd2	MM362c	sect3	Ccna2	EdU.neg	Ddx4	WT	E16.5
MM317-16-6	64	2.64451	MM362c_MM317-16-6_Ccna2_sect3_006-MaxIP_crop.nd2	MM362c	sect3	Ccna2	EdU.neg	Ddx4	WT	E16.5
MM317-16-6	65	2.49711	MM362c_MM317-16-6_Ccna2_sect3_006-MaxIP_crop.nd2	MM362c	sect3	Ccna2	EdU.neg	Ddx4	WT	E16.5
MM317-16-6	66	2.70008	MM362c_MM317-16-6_Ccna2_sect3_006-MaxIP_crop.nd2	MM362c	sect3	Ccna2	EdU.neg	Ddx4	WT	E16.5
MM317-16-6	67	2.56604	MM362c_MM317-16-6_Ccna2_sect3_006-MaxIP_crop.nd2	MM362c	sect3	Ccna2	EdU.neg	Ddx4	WT	E16.5
MM317-16-6	68	2.54154	MM362c_MM317-16-6_Ccna2_sect3_006-MaxIP_crop.nd2	MM362c	sect3	Ccna2	EdU.neg	Ddx4	WT	E16.5
MM317-16-6	69	2.57277	MM362c_MM317-16-6_Ccna2_sect3_006-MaxIP_crop.nd2	MM362c	sect3	Ccna2	EdU.neg	Ddx4	WT	E16.5
MM317-16-6	70	2.52719	MM362c_MM317-16-6_Ccna2_sect3_006-MaxIP_crop.nd2	MM362c	sect3	Ccna2	EdU.neg	Ddx4	WT	E16.5
MM317-16-6	71	2.56126	MM362c_MM317-16-6_Ccna2_sect3_006-MaxIP_crop.nd2	MM362c	sect3	Ccna2	EdU.neg	Ddx4	WT	E16.5
MM317-16-6	72	2.58452	MM362c_MM317-16-6_Ccna2_sect3_006-MaxIP_crop.nd2	MM362c	sect3	Ccna2	EdU.neg	Ddx4	WT	E16.5
MM317-16-6	73	2.53497	MM362c_MM317-16-6_Ccna2_sect3_006-MaxIP_crop.nd2	MM362c	sect3	Ccna2	EdU.neg	Ddx4	WT	E16.5
MM317-16-6	74	2.55156	MM362c_MM317-16-6_Ccna2_sect3_006-MaxIP_crop.nd2	MM362c	sect3	Ccna2	EdU.neg	Ddx4	WT	E16.5
MM317-16-6	75	2.59139	MM362c_MM317-16-6_Ccna2_sect3_006-MaxIP_crop.nd2	MM362c	sect3	Ccna2	EdU.neg	Ddx4	WT	E16.5
MM317-16-6	76	2.69577	MM362c_MM317-16-6_Ccna2_sect3_006-MaxIP_crop.nd2	MM362c	sect3	Ccna2	EdU.neg	Ddx4	WT	E16.5
MM317-16-6	77	2.62897	MM362c_MM317-16-6_Ccna2_sect3_006-MaxIP_crop.nd2	MM362c	sect3	Ccna2	EdU.neg	Ddx4	WT	E16.5
MM317-16-6	78	2.73664	MM362c_MM317-16-6_Ccna2_sect3_006-MaxIP_crop.nd2	MM362c	sect3	Ccna2	EdU.neg	Ddx4	WT	E16.5
MM317-16-6	79	2.75885	MM362c_MM317-16-6_Ccna2_sect3_006-MaxIP_crop.nd2	MM362c	sect3	Ccna2	EdU.neg	Ddx4	WT	E16.5
MM317-16-6	80	2.51605	MM362c_MM317-16-6_Ccna2_sect3_006-MaxIP_crop.nd2	MM362c	sect3	Ccna2	EdU.neg	Ddx4	WT	E16.5
MM317-16-6	81	2.58645	MM362c_MM317-16-6_Ccna2_sect3_006-MaxIP_crop.nd2	MM362c	sect3	Ccna2	EdU.neg	Ddx4	WT	E16.5
MM317-16-6	14	2.65069	MM362c_MM317-16-6_Ccna2_sect2_008-MaxIP_crop.nd2	MM362c	sect2	Ccna2	EdU.pos	Ddx4	WT	E16.5
MM317-16-6	15	2.63522	MM362c_MM317-16-6_Ccna2_sect2_008-MaxIP_crop.nd2	MM362c	sect2	Ccna2	EdU.pos	Ddx4	WT	E16.5
MM317-16-6	16	2.70867	MM362c_MM317-16-6_Ccna2_sect2_008-MaxIP_crop.nd2	MM362c	sect2	Ccna2	EdU.pos	Ddx4	WT	E16.5
MM317-16-6	12	2.56716	MM362c_MM317-16-6_Ccna2_sect2_008-MaxIP_crop.nd2	MM362c	sect2	Ccna2	EdU.neg	Ddx4	WT	E16.5
MM317-16-6	13	2.58312	MM362c_MM317-16-6_Ccna2_sect2_008-MaxIP_crop.nd2	MM362c	sect2	Ccna2	EdU.neg	Ddx4	WT	E16.5
MM317-16-6	14	2.55159	MM362c_MM317-16-6_Ccna2_sect2_008-MaxIP_crop.nd2	MM362c	sect2	Ccna2	EdU.neg	Ddx4	WT	E16.5
MM317-16-6	15	2.60367	MM362c_MM317-16-6_Ccna2_sect2_008-MaxIP_crop.nd2	MM362c	sect2	Ccna2	EdU.neg	Ddx4	WT	E16.5
MM317-16-6	16	2.55865	MM362c_MM317-16-6_Ccna2_sect2_008-MaxIP_crop.nd2	MM362c	sect2	Ccna2	EdU.neg	Ddx4	WT	E16.5
MM317-16-6	17	2.5639	MM362c_MM317-16-6_Ccna2_sect2_008-MaxIP_crop.nd2	MM362c	sect2	Ccna2	EdU.neg	Ddx4	WT	E16.5
MM317-16-6	18	2.5611	MM362c_MM317-16-6_Ccna2_sect2_008-MaxIP_crop.nd2	MM362c	sect2	Ccna2	EdU.neg	Ddx4	WT	E16.5
MM317-16-6	19	2.47573	MM362c_MM317-16-6_Ccna2_sect2_008-MaxIP_crop.nd2	MM362c	sect2	Ccna2	EdU.neg	Ddx4	WT	E16.5
MM317-16-6	20	2.52854	MM362c_MM317-16-6_Ccna2_sect2_008-MaxIP_crop.nd2	MM362c	sect2	Ccna2	EdU.neg	Ddx4	WT	E16.5
MM317-16-6	21	2.57718	MM362c_MM317-16-6_Ccna2_sect2_008-MaxIP_crop.nd2	MM362c	sect2	Ccna2	EdU.neg	Ddx4	WT	E16.5
MM317-16-6	22	2.54959	MM362c_MM317-16-6_Ccna2_sect2_008-MaxIP_crop.nd2	MM362c	sect2	Ccna2	EdU.neg	Ddx4	WT	E16.5
MM317-16-6	23	2.56387	MM362c_MM317-16-6_Ccna2_sect2_008-MaxIP_crop.nd2	MM362c	sect2	Ccna2	EdU.neg	Ddx4	WT	E16.5
MM317-16-6	24	2.54573	MM362c_MM317-16-6_Ccna2_sect2_008-MaxIP_crop.nd2	MM362c	sect2	Ccna2	EdU.neg	Ddx4	WT	E16.5
MM317-16-6	25	2.57344	MM362c_MM317-16-6_Ccna2_sect2_008-MaxIP_crop.nd2	MM362c	sect2	Ccna2	EdU.neg	Ddx4	WT	E16.5
MM317-16-6	26	2.62732	MM362c_MM317-16-6_Ccna2_sect2_008-MaxIP_crop.nd2	MM362c	sect2	Ccna2	EdU.neg	Ddx4	WT	E16.5
MM317-16-6	27	2.74262	MM362c_MM317-16-6_Ccna2_sect2_008-MaxIP_crop.nd2	MM362c	sect2	Ccna2	EdU.neg	Ddx4	WT	E16.5
MM317-16-6	28	2.65228	MM362c_MM317-16-6_Ccna2_sect2_008-MaxIP_crop.nd2	MM362c	sect2	Ccna2	EdU.neg	Ddx4	WT	E16.5
MM317-16-6	29	2.75265	MM362c_MM317-16-6_Ccna2_sect2_008-MaxIP_crop.nd2	MM362c	sect2	Ccna2	EdU.neg	Ddx4	WT	E16.5
MM317-16-6	10	2.5423	MM362c_MM317-16-6_Ccna2_sect2_007-MaxIP_crop.nd2	MM362c	sect2	Ccna2	EdU.neg	Ddx4	WT	E16.5
MM317-16-6	11	2.52996	MM362c_MM317-16-6_Ccna2_sect2_007-MaxIP_crop.nd2	MM362c	sect2	Ccna2	EdU.neg	Ddx4	WT	E16.5
MM317-16-6	12	2.58435	MM362c_MM317-16-6_Ccna2_sect2_007-MaxIP_crop.nd2	MM362c	sect2	Ccna2	EdU.neg	Ddx4	WT	E16.5
MM317-16-6	13	2.58816	MM362c_MM317-16-6_Ccna2_sect2_007-MaxIP_crop.nd2	MM362c	sect2	Ccna2	EdU.neg	Ddx4	WT	E16.5
MM317-16-6	14	2.62561	MM362c_MM317-16-6_Ccna2_sect2_007-MaxIP_crop.nd2	MM362c	sect2	Ccna2	EdU.neg	Ddx4	WT	E16.5
MM317-16-6	15	2.52282	MM362c_MM317-16-6_Ccna2_sect2_007-MaxIP_crop.nd2	MM362c	sect2	Ccna2	EdU.neg	Ddx4	WT	E16.5
MM317-16-6	16	2.60915	MM362c_MM317-16-6_Ccna2_sect2_007-MaxIP_crop.nd2	MM362c	sect2	Ccna2	EdU.neg	Ddx4	WT	E16.5
MM317-16-6	17	2.58739	MM362c_MM317-16-6_Ccna2_sect2_007-MaxIP_crop.nd2	MM362c	sect2	Ccna2	EdU.neg	Ddx4	WT	E16.5
MM317-16-6	18	2.59451	MM362c_MM317-16-6_Ccna2_sect2_007-MaxIP_crop.nd2	MM362c	sect2	Ccna2	EdU.neg	Ddx4	WT	E16.5
MM317-16-6	19	2.54562	MM362c_MM317-16-6_Ccna2_sect2_007-MaxIP_crop.nd2	MM362c	sect2	Ccna2	EdU.neg	Ddx4	WT	E16.5
MM317-16-6	20	2.8453	MM362c_MM317-16-6_Ccna2_sect2_007-MaxIP_crop.nd2	MM362c	sect2	Ccna2	EdU.neg	Ddx4	WT	E16.5
MM317-16-6	21	2.63955	MM362c_MM317-16-6_Ccna2_sect2_007-MaxIP_crop.nd2	MM362c	sect2	Ccna2	EdU.neg	Ddx4	WT	E16.5
MM317-16-6	22	2.55783	MM362c_MM317-16-6_Ccna2_sect2_007-MaxIP_crop.nd2	MM362c	sect2	Ccna2	EdU.neg	Ddx4	WT	E16.5
MM317-16-6	23	2.65126	MM362c_MM317-16-6_Ccna2_sect2_007-MaxIP_crop.nd2	MM362c	sect2	Ccna2	EdU.neg	Ddx4	WT	E16.5
MM317-16-6	24	2.53773	MM362c_MM317-16-6_Ccna2_sect2_007-MaxIP_crop.nd2	MM362c	sect2	Ccna2	EdU.neg	Ddx4	WT	E16.5
MM317-16-6	25	2.59223	MM362c_MM317-16-6_Ccna2_sect2_007-MaxIP_crop.nd2	MM362c	sect2	Ccna2	EdU.neg	Ddx4	WT	E16.5
MM317-16-6	26	2.61094	MM362c_MM317-16-6_Ccna2_sect2_007-MaxIP_crop.nd2	MM362c	sect2	Ccna2	EdU.neg	Ddx4	WT	E16.5
MM317-16-6	27	2.58544	MM362c_MM317-16-6_Ccna2_sect2_007-MaxIP_crop.nd2	MM362c	sect2	Ccna2	EdU.neg	Ddx4	WT	E16.5
MM317-16-6	28	2.5465	MM362c_MM317-16-6_Ccna2_sect2_007-MaxIP_crop.nd2	MM362c	sect2	Ccna2	EdU.neg	Ddx4	WT	E16.5
MM317-16-6	29	2.52125	MM362c_MM317-16-6_Ccna2_sect2_007-MaxIP_crop.nd2	MM362c	sect2	Ccna2	EdU.neg	Ddx4	WT	E16.5
MM317-16-6	30	2.68932	MM362c_MM317-16-6_Ccna2_sect2_007-MaxIP_crop.nd2	MM362c	sect2	Ccna2	EdU.neg	Ddx4	WT	E16.5
MM317-16-6	31	2.54238	MM362c_MM317-16-6_Ccna2_sect2_007-MaxIP_crop.nd2	MM362c	sect2	Ccna2	EdU.neg	Ddx4	WT	E16.5
MM317-16-6	32	2.6445	MM362c_MM317-16-6_Ccna2_sect2_007-MaxIP_crop.nd2	MM362c	sect2	Ccna2	EdU.neg	Ddx4	WT	E16.5
MM317-16-6	33	2.59033	MM362c_MM317-16-6_Ccna2_sect2_007-MaxIP_crop.nd2	MM362c	sect2	Ccna2	EdU.neg	Ddx4	WT	E16.5
MM317-16-6	34	2.62513	MM362c_MM317-16-6_Ccna2_sect2_007-MaxIP_crop.nd2	MM362c	sect2	Ccna2	EdU.neg	Ddx4	WT	E16.5
MM317-16-6	35	2.67223	MM362c_MM317-16-6_Ccna2_sect2_007-MaxIP_crop.nd2	MM362c	sect2	Ccna2	EdU.neg	Ddx4	WT	E16.5
MM317-16-6	36	2.67158	MM362c_MM317-16-6_Ccna2_sect2_007-MaxIP_crop.nd2	MM362c	sect2	Ccna2	EdU.neg	Ddx4	WT	E16.5
MM317-16-6	37	2.6422	MM362c_MM317-16-6_Ccna2_sect2_007-MaxIP_crop.nd2	MM362c	sect2	Ccna2	EdU.neg	Ddx4	WT	E16.5
MM317-16-6	38	2.6536	MM362c_MM317-16-6_Ccna2_sect2_007-MaxIP_crop.nd2	MM362c	sect2	Ccna2	EdU.neg	Ddx4	WT	E16.5
MM317-16-6	39	2.67064	MM362c_MM317-16-6_Ccna2_sect2_007-MaxIP_crop.nd2	MM362c	sect2	Ccna2	EdU.neg	Ddx4	WT	E16.5
MM317-16-6	40	2.63437	MM362c_MM317-16-6_Ccna2_sect2_007-MaxIP_crop.nd2	MM362c	sect2	Ccna2	EdU.neg	Ddx4	WT	E16.5
MM317-16-6	41	2.76925	MM362c_MM317-16-6_Ccna2_sect2_007-MaxIP_crop.nd2	MM362c	sect2	Ccna2	EdU.neg	Ddx4	WT	E16.5
MM317-16-6	42	2.73818	MM362c_MM317-16-6_Ccna2_sect2_007-MaxIP_crop.nd2	MM362c	sect2	Ccna2	EdU.neg	Ddx4	WT	E16.5
MM317-16-6	43	2.73743	MM362c_MM317-16-6_Ccna2_sect2_007-MaxIP_crop.nd2	MM362c	sect2	Ccna2	EdU.neg	Ddx4	WT	E16.5
MM317-16-6	44	2.57411	MM362c_MM317-16-6_Ccna2_sect2_007-MaxIP_crop.nd2	MM362c	sect2	Ccna2	EdU.neg	Ddx4	WT	E16.5
MM317-16-6	45	2.54043	MM362c_MM317-16-6_Ccna2_sect2_007-MaxIP_crop.nd2	MM362c	sect2	Ccna2	EdU.neg	Ddx4	WT	E16.5
MM317-16-6	46	2.6483	MM362c_MM317-16-6_Ccna2_sect2_007-MaxIP_crop.nd2	MM362c	sect2	Ccna2	EdU.neg	Ddx4	WT	E16.5
MM317-16-6	47	2.58064	MM362c_MM317-16-6_Ccna2_sect2_007-MaxIP_crop.nd2	MM362c	sect2	Ccna2	EdU.neg	Ddx4	WT	E16.5
MM317-16-6	48	2.58293	MM362c_MM317-16-6_Ccna2_sect2_007-MaxIP_crop.nd2	MM362c	sect2	Ccna2	EdU.neg	Ddx4	WT	E16.5
MM317-16-6	49	2.83945	MM362c_MM317-16-6_Ccna2_sect2_007-MaxIP_crop.nd2	MM362c	sect2	Ccna2	EdU.neg	Ddx4	WT	E16.5
MM317-16-6	50	2.54438	MM362c_MM317-16-6_Ccna2_sect2_007-MaxIP_crop.nd2	MM362c	sect2	Ccna2	EdU.neg	Ddx4	WT	E16.5
MM317-16-6	51	2.79992	MM362c_MM317-16-6_Ccna2_sect2_007-MaxIP_crop.nd2	MM362c	sect2	Ccna2	EdU.neg	Ddx4	WT	E16.5
MM317-16-6	52	2.77388	MM362c_MM317-16-6_Ccna2_sect2_007-MaxIP_crop.nd2	MM362c	sect2	Ccna2	EdU.neg	Ddx4	WT	E16.5
MM317-16-6	53	2.59571	MM362c_MM317-16-6_Ccna2_sect2_007-MaxIP_crop.nd2	MM362c	sect2	Ccna2	EdU.neg	Ddx4	WT	E16.5
MM317-16-6	54	2.68742	MM362c_MM317-16-6_Ccna2_sect2_007-MaxIP_crop.nd2	MM362c	sect2	Ccna2	EdU.neg	Ddx4	WT	E16.5
MM317-16-6	55	2.61126	MM362c_MM317-16-6_Ccna2_sect2_007-MaxIP_crop.nd2	MM362c	sect2	Ccna2	EdU.neg	Ddx4	WT	E16.5
MM317-16-6	56	2.77132	MM362c_MM317-16-6_Ccna2_sect2_007-MaxIP_crop.nd2	MM362c	sect2	Ccna2	EdU.neg	Ddx4	WT	E16.5
MM317-16-6	57	2.60686	MM362c_MM317-16-6_Ccna2_sect2_007-MaxIP_crop.nd2	MM362c	sect2	Ccna2	EdU.neg	Ddx4	WT	E16.5
MM317-16-6	58	2.82397	MM362c_MM317-16-6_Ccna2_sect2_007-MaxIP_crop.nd2	MM362c	sect2	Ccna2	EdU.neg	Ddx4	WT	E16.5
MM317-16-6	59	2.57661	MM362c_MM317-16-6_Ccna2_sect2_007-MaxIP_crop.nd2	MM362c	sect2	Ccna2	EdU.neg	Ddx4	WT	E16.5
MM317-16-6	60	2.58018	MM362c_MM317-16-6_Ccna2_sect2_007-MaxIP_crop.nd2	MM362c	sect2	Ccna2	EdU.neg	Ddx4	WT	E16.5
MM317-16-6	61	2.50401	MM362c_MM317-16-6_Ccna2_sect2_007-MaxIP_crop.nd2	MM362c	sect2	Ccna2	EdU.neg	Ddx4	WT	E16.5
MM317-16-6	62	2.7076	MM362c_MM317-16-6_Ccna2_sect2_007-MaxIP_crop.nd2	MM362c	sect2	Ccna2	EdU.neg	Ddx4	WT	E16.5
MM317-16-6	63	2.68945	MM362c_MM317-16-6_Ccna2_sect2_007-MaxIP_crop.nd2	MM362c	sect2	Ccna2	EdU.neg	Ddx4	WT	E16.5
MM317-16-6	64	2.61752	MM362c_MM317-16-6_Ccna2_sect2_007-MaxIP_crop.nd2	MM362c	sect2	Ccna2	EdU.neg	Ddx4	WT	E16.5
MM317-16-6	65	2.54809	MM362c_MM317-16-6_Ccna2_sect2_007-MaxIP_crop.nd2	MM362c	sect2	Ccna2	EdU.neg	Ddx4	WT	E16.5
MM317-16-6	66	2.65848	MM362c_MM317-16-6_Ccna2_sect2_007-MaxIP_crop.nd2	MM362c	sect2	Ccna2	EdU.neg	Ddx4	WT	E16.5
MM317-16-6	67	2.68264	MM362c_MM317-16-6_Ccna2_sect2_007-MaxIP_crop.nd2	MM362c	sect2	Ccna2	EdU.neg	Ddx4	WT	E16.5
MM317-16-6	68	2.60938	MM362c_MM317-16-6_Ccna2_sect2_007-MaxIP_crop.nd2	MM362c	sect2	Ccna2	EdU.neg	Ddx4	WT	E16.5
MM317-16-6	69	2.6147	MM362c_MM317-16-6_Ccna2_sect2_007-MaxIP_crop.nd2	MM362c	sect2	Ccna2	EdU.neg	Ddx4	WT	E16.5
MM317-16-6	70	2.61566	MM362c_MM317-16-6_Ccna2_sect2_007-MaxIP_crop.nd2	MM362c	sect2	Ccna2	EdU.neg	Ddx4	WT	E16.5
MM317-16-6	71	2.63325	MM362c_MM317-16-6_Ccna2_sect2_007-MaxIP_crop.nd2	MM362c	sect2	Ccna2	EdU.neg	Ddx4	WT	E16.5
MM317-16-6	72	2.58545	MM362c_MM317-16-6_Ccna2_sect2_007-MaxIP_crop.nd2	MM362c	sect2	Ccna2	EdU.neg	Ddx4	WT	E16.5
MM317-16-6	73	2.68946	MM362c_MM317-16-6_Ccna2_sect2_007-MaxIP_crop.nd2	MM362c	sect2	Ccna2	EdU.neg	Ddx4	WT	E16.5
MM317-16-6	74	2.53346	MM362c_MM317-16-6_Ccna2_sect2_007-MaxIP_crop.nd2	MM362c	sect2	Ccna2	EdU.neg	Ddx4	WT	E16.5
MM317-16-6	75	2.86185	MM362c_MM317-16-6_Ccna2_sect2_007-MaxIP_crop.nd2	MM362c	sect2	Ccna2	EdU.neg	Ddx4	WT	E16.5
MM317-16-6	76	2.67606	MM362c_MM317-16-6_Ccna2_sect2_007-MaxIP_crop.nd2	MM362c	sect2	Ccna2	EdU.neg	Ddx4	WT	E16.5
MM317-16-6	77	2.79887	MM362c_MM317-16-6_Ccna2_sect2_007-MaxIP_crop.nd2	MM362c	sect2	Ccna2	EdU.neg	Ddx4	WT	E16.5
MM317-16-6	78	2.67322	MM362c_MM317-16-6_Ccna2_sect2_007-MaxIP_crop.nd2	MM362c	sect2	Ccna2	EdU.neg	Ddx4	WT	E16.5
MM317-16-6	79	2.5234	MM362c_MM317-16-6_Ccna2_sect2_007-MaxIP_crop.nd2	MM362c	sect2	Ccna2	EdU.neg	Ddx4	WT	E16.5
MM317-16-6	80	2.52394	MM362c_MM317-16-6_Ccna2_sect2_007-MaxIP_crop.nd2	MM362c	sect2	Ccna2	EdU.neg	Ddx4	WT	E16.5
MM317-16-6	81	2.56882	MM362c_MM317-16-6_Ccna2_sect2_007-MaxIP_crop.nd2	MM362c	sect2	Ccna2	EdU.neg	Ddx4	WT	E16.5
MM317-16-6	82	2.65841	MM362c_MM317-16-6_Ccna2_sect2_007-MaxIP_crop.nd2	MM362c	sect2	Ccna2	EdU.neg	Ddx4	WT	E16.5
MM317-16-6	83	2.77085	MM362c_MM317-16-6_Ccna2_sect2_007-MaxIP_crop.nd2	MM362c	sect2	Ccna2	EdU.neg	Ddx4	WT	E16.5
MM317-16-6	84	2.59182	MM362c_MM317-16-6_Ccna2_sect2_007-MaxIP_crop.nd2	MM362c	sect2	Ccna2	EdU.neg	Ddx4	WT	E16.5
MM317-16-6	85	2.55168	MM362c_MM317-16-6_Ccna2_sect2_007-MaxIP_crop.nd2	MM362c	sect2	Ccna2	EdU.neg	Ddx4	WT	E16.5
MM317-16-6	86	2.58028	MM362c_MM317-16-6_Ccna2_sect2_007-MaxIP_crop.nd2	MM362c	sect2	Ccna2	EdU.neg	Ddx4	WT	E16.5
MM317-16-6	87	2.5185	MM362c_MM317-16-6_Ccna2_sect2_007-MaxIP_crop.nd2	MM362c	sect2	Ccna2	EdU.neg	Ddx4	WT	E16.5
MM317-16-6	88	2.60362	MM362c_MM317-16-6_Ccna2_sect2_007-MaxIP_crop.nd2	MM362c	sect2	Ccna2	EdU.neg	Ddx4	WT	E16.5
MM317-16-6	89	2.56734	MM362c_MM317-16-6_Ccna2_sect2_007-MaxIP_crop.nd2	MM362c	sect2	Ccna2	EdU.neg	Ddx4	WT	E16.5
MM317-16-6	90	2.51386	MM362c_MM317-16-6_Ccna2_sect2_007-MaxIP_crop.nd2	MM362c	sect2	Ccna2	EdU.neg	Ddx4	WT	E16.5
MM317-16-6	91	2.5787	MM362c_MM317-16-6_Ccna2_sect2_007-MaxIP_crop.nd2	MM362c	sect2	Ccna2	EdU.neg	Ddx4	WT	E16.5
MM317-16-6	92	2.60436	MM362c_MM317-16-6_Ccna2_sect2_007-MaxIP_crop.nd2	MM362c	sect2	Ccna2	EdU.neg	Ddx4	WT	E16.5
MM317-16-6	93	2.59764	MM362c_MM317-16-6_Ccna2_sect2_007-MaxIP_crop.nd2	MM362c	sect2	Ccna2	EdU.neg	Ddx4	WT	E16.5
MM317-16-6	94	2.69013	MM362c_MM317-16-6_Ccna2_sect2_007-MaxIP_crop.nd2	MM362c	sect2	Ccna2	EdU.neg	Ddx4	WT	E16.5
MM317-16-6	95	2.64455	MM362c_MM317-16-6_Ccna2_sect2_007-MaxIP_crop.nd2	MM362c	sect2	Ccna2	EdU.neg	Ddx4	WT	E16.5
MM317-16-6	96	2.68377	MM362c_MM317-16-6_Ccna2_sect2_007-MaxIP_crop.nd2	MM362c	sect2	Ccna2	EdU.neg	Ddx4	WT	E16.5
MM317-16-6	97	2.55708	MM362c_MM317-16-6_Ccna2_sect2_007-MaxIP_crop.nd2	MM362c	sect2	Ccna2	EdU.neg	Ddx4	WT	E16.5
MM317-16-6	98	2.56365	MM362c_MM317-16-6_Ccna2_sect2_007-MaxIP_crop.nd2	MM362c	sect2	Ccna2	EdU.neg	Ddx4	WT	E16.5
MM317-16-6	99	2.64433	MM362c_MM317-16-6_Ccna2_sect2_007-MaxIP_crop.nd2	MM362c	sect2	Ccna2	EdU.neg	Ddx4	WT	E16.5
MM317-16-6	100	2.52881	MM362c_MM317-16-6_Ccna2_sect2_007-MaxIP_crop.nd2	MM362c	sect2	Ccna2	EdU.neg	Ddx4	WT	E16.5
MM317-16-6	1	2.52219	MM362c_MM317-16-6_Ccna2_sect2_008-MaxIP_crop.nd2	MM362c	sect2	Ccna2	EdU.neg	Ddx4	WT	E16.5
MM317-16-6	2	2.53737	MM362c_MM317-16-6_Ccna2_sect2_008-MaxIP_crop.nd2	MM362c	sect2	Ccna2	EdU.neg	Ddx4	WT	E16.5
MM317-16-6	3	2.59487	MM362c_MM317-16-6_Ccna2_sect2_008-MaxIP_crop.nd2	MM362c	sect2	Ccna2	EdU.neg	Ddx4	WT	E16.5
MM317-16-6	8	2.62413	MM362c_MM317-16-6_Ccna2_sect2_008-MaxIP_crop.nd2	MM362c	sect2	Ccna2	EdU.pos	Ddx4	WT	E16.5
MM317-16-6	9	2.63535	MM362c_MM317-16-6_Ccna2_sect2_008-MaxIP_crop.nd2	MM362c	sect2	Ccna2	EdU.pos	Ddx4	WT	E16.5
MM317-16-6	10	2.61017	MM362c_MM317-16-6_Ccna2_sect2_008-MaxIP_crop.nd2	MM362c	sect2	Ccna2	EdU.pos	Ddx4	WT	E16.5
MM317-16-6	11	2.68318	MM362c_MM317-16-6_Ccna2_sect2_008-MaxIP_crop.nd2	MM362c	sect2	Ccna2	EdU.pos	Ddx4	WT	E16.5
MM317-16-6	12	2.51161	MM362c_MM317-16-6_Ccna2_sect2_008-MaxIP_crop.nd2	MM362c	sect2	Ccna2	EdU.pos	Ddx4	WT	E16.5
MM317-16-6	13	2.5462	MM362c_MM317-16-6_Ccna2_sect2_008-MaxIP_crop.nd2	MM362c	sect2	Ccna2	EdU.pos	Ddx4	WT	E16.5
MM317-16-6	8	2.5187	MM362c_MM317-16-6_Ccna2_sect2_008-MaxIP_crop.nd2	MM362c	sect2	Ccna2	EdU.neg	Ddx4	WT	E16.5
MM317-16-6	9	2.53923	MM362c_MM317-16-6_Ccna2_sect2_008-MaxIP_crop.nd2	MM362c	sect2	Ccna2	EdU.neg	Ddx4	WT	E16.5
MM317-16-6	10	2.53009	MM362c_MM317-16-6_Ccna2_sect2_008-MaxIP_crop.nd2	MM362c	sect2	Ccna2	EdU.neg	Ddx4	WT	E16.5
MM317-16-6	11	2.57128	MM362c_MM317-16-6_Ccna2_sect2_008-MaxIP_crop.nd2	MM362c	sect2	Ccna2	EdU.neg	Ddx4	WT	E16.5
MM317-16-6	53	2.64066	MM362c_MM317-16-6_Ccna2_sect2_008-MaxIP_crop.nd2	MM362c	sect2	Ccna2	EdU.neg	Ddx4	WT	E16.5
MM317-16-6	54	2.65042	MM362c_MM317-16-6_Ccna2_sect2_008-MaxIP_crop.nd2	MM362c	sect2	Ccna2	EdU.neg	Ddx4	WT	E16.5
MM317-16-6	55	2.51626	MM362c_MM317-16-6_Ccna2_sect2_008-MaxIP_crop.nd2	MM362c	sect2	Ccna2	EdU.neg	Ddx4	WT	E16.5
MM317-16-6	42	2.58508	MM362c_MM317-16-6_Ccna2_sect2_008-MaxIP_crop.nd2	MM362c	sect2	Ccna2	EdU.neg	Ddx4	WT	E16.5
MM317-16-6	30	2.55035	MM362c_MM317-16-6_Ccna2_sect2_008-MaxIP_crop.nd2	MM362c	sect2	Ccna2	EdU.neg	Ddx4	WT	E16.5
MM317-16-6	31	2.59082	MM362c_MM317-16-6_Ccna2_sect2_008-MaxIP_crop.nd2	MM362c	sect2	Ccna2	EdU.neg	Ddx4	WT	E16.5
MM317-16-6	32	2.66747	MM362c_MM317-16-6_Ccna2_sect2_008-MaxIP_crop.nd2	MM362c	sect2	Ccna2	EdU.neg	Ddx4	WT	E16.5
MM317-16-6	33	2.6193	MM362c_MM317-16-6_Ccna2_sect2_008-MaxIP_crop.nd2	MM362c	sect2	Ccna2	EdU.neg	Ddx4	WT	E16.5
MM317-16-6	34	2.54126	MM362c_MM317-16-6_Ccna2_sect2_008-MaxIP_crop.nd2	MM362c	sect2	Ccna2	EdU.neg	Ddx4	WT	E16.5
MM317-16-6	35	2.56287	MM362c_MM317-16-6_Ccna2_sect2_008-MaxIP_crop.nd2	MM362c	sect2	Ccna2	EdU.neg	Ddx4	WT	E16.5
MM317-16-6	36	2.57628	MM362c_MM317-16-6_Ccna2_sect2_008-MaxIP_crop.nd2	MM362c	sect2	Ccna2	EdU.neg	Ddx4	WT	E16.5
MM317-16-6	37	2.54255	MM362c_MM317-16-6_Ccna2_sect2_008-MaxIP_crop.nd2	MM362c	sect2	Ccna2	EdU.neg	Ddx4	WT	E16.5
MM317-16-6	38	2.62164	MM362c_MM317-16-6_Ccna2_sect2_008-MaxIP_crop.nd2	MM362c	sect2	Ccna2	EdU.neg	Ddx4	WT	E16.5
MM317-16-6	39	2.74921	MM362c_MM317-16-6_Ccna2_sect2_008-MaxIP_crop.nd2	MM362c	sect2	Ccna2	EdU.neg	Ddx4	WT	E16.5
MM317-16-6	40	2.56665	MM362c_MM317-16-6_Ccna2_sect2_008-MaxIP_crop.nd2	MM362c	sect2	Ccna2	EdU.neg	Ddx4	WT	E16.5
MM317-16-6	41	2.59436	MM362c_MM317-16-6_Ccna2_sect2_008-MaxIP_crop.nd2	MM362c	sect2	Ccna2	EdU.neg	Ddx4	WT	E16.5
MM317-16-6	21	2.64897	MM362c_MM317-16-6_Ccna2_sect3_005_crop-MaxIP.nd2	MM362c	sect3	Ccna2	EdU.neg	Ddx4	WT	E16.5
MM317-16-6	43	2.5983	MM362c_MM317-16-6_Ccna2_sect2_008-MaxIP_crop.nd2	MM362c	sect2	Ccna2	EdU.neg	Ddx4	WT	E16.5
MM317-16-6	44	2.75332	MM362c_MM317-16-6_Ccna2_sect2_008-MaxIP_crop.nd2	MM362c	sect2	Ccna2	EdU.neg	Ddx4	WT	E16.5
MM317-16-6	45	2.6366	MM362c_MM317-16-6_Ccna2_sect2_008-MaxIP_crop.nd2	MM362c	sect2	Ccna2	EdU.neg	Ddx4	WT	E16.5
MM317-16-6	46	2.58488	MM362c_MM317-16-6_Ccna2_sect2_008-MaxIP_crop.nd2	MM362c	sect2	Ccna2	EdU.neg	Ddx4	WT	E16.5
MM317-16-6	47	2.64807	MM362c_MM317-16-6_Ccna2_sect2_008-MaxIP_crop.nd2	MM362c	sect2	Ccna2	EdU.neg	Ddx4	WT	E16.5
MM317-16-6	48	2.79447	MM362c_MM317-16-6_Ccna2_sect2_008-MaxIP_crop.nd2	MM362c	sect2	Ccna2	EdU.neg	Ddx4	WT	E16.5
MM317-16-6	49	2.58645	MM362c_MM317-16-6_Ccna2_sect2_008-MaxIP_crop.nd2	MM362c	sect2	Ccna2	EdU.neg	Ddx4	WT	E16.5
MM317-16-6	50	2.63989	MM362c_MM317-16-6_Ccna2_sect2_008-MaxIP_crop.nd2	MM362c	sect2	Ccna2	EdU.neg	Ddx4	WT	E16.5
MM317-16-6	51	2.55482	MM362c_MM317-16-6_Ccna2_sect2_008-MaxIP_crop.nd2	MM362c	sect2	Ccna2	EdU.neg	Ddx4	WT	E16.5
MM317-16-6	52	2.63974	MM362c_MM317-16-6_Ccna2_sect2_008-MaxIP_crop.nd2	MM362c	sect2	Ccna2	EdU.neg	Ddx4	WT	E16.5
MM317-16-6	23	2.61817	MM362c_MM317-16-6_Ccna2_sect3_005_crop-MaxIP.nd2	MM362c	sect3	Ccna2	EdU.neg	Ddx4	WT	E16.5
MM317-16-6	24	2.54819	MM362c_MM317-16-6_Ccna2_sect3_005_crop-MaxIP.nd2	MM362c	sect3	Ccna2	EdU.neg	Ddx4	WT	E16.5
MM317-16-6	25	2.56948	MM362c_MM317-16-6_Ccna2_sect3_005_crop-MaxIP.nd2	MM362c	sect3	Ccna2	EdU.neg	Ddx4	WT	E16.5
MM317-16-6	22	2.65927	MM362c_MM317-16-6_Ccna2_sect3_005_crop-MaxIP.nd2	MM362c	sect3	Ccna2	EdU.neg	Ddx4	WT	E16.5
MM317-16-6	27	2.56754	MM362c_MM317-16-6_Ccna2_sect3_005_crop-MaxIP.nd2	MM362c	sect3	Ccna2	EdU.neg	Ddx4	WT	E16.5
MM317-16-6	28	2.62278	MM362c_MM317-16-6_Ccna2_sect3_005_crop-MaxIP.nd2	MM362c	sect3	Ccna2	EdU.neg	Ddx4	WT	E16.5
MM317-16-6	29	2.71474	MM362c_MM317-16-6_Ccna2_sect3_005_crop-MaxIP.nd2	MM362c	sect3	Ccna2	EdU.neg	Ddx4	WT	E16.5
MM317-16-6	26	2.52762	MM362c_MM317-16-6_Ccna2_sect3_005_crop-MaxIP.nd2	MM362c	sect3	Ccna2	EdU.neg	Ddx4	WT	E16.5
MM317-16-6	4	2.54165	MM362c_MM317-16-6_Ccna2_sect2_008-MaxIP_crop.nd2	MM362c	sect2	Ccna2	EdU.neg	Ddx4	WT	E16.5
MM317-16-6	5	2.60541	MM362c_MM317-16-6_Ccna2_sect2_008-MaxIP_crop.nd2	MM362c	sect2	Ccna2	EdU.neg	Ddx4	WT	E16.5
MM317-16-6	7	2.61144	MM362c_MM317-16-6_Ccna2_sect2_008-MaxIP_crop.nd2	MM362c	sect2	Ccna2	EdU.neg	Ddx4	WT	E16.5
MM317-16-6	6	2.59043	MM362c_MM317-16-6_Ccna2_sect2_008-MaxIP_crop.nd2	MM362c	sect2	Ccna2	EdU.neg	Ddx4	WT	E16.5
MM317-19-1	18	2.66393	MM362b_MM317-19-1_Ccna2_sect1_027-MaxIP_crop.nd2	MM362b	sect1	Ccna2	EdU.neg	Ddx4	Stra8KO	E16.5
MM317-19-1	19	2.90272	MM362b_MM317-19-1_Ccna2_sect1_027-MaxIP_crop.nd2	MM362b	sect1	Ccna2	EdU.neg	Ddx4	Stra8KO	E16.5
MM317-19-1	30	2.56769	MM362b_MM317-19-1_Ccna2_sect1_027-MaxIP_crop.nd2	MM362b	sect1	Ccna2	EdU.neg	Ddx4	Stra8KO	E16.5
MM317-19-1	31	2.51828	MM362b_MM317-19-1_Ccna2_sect1_027-MaxIP_crop.nd2	MM362b	sect1	Ccna2	EdU.neg	Ddx4	Stra8KO	E16.5
MM317-19-1	2	2.87089	MM362b_MM317-19-1_Ccna2_sect1_027-MaxIP_crop.nd2	MM362b	sect1	Ccna2	EdU.pos	Ddx4	Stra8KO	E16.5
MM317-19-1	21	2.52134	MM362b_MM317-19-1_Ccna2_sect1_027-MaxIP_crop.nd2	MM362b	sect1	Ccna2	EdU.neg	Ddx4	Stra8KO	E16.5
MM317-19-1	3	2.80594	MM362b_MM317-19-1_Ccna2_sect1_027-MaxIP_crop.nd2	MM362b	sect1	Ccna2	EdU.neg	Ddx4	Stra8KO	E16.5
MM317-19-1	32	2.58766	MM362b_MM317-19-1_Ccna2_sect1_027-MaxIP_crop.nd2	MM362b	sect1	Ccna2	EdU.neg	Ddx4	Stra8KO	E16.5
MM317-19-1	20	2.74338	MM362b_MM317-19-1_Ccna2_sect1_027-MaxIP_crop.nd2	MM362b	sect1	Ccna2	EdU.neg	Ddx4	Stra8KO	E16.5
MM317-19-1	33	2.55671	MM362b_MM317-19-1_Ccna2_sect1_027-MaxIP_crop.nd2	MM362b	sect1	Ccna2	EdU.neg	Ddx4	Stra8KO	E16.5
MM317-19-1	34	2.75897	MM362b_MM317-19-1_Ccna2_sect1_027-MaxIP_crop.nd2	MM362b	sect1	Ccna2	EdU.neg	Ddx4	Stra8KO	E16.5
MM317-19-1	4	2.71455	MM362b_MM317-19-1_Ccna2_sect1_027-MaxIP_crop.nd2	MM362b	sect1	Ccna2	EdU.neg	Ddx4	Stra8KO	E16.5
MM317-19-1	5	2.67464	MM362b_MM317-19-1_Ccna2_sect1_027-MaxIP_crop.nd2	MM362b	sect1	Ccna2	EdU.neg	Ddx4	Stra8KO	E16.5
MM317-19-1	28	2.61596	MM362b_MM317-19-1_Ccna2_sect1_027-MaxIP_crop.nd2	MM362b	sect1	Ccna2	EdU.neg	Ddx4	Stra8KO	E16.5
MM317-19-1	29	2.7988	MM362b_MM317-19-1_Ccna2_sect1_027-MaxIP_crop.nd2	MM362b	sect1	Ccna2	EdU.neg	Ddx4	Stra8KO	E16.5
MM317-19-1	1	2.85941	MM362b_MM317-19-1_Ccna2_sect1_027-MaxIP_crop.nd2	MM362b	sect1	Ccna2	EdU.pos	Ddx4	Stra8KO	E16.5
MM317-19-1	17	3.01066	MM362b_MM317-19-1_Ccna2_sect1_027-MaxIP_crop.nd2	MM362b	sect1	Ccna2	EdU.neg	Ddx4	Stra8KO	E16.5
MM317-19-1	23	2.81312	MM362b_MM317-19-1_Ccna2_sect1_027-MaxIP_crop.nd2	MM362b	sect1	Ccna2	EdU.neg	Ddx4	Stra8KO	E16.5
MM317-19-1	24	2.5422	MM362b_MM317-19-1_Ccna2_sect1_027-MaxIP_crop.nd2	MM362b	sect1	Ccna2	EdU.neg	Ddx4	Stra8KO	E16.5
MM317-19-1	6	2.77094	MM362b_MM317-19-1_Ccna2_sect1_027-MaxIP_crop.nd2	MM362b	sect1	Ccna2	EdU.neg	Ddx4	Stra8KO	E16.5
MM317-19-1	22	2.52756	MM362b_MM317-19-1_Ccna2_sect1_027-MaxIP_crop.nd2	MM362b	sect1	Ccna2	EdU.neg	Ddx4	Stra8KO	E16.5
MM317-19-1	27	2.83941	MM362b_MM317-19-1_Ccna2_sect1_027-MaxIP_crop.nd2	MM362b	sect1	Ccna2	EdU.neg	Ddx4	Stra8KO	E16.5
MM317-19-1	1	2.8181	MM362b_MM317-19-1_Ccna2_sect1_027-MaxIP_crop.nd2	MM362b	sect1	Ccna2	EdU.neg	Ddx4	Stra8KO	E16.5
MM317-19-1	25	2.89636	MM362b_MM317-19-1_Ccna2_sect1_027-MaxIP_crop.nd2	MM362b	sect1	Ccna2	EdU.neg	Ddx4	Stra8KO	E16.5
MM317-19-1	26	2.89127	MM362b_MM317-19-1_Ccna2_sect1_027-MaxIP_crop.nd2	MM362b	sect1	Ccna2	EdU.neg	Ddx4	Stra8KO	E16.5
MM317-19-1	16	2.57562	MM362b_MM317-19-1_Ccna2_sect1_027-MaxIP_crop.nd2	MM362b	sect1	Ccna2	EdU.neg	Ddx4	Stra8KO	E16.5
MM317-19-1	35	2.85446	MM362b_MM317-19-1_Ccna2_sect1_027-MaxIP_crop.nd2	MM362b	sect1	Ccna2	EdU.neg	Ddx4	Stra8KO	E16.5
MM317-19-1	2	2.75692	MM362b_MM317-19-1_Ccna2_sect1_027-MaxIP_crop.nd2	MM362b	sect1	Ccna2	EdU.neg	Ddx4	Stra8KO	E16.5
MM317-19-1	15	2.57624	MM362b_MM317-19-1_Ccna2_sect1_027-MaxIP_crop.nd2	MM362b	sect1	Ccna2	EdU.neg	Ddx4	Stra8KO	E16.5
MM317-19-1	10	2.53419	MM362b_MM317-19-1_Ccna2_sect1_027-MaxIP_crop.nd2	MM362b	sect1	Ccna2	EdU.neg	Ddx4	Stra8KO	E16.5
MM317-19-1	11	2.97616	MM362b_MM317-19-1_Ccna2_sect1_027-MaxIP_crop.nd2	MM362b	sect1	Ccna2	EdU.neg	Ddx4	Stra8KO	E16.5
MM317-19-1	8	2.62689	MM362b_MM317-19-1_Ccna2_sect1_027-MaxIP_crop.nd2	MM362b	sect1	Ccna2	EdU.neg	Ddx4	Stra8KO	E16.5
MM317-19-1	9	2.74659	MM362b_MM317-19-1_Ccna2_sect1_027-MaxIP_crop.nd2	MM362b	sect1	Ccna2	EdU.neg	Ddx4	Stra8KO	E16.5
MM317-19-1	14	2.57734	MM362b_MM317-19-1_Ccna2_sect1_027-MaxIP_crop.nd2	MM362b	sect1	Ccna2	EdU.neg	Ddx4	Stra8KO	E16.5
MM317-19-1	12	2.47748	MM362b_MM317-19-1_Ccna2_sect1_027-MaxIP_crop.nd2	MM362b	sect1	Ccna2	EdU.neg	Ddx4	Stra8KO	E16.5
MM317-19-1	13	2.76309	MM362b_MM317-19-1_Ccna2_sect1_027-MaxIP_crop.nd2	MM362b	sect1	Ccna2	EdU.neg	Ddx4	Stra8KO	E16.5
MM317-19-1	7	2.80075	MM362b_MM317-19-1_Ccna2_sect1_027-MaxIP_crop.nd2	MM362b	sect1	Ccna2	EdU.neg	Ddx4	Stra8KO	E16.5
MM317-19-2	2	2.92925	MM362b_MM317-19-2_Ccna2_sect2_030-MaxIP_crop.nd2	MM362b	sect2	Ccna2	EdU.pos	Ddx4	MeiocKO	E16.5
MM317-19-2	1	2.82616	MM362b_MM317-19-2_Ccna2_sect2_030-MaxIP_crop.nd2	MM362b	sect2	Ccna2	EdU.pos	Ddx4	MeiocKO	E16.5
MM317-19-2	37	2.73243	MM362b_MM317-19-2_Ccna2_sect2_030-MaxIP_crop.nd2	MM362b	sect2	Ccna2	EdU.neg	Ddx4	MeiocKO	E16.5
MM317-19-2	3	2.8497	MM362b_MM317-19-2_Ccna2_sect2_030-MaxIP_crop.nd2	MM362b	sect2	Ccna2	EdU.pos	Ddx4	MeiocKO	E16.5
MM317-19-2	4	2.64752	MM362b_MM317-19-2_Ccna2_sect2_030-MaxIP_crop.nd2	MM362b	sect2	Ccna2	EdU.pos	Ddx4	MeiocKO	E16.5
MM317-19-2	36	2.53712	MM362b_MM317-19-2_Ccna2_sect2_030-MaxIP_crop.nd2	MM362b	sect2	Ccna2	EdU.neg	Ddx4	MeiocKO	E16.5
MM317-19-2	38	2.94918	MM362b_MM317-19-2_Ccna2_sect2_030-MaxIP_crop.nd2	MM362b	sect2	Ccna2	EdU.neg	Ddx4	MeiocKO	E16.5
MM317-19-2	10	2.68223	MM362b_MM317-19-2_Ccna2_sect2_030-MaxIP_crop.nd2	MM362b	sect2	Ccna2	EdU.neg	Ddx4	MeiocKO	E16.5
MM317-19-2	39	2.80304	MM362b_MM317-19-2_Ccna2_sect2_030-MaxIP_crop.nd2	MM362b	sect2	Ccna2	EdU.neg	Ddx4	MeiocKO	E16.5
MM317-19-2	40	2.56055	MM362b_MM317-19-2_Ccna2_sect2_030-MaxIP_crop.nd2	MM362b	sect2	Ccna2	EdU.neg	Ddx4	MeiocKO	E16.5
MM317-19-2	9	2.70927	MM362b_MM317-19-2_Ccna2_sect2_030-MaxIP_crop.nd2	MM362b	sect2	Ccna2	EdU.neg	Ddx4	MeiocKO	E16.5
MM317-19-2	6	2.61963	MM362b_MM317-19-2_Ccna2_sect2_030-MaxIP_crop.nd2	MM362b	sect2	Ccna2	EdU.pos	Ddx4	MeiocKO	E16.5
MM317-19-2	7	2.75984	MM362b_MM317-19-2_Ccna2_sect2_030-MaxIP_crop.nd2	MM362b	sect2	Ccna2	EdU.pos	Ddx4	MeiocKO	E16.5
MM317-19-2	8	2.61578	MM362b_MM317-19-2_Ccna2_sect2_030-MaxIP_crop.nd2	MM362b	sect2	Ccna2	EdU.pos	Ddx4	MeiocKO	E16.5
MM317-19-2	9	2.81469	MM362b_MM317-19-2_Ccna2_sect2_030-MaxIP_crop.nd2	MM362b	sect2	Ccna2	EdU.pos	Ddx4	MeiocKO	E16.5
MM317-19-2	10	2.85157	MM362b_MM317-19-2_Ccna2_sect2_030-MaxIP_crop.nd2	MM362b	sect2	Ccna2	EdU.pos	Ddx4	MeiocKO	E16.5
MM317-19-2	34	2.7503	MM362b_MM317-19-2_Ccna2_sect2_030-MaxIP_crop.nd2	MM362b	sect2	Ccna2	EdU.neg	Ddx4	MeiocKO	E16.5
MM317-19-2	35	2.75838	MM362b_MM317-19-2_Ccna2_sect2_030-MaxIP_crop.nd2	MM362b	sect2	Ccna2	EdU.neg	Ddx4	MeiocKO	E16.5
MM317-19-2	8	2.69159	MM362b_MM317-19-2_Ccna2_sect2_030-MaxIP_crop.nd2	MM362b	sect2	Ccna2	EdU.neg	Ddx4	MeiocKO	E16.5
MM317-19-2	22	2.63748	MM362b_MM317-19-2_Ccna2_sect2_030-MaxIP_crop.nd2	MM362b	sect2	Ccna2	EdU.neg	Ddx4	MeiocKO	E16.5
MM317-19-2	23	2.55051	MM362b_MM317-19-2_Ccna2_sect2_030-MaxIP_crop.nd2	MM362b	sect2	Ccna2	EdU.neg	Ddx4	MeiocKO	E16.5
MM317-19-2	24	2.56589	MM362b_MM317-19-2_Ccna2_sect2_030-MaxIP_crop.nd2	MM362b	sect2	Ccna2	EdU.neg	Ddx4	MeiocKO	E16.5
MM317-19-2	25	3.18672	MM362b_MM317-19-2_Ccna2_sect2_030-MaxIP_crop.nd2	MM362b	sect2	Ccna2	EdU.neg	Ddx4	MeiocKO	E16.5
MM317-19-2	5	2.73592	MM362b_MM317-19-2_Ccna2_sect2_030-MaxIP_crop.nd2	MM362b	sect2	Ccna2	EdU.pos	Ddx4	MeiocKO	E16.5
MM317-19-2	42	2.83064	MM362b_MM317-19-2_Ccna2_sect2_030-MaxIP_crop.nd2	MM362b	sect2	Ccna2	EdU.neg	Ddx4	MeiocKO	E16.5
MM317-19-2	43	2.58275	MM362b_MM317-19-2_Ccna2_sect2_030-MaxIP_crop.nd2	MM362b	sect2	Ccna2	EdU.neg	Ddx4	MeiocKO	E16.5
MM317-19-2	3	2.74176	MM362b_MM317-19-2_Ccna2_sect2_030-MaxIP_crop.nd2	MM362b	sect2	Ccna2	EdU.neg	Ddx4	MeiocKO	E16.5
MM317-19-2	4	2.78331	MM362b_MM317-19-2_Ccna2_sect2_030-MaxIP_crop.nd2	MM362b	sect2	Ccna2	EdU.neg	Ddx4	MeiocKO	E16.5
MM317-19-2	5	2.74643	MM362b_MM317-19-2_Ccna2_sect2_030-MaxIP_crop.nd2	MM362b	sect2	Ccna2	EdU.neg	Ddx4	MeiocKO	E16.5
MM317-19-2	6	2.87908	MM362b_MM317-19-2_Ccna2_sect2_030-MaxIP_crop.nd2	MM362b	sect2	Ccna2	EdU.neg	Ddx4	MeiocKO	E16.5
MM317-19-2	7	2.70756	MM362b_MM317-19-2_Ccna2_sect2_030-MaxIP_crop.nd2	MM362b	sect2	Ccna2	EdU.neg	Ddx4	MeiocKO	E16.5
MM317-19-2	20	2.76389	MM362b_MM317-19-2_Ccna2_sect2_030-MaxIP_crop.nd2	MM362b	sect2	Ccna2	EdU.neg	Ddx4	MeiocKO	E16.5
MM317-19-2	21	2.71387	MM362b_MM317-19-2_Ccna2_sect2_030-MaxIP_crop.nd2	MM362b	sect2	Ccna2	EdU.neg	Ddx4	MeiocKO	E16.5
MM317-19-2	27	2.83808	MM362b_MM317-19-2_Ccna2_sect2_030-MaxIP_crop.nd2	MM362b	sect2	Ccna2	EdU.neg	Ddx4	MeiocKO	E16.5
MM317-19-2	28	2.6782	MM362b_MM317-19-2_Ccna2_sect2_030-MaxIP_crop.nd2	MM362b	sect2	Ccna2	EdU.neg	Ddx4	MeiocKO	E16.5
MM317-19-2	29	2.59435	MM362b_MM317-19-2_Ccna2_sect2_030-MaxIP_crop.nd2	MM362b	sect2	Ccna2	EdU.neg	Ddx4	MeiocKO	E16.5
MM317-19-2	26	2.65754	MM362b_MM317-19-2_Ccna2_sect2_030-MaxIP_crop.nd2	MM362b	sect2	Ccna2	EdU.neg	Ddx4	MeiocKO	E16.5
MM317-19-2	31	2.64526	MM362b_MM317-19-2_Ccna2_sect2_030-MaxIP_crop.nd2	MM362b	sect2	Ccna2	EdU.neg	Ddx4	MeiocKO	E16.5
MM317-19-2	32	2.72132	MM362b_MM317-19-2_Ccna2_sect2_030-MaxIP_crop.nd2	MM362b	sect2	Ccna2	EdU.neg	Ddx4	MeiocKO	E16.5
MM317-19-2	33	2.77299	MM362b_MM317-19-2_Ccna2_sect2_030-MaxIP_crop.nd2	MM362b	sect2	Ccna2	EdU.neg	Ddx4	MeiocKO	E16.5
MM317-19-2	30	2.75028	MM362b_MM317-19-2_Ccna2_sect2_030-MaxIP_crop.nd2	MM362b	sect2	Ccna2	EdU.neg	Ddx4	MeiocKO	E16.5
MM317-19-2	19	2.78224	MM362b_MM317-19-2_Ccna2_sect2_030-MaxIP_crop.nd2	MM362b	sect2	Ccna2	EdU.neg	Ddx4	MeiocKO	E16.5
MM317-19-2	41	2.5969	MM362b_MM317-19-2_Ccna2_sect2_030-MaxIP_crop.nd2	MM362b	sect2	Ccna2	EdU.neg	Ddx4	MeiocKO	E16.5
MM317-19-2	1	2.47768	MM362b_MM317-19-2_Ccna2_sect2_030-MaxIP_crop.nd2	MM362b	sect2	Ccna2	EdU.neg	Ddx4	MeiocKO	E16.5
MM317-19-2	18	2.93319	MM362b_MM317-19-2_Ccna2_sect2_030-MaxIP_crop.nd2	MM362b	sect2	Ccna2	EdU.neg	Ddx4	MeiocKO	E16.5
MM317-19-2	14	2.74599	MM362b_MM317-19-2_Ccna2_sect2_030-MaxIP_crop.nd2	MM362b	sect2	Ccna2	EdU.neg	Ddx4	MeiocKO	E16.5
MM317-19-2	15	2.61433	MM362b_MM317-19-2_Ccna2_sect2_030-MaxIP_crop.nd2	MM362b	sect2	Ccna2	EdU.neg	Ddx4	MeiocKO	E16.5
MM317-19-2	16	2.69525	MM362b_MM317-19-2_Ccna2_sect2_030-MaxIP_crop.nd2	MM362b	sect2	Ccna2	EdU.neg	Ddx4	MeiocKO	E16.5
MM317-19-2	2	2.74215	MM362b_MM317-19-2_Ccna2_sect2_030-MaxIP_crop.nd2	MM362b	sect2	Ccna2	EdU.neg	Ddx4	MeiocKO	E16.5
MM317-19-2	13	2.99522	MM362b_MM317-19-2_Ccna2_sect2_030-MaxIP_crop.nd2	MM362b	sect2	Ccna2	EdU.neg	Ddx4	MeiocKO	E16.5
MM317-19-2	11	2.51994	MM362b_MM317-19-2_Ccna2_sect2_030-MaxIP_crop.nd2	MM362b	sect2	Ccna2	EdU.neg	Ddx4	MeiocKO	E16.5
MM317-19-2	17	2.62029	MM362b_MM317-19-2_Ccna2_sect2_030-MaxIP_crop.nd2	MM362b	sect2	Ccna2	EdU.neg	Ddx4	MeiocKO	E16.5
MM317-19-2	12	2.65034	MM362b_MM317-19-2_Ccna2_sect2_030-MaxIP_crop.nd2	MM362b	sect2	Ccna2	EdU.neg	Ddx4	MeiocKO	E16.5
MM317-19-4	33	2.76451	MM362b_MM317-19-4_Ccna2_sect2_037-MaxIP_crop.nd2	MM362b	sect2	Ccna2	EdU.neg	Ddx4	WT	E16.5
MM317-19-4	32	2.54941	MM362b_MM317-19-4_Ccna2_sect2_037-MaxIP_crop.nd2	MM362b	sect2	Ccna2	EdU.neg	Ddx4	WT	E16.5
MM317-19-4	5	2.54439	MM362b_MM317-19-4_Ccna2_sect2_037-MaxIP_crop.nd2	MM362b	sect2	Ccna2	EdU.neg	Ddx4	WT	E16.5
MM317-19-4	34	2.69275	MM362b_MM317-19-4_Ccna2_sect2_037-MaxIP_crop.nd2	MM362b	sect2	Ccna2	EdU.neg	Ddx4	WT	E16.5
MM317-19-4	35	2.6677	MM362b_MM317-19-4_Ccna2_sect2_037-MaxIP_crop.nd2	MM362b	sect2	Ccna2	EdU.neg	Ddx4	WT	E16.5
MM317-19-4	31	2.602	MM362b_MM317-19-4_Ccna2_sect2_037-MaxIP_crop.nd2	MM362b	sect2	Ccna2	EdU.neg	Ddx4	WT	E16.5
MM317-19-4	6	2.54784	MM362b_MM317-19-4_Ccna2_sect2_037-MaxIP_crop.nd2	MM362b	sect2	Ccna2	EdU.neg	Ddx4	WT	E16.5
MM317-19-4	7	2.58852	MM362b_MM317-19-4_Ccna2_sect2_037-MaxIP_crop.nd2	MM362b	sect2	Ccna2	EdU.neg	Ddx4	WT	E16.5
MM317-19-4	30	2.6918	MM362b_MM317-19-4_Ccna2_sect2_037-MaxIP_crop.nd2	MM362b	sect2	Ccna2	EdU.neg	Ddx4	WT	E16.5
MM317-19-4	21	2.52697	MM362b_MM317-19-4_Ccna2_sect2_037-MaxIP_crop.nd2	MM362b	sect2	Ccna2	EdU.neg	Ddx4	WT	E16.5
MM317-19-4	18	2.50931	MM362b_MM317-19-4_Ccna2_sect2_037-MaxIP_crop.nd2	MM362b	sect2	Ccna2	EdU.neg	Ddx4	WT	E16.5
MM317-19-4	19	2.67761	MM362b_MM317-19-4_Ccna2_sect2_037-MaxIP_crop.nd2	MM362b	sect2	Ccna2	EdU.neg	Ddx4	WT	E16.5
MM317-19-4	20	2.51319	MM362b_MM317-19-4_Ccna2_sect2_037-MaxIP_crop.nd2	MM362b	sect2	Ccna2	EdU.neg	Ddx4	WT	E16.5
MM317-19-4	276	2.6258	MM362b_MM317-19-4_Ccna2_sect2_036-MaxIP_crop.nd2	MM362b	sect2	Ccna2	EdU.neg	Ddx4	WT	E16.5
MM317-19-4	277	2.53412	MM362b_MM317-19-4_Ccna2_sect2_036-MaxIP_crop.nd2	MM362b	sect2	Ccna2	EdU.neg	Ddx4	WT	E16.5
MM317-19-4	1	2.54809	MM362b_MM317-19-4_Ccna2_sect2_037-MaxIP_crop.nd2	MM362b	sect2	Ccna2	EdU.neg	Ddx4	WT	E16.5
MM317-19-4	2	2.54472	MM362b_MM317-19-4_Ccna2_sect2_037-MaxIP_crop.nd2	MM362b	sect2	Ccna2	EdU.neg	Ddx4	WT	E16.5
MM317-19-4	3	2.54899	MM362b_MM317-19-4_Ccna2_sect2_037-MaxIP_crop.nd2	MM362b	sect2	Ccna2	EdU.neg	Ddx4	WT	E16.5
MM317-19-4	4	2.52972	MM362b_MM317-19-4_Ccna2_sect2_037-MaxIP_crop.nd2	MM362b	sect2	Ccna2	EdU.neg	Ddx4	WT	E16.5
MM317-19-4	267	2.59646	MM362b_MM317-19-4_Ccna2_sect2_036-MaxIP_crop.nd2	MM362b	sect2	Ccna2	EdU.neg	Ddx4	WT	E16.5
MM317-19-4	268	2.71084	MM362b_MM317-19-4_Ccna2_sect2_036-MaxIP_crop.nd2	MM362b	sect2	Ccna2	EdU.neg	Ddx4	WT	E16.5
MM317-19-4	269	2.62499	MM362b_MM317-19-4_Ccna2_sect2_036-MaxIP_crop.nd2	MM362b	sect2	Ccna2	EdU.neg	Ddx4	WT	E16.5
MM317-19-4	270	2.60904	MM362b_MM317-19-4_Ccna2_sect2_036-MaxIP_crop.nd2	MM362b	sect2	Ccna2	EdU.neg	Ddx4	WT	E16.5
MM317-19-4	22	2.56489	MM362b_MM317-19-4_Ccna2_sect2_037-MaxIP_crop.nd2	MM362b	sect2	Ccna2	EdU.neg	Ddx4	WT	E16.5
MM317-19-4	23	2.57933	MM362b_MM317-19-4_Ccna2_sect2_037-MaxIP_crop.nd2	MM362b	sect2	Ccna2	EdU.neg	Ddx4	WT	E16.5
MM317-19-4	24	2.46603	MM362b_MM317-19-4_Ccna2_sect2_037-MaxIP_crop.nd2	MM362b	sect2	Ccna2	EdU.neg	Ddx4	WT	E16.5
MM317-19-4	25	2.70993	MM362b_MM317-19-4_Ccna2_sect2_037-MaxIP_crop.nd2	MM362b	sect2	Ccna2	EdU.neg	Ddx4	WT	E16.5
MM317-19-4	26	2.61469	MM362b_MM317-19-4_Ccna2_sect2_037-MaxIP_crop.nd2	MM362b	sect2	Ccna2	EdU.neg	Ddx4	WT	E16.5
MM317-19-4	27	2.76161	MM362b_MM317-19-4_Ccna2_sect2_037-MaxIP_crop.nd2	MM362b	sect2	Ccna2	EdU.neg	Ddx4	WT	E16.5
MM317-19-4	28	2.57463	MM362b_MM317-19-4_Ccna2_sect2_037-MaxIP_crop.nd2	MM362b	sect2	Ccna2	EdU.neg	Ddx4	WT	E16.5
MM317-19-4	29	2.54694	MM362b_MM317-19-4_Ccna2_sect2_037-MaxIP_crop.nd2	MM362b	sect2	Ccna2	EdU.neg	Ddx4	WT	E16.5
MM317-19-4	266	2.54294	MM362b_MM317-19-4_Ccna2_sect2_036-MaxIP_crop.nd2	MM362b	sect2	Ccna2	EdU.neg	Ddx4	WT	E16.5
MM317-19-4	5	2.54702	MM362b_MM317-19-4_Ccna2_sect1_038-MaxIP_crop.nd2	MM362b	sect1	Ccna2	EdU.neg	Ddx4	WT	E16.5
MM317-19-4	6	2.52598	MM362b_MM317-19-4_Ccna2_sect1_038-MaxIP_crop.nd2	MM362b	sect1	Ccna2	EdU.neg	Ddx4	WT	E16.5
MM317-19-4	7	2.5093	MM362b_MM317-19-4_Ccna2_sect1_038-MaxIP_crop.nd2	MM362b	sect1	Ccna2	EdU.neg	Ddx4	WT	E16.5
MM317-19-4	8	2.45969	MM362b_MM317-19-4_Ccna2_sect1_038-MaxIP_crop.nd2	MM362b	sect1	Ccna2	EdU.neg	Ddx4	WT	E16.5
MM317-19-4	271	2.56842	MM362b_MM317-19-4_Ccna2_sect2_036-MaxIP_crop.nd2	MM362b	sect2	Ccna2	EdU.neg	Ddx4	WT	E16.5
MM317-19-4	272	2.66191	MM362b_MM317-19-4_Ccna2_sect2_036-MaxIP_crop.nd2	MM362b	sect2	Ccna2	EdU.neg	Ddx4	WT	E16.5
MM317-19-4	273	2.64355	MM362b_MM317-19-4_Ccna2_sect2_036-MaxIP_crop.nd2	MM362b	sect2	Ccna2	EdU.neg	Ddx4	WT	E16.5
MM317-19-4	274	2.56312	MM362b_MM317-19-4_Ccna2_sect2_036-MaxIP_crop.nd2	MM362b	sect2	Ccna2	EdU.neg	Ddx4	WT	E16.5
MM317-19-4	275	2.57839	MM362b_MM317-19-4_Ccna2_sect2_036-MaxIP_crop.nd2	MM362b	sect2	Ccna2	EdU.neg	Ddx4	WT	E16.5
MM317-19-4	1	2.54357	MM362b_MM317-19-4_Ccna2_sect1_038-MaxIP_crop.nd2	MM362b	sect1	Ccna2	EdU.neg	Ddx4	WT	E16.5
MM317-19-4	2	2.55131	MM362b_MM317-19-4_Ccna2_sect1_038-MaxIP_crop.nd2	MM362b	sect1	Ccna2	EdU.neg	Ddx4	WT	E16.5
MM317-19-4	3	2.51955	MM362b_MM317-19-4_Ccna2_sect1_038-MaxIP_crop.nd2	MM362b	sect1	Ccna2	EdU.neg	Ddx4	WT	E16.5
MM317-19-4	4	2.56732	MM362b_MM317-19-4_Ccna2_sect1_038-MaxIP_crop.nd2	MM362b	sect1	Ccna2	EdU.neg	Ddx4	WT	E16.5
MM317-19-4	16	2.58504	MM362b_MM317-19-4_Ccna2_sect2_037-MaxIP_crop.nd2	MM362b	sect2	Ccna2	EdU.neg	Ddx4	WT	E16.5
MM317-19-4	17	2.6262	MM362b_MM317-19-4_Ccna2_sect2_037-MaxIP_crop.nd2	MM362b	sect2	Ccna2	EdU.neg	Ddx4	WT	E16.5
MM317-19-4	52	2.57204	MM362b_MM317-19-4_Ccna2_sect2_036-MaxIP_crop.nd2	MM362b	sect2	Ccna2	EdU.neg	Ddx4	WT	E16.5
MM317-19-4	53	2.58798	MM362b_MM317-19-4_Ccna2_sect2_036-MaxIP_crop.nd2	MM362b	sect2	Ccna2	EdU.neg	Ddx4	WT	E16.5
MM317-19-4	54	2.53527	MM362b_MM317-19-4_Ccna2_sect2_036-MaxIP_crop.nd2	MM362b	sect2	Ccna2	EdU.neg	Ddx4	WT	E16.5
MM317-19-4	55	2.56663	MM362b_MM317-19-4_Ccna2_sect2_036-MaxIP_crop.nd2	MM362b	sect2	Ccna2	EdU.neg	Ddx4	WT	E16.5
MM317-19-4	56	2.49422	MM362b_MM317-19-4_Ccna2_sect2_036-MaxIP_crop.nd2	MM362b	sect2	Ccna2	EdU.neg	Ddx4	WT	E16.5
MM317-19-4	57	2.61277	MM362b_MM317-19-4_Ccna2_sect2_036-MaxIP_crop.nd2	MM362b	sect2	Ccna2	EdU.neg	Ddx4	WT	E16.5
MM317-19-4	58	2.57273	MM362b_MM317-19-4_Ccna2_sect2_036-MaxIP_crop.nd2	MM362b	sect2	Ccna2	EdU.neg	Ddx4	WT	E16.5
MM317-19-4	59	2.58085	MM362b_MM317-19-4_Ccna2_sect2_036-MaxIP_crop.nd2	MM362b	sect2	Ccna2	EdU.neg	Ddx4	WT	E16.5
MM317-19-4	60	2.6868	MM362b_MM317-19-4_Ccna2_sect2_036-MaxIP_crop.nd2	MM362b	sect2	Ccna2	EdU.neg	Ddx4	WT	E16.5
MM317-19-4	61	2.55085	MM362b_MM317-19-4_Ccna2_sect2_036-MaxIP_crop.nd2	MM362b	sect2	Ccna2	EdU.neg	Ddx4	WT	E16.5
MM317-19-4	62	2.51961	MM362b_MM317-19-4_Ccna2_sect2_036-MaxIP_crop.nd2	MM362b	sect2	Ccna2	EdU.neg	Ddx4	WT	E16.5
MM317-19-4	63	2.66392	MM362b_MM317-19-4_Ccna2_sect2_036-MaxIP_crop.nd2	MM362b	sect2	Ccna2	EdU.neg	Ddx4	WT	E16.5
MM317-19-4	64	2.57916	MM362b_MM317-19-4_Ccna2_sect2_036-MaxIP_crop.nd2	MM362b	sect2	Ccna2	EdU.neg	Ddx4	WT	E16.5
MM317-19-4	65	2.52472	MM362b_MM317-19-4_Ccna2_sect2_036-MaxIP_crop.nd2	MM362b	sect2	Ccna2	EdU.neg	Ddx4	WT	E16.5
MM317-19-4	66	2.5085	MM362b_MM317-19-4_Ccna2_sect2_036-MaxIP_crop.nd2	MM362b	sect2	Ccna2	EdU.neg	Ddx4	WT	E16.5
MM317-19-4	67	2.57153	MM362b_MM317-19-4_Ccna2_sect2_036-MaxIP_crop.nd2	MM362b	sect2	Ccna2	EdU.neg	Ddx4	WT	E16.5
MM317-19-4	68	2.5625	MM362b_MM317-19-4_Ccna2_sect2_036-MaxIP_crop.nd2	MM362b	sect2	Ccna2	EdU.neg	Ddx4	WT	E16.5
MM317-19-4	69	2.60378	MM362b_MM317-19-4_Ccna2_sect2_036-MaxIP_crop.nd2	MM362b	sect2	Ccna2	EdU.neg	Ddx4	WT	E16.5
MM317-19-4	70	2.57838	MM362b_MM317-19-4_Ccna2_sect2_036-MaxIP_crop.nd2	MM362b	sect2	Ccna2	EdU.neg	Ddx4	WT	E16.5
MM317-19-4	71	2.54698	MM362b_MM317-19-4_Ccna2_sect2_036-MaxIP_crop.nd2	MM362b	sect2	Ccna2	EdU.neg	Ddx4	WT	E16.5
MM317-19-4	72	2.64436	MM362b_MM317-19-4_Ccna2_sect2_036-MaxIP_crop.nd2	MM362b	sect2	Ccna2	EdU.neg	Ddx4	WT	E16.5
MM317-19-4	73	2.58191	MM362b_MM317-19-4_Ccna2_sect2_036-MaxIP_crop.nd2	MM362b	sect2	Ccna2	EdU.neg	Ddx4	WT	E16.5
MM317-19-4	74	2.57777	MM362b_MM317-19-4_Ccna2_sect2_036-MaxIP_crop.nd2	MM362b	sect2	Ccna2	EdU.neg	Ddx4	WT	E16.5
MM317-19-4	75	2.56811	MM362b_MM317-19-4_Ccna2_sect2_036-MaxIP_crop.nd2	MM362b	sect2	Ccna2	EdU.neg	Ddx4	WT	E16.5
MM317-19-4	76	2.61755	MM362b_MM317-19-4_Ccna2_sect2_036-MaxIP_crop.nd2	MM362b	sect2	Ccna2	EdU.neg	Ddx4	WT	E16.5
MM317-19-4	77	2.55434	MM362b_MM317-19-4_Ccna2_sect2_036-MaxIP_crop.nd2	MM362b	sect2	Ccna2	EdU.neg	Ddx4	WT	E16.5
MM317-19-4	78	2.53279	MM362b_MM317-19-4_Ccna2_sect2_036-MaxIP_crop.nd2	MM362b	sect2	Ccna2	EdU.neg	Ddx4	WT	E16.5
MM317-19-4	79	2.57844	MM362b_MM317-19-4_Ccna2_sect2_036-MaxIP_crop.nd2	MM362b	sect2	Ccna2	EdU.neg	Ddx4	WT	E16.5
MM317-19-4	80	2.44699	MM362b_MM317-19-4_Ccna2_sect2_036-MaxIP_crop.nd2	MM362b	sect2	Ccna2	EdU.neg	Ddx4	WT	E16.5
MM317-19-4	9	2.62132	MM362b_MM317-19-4_Ccna2_sect1_038-MaxIP_crop.nd2	MM362b	sect1	Ccna2	EdU.neg	Ddx4	WT	E16.5
MM317-19-4	8	2.53348	MM362b_MM317-19-4_Ccna2_sect2_037-MaxIP_crop.nd2	MM362b	sect2	Ccna2	EdU.neg	Ddx4	WT	E16.5
MM317-19-4	9	2.53418	MM362b_MM317-19-4_Ccna2_sect2_037-MaxIP_crop.nd2	MM362b	sect2	Ccna2	EdU.neg	Ddx4	WT	E16.5
MM317-19-4	10	2.51836	MM362b_MM317-19-4_Ccna2_sect2_037-MaxIP_crop.nd2	MM362b	sect2	Ccna2	EdU.neg	Ddx4	WT	E16.5
MM317-19-4	11	2.67283	MM362b_MM317-19-4_Ccna2_sect2_037-MaxIP_crop.nd2	MM362b	sect2	Ccna2	EdU.neg	Ddx4	WT	E16.5
MM317-19-4	12	2.74267	MM362b_MM317-19-4_Ccna2_sect2_037-MaxIP_crop.nd2	MM362b	sect2	Ccna2	EdU.neg	Ddx4	WT	E16.5
MM317-19-4	13	2.74042	MM362b_MM317-19-4_Ccna2_sect2_037-MaxIP_crop.nd2	MM362b	sect2	Ccna2	EdU.neg	Ddx4	WT	E16.5
MM317-19-4	14	2.54924	MM362b_MM317-19-4_Ccna2_sect2_037-MaxIP_crop.nd2	MM362b	sect2	Ccna2	EdU.neg	Ddx4	WT	E16.5
MM317-19-4	15	2.51929	MM362b_MM317-19-4_Ccna2_sect2_037-MaxIP_crop.nd2	MM362b	sect2	Ccna2	EdU.neg	Ddx4	WT	E16.5
MM317-19-4	90	2.57407	MM362b_MM317-19-4_Ccna2_sect2_036-MaxIP_crop.nd2	MM362b	sect2	Ccna2	EdU.neg	Ddx4	WT	E16.5
MM317-19-4	91	2.6221	MM362b_MM317-19-4_Ccna2_sect2_036-MaxIP_crop.nd2	MM362b	sect2	Ccna2	EdU.neg	Ddx4	WT	E16.5
MM317-19-4	92	2.5721	MM362b_MM317-19-4_Ccna2_sect2_036-MaxIP_crop.nd2	MM362b	sect2	Ccna2	EdU.neg	Ddx4	WT	E16.5
MM317-19-4	93	2.52235	MM362b_MM317-19-4_Ccna2_sect2_036-MaxIP_crop.nd2	MM362b	sect2	Ccna2	EdU.neg	Ddx4	WT	E16.5
MM317-19-4	94	2.53661	MM362b_MM317-19-4_Ccna2_sect2_036-MaxIP_crop.nd2	MM362b	sect2	Ccna2	EdU.neg	Ddx4	WT	E16.5
MM317-19-4	95	2.61595	MM362b_MM317-19-4_Ccna2_sect2_036-MaxIP_crop.nd2	MM362b	sect2	Ccna2	EdU.neg	Ddx4	WT	E16.5
MM317-19-4	96	2.59067	MM362b_MM317-19-4_Ccna2_sect2_036-MaxIP_crop.nd2	MM362b	sect2	Ccna2	EdU.neg	Ddx4	WT	E16.5
MM317-19-4	97	2.60655	MM362b_MM317-19-4_Ccna2_sect2_036-MaxIP_crop.nd2	MM362b	sect2	Ccna2	EdU.neg	Ddx4	WT	E16.5
MM317-19-4	98	2.64579	MM362b_MM317-19-4_Ccna2_sect2_036-MaxIP_crop.nd2	MM362b	sect2	Ccna2	EdU.neg	Ddx4	WT	E16.5
MM317-19-4	99	2.48476	MM362b_MM317-19-4_Ccna2_sect2_036-MaxIP_crop.nd2	MM362b	sect2	Ccna2	EdU.neg	Ddx4	WT	E16.5
MM317-19-4	100	2.59147	MM362b_MM317-19-4_Ccna2_sect2_036-MaxIP_crop.nd2	MM362b	sect2	Ccna2	EdU.neg	Ddx4	WT	E16.5
MM317-19-4	101	2.58338	MM362b_MM317-19-4_Ccna2_sect2_036-MaxIP_crop.nd2	MM362b	sect2	Ccna2	EdU.neg	Ddx4	WT	E16.5
MM317-19-4	102	2.63118	MM362b_MM317-19-4_Ccna2_sect2_036-MaxIP_crop.nd2	MM362b	sect2	Ccna2	EdU.neg	Ddx4	WT	E16.5
MM317-19-4	103	2.5911	MM362b_MM317-19-4_Ccna2_sect2_036-MaxIP_crop.nd2	MM362b	sect2	Ccna2	EdU.neg	Ddx4	WT	E16.5
MM317-19-4	104	2.53383	MM362b_MM317-19-4_Ccna2_sect2_036-MaxIP_crop.nd2	MM362b	sect2	Ccna2	EdU.neg	Ddx4	WT	E16.5
MM317-19-4	105	2.57868	MM362b_MM317-19-4_Ccna2_sect2_036-MaxIP_crop.nd2	MM362b	sect2	Ccna2	EdU.neg	Ddx4	WT	E16.5
MM317-19-4	106	2.55943	MM362b_MM317-19-4_Ccna2_sect2_036-MaxIP_crop.nd2	MM362b	sect2	Ccna2	EdU.neg	Ddx4	WT	E16.5
MM317-19-4	107	2.5957	MM362b_MM317-19-4_Ccna2_sect2_036-MaxIP_crop.nd2	MM362b	sect2	Ccna2	EdU.neg	Ddx4	WT	E16.5
MM317-19-4	108	2.51591	MM362b_MM317-19-4_Ccna2_sect2_036-MaxIP_crop.nd2	MM362b	sect2	Ccna2	EdU.neg	Ddx4	WT	E16.5
MM317-19-4	109	2.57908	MM362b_MM317-19-4_Ccna2_sect2_036-MaxIP_crop.nd2	MM362b	sect2	Ccna2	EdU.neg	Ddx4	WT	E16.5
MM317-19-4	110	2.53352	MM362b_MM317-19-4_Ccna2_sect2_036-MaxIP_crop.nd2	MM362b	sect2	Ccna2	EdU.neg	Ddx4	WT	E16.5
MM317-19-4	111	2.59246	MM362b_MM317-19-4_Ccna2_sect2_036-MaxIP_crop.nd2	MM362b	sect2	Ccna2	EdU.neg	Ddx4	WT	E16.5
MM317-19-4	112	2.56998	MM362b_MM317-19-4_Ccna2_sect2_036-MaxIP_crop.nd2	MM362b	sect2	Ccna2	EdU.neg	Ddx4	WT	E16.5
MM317-19-4	113	2.527	MM362b_MM317-19-4_Ccna2_sect2_036-MaxIP_crop.nd2	MM362b	sect2	Ccna2	EdU.neg	Ddx4	WT	E16.5
MM317-19-4	114	2.5407	MM362b_MM317-19-4_Ccna2_sect2_036-MaxIP_crop.nd2	MM362b	sect2	Ccna2	EdU.neg	Ddx4	WT	E16.5
MM317-19-4	115	2.579	MM362b_MM317-19-4_Ccna2_sect2_036-MaxIP_crop.nd2	MM362b	sect2	Ccna2	EdU.neg	Ddx4	WT	E16.5
MM317-19-4	116	2.55217	MM362b_MM317-19-4_Ccna2_sect2_036-MaxIP_crop.nd2	MM362b	sect2	Ccna2	EdU.neg	Ddx4	WT	E16.5
MM317-19-4	117	2.52639	MM362b_MM317-19-4_Ccna2_sect2_036-MaxIP_crop.nd2	MM362b	sect2	Ccna2	EdU.neg	Ddx4	WT	E16.5
MM317-19-4	118	2.52522	MM362b_MM317-19-4_Ccna2_sect2_036-MaxIP_crop.nd2	MM362b	sect2	Ccna2	EdU.neg	Ddx4	WT	E16.5
MM317-19-4	119	2.53981	MM362b_MM317-19-4_Ccna2_sect2_036-MaxIP_crop.nd2	MM362b	sect2	Ccna2	EdU.neg	Ddx4	WT	E16.5
MM317-19-4	120	2.52491	MM362b_MM317-19-4_Ccna2_sect2_036-MaxIP_crop.nd2	MM362b	sect2	Ccna2	EdU.neg	Ddx4	WT	E16.5
MM317-19-4	81	2.60752	MM362b_MM317-19-4_Ccna2_sect2_036-MaxIP_crop.nd2	MM362b	sect2	Ccna2	EdU.neg	Ddx4	WT	E16.5
MM317-19-4	82	2.57694	MM362b_MM317-19-4_Ccna2_sect2_036-MaxIP_crop.nd2	MM362b	sect2	Ccna2	EdU.neg	Ddx4	WT	E16.5
MM317-19-4	83	2.53065	MM362b_MM317-19-4_Ccna2_sect2_036-MaxIP_crop.nd2	MM362b	sect2	Ccna2	EdU.neg	Ddx4	WT	E16.5
MM317-19-4	84	2.54212	MM362b_MM317-19-4_Ccna2_sect2_036-MaxIP_crop.nd2	MM362b	sect2	Ccna2	EdU.neg	Ddx4	WT	E16.5
MM317-19-4	85	2.56026	MM362b_MM317-19-4_Ccna2_sect2_036-MaxIP_crop.nd2	MM362b	sect2	Ccna2	EdU.neg	Ddx4	WT	E16.5
MM317-19-4	86	2.54062	MM362b_MM317-19-4_Ccna2_sect2_036-MaxIP_crop.nd2	MM362b	sect2	Ccna2	EdU.neg	Ddx4	WT	E16.5
MM317-19-4	87	2.5784	MM362b_MM317-19-4_Ccna2_sect2_036-MaxIP_crop.nd2	MM362b	sect2	Ccna2	EdU.neg	Ddx4	WT	E16.5
MM317-19-4	88	3.23276	MM362b_MM317-19-4_Ccna2_sect2_036-MaxIP_crop.nd2	MM362b	sect2	Ccna2	EdU.neg	Ddx4	WT	E16.5
MM317-19-4	89	2.54234	MM362b_MM317-19-4_Ccna2_sect2_036-MaxIP_crop.nd2	MM362b	sect2	Ccna2	EdU.neg	Ddx4	WT	E16.5
MM317-19-4	130	2.522	MM362b_MM317-19-4_Ccna2_sect2_036-MaxIP_crop.nd2	MM362b	sect2	Ccna2	EdU.neg	Ddx4	WT	E16.5
MM317-19-4	131	2.63646	MM362b_MM317-19-4_Ccna2_sect2_036-MaxIP_crop.nd2	MM362b	sect2	Ccna2	EdU.neg	Ddx4	WT	E16.5
MM317-19-4	132	2.52159	MM362b_MM317-19-4_Ccna2_sect2_036-MaxIP_crop.nd2	MM362b	sect2	Ccna2	EdU.neg	Ddx4	WT	E16.5
MM317-19-4	133	2.596	MM362b_MM317-19-4_Ccna2_sect2_036-MaxIP_crop.nd2	MM362b	sect2	Ccna2	EdU.neg	Ddx4	WT	E16.5
MM317-19-4	134	2.56303	MM362b_MM317-19-4_Ccna2_sect2_036-MaxIP_crop.nd2	MM362b	sect2	Ccna2	EdU.neg	Ddx4	WT	E16.5
MM317-19-4	135	2.66423	MM362b_MM317-19-4_Ccna2_sect2_036-MaxIP_crop.nd2	MM362b	sect2	Ccna2	EdU.neg	Ddx4	WT	E16.5
MM317-19-4	136	2.53892	MM362b_MM317-19-4_Ccna2_sect2_036-MaxIP_crop.nd2	MM362b	sect2	Ccna2	EdU.neg	Ddx4	WT	E16.5
MM317-19-4	137	2.54571	MM362b_MM317-19-4_Ccna2_sect2_036-MaxIP_crop.nd2	MM362b	sect2	Ccna2	EdU.neg	Ddx4	WT	E16.5
MM317-19-4	138	2.59038	MM362b_MM317-19-4_Ccna2_sect2_036-MaxIP_crop.nd2	MM362b	sect2	Ccna2	EdU.neg	Ddx4	WT	E16.5
MM317-19-4	139	2.60412	MM362b_MM317-19-4_Ccna2_sect2_036-MaxIP_crop.nd2	MM362b	sect2	Ccna2	EdU.neg	Ddx4	WT	E16.5
MM317-19-4	140	2.57795	MM362b_MM317-19-4_Ccna2_sect2_036-MaxIP_crop.nd2	MM362b	sect2	Ccna2	EdU.neg	Ddx4	WT	E16.5
MM317-19-4	141	2.57071	MM362b_MM317-19-4_Ccna2_sect2_036-MaxIP_crop.nd2	MM362b	sect2	Ccna2	EdU.neg	Ddx4	WT	E16.5
MM317-19-4	142	2.50035	MM362b_MM317-19-4_Ccna2_sect2_036-MaxIP_crop.nd2	MM362b	sect2	Ccna2	EdU.neg	Ddx4	WT	E16.5
MM317-19-4	143	2.58348	MM362b_MM317-19-4_Ccna2_sect2_036-MaxIP_crop.nd2	MM362b	sect2	Ccna2	EdU.neg	Ddx4	WT	E16.5
MM317-19-4	144	2.61907	MM362b_MM317-19-4_Ccna2_sect2_036-MaxIP_crop.nd2	MM362b	sect2	Ccna2	EdU.neg	Ddx4	WT	E16.5
MM317-19-4	145	2.5599	MM362b_MM317-19-4_Ccna2_sect2_036-MaxIP_crop.nd2	MM362b	sect2	Ccna2	EdU.neg	Ddx4	WT	E16.5
MM317-19-4	146	2.53736	MM362b_MM317-19-4_Ccna2_sect2_036-MaxIP_crop.nd2	MM362b	sect2	Ccna2	EdU.neg	Ddx4	WT	E16.5
MM317-19-4	147	2.52	MM362b_MM317-19-4_Ccna2_sect2_036-MaxIP_crop.nd2	MM362b	sect2	Ccna2	EdU.neg	Ddx4	WT	E16.5
MM317-19-4	148	2.62462	MM362b_MM317-19-4_Ccna2_sect2_036-MaxIP_crop.nd2	MM362b	sect2	Ccna2	EdU.neg	Ddx4	WT	E16.5
MM317-19-4	149	2.59069	MM362b_MM317-19-4_Ccna2_sect2_036-MaxIP_crop.nd2	MM362b	sect2	Ccna2	EdU.neg	Ddx4	WT	E16.5
MM317-19-4	150	2.51465	MM362b_MM317-19-4_Ccna2_sect2_036-MaxIP_crop.nd2	MM362b	sect2	Ccna2	EdU.neg	Ddx4	WT	E16.5
MM317-19-4	151	2.51772	MM362b_MM317-19-4_Ccna2_sect2_036-MaxIP_crop.nd2	MM362b	sect2	Ccna2	EdU.neg	Ddx4	WT	E16.5
MM317-19-4	152	2.56616	MM362b_MM317-19-4_Ccna2_sect2_036-MaxIP_crop.nd2	MM362b	sect2	Ccna2	EdU.neg	Ddx4	WT	E16.5
MM317-19-4	153	2.59571	MM362b_MM317-19-4_Ccna2_sect2_036-MaxIP_crop.nd2	MM362b	sect2	Ccna2	EdU.neg	Ddx4	WT	E16.5
MM317-19-4	154	2.60735	MM362b_MM317-19-4_Ccna2_sect2_036-MaxIP_crop.nd2	MM362b	sect2	Ccna2	EdU.neg	Ddx4	WT	E16.5
MM317-19-4	155	2.56151	MM362b_MM317-19-4_Ccna2_sect2_036-MaxIP_crop.nd2	MM362b	sect2	Ccna2	EdU.neg	Ddx4	WT	E16.5
MM317-19-4	156	2.63686	MM362b_MM317-19-4_Ccna2_sect2_036-MaxIP_crop.nd2	MM362b	sect2	Ccna2	EdU.neg	Ddx4	WT	E16.5
MM317-19-4	157	2.56197	MM362b_MM317-19-4_Ccna2_sect2_036-MaxIP_crop.nd2	MM362b	sect2	Ccna2	EdU.neg	Ddx4	WT	E16.5
MM317-19-4	158	2.54116	MM362b_MM317-19-4_Ccna2_sect2_036-MaxIP_crop.nd2	MM362b	sect2	Ccna2	EdU.neg	Ddx4	WT	E16.5
MM317-19-4	159	2.55944	MM362b_MM317-19-4_Ccna2_sect2_036-MaxIP_crop.nd2	MM362b	sect2	Ccna2	EdU.neg	Ddx4	WT	E16.5
MM317-19-4	160	2.57299	MM362b_MM317-19-4_Ccna2_sect2_036-MaxIP_crop.nd2	MM362b	sect2	Ccna2	EdU.neg	Ddx4	WT	E16.5
MM317-19-4	161	2.54546	MM362b_MM317-19-4_Ccna2_sect2_036-MaxIP_crop.nd2	MM362b	sect2	Ccna2	EdU.neg	Ddx4	WT	E16.5
MM317-19-4	162	2.5515	MM362b_MM317-19-4_Ccna2_sect2_036-MaxIP_crop.nd2	MM362b	sect2	Ccna2	EdU.neg	Ddx4	WT	E16.5
MM317-19-4	163	2.64818	MM362b_MM317-19-4_Ccna2_sect2_036-MaxIP_crop.nd2	MM362b	sect2	Ccna2	EdU.neg	Ddx4	WT	E16.5
MM317-19-4	164	2.59237	MM362b_MM317-19-4_Ccna2_sect2_036-MaxIP_crop.nd2	MM362b	sect2	Ccna2	EdU.neg	Ddx4	WT	E16.5
MM317-19-4	165	2.51936	MM362b_MM317-19-4_Ccna2_sect2_036-MaxIP_crop.nd2	MM362b	sect2	Ccna2	EdU.neg	Ddx4	WT	E16.5
MM317-19-4	166	2.69031	MM362b_MM317-19-4_Ccna2_sect2_036-MaxIP_crop.nd2	MM362b	sect2	Ccna2	EdU.neg	Ddx4	WT	E16.5
MM317-19-4	167	2.61557	MM362b_MM317-19-4_Ccna2_sect2_036-MaxIP_crop.nd2	MM362b	sect2	Ccna2	EdU.neg	Ddx4	WT	E16.5
MM317-19-4	168	2.64033	MM362b_MM317-19-4_Ccna2_sect2_036-MaxIP_crop.nd2	MM362b	sect2	Ccna2	EdU.neg	Ddx4	WT	E16.5
MM317-19-4	169	2.70749	MM362b_MM317-19-4_Ccna2_sect2_036-MaxIP_crop.nd2	MM362b	sect2	Ccna2	EdU.neg	Ddx4	WT	E16.5
MM317-19-4	170	2.57856	MM362b_MM317-19-4_Ccna2_sect2_036-MaxIP_crop.nd2	MM362b	sect2	Ccna2	EdU.neg	Ddx4	WT	E16.5
MM317-19-4	171	2.62044	MM362b_MM317-19-4_Ccna2_sect2_036-MaxIP_crop.nd2	MM362b	sect2	Ccna2	EdU.neg	Ddx4	WT	E16.5
MM317-19-4	172	2.54958	MM362b_MM317-19-4_Ccna2_sect2_036-MaxIP_crop.nd2	MM362b	sect2	Ccna2	EdU.neg	Ddx4	WT	E16.5
MM317-19-4	173	2.54068	MM362b_MM317-19-4_Ccna2_sect2_036-MaxIP_crop.nd2	MM362b	sect2	Ccna2	EdU.neg	Ddx4	WT	E16.5
MM317-19-4	174	2.55148	MM362b_MM317-19-4_Ccna2_sect2_036-MaxIP_crop.nd2	MM362b	sect2	Ccna2	EdU.neg	Ddx4	WT	E16.5
MM317-19-4	175	2.61987	MM362b_MM317-19-4_Ccna2_sect2_036-MaxIP_crop.nd2	MM362b	sect2	Ccna2	EdU.neg	Ddx4	WT	E16.5
MM317-19-4	176	2.56638	MM362b_MM317-19-4_Ccna2_sect2_036-MaxIP_crop.nd2	MM362b	sect2	Ccna2	EdU.neg	Ddx4	WT	E16.5
MM317-19-4	177	2.66581	MM362b_MM317-19-4_Ccna2_sect2_036-MaxIP_crop.nd2	MM362b	sect2	Ccna2	EdU.neg	Ddx4	WT	E16.5
MM317-19-4	178	2.60471	MM362b_MM317-19-4_Ccna2_sect2_036-MaxIP_crop.nd2	MM362b	sect2	Ccna2	EdU.neg	Ddx4	WT	E16.5
MM317-19-4	179	2.54782	MM362b_MM317-19-4_Ccna2_sect2_036-MaxIP_crop.nd2	MM362b	sect2	Ccna2	EdU.neg	Ddx4	WT	E16.5
MM317-19-4	180	2.5308	MM362b_MM317-19-4_Ccna2_sect2_036-MaxIP_crop.nd2	MM362b	sect2	Ccna2	EdU.neg	Ddx4	WT	E16.5
MM317-19-4	181	2.59586	MM362b_MM317-19-4_Ccna2_sect2_036-MaxIP_crop.nd2	MM362b	sect2	Ccna2	EdU.neg	Ddx4	WT	E16.5
MM317-19-4	182	2.58565	MM362b_MM317-19-4_Ccna2_sect2_036-MaxIP_crop.nd2	MM362b	sect2	Ccna2	EdU.neg	Ddx4	WT	E16.5
MM317-19-4	183	2.57109	MM362b_MM317-19-4_Ccna2_sect2_036-MaxIP_crop.nd2	MM362b	sect2	Ccna2	EdU.neg	Ddx4	WT	E16.5
MM317-19-4	184	2.56453	MM362b_MM317-19-4_Ccna2_sect2_036-MaxIP_crop.nd2	MM362b	sect2	Ccna2	EdU.neg	Ddx4	WT	E16.5
MM317-19-4	185	2.64623	MM362b_MM317-19-4_Ccna2_sect2_036-MaxIP_crop.nd2	MM362b	sect2	Ccna2	EdU.neg	Ddx4	WT	E16.5
MM317-19-4	186	2.65564	MM362b_MM317-19-4_Ccna2_sect2_036-MaxIP_crop.nd2	MM362b	sect2	Ccna2	EdU.neg	Ddx4	WT	E16.5
MM317-19-4	187	2.5332	MM362b_MM317-19-4_Ccna2_sect2_036-MaxIP_crop.nd2	MM362b	sect2	Ccna2	EdU.neg	Ddx4	WT	E16.5
MM317-19-4	188	2.51853	MM362b_MM317-19-4_Ccna2_sect2_036-MaxIP_crop.nd2	MM362b	sect2	Ccna2	EdU.neg	Ddx4	WT	E16.5
MM317-19-4	189	2.63018	MM362b_MM317-19-4_Ccna2_sect2_036-MaxIP_crop.nd2	MM362b	sect2	Ccna2	EdU.neg	Ddx4	WT	E16.5
MM317-19-4	190	2.54205	MM362b_MM317-19-4_Ccna2_sect2_036-MaxIP_crop.nd2	MM362b	sect2	Ccna2	EdU.neg	Ddx4	WT	E16.5
MM317-19-4	191	2.63849	MM362b_MM317-19-4_Ccna2_sect2_036-MaxIP_crop.nd2	MM362b	sect2	Ccna2	EdU.neg	Ddx4	WT	E16.5
MM317-19-4	192	2.63301	MM362b_MM317-19-4_Ccna2_sect2_036-MaxIP_crop.nd2	MM362b	sect2	Ccna2	EdU.neg	Ddx4	WT	E16.5
MM317-19-4	193	2.55943	MM362b_MM317-19-4_Ccna2_sect2_036-MaxIP_crop.nd2	MM362b	sect2	Ccna2	EdU.neg	Ddx4	WT	E16.5
MM317-19-4	194	2.56297	MM362b_MM317-19-4_Ccna2_sect2_036-MaxIP_crop.nd2	MM362b	sect2	Ccna2	EdU.neg	Ddx4	WT	E16.5
MM317-19-4	195	2.577	MM362b_MM317-19-4_Ccna2_sect2_036-MaxIP_crop.nd2	MM362b	sect2	Ccna2	EdU.neg	Ddx4	WT	E16.5
MM317-19-4	196	2.582	MM362b_MM317-19-4_Ccna2_sect2_036-MaxIP_crop.nd2	MM362b	sect2	Ccna2	EdU.neg	Ddx4	WT	E16.5
MM317-19-4	197	2.72519	MM362b_MM317-19-4_Ccna2_sect2_036-MaxIP_crop.nd2	MM362b	sect2	Ccna2	EdU.neg	Ddx4	WT	E16.5
MM317-19-4	198	2.58147	MM362b_MM317-19-4_Ccna2_sect2_036-MaxIP_crop.nd2	MM362b	sect2	Ccna2	EdU.neg	Ddx4	WT	E16.5
MM317-19-4	199	2.5268	MM362b_MM317-19-4_Ccna2_sect2_036-MaxIP_crop.nd2	MM362b	sect2	Ccna2	EdU.neg	Ddx4	WT	E16.5
MM317-19-4	200	2.50115	MM362b_MM317-19-4_Ccna2_sect2_036-MaxIP_crop.nd2	MM362b	sect2	Ccna2	EdU.neg	Ddx4	WT	E16.5
MM317-19-4	201	2.58551	MM362b_MM317-19-4_Ccna2_sect2_036-MaxIP_crop.nd2	MM362b	sect2	Ccna2	EdU.neg	Ddx4	WT	E16.5
MM317-19-4	202	2.58115	MM362b_MM317-19-4_Ccna2_sect2_036-MaxIP_crop.nd2	MM362b	sect2	Ccna2	EdU.neg	Ddx4	WT	E16.5
MM317-19-4	203	2.57156	MM362b_MM317-19-4_Ccna2_sect2_036-MaxIP_crop.nd2	MM362b	sect2	Ccna2	EdU.neg	Ddx4	WT	E16.5
MM317-19-4	204	2.52056	MM362b_MM317-19-4_Ccna2_sect2_036-MaxIP_crop.nd2	MM362b	sect2	Ccna2	EdU.neg	Ddx4	WT	E16.5
MM317-19-4	205	2.55465	MM362b_MM317-19-4_Ccna2_sect2_036-MaxIP_crop.nd2	MM362b	sect2	Ccna2	EdU.neg	Ddx4	WT	E16.5
MM317-19-4	206	2.59946	MM362b_MM317-19-4_Ccna2_sect2_036-MaxIP_crop.nd2	MM362b	sect2	Ccna2	EdU.neg	Ddx4	WT	E16.5
MM317-19-4	207	2.57687	MM362b_MM317-19-4_Ccna2_sect2_036-MaxIP_crop.nd2	MM362b	sect2	Ccna2	EdU.neg	Ddx4	WT	E16.5
MM317-19-4	208	2.66856	MM362b_MM317-19-4_Ccna2_sect2_036-MaxIP_crop.nd2	MM362b	sect2	Ccna2	EdU.neg	Ddx4	WT	E16.5
MM317-19-4	209	2.54105	MM362b_MM317-19-4_Ccna2_sect2_036-MaxIP_crop.nd2	MM362b	sect2	Ccna2	EdU.neg	Ddx4	WT	E16.5
MM317-19-4	210	2.5938	MM362b_MM317-19-4_Ccna2_sect2_036-MaxIP_crop.nd2	MM362b	sect2	Ccna2	EdU.neg	Ddx4	WT	E16.5
MM317-19-4	211	2.50692	MM362b_MM317-19-4_Ccna2_sect2_036-MaxIP_crop.nd2	MM362b	sect2	Ccna2	EdU.neg	Ddx4	WT	E16.5
MM317-19-4	212	2.58469	MM362b_MM317-19-4_Ccna2_sect2_036-MaxIP_crop.nd2	MM362b	sect2	Ccna2	EdU.neg	Ddx4	WT	E16.5
MM317-19-4	213	2.59107	MM362b_MM317-19-4_Ccna2_sect2_036-MaxIP_crop.nd2	MM362b	sect2	Ccna2	EdU.neg	Ddx4	WT	E16.5
MM317-19-4	214	2.58264	MM362b_MM317-19-4_Ccna2_sect2_036-MaxIP_crop.nd2	MM362b	sect2	Ccna2	EdU.neg	Ddx4	WT	E16.5
MM317-19-4	215	2.68722	MM362b_MM317-19-4_Ccna2_sect2_036-MaxIP_crop.nd2	MM362b	sect2	Ccna2	EdU.neg	Ddx4	WT	E16.5
MM317-19-4	216	2.59778	MM362b_MM317-19-4_Ccna2_sect2_036-MaxIP_crop.nd2	MM362b	sect2	Ccna2	EdU.neg	Ddx4	WT	E16.5
MM317-19-4	217	2.65772	MM362b_MM317-19-4_Ccna2_sect2_036-MaxIP_crop.nd2	MM362b	sect2	Ccna2	EdU.neg	Ddx4	WT	E16.5
MM317-19-4	218	2.54674	MM362b_MM317-19-4_Ccna2_sect2_036-MaxIP_crop.nd2	MM362b	sect2	Ccna2	EdU.neg	Ddx4	WT	E16.5
MM317-19-4	219	2.54044	MM362b_MM317-19-4_Ccna2_sect2_036-MaxIP_crop.nd2	MM362b	sect2	Ccna2	EdU.neg	Ddx4	WT	E16.5
MM317-19-4	220	2.56368	MM362b_MM317-19-4_Ccna2_sect2_036-MaxIP_crop.nd2	MM362b	sect2	Ccna2	EdU.neg	Ddx4	WT	E16.5
MM317-19-4	221	2.60803	MM362b_MM317-19-4_Ccna2_sect2_036-MaxIP_crop.nd2	MM362b	sect2	Ccna2	EdU.neg	Ddx4	WT	E16.5
MM317-19-4	222	2.5104	MM362b_MM317-19-4_Ccna2_sect2_036-MaxIP_crop.nd2	MM362b	sect2	Ccna2	EdU.neg	Ddx4	WT	E16.5
MM317-19-4	223	2.5978	MM362b_MM317-19-4_Ccna2_sect2_036-MaxIP_crop.nd2	MM362b	sect2	Ccna2	EdU.neg	Ddx4	WT	E16.5
MM317-19-4	224	2.60361	MM362b_MM317-19-4_Ccna2_sect2_036-MaxIP_crop.nd2	MM362b	sect2	Ccna2	EdU.neg	Ddx4	WT	E16.5
MM317-19-4	225	2.7139	MM362b_MM317-19-4_Ccna2_sect2_036-MaxIP_crop.nd2	MM362b	sect2	Ccna2	EdU.neg	Ddx4	WT	E16.5
MM317-19-4	226	2.57201	MM362b_MM317-19-4_Ccna2_sect2_036-MaxIP_crop.nd2	MM362b	sect2	Ccna2	EdU.neg	Ddx4	WT	E16.5
MM317-19-4	227	2.61371	MM362b_MM317-19-4_Ccna2_sect2_036-MaxIP_crop.nd2	MM362b	sect2	Ccna2	EdU.neg	Ddx4	WT	E16.5
MM317-19-4	228	2.5874	MM362b_MM317-19-4_Ccna2_sect2_036-MaxIP_crop.nd2	MM362b	sect2	Ccna2	EdU.neg	Ddx4	WT	E16.5
MM317-19-4	229	2.49792	MM362b_MM317-19-4_Ccna2_sect2_036-MaxIP_crop.nd2	MM362b	sect2	Ccna2	EdU.neg	Ddx4	WT	E16.5
MM317-19-4	230	2.61678	MM362b_MM317-19-4_Ccna2_sect2_036-MaxIP_crop.nd2	MM362b	sect2	Ccna2	EdU.neg	Ddx4	WT	E16.5
MM317-19-4	231	2.65478	MM362b_MM317-19-4_Ccna2_sect2_036-MaxIP_crop.nd2	MM362b	sect2	Ccna2	EdU.neg	Ddx4	WT	E16.5
MM317-19-4	232	2.55535	MM362b_MM317-19-4_Ccna2_sect2_036-MaxIP_crop.nd2	MM362b	sect2	Ccna2	EdU.neg	Ddx4	WT	E16.5
MM317-19-4	233	2.6043	MM362b_MM317-19-4_Ccna2_sect2_036-MaxIP_crop.nd2	MM362b	sect2	Ccna2	EdU.neg	Ddx4	WT	E16.5
MM317-19-4	234	2.50341	MM362b_MM317-19-4_Ccna2_sect2_036-MaxIP_crop.nd2	MM362b	sect2	Ccna2	EdU.neg	Ddx4	WT	E16.5
MM317-19-4	235	2.52735	MM362b_MM317-19-4_Ccna2_sect2_036-MaxIP_crop.nd2	MM362b	sect2	Ccna2	EdU.neg	Ddx4	WT	E16.5
MM317-19-4	236	2.73153	MM362b_MM317-19-4_Ccna2_sect2_036-MaxIP_crop.nd2	MM362b	sect2	Ccna2	EdU.neg	Ddx4	WT	E16.5
MM317-19-4	237	2.55265	MM362b_MM317-19-4_Ccna2_sect2_036-MaxIP_crop.nd2	MM362b	sect2	Ccna2	EdU.neg	Ddx4	WT	E16.5
MM317-19-4	238	2.5787	MM362b_MM317-19-4_Ccna2_sect2_036-MaxIP_crop.nd2	MM362b	sect2	Ccna2	EdU.neg	Ddx4	WT	E16.5
MM317-19-4	239	2.62327	MM362b_MM317-19-4_Ccna2_sect2_036-MaxIP_crop.nd2	MM362b	sect2	Ccna2	EdU.neg	Ddx4	WT	E16.5
MM317-19-4	240	2.63263	MM362b_MM317-19-4_Ccna2_sect2_036-MaxIP_crop.nd2	MM362b	sect2	Ccna2	EdU.neg	Ddx4	WT	E16.5
MM317-19-4	241	2.64463	MM362b_MM317-19-4_Ccna2_sect2_036-MaxIP_crop.nd2	MM362b	sect2	Ccna2	EdU.neg	Ddx4	WT	E16.5
MM317-19-4	242	2.59306	MM362b_MM317-19-4_Ccna2_sect2_036-MaxIP_crop.nd2	MM362b	sect2	Ccna2	EdU.neg	Ddx4	WT	E16.5
MM317-19-4	243	2.51681	MM362b_MM317-19-4_Ccna2_sect2_036-MaxIP_crop.nd2	MM362b	sect2	Ccna2	EdU.neg	Ddx4	WT	E16.5
MM317-19-4	244	2.50983	MM362b_MM317-19-4_Ccna2_sect2_036-MaxIP_crop.nd2	MM362b	sect2	Ccna2	EdU.neg	Ddx4	WT	E16.5
MM317-19-4	245	2.55321	MM362b_MM317-19-4_Ccna2_sect2_036-MaxIP_crop.nd2	MM362b	sect2	Ccna2	EdU.neg	Ddx4	WT	E16.5
MM317-19-4	246	2.57774	MM362b_MM317-19-4_Ccna2_sect2_036-MaxIP_crop.nd2	MM362b	sect2	Ccna2	EdU.neg	Ddx4	WT	E16.5
MM317-19-4	247	2.58779	MM362b_MM317-19-4_Ccna2_sect2_036-MaxIP_crop.nd2	MM362b	sect2	Ccna2	EdU.neg	Ddx4	WT	E16.5
MM317-19-4	248	2.66094	MM362b_MM317-19-4_Ccna2_sect2_036-MaxIP_crop.nd2	MM362b	sect2	Ccna2	EdU.neg	Ddx4	WT	E16.5
MM317-19-4	249	2.57011	MM362b_MM317-19-4_Ccna2_sect2_036-MaxIP_crop.nd2	MM362b	sect2	Ccna2	EdU.neg	Ddx4	WT	E16.5
MM317-19-4	250	2.56408	MM362b_MM317-19-4_Ccna2_sect2_036-MaxIP_crop.nd2	MM362b	sect2	Ccna2	EdU.neg	Ddx4	WT	E16.5
MM317-19-4	251	2.60105	MM362b_MM317-19-4_Ccna2_sect2_036-MaxIP_crop.nd2	MM362b	sect2	Ccna2	EdU.neg	Ddx4	WT	E16.5
MM317-19-4	252	2.55032	MM362b_MM317-19-4_Ccna2_sect2_036-MaxIP_crop.nd2	MM362b	sect2	Ccna2	EdU.neg	Ddx4	WT	E16.5
MM317-19-4	253	2.53372	MM362b_MM317-19-4_Ccna2_sect2_036-MaxIP_crop.nd2	MM362b	sect2	Ccna2	EdU.neg	Ddx4	WT	E16.5
MM317-19-4	254	2.58978	MM362b_MM317-19-4_Ccna2_sect2_036-MaxIP_crop.nd2	MM362b	sect2	Ccna2	EdU.neg	Ddx4	WT	E16.5
MM317-19-4	255	2.47496	MM362b_MM317-19-4_Ccna2_sect2_036-MaxIP_crop.nd2	MM362b	sect2	Ccna2	EdU.neg	Ddx4	WT	E16.5
MM317-19-4	256	2.58447	MM362b_MM317-19-4_Ccna2_sect2_036-MaxIP_crop.nd2	MM362b	sect2	Ccna2	EdU.neg	Ddx4	WT	E16.5
MM317-19-4	257	2.56703	MM362b_MM317-19-4_Ccna2_sect2_036-MaxIP_crop.nd2	MM362b	sect2	Ccna2	EdU.neg	Ddx4	WT	E16.5
MM317-19-4	258	2.62429	MM362b_MM317-19-4_Ccna2_sect2_036-MaxIP_crop.nd2	MM362b	sect2	Ccna2	EdU.neg	Ddx4	WT	E16.5
MM317-19-4	259	2.58297	MM362b_MM317-19-4_Ccna2_sect2_036-MaxIP_crop.nd2	MM362b	sect2	Ccna2	EdU.neg	Ddx4	WT	E16.5
MM317-19-4	260	2.61403	MM362b_MM317-19-4_Ccna2_sect2_036-MaxIP_crop.nd2	MM362b	sect2	Ccna2	EdU.neg	Ddx4	WT	E16.5
MM317-19-4	261	2.60539	MM362b_MM317-19-4_Ccna2_sect2_036-MaxIP_crop.nd2	MM362b	sect2	Ccna2	EdU.neg	Ddx4	WT	E16.5
MM317-19-4	262	2.62611	MM362b_MM317-19-4_Ccna2_sect2_036-MaxIP_crop.nd2	MM362b	sect2	Ccna2	EdU.neg	Ddx4	WT	E16.5
MM317-19-4	263	2.60833	MM362b_MM317-19-4_Ccna2_sect2_036-MaxIP_crop.nd2	MM362b	sect2	Ccna2	EdU.neg	Ddx4	WT	E16.5
MM317-19-4	264	2.51405	MM362b_MM317-19-4_Ccna2_sect2_036-MaxIP_crop.nd2	MM362b	sect2	Ccna2	EdU.neg	Ddx4	WT	E16.5
MM317-19-4	265	2.51536	MM362b_MM317-19-4_Ccna2_sect2_036-MaxIP_crop.nd2	MM362b	sect2	Ccna2	EdU.neg	Ddx4	WT	E16.5
MM317-19-4	1	2.61202	MM362b_MM317-19-4_Ccna2_sect1_038-MaxIP_crop.nd2	MM362b	sect1	Ccna2	EdU.pos	Ddx4	WT	E16.5
MM317-19-4	2	2.65632	MM362b_MM317-19-4_Ccna2_sect1_038-MaxIP_crop.nd2	MM362b	sect1	Ccna2	EdU.pos	Ddx4	WT	E16.5
MM317-19-4	3	2.53248	MM362b_MM317-19-4_Ccna2_sect1_038-MaxIP_crop.nd2	MM362b	sect1	Ccna2	EdU.pos	Ddx4	WT	E16.5
MM317-19-4	4	2.71618	MM362b_MM317-19-4_Ccna2_sect1_038-MaxIP_crop.nd2	MM362b	sect1	Ccna2	EdU.pos	Ddx4	WT	E16.5
MM317-19-4	5	2.59393	MM362b_MM317-19-4_Ccna2_sect1_038-MaxIP_crop.nd2	MM362b	sect1	Ccna2	EdU.pos	Ddx4	WT	E16.5
MM317-19-4	6	2.83594	MM362b_MM317-19-4_Ccna2_sect1_038-MaxIP_crop.nd2	MM362b	sect1	Ccna2	EdU.pos	Ddx4	WT	E16.5
MM317-19-4	7	2.65408	MM362b_MM317-19-4_Ccna2_sect1_038-MaxIP_crop.nd2	MM362b	sect1	Ccna2	EdU.pos	Ddx4	WT	E16.5
MM317-19-4	8	3.02429	MM362b_MM317-19-4_Ccna2_sect1_038-MaxIP_crop.nd2	MM362b	sect1	Ccna2	EdU.pos	Ddx4	WT	E16.5
MM317-19-4	9	2.60666	MM362b_MM317-19-4_Ccna2_sect1_038-MaxIP_crop.nd2	MM362b	sect1	Ccna2	EdU.pos	Ddx4	WT	E16.5
MM317-19-4	10	2.77491	MM362b_MM317-19-4_Ccna2_sect1_038-MaxIP_crop.nd2	MM362b	sect1	Ccna2	EdU.pos	Ddx4	WT	E16.5
MM317-19-4	11	2.74083	MM362b_MM317-19-4_Ccna2_sect1_038-MaxIP_crop.nd2	MM362b	sect1	Ccna2	EdU.pos	Ddx4	WT	E16.5
MM317-19-4	1	2.67184	MM362b_MM317-19-4_Ccna2_sect1_039-MaxIP_crop.nd2	MM362b	sect1	Ccna2	EdU.pos	Ddx4	WT	E16.5
MM317-19-4	2	2.64757	MM362b_MM317-19-4_Ccna2_sect1_039-MaxIP_crop.nd2	MM362b	sect1	Ccna2	EdU.pos	Ddx4	WT	E16.5
MM317-19-4	3	2.58699	MM362b_MM317-19-4_Ccna2_sect1_039-MaxIP_crop.nd2	MM362b	sect1	Ccna2	EdU.pos	Ddx4	WT	E16.5
MM317-19-4	4	2.73029	MM362b_MM317-19-4_Ccna2_sect1_039-MaxIP_crop.nd2	MM362b	sect1	Ccna2	EdU.pos	Ddx4	WT	E16.5
MM317-19-4	5	2.84494	MM362b_MM317-19-4_Ccna2_sect1_039-MaxIP_crop.nd2	MM362b	sect1	Ccna2	EdU.pos	Ddx4	WT	E16.5
MM317-19-4	6	2.72562	MM362b_MM317-19-4_Ccna2_sect1_039-MaxIP_crop.nd2	MM362b	sect1	Ccna2	EdU.pos	Ddx4	WT	E16.5
MM317-19-4	7	2.74149	MM362b_MM317-19-4_Ccna2_sect1_039-MaxIP_crop.nd2	MM362b	sect1	Ccna2	EdU.pos	Ddx4	WT	E16.5
MM317-19-4	8	2.70024	MM362b_MM317-19-4_Ccna2_sect1_039-MaxIP_crop.nd2	MM362b	sect1	Ccna2	EdU.pos	Ddx4	WT	E16.5
MM317-19-4	9	2.65599	MM362b_MM317-19-4_Ccna2_sect1_039-MaxIP_crop.nd2	MM362b	sect1	Ccna2	EdU.pos	Ddx4	WT	E16.5
MM317-19-4	10	2.66918	MM362b_MM317-19-4_Ccna2_sect1_039-MaxIP_crop.nd2	MM362b	sect1	Ccna2	EdU.pos	Ddx4	WT	E16.5
MM317-19-4	11	2.79759	MM362b_MM317-19-4_Ccna2_sect1_039-MaxIP_crop.nd2	MM362b	sect1	Ccna2	EdU.pos	Ddx4	WT	E16.5
MM317-19-4	1	2.69543	MM362b_MM317-19-4_Ccna2_sect2_036-MaxIP_crop.nd2	MM362b	sect2	Ccna2	EdU.pos	Ddx4	WT	E16.5
MM317-19-4	2	2.64005	MM362b_MM317-19-4_Ccna2_sect2_036-MaxIP_crop.nd2	MM362b	sect2	Ccna2	EdU.pos	Ddx4	WT	E16.5
MM317-19-4	3	2.59347	MM362b_MM317-19-4_Ccna2_sect2_036-MaxIP_crop.nd2	MM362b	sect2	Ccna2	EdU.pos	Ddx4	WT	E16.5
MM317-19-4	4	2.8698	MM362b_MM317-19-4_Ccna2_sect2_036-MaxIP_crop.nd2	MM362b	sect2	Ccna2	EdU.pos	Ddx4	WT	E16.5
MM317-19-4	5	2.82121	MM362b_MM317-19-4_Ccna2_sect2_036-MaxIP_crop.nd2	MM362b	sect2	Ccna2	EdU.pos	Ddx4	WT	E16.5
MM317-19-4	6	2.85849	MM362b_MM317-19-4_Ccna2_sect2_036-MaxIP_crop.nd2	MM362b	sect2	Ccna2	EdU.pos	Ddx4	WT	E16.5
MM317-19-4	7	2.841	MM362b_MM317-19-4_Ccna2_sect2_036-MaxIP_crop.nd2	MM362b	sect2	Ccna2	EdU.pos	Ddx4	WT	E16.5
MM317-19-4	8	2.58333	MM362b_MM317-19-4_Ccna2_sect2_036-MaxIP_crop.nd2	MM362b	sect2	Ccna2	EdU.pos	Ddx4	WT	E16.5
MM317-19-4	9	2.58917	MM362b_MM317-19-4_Ccna2_sect2_036-MaxIP_crop.nd2	MM362b	sect2	Ccna2	EdU.pos	Ddx4	WT	E16.5
MM317-19-4	1	2.8563	MM362b_MM317-19-4_Ccna2_sect2_037-MaxIP_crop.nd2	MM362b	sect2	Ccna2	EdU.pos	Ddx4	WT	E16.5
MM317-19-4	192	2.64335	MM362b_MM317-19-4_Ccna2_sect1_039-MaxIP_crop.nd2	MM362b	sect1	Ccna2	EdU.neg	Ddx4	WT	E16.5
MM317-19-4	193	2.64941	MM362b_MM317-19-4_Ccna2_sect1_039-MaxIP_crop.nd2	MM362b	sect1	Ccna2	EdU.neg	Ddx4	WT	E16.5
MM317-19-4	194	2.58219	MM362b_MM317-19-4_Ccna2_sect1_039-MaxIP_crop.nd2	MM362b	sect1	Ccna2	EdU.neg	Ddx4	WT	E16.5
MM317-19-4	195	2.50834	MM362b_MM317-19-4_Ccna2_sect1_039-MaxIP_crop.nd2	MM362b	sect1	Ccna2	EdU.neg	Ddx4	WT	E16.5
MM317-19-4	196	2.59293	MM362b_MM317-19-4_Ccna2_sect1_039-MaxIP_crop.nd2	MM362b	sect1	Ccna2	EdU.neg	Ddx4	WT	E16.5
MM317-19-4	197	2.56303	MM362b_MM317-19-4_Ccna2_sect1_039-MaxIP_crop.nd2	MM362b	sect1	Ccna2	EdU.neg	Ddx4	WT	E16.5
MM317-19-4	198	2.52916	MM362b_MM317-19-4_Ccna2_sect1_039-MaxIP_crop.nd2	MM362b	sect1	Ccna2	EdU.neg	Ddx4	WT	E16.5
MM317-19-4	199	2.62178	MM362b_MM317-19-4_Ccna2_sect1_039-MaxIP_crop.nd2	MM362b	sect1	Ccna2	EdU.neg	Ddx4	WT	E16.5
MM317-19-4	200	2.6386	MM362b_MM317-19-4_Ccna2_sect1_039-MaxIP_crop.nd2	MM362b	sect1	Ccna2	EdU.neg	Ddx4	WT	E16.5
MM317-19-4	201	2.54066	MM362b_MM317-19-4_Ccna2_sect1_039-MaxIP_crop.nd2	MM362b	sect1	Ccna2	EdU.neg	Ddx4	WT	E16.5
MM317-19-4	202	2.51183	MM362b_MM317-19-4_Ccna2_sect1_039-MaxIP_crop.nd2	MM362b	sect1	Ccna2	EdU.neg	Ddx4	WT	E16.5
MM317-19-4	203	2.58902	MM362b_MM317-19-4_Ccna2_sect1_039-MaxIP_crop.nd2	MM362b	sect1	Ccna2	EdU.neg	Ddx4	WT	E16.5
MM317-19-4	204	2.55412	MM362b_MM317-19-4_Ccna2_sect1_039-MaxIP_crop.nd2	MM362b	sect1	Ccna2	EdU.neg	Ddx4	WT	E16.5
MM317-19-4	205	2.53529	MM362b_MM317-19-4_Ccna2_sect1_039-MaxIP_crop.nd2	MM362b	sect1	Ccna2	EdU.neg	Ddx4	WT	E16.5
MM317-19-4	206	2.56119	MM362b_MM317-19-4_Ccna2_sect1_039-MaxIP_crop.nd2	MM362b	sect1	Ccna2	EdU.neg	Ddx4	WT	E16.5
MM317-19-4	207	2.51635	MM362b_MM317-19-4_Ccna2_sect1_039-MaxIP_crop.nd2	MM362b	sect1	Ccna2	EdU.neg	Ddx4	WT	E16.5
MM317-19-4	208	2.63521	MM362b_MM317-19-4_Ccna2_sect1_039-MaxIP_crop.nd2	MM362b	sect1	Ccna2	EdU.neg	Ddx4	WT	E16.5
MM317-19-4	209	2.63709	MM362b_MM317-19-4_Ccna2_sect1_039-MaxIP_crop.nd2	MM362b	sect1	Ccna2	EdU.neg	Ddx4	WT	E16.5
MM317-19-4	210	2.56995	MM362b_MM317-19-4_Ccna2_sect1_039-MaxIP_crop.nd2	MM362b	sect1	Ccna2	EdU.neg	Ddx4	WT	E16.5
MM317-19-4	211	2.62535	MM362b_MM317-19-4_Ccna2_sect1_039-MaxIP_crop.nd2	MM362b	sect1	Ccna2	EdU.neg	Ddx4	WT	E16.5
MM317-19-4	212	2.56018	MM362b_MM317-19-4_Ccna2_sect1_039-MaxIP_crop.nd2	MM362b	sect1	Ccna2	EdU.neg	Ddx4	WT	E16.5
MM317-19-4	213	2.57677	MM362b_MM317-19-4_Ccna2_sect1_039-MaxIP_crop.nd2	MM362b	sect1	Ccna2	EdU.neg	Ddx4	WT	E16.5
MM317-19-4	214	2.63508	MM362b_MM317-19-4_Ccna2_sect1_039-MaxIP_crop.nd2	MM362b	sect1	Ccna2	EdU.neg	Ddx4	WT	E16.5
MM317-19-4	215	2.581	MM362b_MM317-19-4_Ccna2_sect1_039-MaxIP_crop.nd2	MM362b	sect1	Ccna2	EdU.neg	Ddx4	WT	E16.5
MM317-19-4	216	2.66189	MM362b_MM317-19-4_Ccna2_sect1_039-MaxIP_crop.nd2	MM362b	sect1	Ccna2	EdU.neg	Ddx4	WT	E16.5
MM317-19-4	217	2.53769	MM362b_MM317-19-4_Ccna2_sect1_039-MaxIP_crop.nd2	MM362b	sect1	Ccna2	EdU.neg	Ddx4	WT	E16.5
MM317-19-4	218	2.49028	MM362b_MM317-19-4_Ccna2_sect1_039-MaxIP_crop.nd2	MM362b	sect1	Ccna2	EdU.neg	Ddx4	WT	E16.5
MM317-19-4	219	2.57665	MM362b_MM317-19-4_Ccna2_sect1_039-MaxIP_crop.nd2	MM362b	sect1	Ccna2	EdU.neg	Ddx4	WT	E16.5
MM317-19-4	220	2.63366	MM362b_MM317-19-4_Ccna2_sect1_039-MaxIP_crop.nd2	MM362b	sect1	Ccna2	EdU.neg	Ddx4	WT	E16.5
MM317-19-4	221	2.51986	MM362b_MM317-19-4_Ccna2_sect1_039-MaxIP_crop.nd2	MM362b	sect1	Ccna2	EdU.neg	Ddx4	WT	E16.5
MM317-19-4	222	2.51987	MM362b_MM317-19-4_Ccna2_sect1_039-MaxIP_crop.nd2	MM362b	sect1	Ccna2	EdU.neg	Ddx4	WT	E16.5
MM317-19-4	223	2.55565	MM362b_MM317-19-4_Ccna2_sect1_039-MaxIP_crop.nd2	MM362b	sect1	Ccna2	EdU.neg	Ddx4	WT	E16.5
MM317-19-4	224	2.54135	MM362b_MM317-19-4_Ccna2_sect1_039-MaxIP_crop.nd2	MM362b	sect1	Ccna2	EdU.neg	Ddx4	WT	E16.5
MM317-19-4	225	2.5953	MM362b_MM317-19-4_Ccna2_sect1_039-MaxIP_crop.nd2	MM362b	sect1	Ccna2	EdU.neg	Ddx4	WT	E16.5
MM317-19-4	226	2.64353	MM362b_MM317-19-4_Ccna2_sect1_039-MaxIP_crop.nd2	MM362b	sect1	Ccna2	EdU.neg	Ddx4	WT	E16.5
MM317-19-4	227	2.55521	MM362b_MM317-19-4_Ccna2_sect1_039-MaxIP_crop.nd2	MM362b	sect1	Ccna2	EdU.neg	Ddx4	WT	E16.5
MM317-19-4	228	2.53372	MM362b_MM317-19-4_Ccna2_sect1_039-MaxIP_crop.nd2	MM362b	sect1	Ccna2	EdU.neg	Ddx4	WT	E16.5
MM317-19-4	229	2.57325	MM362b_MM317-19-4_Ccna2_sect1_039-MaxIP_crop.nd2	MM362b	sect1	Ccna2	EdU.neg	Ddx4	WT	E16.5
MM317-19-4	230	2.54041	MM362b_MM317-19-4_Ccna2_sect1_039-MaxIP_crop.nd2	MM362b	sect1	Ccna2	EdU.neg	Ddx4	WT	E16.5
MM317-19-4	231	2.62262	MM362b_MM317-19-4_Ccna2_sect1_039-MaxIP_crop.nd2	MM362b	sect1	Ccna2	EdU.neg	Ddx4	WT	E16.5
MM317-19-4	232	2.66529	MM362b_MM317-19-4_Ccna2_sect1_039-MaxIP_crop.nd2	MM362b	sect1	Ccna2	EdU.neg	Ddx4	WT	E16.5
MM317-19-4	233	2.61682	MM362b_MM317-19-4_Ccna2_sect1_039-MaxIP_crop.nd2	MM362b	sect1	Ccna2	EdU.neg	Ddx4	WT	E16.5
MM317-19-4	234	2.57703	MM362b_MM317-19-4_Ccna2_sect1_039-MaxIP_crop.nd2	MM362b	sect1	Ccna2	EdU.neg	Ddx4	WT	E16.5
MM317-19-4	235	2.50349	MM362b_MM317-19-4_Ccna2_sect1_039-MaxIP_crop.nd2	MM362b	sect1	Ccna2	EdU.neg	Ddx4	WT	E16.5
MM317-19-4	236	2.54233	MM362b_MM317-19-4_Ccna2_sect1_039-MaxIP_crop.nd2	MM362b	sect1	Ccna2	EdU.neg	Ddx4	WT	E16.5
MM317-19-4	237	2.52341	MM362b_MM317-19-4_Ccna2_sect1_039-MaxIP_crop.nd2	MM362b	sect1	Ccna2	EdU.neg	Ddx4	WT	E16.5
MM317-19-4	238	2.53958	MM362b_MM317-19-4_Ccna2_sect1_039-MaxIP_crop.nd2	MM362b	sect1	Ccna2	EdU.neg	Ddx4	WT	E16.5
MM317-19-4	239	2.51504	MM362b_MM317-19-4_Ccna2_sect1_039-MaxIP_crop.nd2	MM362b	sect1	Ccna2	EdU.neg	Ddx4	WT	E16.5
MM317-19-4	240	2.83553	MM362b_MM317-19-4_Ccna2_sect1_039-MaxIP_crop.nd2	MM362b	sect1	Ccna2	EdU.neg	Ddx4	WT	E16.5
MM317-19-4	241	2.56038	MM362b_MM317-19-4_Ccna2_sect1_039-MaxIP_crop.nd2	MM362b	sect1	Ccna2	EdU.neg	Ddx4	WT	E16.5
MM317-19-4	242	2.5896	MM362b_MM317-19-4_Ccna2_sect1_039-MaxIP_crop.nd2	MM362b	sect1	Ccna2	EdU.neg	Ddx4	WT	E16.5
MM317-19-4	243	2.62646	MM362b_MM317-19-4_Ccna2_sect1_039-MaxIP_crop.nd2	MM362b	sect1	Ccna2	EdU.neg	Ddx4	WT	E16.5
MM317-19-4	244	2.62761	MM362b_MM317-19-4_Ccna2_sect1_039-MaxIP_crop.nd2	MM362b	sect1	Ccna2	EdU.neg	Ddx4	WT	E16.5
MM317-19-4	245	2.5555	MM362b_MM317-19-4_Ccna2_sect1_039-MaxIP_crop.nd2	MM362b	sect1	Ccna2	EdU.neg	Ddx4	WT	E16.5
MM317-19-4	246	2.5865	MM362b_MM317-19-4_Ccna2_sect1_039-MaxIP_crop.nd2	MM362b	sect1	Ccna2	EdU.neg	Ddx4	WT	E16.5
MM317-19-4	247	2.60101	MM362b_MM317-19-4_Ccna2_sect1_039-MaxIP_crop.nd2	MM362b	sect1	Ccna2	EdU.neg	Ddx4	WT	E16.5
MM317-19-4	248	2.61048	MM362b_MM317-19-4_Ccna2_sect1_039-MaxIP_crop.nd2	MM362b	sect1	Ccna2	EdU.neg	Ddx4	WT	E16.5
MM317-19-4	249	2.56387	MM362b_MM317-19-4_Ccna2_sect1_039-MaxIP_crop.nd2	MM362b	sect1	Ccna2	EdU.neg	Ddx4	WT	E16.5
MM317-19-4	250	2.55894	MM362b_MM317-19-4_Ccna2_sect1_039-MaxIP_crop.nd2	MM362b	sect1	Ccna2	EdU.neg	Ddx4	WT	E16.5
MM317-19-4	251	2.58139	MM362b_MM317-19-4_Ccna2_sect1_039-MaxIP_crop.nd2	MM362b	sect1	Ccna2	EdU.neg	Ddx4	WT	E16.5
MM317-19-4	252	2.58259	MM362b_MM317-19-4_Ccna2_sect1_039-MaxIP_crop.nd2	MM362b	sect1	Ccna2	EdU.neg	Ddx4	WT	E16.5
MM317-19-4	253	2.62426	MM362b_MM317-19-4_Ccna2_sect1_039-MaxIP_crop.nd2	MM362b	sect1	Ccna2	EdU.neg	Ddx4	WT	E16.5
MM317-19-4	254	2.56835	MM362b_MM317-19-4_Ccna2_sect1_039-MaxIP_crop.nd2	MM362b	sect1	Ccna2	EdU.neg	Ddx4	WT	E16.5
[truncated: 4,544 more rows]

## Sheet: Fig 3B,D statistics
EdU.status	stage	genotype	log10.CCNA2.intensity_median	lower.inter.quartile	upper.inter.quartile				EdU.status	comparison.A	comparison.B	Statistical test	Multiple hypothesis testing correction	Tails	p.val	p.adj.BH
EdU.pos	E12.5	WT	3.07475	2.98978	3.15853				Edu.pos	E12.5	E14.5	Wilcoxon rank sum	Benjamini-Hochberg	two-tailed	5.89818e-35	1.88742e-34
EdU.pos	E14.5	WT	2.87495	2.68846	2.98114				Edu.pos	E14.5	E16.5	Wilcoxon rank sum	Benjamini-Hochberg	two-tailed	1.71106e-06	2.10592e-06
EdU.pos	E16.5	WT	2.70817	2.6241	2.85583				Edu.neg	E12.5	E14.5	Wilcoxon rank sum	Benjamini-Hochberg	two-tailed	1.34552e-25	3.58804e-25
EdU.neg	E12.5	WT	2.89521	2.79096	3.07524				Edu.neg	E14.5	E16.5	Wilcoxon rank sum	Benjamini-Hochberg	two-tailed	1.38453e-221	2.21524e-220
EdU.neg	E14.5	WT	2.7986	2.6577	2.93797				Edu.pos	WT	Stra8KO	Wilcoxon rank sum	Benjamini-Hochberg	two-tailed	6.51181e-08	1.04189e-07
EdU.neg	E16.5	WT	2.57715	2.54447	2.61913				Edu.pos	WT	MeiocKO	Wilcoxon rank sum	Benjamini-Hochberg	two-tailed	0.0306176	0.0306176
EdU.pos	E16.5	WT	2.70817	2.6241	2.85583				Edu.pos	WT	dKO	Wilcoxon rank sum	Benjamini-Hochberg	two-tailed	2.08773e-24	4.17545e-24
EdU.pos	E16.5	Stra8KO	2.92091	2.85113	3.01948				Edu.pos	Stra8KO	MeiocKO	Wilcoxon rank sum	Benjamini-Hochberg	two-tailed	9.72252e-07	1.29634e-06
EdU.pos	E16.5	MeiocKO	2.74381	2.66878	2.87034				Edu.pos	Stra8KO	dKO	Wilcoxon rank sum	Benjamini-Hochberg	two-tailed	0.0114203	0.0121817
EdU.pos	E16.5	dKO	3.01094	2.90497	3.15678				Edu.pos	MeiocKO	dKO	Wilcoxon rank sum	Benjamini-Hochberg	two-tailed	2.6686e-20	4.74418e-20
EdU.neg	E16.5	WT	2.57715	2.54447	2.61913				Edu.neg	WT	Stra8KO	Wilcoxon rank sum	Benjamini-Hochberg	two-tailed	4.11903e-112	3.29522e-111
EdU.neg	E16.5	Stra8KO	2.7868	2.62831	2.87822				Edu.neg	WT	MeiocKO	Wilcoxon rank sum	Benjamini-Hochberg	two-tailed	5.6236e-43	2.24944e-42
EdU.neg	E16.5	MeiocKO	2.61866	2.56774	2.68561				Edu.neg	WT	dKO	Wilcoxon rank sum	Benjamini-Hochberg	two-tailed	8.57017e-25	1.9589e-24
EdU.neg	E16.5	dKO	2.68911	2.5506	2.9027				Edu.neg	Stra8KO	MeiocKO	Wilcoxon rank sum	Benjamini-Hochberg	two-tailed	1.22174e-46	6.51593e-46
									Edu.neg	Stra8KO	dKO	Wilcoxon rank sum	Benjamini-Hochberg	two-tailed	0.00656958	0.0075081
									Edu.neg	MeiocKO	dKO	Wilcoxon rank sum	Benjamini-Hochberg	two-tailed	1.71277e-07	2.4913e-07
