# Supplementary material for: MEIOC prevents continued mitotic cycling and promotes meiotic entry during mouse oogenesis
Source: bioRxiv. 2025 Jun 15:2025.06.12.659330. Preprint. [Version 1] doi: 10.1101/2025.06.12.659330 (PMC12258517; doi:10.1101/2025.06.12.659330)
Supplement: Supplement 6 [file media-6.xlsx]

## Sheet: Description
Supplemental Table S6: Supplemental data for Figure 5
Tab Name	Description
Fig 5A RNAseq cell cycle	DEA for WT vs. Meioc KO E14.5 ovaries published in Soh et al., 2017 (NCBI GEO GSE90702) and WT vs. Bmpr1a KO E14.5 ovaries, published in Cheung et al., 2025 (NCBI GEO GSE268565) and reanalyzed here. Percentile ranks of log2FoldChange (WT/KO) of all expressed genes for each dataset. Genes whose expression is associated with specific cell cycle phases are annotated and based on gene list from Hsiao…
Fig 5A statistics	Statistical testing of log2 fold change-based percentile ranks of cell cycle-associated genes
Fig 5B RNAseq	DEA for WT vs. Meioc KO E14.5 ovaries published in Soh et al., 2017 (NCBI GEO GSE90702) and WT vs. Bmpr1a KO E14.5 ovaries, published in Cheung et al., 2025 (NCBI GEO GSE268565) and reanalyzed here. Upregulated genes are defined as log2FC>0 and padj<0.05. Downregulated genes are defined as log2FC<0 and padj<0.05. Expressed genes were defined as having a minimum TPM of 1 in at least 3 of 6 samples…
Fig 5C BMPR1A and MEIOC overlap	Overlap between BMPR1A- and MEIOC-dependent datasets and statistical testing
Fig 5C GO analysis	Gene Ontology (GO) analysis for Biological Processes enriched in genes upregulated and downregulated by MEIOC and/or BMPR1A. All expressed genes were used as background.
Fig 5D Randomly sampled dataset	Expressed genes (Tab "Fig 5B RNAseq") were randomly sampled 100,000 times. Each sampled gene set contained 510 genes, equal to the number of MEIOC-upregulated and downregulated genes. The Spearman rho for the MEIOC-dependent log2 fold change and BMPR1A-dependent log2 fold change was calculated for each randomly sampled gene set.
Fig 5D stats	Comparison of Spearman rho for MEIOC-dependent genes between MEIOC and BMPR1A datasets to Spearman rhos obtained from random sampling of the same datasets.
Fig 5E cell cycle regulators	Overlap between BMPR1A- and MEIOC-dependent datasets and regulators of cell cycle progression with statistical testing. The regulators of cell cycle progression come from a curated list of 53 factors from McKinley and Cheeseman, 2017, Table S2, "Cell cycle regulation" column
Fig 5F Meioc Bmpr1a-down CC	Comparison of MEIOC-dependent log2 fold change and BMPR1A-dependent log2 fold change for regulators of cell cycle progression that are downregulated by both MEIOC and BMPR1A and that are downregulated by BMPR1A only.

## Sheet: Fig 5A RNAseq cell cycle 
Gene.name	baseMean	log2FoldChange	lfcSE	stat	pvalue	padj	Bmpr1a.cKO.rep1	Bmpr1a.cKO.rep2	Bmpr1a.cKO.rep3	Bmpr1a.cKO.rep4	WT.rep1	WT.rep2	WT.rep3	WT.rep4	PercentileRank	PHASE
0610009B22Rik	304.154	-0.130574	0.118713	-1.09991	0.271372	0.435875	70.433	61.2963	61.4589	61.7469	55.0242	58.6459	61.1506	59.2564	0.289021	Not cell cycle
0610009O20Rik	1106.03	-0.13528	0.0735449	-1.83942	0.0658532	0.152879	34.934	36.8466	39.2665	46.3207	36.093	37.2231	32.4684	37.5208	0.282695	Not cell cycle
0610010F05Rik	514.509	-0.288994	0.0868907	-3.32595	0.00088119	0.00441166	13.7468	13.3337	14.539	14.7955	12.8127	10.6335	11.8976	11.0205	0.147818	Not cell cycle
0610010K14Rik	806.821	-0.0642896	0.110382	-0.582431	0.560277	0.706851	151.934	159.527	149.33	134.241	139.948	156.352	112.366	153.436	0.37465	Not cell cycle
0610012G03Rik	482.977	0.0720714	0.108006	0.667288	0.504588	0.660998	26.2596	30.9125	31.4414	35.6606	31.0375	32.4938	29.5294	37.728	0.596736	Not cell cycle
0610030E20Rik	614.531	-0.144611	0.0745642	-1.93941	0.0524511	0.128363	11.7651	12.5871	11.7404	12.5781	11.3206	11.5487	10.7577	10.5335	0.272342	Not cell cycle
0610037L13Rik	516.622	0.0369962	0.0938484	0.394212	0.693424	0.809698	57.9887	62.6697	59.6989	50.4177	54.1748	44.883	59.2736	57.2867	0.539794	Not cell cycle
1110004E09Rik	229.562	0.201098	0.111081	1.81038	0.070237	0.160614	17.8561	19.7305	20.4866	20.0418	23.9482	24.8188	20.8035	21.5296	0.783593	Not cell cycle
1110004F10Rik	1872.77	-0.22272	0.086096	-2.58688	0.00968486	0.0325749	177.106	164.148	172.957	163.063	147.177	147.131	148.119	131.877	0.195773	Not cell cycle
1110008F13Rik	1330.69	-0.148763	0.0768175	-1.93658	0.0527967	0.129028	147.013	150.066	158.07	151.254	133.565	135.16	143.617	135.541	0.268387	Not cell cycle
1110008L16Rik	477.411	-0.0103797	0.0827862	-0.12538	0.900223	0.945382	19.6367	23.4778	20.9386	23.0795	17.6354	20.7477	16.2469	18.9548	0.459055	Not cell cycle
1110008P14Rik	185.235	-0.452871	0.123884	-3.65559	0.00025659	0.00151406	38.3736	35.1846	40.0157	36.2919	28.4993	30.277	23.2052	27.294	0.0803077	Not cell cycle
1110012L19Rik	294.665	0.165901	0.119334	1.39022	0.164461	0.3034	27.0813	30.1254	28.4954	23.8222	32.7191	30.5018	32.6596	29.0254	0.736789	Not cell cycle
1110032A03Rik	194.068	0.26969	0.148804	1.81238	0.069927	0.160063	14.6836	10.3389	15.1868	12.0744	15.113	20.0788	13.698	15.7283	0.845496	Not cell cycle
1110032F04Rik	62.7016	0.125398	0.207453	0.604466	0.545534	0.694518	2.00335	1.77775	1.84898	1.60923	1.90863	1.88172	2.23147	2.0599	0.680998	Not cell cycle
1110034G24Rik	138.81	-0.237541	0.141112	-1.68335	0.0923082	0.197846	11.8286	14.4937	12.335	13.544	11.7203	11.9545	10.6275	10.015	0.185276	Not cell cycle
1110038F14Rik	564.785	0.0742782	0.0872691	0.85114	0.394692	0.562378	46.7333	49.1231	46.4716	56.1518	51.4454	49.475	55.8578	54.1068	0.600331	Not cell cycle
1110051M20Rik	397.066	0.0706936	0.0902235	0.783539	0.433311	0.597872	19.935	18.8766	19.5137	23.2403	22.7036	21.1208	19.4968	23.2254	0.593788	Not cell cycle
1110059E24Rik	491.235	-0.332729	0.112405	-2.96009	0.00307553	0.0126889	47.0673	43.4778	39.9192	40.2611	38.5359	34.0073	34.7605	29.1622	0.121504	Not cell cycle
1110059G10Rik	288.144	0.0177822	0.151885	0.117077	0.906799	0.948202	30.4082	23.313	21.9309	23.7805	24.5323	21.0831	41.479	20.1174	0.508304	Not cell cycle
1110065P20Rik	605.981	0.304922	0.0955065	3.19268	0.0014096	0.00657433	61.258	67.4657	70.1776	81.7223	81.5046	90.871	87.0025	97.9897	0.871738	Not cell cycle
1190002N15Rik	4218.43	0.257561	0.0884014	2.91354	0.00357357	0.0144187	90.9191	78.074	92.1588	111.408	129.964	103.073	106.253	107.503	0.834927	Not cell cycle
1190005I06Rik	20.751	0.0539921	0.347509	0.155369	0.87653	0.931021	2.3896	2.6224	2.02873	3.33775	2.54404	2.3727	3.04214	2.41281	0.565964	Not cell cycle
1190007I07Rik	156.193	0.00569752	0.177994	0.0320097	0.974464	0.987385	36.7159	42.2006	53.4637	32.2989	40.7518	39.2327	51.0129	34.8386	0.487598	Not cell cycle
1300017J02Rik	26.7253	0.0678901	0.397543	0.170774	0.864401	0.923163	1.01535	0.444255	0.849017	1.36313	0.810341	0.799301	0.703852	1.71747	0.588827	Not cell cycle
1500009L16Rik	150.121	0.00682476	0.134847	0.0506112	0.959635	0.979496	14.6791	15.2211	13.3035	13.9203	14.3416	14.3194	14.3304	14.9528	0.489108	Not cell cycle
1500011B03Rik	228.609	-0.0812228	0.111307	-0.72972	0.465561	0.625909	19.0581	19.7868	23.8163	22.3489	19.5675	21.1857	19.4096	19.6132	0.352146	Not cell cycle
1500011K16Rik	107.124	0.0689996	0.158869	0.434319	0.664057	0.789647	22.3908	22.6369	26.0302	26.1557	24.5272	25.2634	26.2332	25.7829	0.590769	Not cell cycle
1500015O10Rik	12.9225	-0.238188	0.421693	-0.564838	0.572184	0.717319	1.79009	1.75686	1.59084	2.44005	1.83251	1.38133	1.677	1.45735	0.184701	Not cell cycle
1600002H07Rik	226.239	0.22648	0.119893	1.88901	0.0588903	0.140287	7.32114	7.77047	7.99769	10.0046	9.98138	8.83722	10.1381	9.57754	0.808541	Not cell cycle
1600002K03Rik	53.1967	0.41124	0.247236	1.66335	0.0962432	0.204109	8.44088	7.96407	8.04698	10.7908	9.2682	11.9304	10.1276	15.8335	0.923215	Not cell cycle
1600012H06Rik	819.282	-0.0189801	0.0788588	-0.240684	0.8098	0.888211	37.1348	38.3043	39.01	34.9591	36.7503	35.9203	37.2844	35.593	0.444748	Not cell cycle
1600014C10Rik	510.998	0.0642693	0.0800112	0.803254	0.421828	0.587972	17.694	14.4723	18.3568	15.6645	15.6318	19.2662	15.0729	15.3066	0.583076	Not cell cycle
1700001L19Rik	13.5339	0.0539797	0.457959	0.11787	0.90617	0.947943	0.688736	1.31287	1.0955	2.22168	1.92089	0.839331	0.99143	0.552398	0.565893	Not cell cycle
1700001P01Rik	5.10341	-0.820718	0.750273	-1.09389	0.274002	0.438359	2.15415	1.43289	1.42025	1.0895	0.196508	0.824509	1.39862	1.18025	0.0339349	Not cell cycle
1700007K13Rik	28.9067	0.204519	0.34682	0.589698	0.555393	0.702439	4.43318	5.09473	4.82995	2.97562	4.68169	5.42307	7.07506	3.20564	0.786757	Not cell cycle
1700010B08Rik	7.98539	-3.6714	0.879594	-4.17397	2.9934e-05	0.000236278	2.72667	2.50438	1.77491	0.593204	0.209542	0.14747	0	0.255843	0.00186929	Not cell cycle
1700010I14Rik	40.1606	0.16139	0.273498	0.590096	0.555126	0.702439	1.61631	2.10657	1.67245	2.80789	2.16056	1.64568	2.41466	2.6219	0.732188	Not cell cycle
1700013H16Rik	409.531	1.40365	0.166286	8.44116	3.14213e-17	2.08099e-15	30.792	29.4902	22.3982	20.8877	71.5874	87.2973	60.972	56.5869	0.992451	Not cell cycle
1700016K19Rik	13.454	-0.576315	0.449809	-1.28124	0.200108	0.349812	2.10377	2.17096	1.46644	2.22895	2.21505	0.980244	0.96135	1.22046	0.0576605	Not cell cycle
1700017B05Rik	3288.52	0.0782389	0.0651251	1.20136	0.229611	0.386683	54.6865	53.9189	58.5118	67.2281	60.4432	62.4247	56.5013	67.4567	0.607161	Not cell cycle
1700019A02Rik	34.2344	-1.93178	0.352829	-5.47511	4.37242e-08	6.67526e-07	13.7849	13.9051	9.9763	14.4766	3.75359	5.89032	2.65305	1.70915	0.0086994	Not cell cycle
1700019D03Rik	87.1958	0.492098	0.31171	1.5787	0.114405	0.231877	4.02445	1.38154	4.05912	1.5999	2.10565	6.42352	4.65327	4.19644	0.944496	Not cell cycle
1700020D05Rik	15.4991	-0.139992	0.449159	-0.311676	0.755287	0.852779	1.06343	1.95535	1.2078	3.12082	1.9294	1.11362	1.38022	1.92424	0.277734	Not cell cycle
1700020N01Rik	8.68116	-1.04205	0.608824	-1.71157	0.0869754	0.189038	1.42799	1.87761	1.31956	0.503211	0.722517	0.759281	0.857176	0.217878	0.024157	Not cell cycle
1700021F05Rik	342.451	-0.601912	0.106664	-5.64305	1.67065e-08	2.80961e-07	58.2147	60.1204	55.9572	56.8826	37.7184	38.5447	42.0473	35.5928	0.0540657	Not cell cycle
1700024G13Rik	1.37355	-1.72837	1.55464	-1.11175	0.266246	0.430625	1.16545	0.923989	1.32302	3.49161	1.86408	0	0	0	0.010353	Not cell cycle
1700025C18Rik	5.40332	0.376454	0.700134	0.537688	0.590793	0.732265	0.253265	0.797779	1.15537	1.02736	0.960497	1.54865	0.830283	0.832776	0.911424	Not cell cycle
1700025G04Rik	1007.71	-0.484222	0.0767356	-6.31027	2.78554e-10	6.43544e-09	9.37912	10.8192	9.6318	10.1683	7.8456	7.45625	6.91689	6.55826	0.0731181	Not cell cycle
1700028J19Rik	11.3627	1.09434	0.472469	2.31622	0.0205461	0.0602859	0.70193	0.526103	0.491714	0.779287	1.60105	1.26702	0.978693	1.4433	0.986987	Not cell cycle
1700028K03Rik	24.4786	1.24501	0.494766	2.51637	0.0118571	0.038191	5.83095	3.26999	2.05752	0.376865	8.40163	8.10067	5.13205	6.89023	0.989863	Not cell cycle
1700029J07Rik	78.0342	0.338405	0.19324	1.75122	0.0799078	0.17707	3.54971	3.60157	3.83158	2.98933	5.92737	4.59472	3.60461	5.39275	0.892372	Not cell cycle
1700029P11Rik	19.5269	-1.47747	0.436633	-3.38377	0.000714973	0.00368291	2.96047	3.71663	3.83632	1.62496	1.02975	1.72007	1.13426	0.63456	0.0139478	Not cell cycle
1700030J22Rik	168.589	0.408779	0.133034	3.07274	0.00212104	0.00925616	4.73994	4.47749	4.34748	5.19542	6.95283	6.82448	5.23073	5.53136	0.921777	Not cell cycle
1700030K09Rik	307.276	0.311223	0.099544	3.12649	0.00176908	0.00796259	8.51553	6.80833	8.50122	9.42253	11.1422	10.7675	9.34121	9.9177	0.876195	Not cell cycle
1700037C18Rik	71.619	0.464048	0.213712	2.17137	0.0299033	0.0821115	1.66104	2.37037	1.30147	2.15089	3.33519	2.79686	1.89765	2.48067	0.93817	Not cell cycle
1700037H04Rik	705.118	-0.135967	0.114821	-1.18417	0.236345	0.395273	52.1869	54.6617	53.6786	59.8426	41.9661	53.0439	44.2899	61.2293	0.281544	Not cell cycle
1700040L02Rik	20.1436	-0.0407056	0.378229	-0.107622	0.914296	0.952726	1.37239	2.29427	2.16997	1.65104	3.015	1.97181	1.0746	1.92094	0.413042	Not cell cycle
1700047I17Rik2	213.457	-1.35737	1.11892	-1.21311	0.225088	0.380935	8.9748	10.955	8.89494	2.55547	7.47097	0.0266898	2.42851	2.79053	0.0161766	Not cell cycle
1700061G19Rik	34.5897	-0.15328	0.312145	-0.491053	0.623389	0.75951	0.928756	1.40483	1.21409	0.717919	1.02091	1.32977	0.867676	0.736251	0.26357	Not cell cycle
1700067K01Rik	19.2051	-0.549591	0.397373	-1.38306	0.166646	0.306252	1.52395	1.59573	1.82133	1.35605	0.608222	1.18406	0.901439	1.62707	0.0624056	Not cell cycle
1700080O16Rik	12.1007	-1.95337	0.562038	-3.47551	0.000509887	0.00274015	1.21799	0.735653	1.76987	1.70926	0.110977	0.716654	0.331938	0.405833	0.00848372	Not cell cycle
1700086D15Rik	9.64892	-1.009	0.700608	-1.44019	0.149815	0.28341	1.11506	1.88267	1.59123	0.141307	1.28453	0.373614	0.410098	0.321904	0.0250198	Not cell cycle
1700088E04Rik	42.6889	0.374834	0.256657	1.46045	0.144167	0.274894	3.41023	3.03756	2.35953	6.4611	4.33841	4.33617	4.53201	4.59745	0.910777	Not cell cycle
1700092M07Rik	2.0912	0.143564	1.23884	0.115885	0.907743	0.948527	2.62591	1.12538	2.95082	0	4.57089	3.03076	0.922529	0	0.708318	Not cell cycle
1700102P08Rik	12.1086	0.118145	0.480163	0.246052	0.805642	0.88548	1.12549	2.01901	3.06647	0.766478	2.84815	1.55487	1.49625	2.88177	0.670214	Not cell cycle
1700109H08Rik	8.8573	-0.0524042	0.728498	-0.0719345	0.942654	0.969133	3.74631	0.917803	1.95149	0.993944	1.28434	4.34157	1.45276	0.641917	0.39399	Not cell cycle
1700123O20Rik	779.958	0.0513047	0.066189	0.775124	0.438267	0.601957	31.7241	33.1137	32.2799	37.8874	36.0291	35.4981	32.621	36.0179	0.562442	Not cell cycle
1810009A15Rik	237.318	-0.141198	0.179145	-0.788177	0.430593	0.595771	47.0832	41.3888	42.3615	34.8528	34.2312	34.7609	49.2655	33.9546	0.276296	Not cell cycle
1810010H24Rik	20.4512	0.266845	0.343957	0.77581	0.437861	0.601578	1.4935	1.45762	1.23792	1.03389	1.63262	2.24501	1.77514	1.44505	0.84262	Not cell cycle
1810011O10Rik	240.129	-0.0708658	0.118364	-0.598713	0.549364	0.697768	13.1462	13.0741	15.5537	14.6466	13.968	13.3892	14.4542	12.3867	0.365663	Not cell cycle
1810013L24Rik	1990.44	-0.0837295	0.0809236	-1.03467	0.300821	0.468618	48.307	46.6379	45.6757	42.2502	48.2402	43.4462	42.2113	40.161	0.348408	Not cell cycle
1810022K09Rik	752.704	-0.284028	0.106357	-2.67052	0.00757336	0.02672	455.2	412.159	453.198	367.923	364.614	350.819	384.222	325.823	0.151485	Not cell cycle
1810030O07Rik	1283.41	-0.0315053	0.0913034	-0.345062	0.730048	0.834855	48.7022	49.4052	48.123	43.2954	47.1996	52.4033	44.1071	42.811	0.42663	Not cell cycle
1810032O08Rik	98.5345	-0.802824	0.186069	-4.31466	1.5985e-05	0.000134821	5.52035	8.7181	6.02026	6.53065	3.14408	3.65766	3.91016	3.23703	0.0353009	Not cell cycle
1810037I17Rik	778.55	-0.269274	0.101329	-2.65742	0.00787419	0.0275785	91.306	99.2438	84.273	79.1753	73.7897	72.776	74.376	73.6518	0.161262	Not cell cycle
1810041L15Rik	164.039	0.326927	0.141865	2.3045	0.0211947	0.0618369	1.78507	1.4834	1.91996	2.08726	2.70341	2.18182	2.28174	2.10866	0.886764	Not cell cycle
1810043G02Rik	263.194	0.485611	0.130466	3.72212	0.000197558	0.00120616	9.17278	10.8464	10.4911	14.4839	16.7158	15.3281	13.4401	16.5887	0.942915	Not cell cycle
1810055G02Rik	633.835	-0.00288126	0.0762187	-0.0378026	0.969845	0.984929	31.2116	29.0424	31.0742	34.9837	31.9853	33.1391	29.1098	32.7646	0.473003	Not cell cycle
1810062G17Rik	9.4538	0.254485	0.507715	0.501236	0.616205	0.753092	0.989336	0.861451	1.03044	1.28471	0.778619	1.38541	1.40833	1.43334	0.83313	Not cell cycle
1810065E05Rik	6.81071	-0.173911	0.676996	-0.256887	0.797266	0.88038	0.445816	1.00147	0.508823	1.61289	0.772534	1.08765	0.916792	0.233652	0.240636	Not cell cycle
2010005H15Rik	6.66822	-2.07264	0.795861	-2.60427	0.00920694	0.0312622	8.06563	3.3899	5.8127	1.01723	2.72994	0	2.24633	0.44154	0.00711769	Not cell cycle
2010107E04Rik	803.571	0.012904	0.174445	0.073972	0.941033	0.968182	997.576	988.469	928.914	616.051	868.18	761.011	1132.88	835.915	0.500899	Not cell cycle
2010107G23Rik	62.5568	-0.4271	0.224293	-1.9042	0.0568837	0.13678	5.83795	3.67166	5.02084	4.53778	2.99218	4.00664	4.05244	3.34735	0.0862751	Not cell cycle
2010109A12Rik	7.6412	0.477409	0.60662	0.786998	0.431283	0.596107	1.38532	2.82915	1.04841	2.70008	4.18531	2.78729	1.50055	2.40198	0.940973	Not cell cycle
2010111I01Rik	115.444	-0.038547	0.246559	-0.15634	0.875765	0.930421	1.57746	3.82844	2.75849	3.00946	3.65424	2.23391	2.31416	2.61729	0.416133	Not cell cycle
2010300C02Rik	189.344	-0.923396	0.150441	-6.13795	8.35941e-10	1.79418e-08	3.69535	4.07759	4.01644	3.4423	1.76423	2.43203	1.83293	2.19926	0.0286146	Not cell cycle
2010315B03Rik	173.947	0.103684	0.124207	0.834768	0.403848	0.571286	7.45782	7.28709	7.46718	7.76977	8.66901	8.71254	7.89702	7.08792	0.647279	Not cell cycle
2200002D01Rik	28.6953	0.119536	0.299488	0.399135	0.689794	0.807139	1.42735	1.61861	1.63369	1.67776	1.8218	2.03008	1.96581	1.23216	0.671867	Not cell cycle
2200002J24Rik	6.02464	0.379157	0.748132	0.506804	0.612292	0.749957	3.77605	16.5077	10.4663	9.27002	9.60729	7.04248	26.8925	7.85802	0.91279	Not cell cycle
2210010C04Rik	24.8372	-0.139637	0.361629	-0.386132	0.699399	0.813314	0.762953	1.21827	1.23566	1.97445	1.6113	0.879011	0.880662	1.17877	0.27795	Not cell cycle
2210013O21Rik	369.565	0.0634288	0.121338	0.522747	0.60115	0.740811	61.7748	71.38	65.2749	61.4655	65.9936	61.1225	76.1005	68.994	0.581782	Not cell cycle
2210016F16Rik	908.482	0.139057	0.0893526	1.55628	0.119642	0.239836	22.9506	27.0858	23.4609	22.9553	27.2291	28.4608	23.7962	27.8593	0.702423	Not cell cycle
2210016L21Rik	588.226	0.0619692	0.112703	0.549843	0.582427	0.725712	15.1293	14.0034	15.3211	21.9642	16.4434	18.6366	16.0423	17.9884	0.579768	Not cell cycle
2210408I21Rik	270.834	0.0137458	0.126212	0.10891	0.913274	0.952261	8.39397	10.2285	11.1063	10.9327	10.7581	8.05467	9.35249	12.8229	0.502049	Not cell cycle
2210418O10Rik	353.81	-0.23927	0.0990054	-2.41673	0.0156604	0.048017	12.3229	13.094	13.4954	11.2861	12.4223	8.8223	10.9285	10.4789	0.183694	Not cell cycle
2300009A05Rik	45.106	-0.0751244	0.256935	-0.292387	0.769991	0.86101	13.1779	7.56529	12.6064	14.7099	11.462	10.2976	12.2149	11.9801	0.360558	Not cell cycle
2310009B15Rik	177.384	0.292847	0.156305	1.87356	0.0609916	0.144166	43.5742	57.3169	42.4733	40.368	59.4101	49.2469	54.9616	62.6499	0.864261	Not cell cycle
2310011J03Rik	430.118	-0.00410429	0.0956873	-0.0428927	0.965787	0.982955	18.2231	20.089	19.5954	21.2537	20.8713	17.8205	18.5613	22.2029	0.470702	Not cell cycle
2310022A10Rik	708.643	-0.394903	0.0859044	-4.59701	4.28605e-06	4.20383e-05	20.5096	22.7114	21.7553	26.7128	18.2973	17.5378	14.954	18.4158	0.0975627	Not cell cycle
2310022B05Rik	1884.94	0.0659534	0.0508953	1.29586	0.195022	0.343164	38.4016	41.153	41.5418	46.3733	45.3876	44.3706	41.5434	44.3621	0.586239	Not cell cycle
2310030G06Rik	104.652	-0.0723386	0.169396	-0.427038	0.669352	0.793285	9.58965	11.5983	8.55801	10.217	11.1783	9.65356	9.06245	8.01995	0.363865	Not cell cycle
2310033P09Rik	422.665	0.0925792	0.0911786	1.01536	0.309934	0.47826	26.8728	29.1519	28.6298	28.1104	29.382	30.6862	30.314	31.3188	0.630311	Not cell cycle
2310034G01Rik	20.9374	-0.0211541	0.354071	-0.0597455	0.952358	0.974403	1.45232	1.04454	1.10199	1.35045	1.13878	1.35342	0.8618	1.65113	0.441656	Not cell cycle
2310035C23Rik	1563.44	0.011914	0.0838822	0.142033	0.887054	0.937933	32.7101	29.365	28.9061	29.2498	34.2977	33.3442	25.6704	31.09	0.498526	Not cell cycle
2310039H08Rik	204.017	0.0542611	0.125199	0.4334	0.664724	0.790096	29.7984	31.4007	29.5482	26.6282	33.7165	28.0665	28.8022	32.0141	0.566899	Not cell cycle
2310057M21Rik	309.589	-0.0660122	0.107726	-0.612776	0.540025	0.690612	3.86935	4.42453	4.17141	3.9589	4.31956	3.85569	4.05602	3.53736	0.371989	Not cell cycle
2310061I04Rik	704.229	0.554797	0.126958	4.36993	1.24289e-05	0.000108105	48.0544	48.0399	41.8715	35.8508	68.9129	73.2765	57.1576	62.048	0.955496	Not cell cycle
2410002F23Rik	1319.25	0.0388297	0.0580414	0.669	0.503496	0.659903	40.9693	44.3297	45.2987	48.6704	47.7581	46.0568	46.0396	45.2972	0.543677	Not cell cycle
2410004B18Rik	163.664	-0.337843	0.16851	-2.00489	0.0449749	0.113399	12.6474	13.9888	10.2523	16.3506	8.87411	11.1121	11.6962	10.0316	0.118772	Not cell cycle
2410004P03Rik	58.7986	-0.165711	0.251814	-0.658066	0.510496	0.665602	1.27349	1.00246	1.69978	2.0058	1.49754	1.5468	0.874954	1.18663	0.251276	Not cell cycle
2410015M20Rik	765.968	0.0429025	0.088453	0.485031	0.627654	0.762759	116.089	111.279	128.301	129.87	135.138	116.013	132.991	119.901	0.548997	Not cell cycle
2410089E03Rik	3442.39	0.27754	0.0572678	4.84635	1.25752e-06	1.39359e-05	24.1626	25.751	25.6549	26.3474	34.7239	32.3457	28.0272	29.224	0.852326	Not cell cycle
2410131K14Rik	630.518	-0.0114436	0.0779395	-0.146827	0.883269	0.935363	7.49619	8.3414	8.73423	9.55811	8.84657	8.39107	8.5126	8.17516	0.457761	Not cell cycle
2410141K09Rik	196.915	-1.37756	0.153284	-8.98694	2.54198e-19	2.1044e-17	21.1654	21.512	22.756	16.7018	11.624	8.41252	11.6802	14.9471	0.0156733	Not cell cycle
2510002D24Rik	103.268	-0.398852	0.182178	-2.18935	0.0285713	0.0792363	16.3681	25.1257	29.9101	18.5785	23.1635	20.4086	11.3479	12.0416	0.0958372	Not cell cycle
2510009E07Rik	1189.78	0.0762615	0.0738649	1.03245	0.301863	0.469692	18.807	17.8661	18.586	20.2639	22.448	18.9898	20.2364	18.3337	0.60371	Not cell cycle
2510039O18Rik	1894.15	0.00204235	0.0852384	0.0239604	0.980884	0.990845	45.6638	49.9953	45.5965	53.8212	47.5486	55.8821	41.5277	52.1806	0.482709	Not cell cycle
2610001J05Rik	440.188	-0.355697	0.140038	-2.53999	0.0110855	0.0362854	51.4723	41.39	52.5267	46.7645	37.8936	32.5251	44.731	30.7878	0.111654	Not cell cycle
2610002M06Rik	683.454	-0.173107	0.0806459	-2.14651	0.0318321	0.0861325	13.208	12.0012	12.1126	13.8717	12.5457	10.5364	11.3471	11.0543	0.241642	Not cell cycle
2610008E11Rik	1292.23	0.0232829	0.0816761	0.285064	0.775595	0.865242	33.157	31.3502	35.9527	43.4923	42.3213	32.5479	39.0468	33.5079	0.516644	Not cell cycle
2610021A01Rik	692.172	-0.0492749	0.0731347	-0.673755	0.500467	0.657209	18.3086	18.4839	19.6639	20.4758	19.4603	17.6819	18.6883	18.4526	0.398735	Not cell cycle
2610044O15Rik8	813.881	-0.238542	0.0678049	-3.51806	0.000434715	0.0023822	58.4112	56.6054	62.4143	59.1846	50.9711	49.5004	52.1073	42.8274	0.184629	Not cell cycle
2610301B20Rik	466.308	0.104303	0.0808078	1.29076	0.196788	0.345637	23.6811	22.0808	22.4505	25.5397	26.8771	25.1866	24.5962	24.5327	0.648501	Not cell cycle
2610318N02Rik	143.77	-0.667254	0.164656	-4.0524	5.06945e-05	0.000373641	12.1055	15.6979	16.9661	13.4025	9.00529	8.88641	8.51545	10.3658	0.046301	Not cell cycle
2610507B11Rik	9558.43	0.00372865	0.0603986	0.0617341	0.950775	0.973524	98.5351	103.023	100.497	110.114	104.272	116.87	94.2385	100.26	0.485369	Not cell cycle
2610524H06Rik	368.943	-0.358097	0.167959	-2.13206	0.033002	0.0885744	54.6235	65.709	57.9618	39.8953	37.6958	43.0876	46.9045	44.1409	0.110863	Not cell cycle
2700060E02Rik	2510.39	0.22425	0.104534	2.14524	0.031934	0.0863914	173.328	152.256	169.293	138.125	182.305	198.876	193.306	172.94	0.806384	Not cell cycle
2700062C07Rik	278.019	-0.0325654	0.0995297	-0.327192	0.743522	0.844057	32.3572	33.7649	32.8148	40.173	36.2793	33.9093	30.6789	34.3401	0.424545	Not cell cycle
2700081O15Rik	2344.01	0.0822444	0.076351	1.07719	0.281396	0.446969	24.9398	25.101	27.9979	33.5033	31.5124	29.7667	30.3476	27.3038	0.613416	Not cell cycle
2700097O09Rik	157.4	-0.346356	0.127577	-2.71487	0.00663023	0.024019	18.9242	20.4265	19.8545	20.5485	15.598	15.5077	15.0614	16.6548	0.115249	Not cell cycle
2810004N23Rik	956.318	-0.211977	0.0717221	-2.95553	0.00312131	0.0128322	36.1592	36.4853	37.8083	42.6558	32.556	35.5019	33.5198	31.3063	0.204975	Not cell cycle
2810006K23Rik	387.599	0.0335799	0.102445	0.327785	0.743074	0.843833	23.7668	20.0009	22.3601	23.3142	22.4204	22.5549	22.8513	24.5285	0.534043	Not cell cycle
2810021J22Rik	406.745	0.131853	0.0920685	1.43211	0.152111	0.286468	8.87596	8.77218	8.25497	10.3352	9.80861	10.2264	9.30125	10.4642	0.690991	Not cell cycle
2810403A07Rik	1021.56	0.0847886	0.0760045	1.11557	0.264605	0.428719	30.4175	26.0029	29.2605	32.9686	35.5691	31.1975	29.877	30.2678	0.617298	Not cell cycle
2810408A11Rik	70.6825	0.274081	0.229944	1.19195	0.233281	0.391371	2.95398	4.59162	2.6984	4.73719	4.73208	4.79395	4.24189	4.72433	0.849522	Not cell cycle
2810428I15Rik	421.075	0.125179	0.098676	1.26859	0.204587	0.35532	57.7259	65.8833	55.4416	67.889	66.0176	66.9386	66.1251	73.4844	0.680926	Not cell cycle
2810459M11Rik	38.9621	1.2456	0.266702	4.6704	3.00608e-06	3.07385e-05	0.57166	0.598396	0.493988	0.547656	1.45567	1.84645	1.15055	1.71672	0.989935	Not cell cycle
2810474O19Rik	2802.11	0.0162938	0.058207	0.279928	0.779532	0.868172	48.0043	47.1898	50.5683	55.3822	55.6981	52.4446	49.2184	45.9172	0.506147	Not cell cycle
2900011O08Rik	399.314	-0.00159953	0.097613	-0.0163864	0.986926	0.993566	16.5944	16.8631	17.4701	15.7655	18.0955	19.5419	17.2301	16.4845	0.475879	Not cell cycle
2900026A02Rik	1705.39	-0.600058	0.0562556	-10.6666	1.45813e-26	2.50367e-24	15.3237	15.5218	15.6987	17.59	11.7847	11.401	9.9925	10.4095	0.0542095	Not cell cycle
3110001I22Rik	57.4264	-0.735848	0.480126	-1.53261	0.125371	0.24775	2.91345	3.29265	7.04439	7.78258	1.45059	4.51408	5.332	1.05741	0.0399741	Not cell cycle
3110002H16Rik	608.434	-0.201774	0.0872901	-2.31153	0.0208037	0.0609134	27.1355	25.8232	27.2076	32.681	24.1603	26.9741	21.8968	25.4026	0.213387	Not cell cycle
3110009E18Rik	52.6218	0.072884	0.230905	0.315645	0.752272	0.850565	19.4553	19.8498	22.3192	23.7395	18.3541	28.0521	22.8289	21.1662	0.597886	Not cell cycle
3110040N11Rik	117.241	0.0576131	0.159977	0.360134	0.718747	0.826619	14.3163	17.0998	15.7531	13.4454	17.9191	15.2137	16.2591	14.2823	0.572723	Not cell cycle
3110043O21Rik	1005.42	0.173299	0.0767319	2.25851	0.0239141	0.0683374	29.8571	28.2767	27.6076	28.5776	33.7038	34.67	31.3428	29.5769	0.745273	Not cell cycle
3110062M04Rik	210.32	0.164117	0.119166	1.37721	0.168447	0.308827	5.5755	5.72265	6.10651	7.98769	7.20369	6.52388	6.93797	7.67801	0.735351	Not cell cycle
3110070M22Rik	22.8391	0.295696	0.356997	0.828288	0.407508	0.575024	1.39606	1.48915	1.54162	2.01292	1.26321	2.60502	2.31357	1.79129	0.866705	Not cell cycle
3110082I17Rik	290.764	-0.311098	0.113634	-2.7377	0.00618698	0.0226921	17.4667	19.1601	21.2187	19.1663	14.4878	16.3087	16.1348	14.6736	0.13387	Not cell cycle
3300002I08Rik	4.20485	-0.0108889	0.83924	-0.0129747	0.989648	0.994419	1.26916	1.35468	0.865515	0	1.05206	0.809621	1.41972	0.386434	0.458408	Not cell cycle
3632451O06Rik	201.96	0.590373	0.148123	3.98569	6.7284e-05	0.000475018	5.59539	4.8379	4.2657	4.51301	7.68756	8.47319	5.88369	7.31188	0.96017	Not cell cycle
3830403N18Rik	46.8586	0.787949	0.265766	2.96482	0.00302858	0.0125287	8.02247	5.29591	4.97668	5.44433	9.81385	12.7671	10.4566	8.55922	0.976634	Not cell cycle
3830406C13Rik	319.248	0.321542	0.118688	2.70914	0.00674575	0.0243469	20.3024	20.3342	16.0414	19.0997	23.8438	23.7588	24.7136	19.6373	0.883313	Not cell cycle
4833420G17Rik	1071.01	0.0277958	0.0695729	0.399521	0.68951	0.806942	37.5451	37.2173	34.5521	39.045	40.569	39.6155	37.3115	35.037	0.523474	Not cell cycle
4833427G06Rik	6.47011	1.65272	0.705323	2.34321	0.0191185	0.0566951	0.827304	0.376255	0.39339	0.233144	0.892647	2.12398	1.95693	1.22158	0.995758	Not cell cycle
4833439L19Rik	2090.58	-0.245922	0.0736248	-3.34021	0.000837153	0.00422925	77.3906	77.8048	74.8463	76.2831	62.9853	71.457	63.8196	61.2093	0.17823	Not cell cycle
4921507P07Rik	46.6367	0.190658	0.24439	0.780141	0.435308	0.59916	2.32716	2.22383	2.04764	1.56733	2.47422	2.79788	2.27864	1.98605	0.768927	Not cell cycle
4921524J17Rik	351.665	-0.200959	0.15168	-1.32489	0.185208	0.330409	28.7366	24.9698	29.7632	25.2479	24.34	21.3802	29.6287	19.6678	0.21425	Not cell cycle
4930402H24Rik	1910.84	0.00865426	0.0703529	0.123012	0.902097	0.94624	23.8444	28.8756	26.559	32.4065	29.9034	28.4788	25.1331	26.2919	0.492487	Not cell cycle
4930427A07Rik	161.959	0.251684	0.187509	1.34225	0.179515	0.32349	4.92899	4.23694	3.58535	4.79893	5.45643	7.1269	3.78063	4.82728	0.830469	Not cell cycle
4930430F08Rik	145.014	-0.408526	0.150587	-2.71289	0.00667002	0.0241391	7.86276	7.1112	6.11239	8.22047	6.82025	5.40597	4.87312	4.97044	0.0917392	Not cell cycle
4930432K21Rik	427.034	1.06684	0.161593	6.60204	4.05533e-11	1.09094e-09	10.1437	10.8501	9.55071	8.1693	22.1686	24.9653	14.1418	21.2286	0.986627	Not cell cycle
4930447C04Rik	1026.92	0.412975	0.154567	2.67181	0.00754437	0.0266312	78.4574	73.6045	58.5939	47.131	109.874	90.2866	73.5061	77.4442	0.92379	Not cell cycle
4930451G09Rik	46.4242	0.519611	0.250058	2.07796	0.0377131	0.0987598	1.47561	1.35337	1.26415	1.72827	1.96825	2.26618	1.54716	2.61506	0.948954	Not cell cycle
4930452B06Rik	468.036	-0.272686	0.115927	-2.35222	0.0186615	0.0555532	18.7286	18.062	18.8098	16.9938	14.0498	17.57	15.6668	13.4868	0.158315	Not cell cycle
4930453N24Rik	909.978	-0.152436	0.0779268	-1.95615	0.0504479	0.124313	17.8823	16.2285	17.388	16.5847	16.9071	14.7166	15.1101	15.1079	0.264505	Not cell cycle
4930469K13Rik	1.45902	1.55909	1.35591	1.14985	0.250207	0.412259	4.76474	0.384561	5.40895	0	10.1613	7.55604	12.3865	6.1961	0.99432	Not cell cycle
4930502E18Rik	44.1751	0.223897	0.260854	0.858326	0.390713	0.558884	3.9818	3.99111	2.84615	2.47387	3.61315	4.01717	4.2678	3.88431	0.806169	Not cell cycle
4930503L19Rik	249.102	-0.4296	0.152807	-2.81138	0.00493289	0.0188221	11.2159	16.2629	11.3597	17.7347	10.6576	11.0199	9.53651	11.0814	0.0859875	Not cell cycle
4930504O13Rik	2.19204	-3.06998	1.32653	-2.31429	0.0206515	0.0605442	1.38532	1.46441	1.04841	0.922293	0.246194	0	0	0.300246	0.00316342	Not cell cycle
4930518I15Rik	37.3879	-0.177652	0.280054	-0.63435	0.525852	0.67913	2.31867	3.8642	3.42113	2.68916	3.2049	2.1114	2.84133	2.73915	0.237113	Not cell cycle
4930519P11Rik	3.25755	0.341348	1.01409	0.336607	0.736413	0.839718	1.42875	0.453094	2.2707	0	1.82817	0.862404	2.59996	0.371592	0.893738	Not cell cycle
4930522L14Rik	232.675	-0.133568	0.114091	-1.17072	0.241712	0.401885	20.9882	21.3686	20.2882	17.9848	21.9577	16.9648	18.0084	16.8031	0.285427	Not cell cycle
4930523C07Rik	4.39691	0.162219	0.847708	0.191362	0.848242	0.912261	18.9998	10.2896	16.2185	3.21672	26.4426	6.15022	21.6396	3.39579	0.733194	Not cell cycle
4930524B15Rik	216.329	1.10824	0.248459	4.46044	8.179e-06	7.43002e-05	9.99125	10.3397	5.11186	4.68912	19.184	17.8447	12.0969	16.8946	0.987346	Not cell cycle
4930524J08Rik	65.7172	0.285145	0.197577	1.44321	0.148961	0.282151	11.8057	13.1674	12.2349	15.0993	15.129	18.0468	16.3046	14.1748	0.858581	Not cell cycle
4930533O14Rik	2643.96	-0.0570148	0.0675604	-0.843909	0.39872	0.56632	65.7494	76.1075	71.2268	80.4806	70.1534	77.6795	63.6581	73.417	0.386728	Not cell cycle
4930539E08Rik	74.8108	-0.52332	0.190396	-2.74859	0.00598526	0.0220921	1.5003	1.49587	1.47245	1.23622	1.07136	1.09859	0.974482	0.9062	0.0665037	Not cell cycle
4930550C14Rik	30.8689	0.0547535	0.28241	0.193879	0.84627	0.911334	2.58864	2.32452	3.88271	2.14507	2.41496	2.65233	2.39769	2.19433	0.567834	Not cell cycle
4930550L24Rik	158.937	0.18259	0.188505	0.968621	0.332735	0.502789	11.8409	11.4944	8.84822	8.65063	9.96923	15.1857	11.1338	10.6452	0.758789	Not cell cycle
4930558C23Rik	4.28476	-5.58868	1.23689	-4.51832	6.23326e-06	5.84179e-05	1.148	2.35573	2.01157	1.96547	0	0	0	0	0.000503271	Not cell cycle
4930578G10Rik	6.63922	-0.421763	0.698767	-0.603582	0.546121	0.694728	2.25115	0.959445	0.480768	2.0424	1.79339	0.715785	1.19925	0.80568	0.0880006	Not cell cycle
4930579G24Rik	283.165	-0.0338238	0.115086	-0.293901	0.768834	0.860322	15.7631	15.4205	14.0883	14.3586	13.7428	14.8308	14.3882	15.796	0.42282	Not cell cycle
4931406C07Rik	754.892	0.170148	0.08461	2.01097	0.0443287	0.112011	26.8084	28.386	27.1788	29.6291	32.0864	30.3259	34.6849	28.1306	0.741678	Not cell cycle
4931406P16Rik	3791.33	0.21495	0.0626115	3.43307	0.000596786	0.00315353	47.1171	44.7477	44.8109	48.6132	57.8931	60.2408	46.931	54.2566	0.798044	Not cell cycle
4931414P19Rik	289.769	-0.183109	0.105747	-1.73158	0.0833479	0.183123	9.01986	7.94773	8.94619	10.3295	9.09962	7.85225	7.8036	7.48496	0.231505	Not cell cycle
4931428F04Rik	492.005	-0.414766	0.097021	-4.27501	1.91128e-05	0.000158085	11.4612	13.0361	11.6778	14.2939	10.9494	9.16148	8.03399	9.23017	0.0897261	Not cell cycle
4931428L18Rik	22.9932	0.155622	0.420492	0.370095	0.711312	0.822013	2.46751	5.32205	2.0026	1.47035	4.1367	2.42008	2.90912	3.03472	0.724711	Not cell cycle
4932438A13Rik	4462.39	0.207809	0.0745895	2.78603	0.00533573	0.0200566	22.1044	24.7617	26.5193	25.5524	33.9369	28.1991	25.608	26.9978	0.790136	Not cell cycle
4933403O08Rik	20.9883	0.939682	0.38233	2.45778	0.01398	0.0438395	1.57679	0.639242	1.52979	1.03042	1.6744	2.86061	1.86082	2.22863	0.982889	Not cell cycle
4933406M09Rik	9.41811	-6.00616	1.12796	-5.32479	1.01067e-07	1.44316e-06	1.2311	1.1179	1.02141	0.660189	0	0.0622193	0	0	0.000287584	Not cell cycle
4933407L21Rik	9.49894	-0.0987135	0.541126	-0.182423	0.855251	0.916821	4.13487	2.46996	1.0151	1.13026	2.69876	3.81648	2.94225	1.10385	0.327342	Not cell cycle
4933408B17Rik	24.2371	-0.0537278	0.995414	-0.0539753	0.956955	0.977395	0	1.29395	1.3971	1.32923	1.16152	1.00193	0.627323	1.05766	0.392048	Not cell cycle
4933415A04Rik	117.518	-0.0294758	0.166685	-0.176836	0.859637	0.920246	4.57209	6.2524	5.68412	5.84528	5.54783	5.24227	6.23729	4.86534	0.42929	Not cell cycle
4933416C03Rik	66.0583	0.665991	0.261666	2.54519	0.0109218	0.0359102	3.0372	2.38054	2.56973	1.529	3.23126	3.82458	3.53751	4.99598	0.968581	Not cell cycle
4933427D14Rik	357.41	-0.143781	0.108561	-1.32443	0.185361	0.330556	6.86134	9.18258	7.12504	8.19266	7.46243	6.74875	6.1339	7.78719	0.273564	Not cell cycle
4933430I17Rik	35.0347	-0.291207	0.271776	-1.0715	0.283947	0.44989	1.75705	2.59076	2.37195	1.84326	1.81355	1.97067	1.57067	1.74692	0.146668	Not cell cycle
4933434E20Rik	910.129	-0.142018	0.0774562	-1.83353	0.0667244	0.15459	50.3598	54.4116	51.0258	60.9187	43.6539	52.1908	48.3687	50.8384	0.275074	Not cell cycle
5031439G07Rik	2778.19	0.00788504	0.0504093	0.15642	0.875702	0.930421	32.5187	34.6148	32.2448	38.5486	35.9413	36.354	31.2815	35.2977	0.491121	Not cell cycle
5430403G16Rik	249.504	0.0892101	0.116525	0.765585	0.443923	0.607088	7.56702	8.24975	9.32122	8.01255	10.164	8.43487	8.58904	8.29472	0.624488	Not cell cycle
5730409E04Rik	323.616	0.293434	0.100175	2.92921	0.00339824	0.0138235	7.53226	7.82999	6.73246	7.88046	9.3191	9.70896	9.14439	9.02459	0.86498	Not cell cycle
5730455P16Rik	661.25	0.0753035	0.0931452	0.808452	0.41883	0.585142	13.2035	12.3621	14.2837	12.1248	15.2607	13.2019	13.6667	13.1197	0.6022	Not cell cycle
5730480H06Rik	317.298	-0.0975469	0.110388	-0.883673	0.376873	0.545455	18.4132	18.8134	18.2268	18.5343	16.6837	19.9764	15.6659	18.5639	0.329211	Not cell cycle
5730507C01Rik	261.625	-0.256355	0.151347	-1.69382	0.0902995	0.19459	14.8458	12.9106	13.2724	9.8306	12.4785	9.40264	10.1846	10.8673	0.170897	Not cell cycle
5730508B09Rik	182.964	0.36114	0.121347	2.9761	0.00291943	0.0121567	10.1898	10.0881	10.2219	8.37187	13.9928	11.8237	11.5203	11.896	0.904522	Not cell cycle
5730559C18Rik	136.563	-1.1882	0.153863	-7.72245	1.14118e-14	5.18676e-13	4.03302	4.06998	4.93751	4.34848	1.74114	2.06272	1.96182	2.01242	0.0199152	Not cell cycle
5930422O12Rik	6.52863	-0.038626	0.66088	-0.0584463	0.953393	0.974913	0.363766	1.56183	1.23534	1.22763	1.04317	0.551426	0.927751	1.58654	0.415846	Not cell cycle
6030419C18Rik	710.765	0.169697	0.0811638	2.09079	0.0365465	0.096194	19.6508	20.1284	20.1261	26.4319	24.384	25.3626	22.5882	25.6879	0.74139	Not cell cycle
6030458C11Rik	1025.72	-0.242586	0.0887548	-2.73322	0.00627183	0.0229247	21.4277	23.5493	27.3405	25.3308	20.3315	22.3394	20.4545	19.7034	0.181034	Not cell cycle
6030468B19Rik	42.4	0.322673	0.434388	0.742822	0.457589	0.619382	1.89363	3.54124	3.58779	4.43276	4.46957	1.20745	3.48235	7.41813	0.884032	Not cell cycle
6030498E09Rik	17.8074	-0.202685	0.373902	-0.542081	0.587763	0.729941	1.72072	1.47843	2.17384	1.5801	1.7502	1.29977	1.70313	1.77871	0.212165	Not cell cycle
6330408A02Rik	261.571	0.564312	0.151686	3.72028	0.000199004	0.00121392	4.41858	4.81801	3.68179	4.56873	7.48565	6.92082	4.71433	7.3621	0.956719	Not cell cycle
6430548M08Rik	533.495	0.84075	0.110918	7.57992	3.45771e-14	1.47515e-12	5.57033	5.22421	5.24242	5.92092	11.4758	9.81901	7.6047	10.4335	0.979294	Not cell cycle
6430571L13Rik	47.5347	-0.414485	0.249884	-1.65871	0.0971744	0.205552	1.34666	1.45003	1.76363	1.69467	1.60017	1.0981	0.846973	1.19491	0.089798	Not cell cycle
6430573F11Rik	77.1639	0.326587	0.25961	1.25799	0.208395	0.360044	2.33924	0.877511	2.14256	3.49293	3.27827	4.18176	2.39611	3.28582	0.886333	Not cell cycle
6720489N17Rik	315.918	-0.243801	0.105708	-2.30637	0.02109	0.0616089	18.436	16.3912	18.8472	17.7362	15.2072	16.6482	16.4097	13.517	0.179812	Not cell cycle
6820408C15Rik	27.7928	0.400677	0.368319	1.08785	0.27666	0.44121	1.29762	1.18443	0.930253	2.01462	2.47528	1.14199	2.23316	1.20859	0.91962	Not cell cycle
8030411F24Rik	3.75997	-0.0278665	0.834909	-0.0333767	0.973374	0.986784	1.71451	1.20826	0.432512	0.380484	1.01565	0.574935	1.23808	0.990915	0.431375	Not cell cycle
8030462N17Rik	863.68	-0.00244872	0.0822774	-0.0297618	0.976257	0.987978	23.8685	23.9722	22.207	22.4777	25.157	23.5149	20.1233	24.4162	0.473578	Not cell cycle
8030474K03Rik	258.815	0.0714822	0.237756	0.300653	0.763679	0.857728	9.4082	14.2325	12.8287	5.68484	12.2548	13.2498	10.3179	9.61496	0.595226	Not cell cycle
8430408G22Rik	55.3055	0.0347977	0.237835	0.14631	0.883676	0.93561	2.66849	3.49688	4.62424	3.46774	3.91546	4.11894	3.77141	3.00289	0.536415	Not cell cycle
9030617O03Rik	127.575	-0.381248	0.158434	-2.40635	0.0161129	0.0491876	3.43929	4.4027	3.25952	4.504	2.91371	2.76384	2.74234	2.94903	0.10202	Not cell cycle
9030624G23Rik	99.2046	-0.01377	0.167054	-0.0824285	0.934306	0.964329	4.1398	3.94639	4.63731	3.65854	4.72288	4.24948	3.61271	3.96515	0.453663	Not cell cycle
9030624J02Rik	692.824	0.0114868	0.147666	0.0777892	0.937996	0.966416	13.7963	18.3389	18.2328	25.7935	19.183	19.6745	14.1543	22.3228	0.497951	Not cell cycle
9130011E15Rik	867.838	-0.0650639	0.0749935	-0.867594	0.385616	0.55393	27.0744	27.5024	28.6065	26.4794	27.696	27.8608	25.0783	25.1275	0.373427	Not cell cycle
9130019O22Rik	275.247	-0.108097	0.109989	-0.982804	0.325704	0.495178	6.20748	6.06416	5.83732	7.89425	6.42842	6.46912	5.62465	5.5263	0.316701	Not cell cycle
9130023H24Rik	482.025	0.371667	0.110449	3.36506	0.000765272	0.0039159	10.2204	8.33218	9.98159	11.8231	15.3482	13.0361	10.8267	13.2067	0.909555	Not cell cycle
9130401M01Rik	771.731	-0.38219	0.0995286	-3.84	0.000123032	0.00080448	52.2452	63.9481	56.6512	60.5009	40.9442	51.2012	43.885	44.7657	0.101589	Not cell cycle
9230110C19Rik	215.061	0.231507	0.133078	1.73963	0.0819234	0.180655	14.3288	17.424	11.8392	16.4641	17.6039	17.2243	16.4305	18.0513	0.812567	Not cell cycle
9330161L09Rik	10.392	0.113383	0.472338	0.240046	0.810294	0.888347	0.746691	0.833338	1.10553	1.37418	1.1152	1.24991	0.956387	0.983619	0.662017	Not cell cycle
9330182L06Rik	87.9369	-0.815781	0.175601	-4.64565	3.39007e-06	3.41413e-05	2.29518	2.6387	2.8038	2.55773	1.36704	1.36221	1.56847	1.49906	0.0344381	Not cell cycle
9430015G10Rik	269.23	-0.0123248	0.183015	-0.0673433	0.946308	0.970767	8.8107	9.57848	8.24566	8.06043	11.7949	7.14837	7.12561	9.96743	0.456323	Not cell cycle
9430038I01Rik	168.207	-0.132509	0.165375	-0.801262	0.42298	0.588987	12.9724	17.9364	14.4111	15.3111	14.2057	16.1067	13.2194	16.9994	0.286937	Not cell cycle
9530068E07Rik	3417.72	-0.016393	0.0712862	-0.22996	0.818123	0.892897	117.54	112.673	119.418	126.682	124.896	112.333	127.477	110.688	0.449565	Not cell cycle
9530077C05Rik	87.9042	-0.126068	0.190142	-0.663019	0.507319	0.663138	4.17237	4.16783	3.03499	4.61735	3.67697	4.38706	3.14372	3.46828	0.294557	Not cell cycle
9930012K11Rik	143.743	-0.340936	0.136653	-2.4949	0.0125994	0.0401357	6.86177	6.5072	7.17674	7.63852	5.26253	5.85693	5.84087	5.41524	0.11755	Not cell cycle
9930021J03Rik	1152.32	0.189265	0.0964192	1.96293	0.0496539	0.122705	16.6689	12.4674	16.0695	17.5154	19.1094	18.3853	17.5184	16.6892	0.766985	Not cell cycle
A130010J15Rik	395.422	-0.0319663	0.10829	-0.295192	0.767847	0.859632	15.0634	14.7513	13.9938	13.2256	14.4913	13.6808	15.5672	12.9935	0.425839	Not cell cycle
A130051J06Rik	37.2127	0.528513	0.266369	1.98414	0.04724	0.117871	1.05214	0.701932	0.722539	0.94613	1.31515	1.38971	1.17868	1.14545	0.950895	Not cell cycle
A1bg	33.8305	0.0281168	0.267818	0.104985	0.916388	0.953833	1.71651	1.31055	1.79113	1.892	1.9307	1.48437	1.74354	1.72476	0.524265	Not cell cycle
A230050P20Rik	58.2284	-0.947622	0.250357	-3.78508	0.000153661	0.000973184	3.52623	3.3324	4.24787	3.41963	1.26047	1.97488	2.30452	2.18869	0.0274642	Not cell cycle
A230065H16Rik	73.6998	0.279459	0.226136	1.2358	0.216532	0.370499	11.0834	11.8339	8.25519	11.7657	12.2329	9.95697	13.2048	16.9021	0.853836	Not cell cycle
A430005L14Rik	590.151	-0.0685928	0.112765	-0.608281	0.543001	0.692595	50.5439	51.7669	44.1311	60.1356	45.9301	53.9144	42.4377	56.4248	0.368466	Not cell cycle
A430033K04Rik	438.251	0.185971	0.0963371	1.93042	0.053555	0.130354	13.1551	12.5811	14.9287	16.2731	17.0136	15.1803	15.7863	15.6783	0.762672	Not cell cycle
A430078G23Rik	35.1649	-0.197071	0.3094	-0.636946	0.52416	0.677889	0.631128	1.15746	1.23714	1.21248	1.23922	0.776277	0.9191	0.735484	0.217197	Not cell cycle
A430105I19Rik	175.152	0.224646	0.131229	1.71187	0.0869204	0.188948	2.34635	2.48904	2.12431	2.95734	3.22338	2.73399	2.65884	2.99338	0.806744	Not cell cycle
A4galt	160.221	-1.20744	0.210639	-5.73228	9.90883e-09	1.74446e-07	9.00271	11.3462	8.24562	6.97133	4.60456	4.91669	2.72824	3.43697	0.0195557	Not cell cycle
A530016L24Rik	43.5193	0.00214125	0.23897	0.00896033	0.992851	0.996361	1.495	1.57395	1.68536	1.60319	1.55914	1.31931	1.71938	1.46415	0.482853	Not cell cycle
A730017C20Rik	126.38	0.100701	0.216865	0.464348	0.642398	0.774084	8.29556	11.4092	5.97413	10.4983	8.85952	7.39185	8.45204	11.6582	0.642821	Not cell cycle
A730046J19Rik	40.5615	-0.242378	0.274296	-0.883637	0.376892	0.545455	0.813967	1.15711	0.814202	1.11502	1.01983	0.545237	0.903845	0.76765	0.18125	Not cell cycle
A830005F24Rik	7.81136	-0.16719	0.57538	-0.290573	0.771378	0.862198	0.932074	1.09924	1.31922	1.87127	1.39183	1.24164	0.457344	1.52644	0.248975	Not cell cycle
A830080D01Rik	1541.67	-0.0552075	0.142687	-0.386914	0.69882	0.812801	69.3238	68.8908	65.4278	46.807	62.5952	74.755	60.1598	54.6564	0.389676	Not cell cycle
A930002H24Rik	12.9835	-0.0660548	0.438411	-0.150669	0.880237	0.933809	5.98154	3.79378	6.45072	4.77871	6.697	3.61048	4.66492	5.44489	0.371846	Not cell cycle
A930004D18Rik	210.663	0.0480617	0.134453	0.357461	0.720747	0.827905	4.37585	4.22469	4.70079	4.63059	4.3314	5.14804	5.25589	4.06942	0.556618	Not cell cycle
A930018P22Rik	6.39744	-1.4715	0.704205	-2.08959	0.0366545	0.0963505	1.19972	1.90433	1.60505	0.659883	0.348067	0.821935	0.137281	0.7175	0.0140197	Not cell cycle
A930033H14Rik	97.156	-0.0327097	0.169976	-0.192438	0.847399	0.911989	2.49627	2.87582	2.63624	3.35781	2.69205	3.34942	2.40663	2.69663	0.424114	Not cell cycle
AA467197	12.32	-0.707312	0.453105	-1.56103	0.118516	0.238096	2.86681	3.66419	3.87021	2.25433	1.69122	2.49366	1.85614	1.7575	0.0427062	Not cell cycle
Aaas	1233.11	-0.00135457	0.0905964	-0.0149517	0.988071	0.993996	55.1833	58.8312	54.6713	53.6145	52.8401	63.4786	49.7268	57.7973	0.47631	Not cell cycle
Aacs	1174.4	-0.394152	0.0690719	-5.70641	1.15383e-08	2.00845e-07	28.0802	30.6496	29.5357	34.1665	23.7174	24.2343	20.4589	25.0377	0.0977065	Not cell cycle
Aaed1	825.873	0.0249658	0.090191	0.27681	0.781926	0.869724	26.6632	25.8605	27.297	25.622	30.0586	23.9137	27.9137	26.2146	0.519304	Not cell cycle
Aagab	867.535	0.0757701	0.0785292	0.964865	0.334612	0.504421	12.1516	12.5013	11.776	14.5689	13.1694	14.2813	12.0374	14.3766	0.603135	Not cell cycle
Aak1	3417.73	-0.0140278	0.062482	-0.22451	0.82236	0.895645	14.114	14.0829	14.9223	16.8716	17.4158	14.5338	13.5852	14.5859	0.453232	Not cell cycle
Aamdc	283.47	0.19237	0.0985109	1.95278	0.0508454	0.125167	42.4405	41.4112	40.1388	48.4929	48.1674	49.6924	46.6348	45.9596	0.772018	Not cell cycle
Aamp	2708.79	-0.439316	0.0562513	-7.80988	5.72439e-15	2.72654e-13	127.627	127.664	129.922	133.339	95.1821	98.8323	96.2807	96.7247	0.0837587	Not cell cycle
Aar2	1160.92	0.150981	0.074208	2.03457	0.0418945	0.107363	28.3026	30.9325	29.4225	33.9496	34.6443	36.1572	29.1458	36.7702	0.717377	Not cell cycle
Aard	376.461	0.317792	0.111031	2.86219	0.00420722	0.0164921	23.8498	22.2882	23.2212	20.8031	30.4643	26.3235	30.7314	27.3511	0.880653	Not cell cycle
Aars	3308.55	-0.128663	0.0776435	-1.65709	0.0975007	0.20596	36.7396	38.5934	40.6781	51.2221	38.2011	40.041	35.0227	40.7992	0.291035	Not cell cycle
Aars2	579.475	-0.0687789	0.103871	-0.66216	0.507869	0.663483	10.2644	10.5526	11.5752	15.2931	10.7863	11.9185	10.8798	11.9364	0.368107	Not cell cycle
Aarsd1	365.736	-0.170569	0.140794	-1.21148	0.225712	0.381619	17.9243	21.5754	21.4818	17.8378	15.6778	17.0218	21.5631	16.9637	0.245237	Not cell cycle
Aasdh	246.6	-0.0274614	0.141457	-0.194132	0.846072	0.911266	4.62899	5.59858	4.94048	7.29257	4.80379	5.77393	5.34496	5.94763	0.431735	Not cell cycle
Aasdhppt	729.422	-0.184201	0.083852	-2.19674	0.0280392	0.0779782	29.7057	32.6102	29.5407	30.505	26.4204	26.5323	28.0368	26.6538	0.229995	Not cell cycle
Aass	76.1718	0.149092	0.191391	0.778991	0.435985	0.600008	1.50661	1.59881	2.131	2.05145	1.96936	2.04057	2.07456	2.00476	0.715436	Not cell cycle
Aatf	720.606	-0.0323253	0.104776	-0.308519	0.757687	0.854076	43.6267	37.9228	39.2586	39.4798	39.3481	46.0672	38.67	34.4685	0.425049	Not cell cycle
AB124611	28.9482	-1.06671	0.399965	-2.66701	0.00765305	0.026926	3.31594	2.52643	2.76945	2.87739	0.409682	1.79761	1.51003	1.74191	0.0232224	Not cell cycle
Abat	3680.34	0.224251	0.0849468	2.63989	0.0082932	0.0287492	63.5408	59.1911	65.5603	82.8163	84.0929	73.5678	74.0699	81.2607	0.806456	Not cell cycle
Abca1	3550.92	0.116798	0.0703365	1.66056	0.0968014	0.204995	24.086	28.7519	26.9711	31.2184	34.5889	29.5765	28.0949	28.5365	0.667841	Not cell cycle
Abca2	1993.14	0.515925	0.0893398	5.77486	7.7017e-09	1.3875e-07	13.7171	14.8996	14.4105	14.8108	20.1866	24.6048	17.4761	21.2717	0.948307	Not cell cycle
Abca3	1640.58	0.601696	0.0985673	6.10443	1.03171e-09	2.18402e-08	13.029	14.2642	14.3071	19.7841	24.886	23.018	20.1222	25.1683	0.961967	Not cell cycle
Abca4	341.876	0.136903	0.105328	1.29978	0.193677	0.341314	3.12836	3.74653	4.03161	4.86908	4.48514	3.97373	3.83876	4.11073	0.699619	Not cell cycle
Abca5	470.459	0.199757	0.104923	1.90383	0.0569318	0.136815	5.66334	5.11687	4.7826	5.5273	7.2418	5.33182	5.79387	5.88299	0.78194	Not cell cycle
Abca6	79.6729	-0.194025	0.182799	-1.06141	0.288504	0.455036	1.59464	1.21693	1.47061	1.68394	1.52282	1.31452	1.13448	1.28342	0.219498	Not cell cycle
Abca7	483.04	-0.000643456	0.0971419	-0.00662388	0.994715	0.997107	4.13339	4.6766	4.95191	5.21711	5.0131	4.83643	3.97357	5.29292	0.477604	Not cell cycle
Abca8b	172.265	-0.144822	0.128903	-1.12349	0.261228	0.4249	1.99587	2.45714	2.36222	2.58801	2.64428	2.25864	2.0934	2.04053	0.272054	Not cell cycle
Abca9	167.567	-0.0358609	0.144623	-0.247961	0.804165	0.885046	2.29918	2.5872	1.97105	2.55309	2.78021	2.03786	2.1767	2.16093	0.419728	Not cell cycle
Abcb10	1185.58	-0.123716	0.108509	-1.14015	0.254225	0.416806	19.517	22.3935	21.7568	22.8857	19.5258	18.2285	17.2327	24.963	0.298152	Not cell cycle
Abcb1a	87.5071	0.275957	0.226185	1.22005	0.222446	0.37754	0.917661	1.43846	1.56903	1.69056	2.31369	1.67396	1.40056	1.38908	0.850816	Not cell cycle
Abcb4	116.117	0.470353	0.664733	0.707582	0.479205	0.638791	0.874675	1.15776	2.78696	3.40034	2.40232	0.944233	2.05562	5.81533	0.939248	Not cell cycle
Abcb6	908.621	0.468734	0.108768	4.30949	1.6363e-05	0.000137592	17.8874	20.7832	18.5577	16.5997	24.275	30.1429	23.7818	25.2028	0.939032	Not cell cycle
Abcb7	1202.43	-0.217849	0.0980217	-2.22246	0.0262525	0.0738959	24.741	23.8294	23.6505	19.7712	21.5091	20.8631	18.8889	18.6849	0.200374	Not cell cycle
Abcb8	994.301	-0.0870128	0.0784854	-1.10865	0.267582	0.432133	23.1346	24.7559	24.0041	29.1705	24.1338	23.9292	20.958	26.7153	0.343519	Not cell cycle
Abcc1	1134.59	-0.0145052	0.0917448	-0.158104	0.874375	0.929938	11.2813	14.3722	14.068	12.6278	14.1632	12.3077	12.509	13.2279	0.452225	Not cell cycle
Abcc10	360.039	0.554875	0.110487	5.02209	5.11134e-07	6.16552e-06	3.66264	3.66103	3.84117	4.60192	6.24556	6.26813	4.59246	6.43231	0.955568	Not cell cycle
Abcc2	119.469	-0.105117	0.149592	-0.702692	0.482248	0.640969	1.29584	1.33752	1.40845	1.1835	1.32987	1.2679	1.17125	1.15947	0.319865	Not cell cycle
Abcc3	102.979	-0.2255	0.167554	-1.34584	0.178356	0.321913	1.57398	1.8598	1.39115	1.97062	1.59471	1.4221	1.47114	1.28784	0.193831	Not cell cycle
Abcc4	846.594	-1.17429	0.125592	-9.35005	8.76049e-21	8.40282e-19	15.6455	17.3105	17.4802	14.0266	6.85441	8.9547	6.66403	6.46508	0.0207779	Not cell cycle
Abcc9	557.178	0.149669	0.0967032	1.54771	0.121692	0.242476	6.73312	6.63045	6.6462	10.2861	10.0301	8.57408	7.3231	7.74696	0.715939	Not cell cycle
Abcd1	1241.74	0.531661	0.0945989	5.62017	1.90775e-08	3.15119e-07	20.9613	22.0296	20.4586	22.0521	31.3501	36.0632	25.0256	31.9857	0.95147	Not cell cycle
Abcd2	200.482	-0.616834	0.15594	-3.9556	7.63443e-05	0.000530368	4.89363	3.75504	3.9785	4.2351	3.57293	2.36179	2.71844	2.46322	0.0521245	Not cell cycle
Abcd3	1262.04	0.0369197	0.0692093	0.533451	0.593722	0.73471	32.7227	34.2175	35.4982	36.2228	38.9504	34.4581	36.5638	32.8415	0.539651	Not cell cycle
Abcd4	268.942	-0.485044	0.110844	-4.3759	1.20935e-05	0.000105435	9.84451	10.9287	10.3948	10.9055	8.36447	7.98386	6.18803	7.9602	0.0728305	Not cell cycle
Abce1	3823.68	-0.206916	0.0789172	-2.62194	0.00874314	0.0299919	117.235	106.386	116.151	111.403	100.938	98.3662	103.542	89.5517	0.208354	Not cell cycle
Abcf1	2367.65	-0.131245	0.0511901	-2.56388	0.0103508	0.0343824	57.1817	60.4837	59.1511	68.555	57.4388	59.5282	52.9113	55.9342	0.288231	Not cell cycle
Abcf2	2706.65	0.212088	0.0691073	3.06897	0.00214801	0.00935331	83.266	83.0309	79.1281	88.2322	99.7848	108.658	83.9979	98.3101	0.794234	Not cell cycle
Abcf3	1053.29	0.0834196	0.0627339	1.32974	0.183605	0.328224	24.9165	25.164	26.4199	26.4648	29.6921	26.993	25.9076	27.6206	0.614638	Not cell cycle
Abcg1	634.377	-0.873261	0.139379	-6.26537	3.71946e-10	8.467e-09	17.0107	17.5641	17.7093	15.185	8.22144	12.2203	8.84154	8.098	0.031059	Not cell cycle
Abcg2	1287.5	0.0110569	0.0617007	0.179202	0.857779	0.918823	52.5312	50.9018	49.7008	49.9745	57.2036	50.4925	49.8946	50.71	0.49716	Not cell cycle
Abcg4	103.393	0.218219	0.272577	0.800576	0.423377	0.589187	1.45145	1.43447	1.61447	2.46857	2.76144	1.13201	1.51621	2.92626	0.801567	Not cell cycle
Abhd11	395.467	0.28386	0.116991	2.42634	0.0152519	0.0469506	19.5894	22.6705	19.7904	25.9125	24.2032	29.6908	25.7174	29.6271	0.857502	Not cell cycle
Abhd12	1104.02	0.402659	0.0816966	4.92872	8.27721e-07	9.4983e-06	40.4886	42.1258	33.8578	43.5039	57.1825	53.195	49.7973	52.5235	0.91998	Not cell cycle
Abhd13	1065.29	-0.0556957	0.0844067	-0.659849	0.509351	0.664698	21.9424	20.5568	20.4118	19.561	21.6131	19.3897	20.346	18.5734	0.388885	Not cell cycle
Abhd14a	481.483	0.0747633	0.0989488	0.755576	0.449903	0.612437	32.4839	38.868	33.0774	39.2642	37.3742	42.5057	33.1046	38.8428	0.601337	Not cell cycle
Abhd14b	196.809	0.275193	0.129773	2.12058	0.0339574	0.0906138	7.74104	8.64936	8.25816	9.76016	11.8049	8.77342	9.24837	11.1348	0.850528	Not cell cycle
Abhd15	36.07	0.319661	0.302928	1.05524	0.291317	0.457863	0.789221	1.00324	0.625324	1.1159	1.21263	1.49215	0.714259	0.968251	0.881947	Not cell cycle
Abhd16a	684.238	0.350989	0.0962524	3.64655	0.000265781	0.00156102	20.3874	23.9555	20.7759	27.9833	30.1722	30.2038	25.7204	32.8484	0.899705	Not cell cycle
Abhd17a	1579.1	0.0491249	0.0793898	0.618781	0.53606	0.687399	77.2053	81.6701	78.563	94.6985	87.9654	93.8255	71.8495	93.568	0.558056	Not cell cycle
Abhd17b	821.965	-0.151791	0.0796425	-1.9059	0.0566627	0.136391	40.9104	37.1069	37.9344	39.9584	35.0997	36.1541	35.5184	33.5526	0.26508	Not cell cycle
Abhd17c	1294.42	-0.049288	0.0849154	-0.580436	0.561621	0.70784	53.1169	53.2483	52.7007	50.4128	52.7314	52.5387	53.3601	45.2245	0.398663	Not cell cycle
Abhd18	196.401	0.325009	0.124885	2.60246	0.00925564	0.0313816	6.07615	5.09541	5.79944	5.79551	9.50017	8.02892	7.07682	7.47729	0.885326	Not cell cycle
Abhd2	2518.77	-0.27217	0.0507208	-5.36604	8.0486e-08	1.17215e-06	29.7181	30.7805	32.4443	35.5134	28.0088	26.272	25.9725	26.1935	0.158602	Not cell cycle
Abhd3	327.76	0.0655369	0.100526	0.651937	0.514442	0.668991	15.3589	16.3717	16.2273	19.3357	19.3663	15.8512	17.2096	17.1245	0.585376	Not cell cycle
Abhd4	1921.51	0.00708278	0.0724883	0.0977093	0.922163	0.957051	63.967	62.8009	65.8604	83.7602	71.4492	69.2283	66.1321	70.7544	0.489395	Not cell cycle
Abhd5	265.138	-0.104823	0.115923	-0.904246	0.365865	0.534614	8.35365	8.57472	9.27309	8.10619	7.81777	7.11185	8.34261	8.20091	0.320152	Not cell cycle
Abhd6	475.948	0.212969	0.0925542	2.30102	0.0213903	0.062303	19.8408	19.9806	21.0504	24.8969	26.7928	22.7283	25.3313	23.8371	0.7956	Not cell cycle
Abhd8	816.242	0.289988	0.108663	2.66869	0.0076147	0.0268182	21.1944	23.813	24.9899	33.0968	31.2324	33.28	27.0461	35.577	0.861816	Not cell cycle
Abi1	2143.09	-0.0986862	0.0693578	-1.42286	0.154778	0.290466	73.3275	69.2503	74.9366	75.9736	73.8669	67.63	70.7255	64.3146	0.327414	Not cell cycle
Abi2	3011.08	-0.0898296	0.0839292	-1.0703	0.284483	0.450535	65.7065	60.4802	58.7507	63.371	65.9836	61.3912	59.3543	54.8839	0.339061	Not cell cycle
Abi3bp	135.567	-0.00291807	0.164575	-0.017731	0.985853	0.993329	2.84443	2.70176	2.83834	3.29357	3.68513	2.25665	2.98277	2.61056	0.472859	Not cell cycle
Abl1	7153.36	0.0239523	0.0804158	0.297856	0.765813	0.858734	75.5981	82.0487	78.6286	100.928	90.9165	92.4559	70.8315	89.0464	0.517722	Not cell cycle
Abl2	4790.06	-0.260384	0.0687281	-3.78862	0.000151489	0.000960307	46.1562	48.44	47.0264	50.052	41.4662	46.4641	37.5244	39.0048	0.167805	Not cell cycle
Ablim1	1827.4	-0.26478	0.0648768	-4.08127	4.47903e-05	0.000334916	32.9346	29.2431	30.6812	38.3356	30.5533	27.237	24.4025	28.7836	0.164426	Not cell cycle
Ablim2	60.1414	0.0417764	0.224279	0.186269	0.852233	0.915008	1.40972	1.47157	1.29122	1.67844	1.51355	2.2448	1.21017	1.41391	0.547559	Not cell cycle
Ablim3	713.604	0.348139	0.112265	3.10104	0.00192845	0.00855803	9.15163	9.30118	10.7712	14.2519	13.4932	13.6742	13.6058	14.9232	0.897836	Not cell cycle
Abr	2583.53	0.234181	0.0521986	4.48636	7.24507e-06	6.67591e-05	36.7764	38.3302	37.2541	45.0087	50.5905	47.8238	42.8835	45.8082	0.815443	Not cell cycle
Abracl	245.281	-0.168475	0.19268	-0.874379	0.381912	0.550885	51.8273	43.2553	56.3634	45.7415	40.9941	35.5422	62.4161	37.2576	0.247394	Not cell cycle
Abraxas1	401.511	-0.898827	0.37007	-2.4288	0.0151487	0.0466848	28.5514	34.9228	31.9549	26.3687	6.55099	26.6896	15.7845	12.9805	0.0301244	Not cell cycle
Abraxas2	884.656	0.144098	0.0642323	2.24339	0.0248715	0.0706377	27.4962	26.2439	27.3567	28.9289	31.6124	30.8105	29.5164	30.3747	0.709469	Not cell cycle
Abt1	579.49	-0.0998482	0.0890966	-1.12067	0.262427	0.426183	10.4809	12.5033	10.857	11.8819	11.175	10.8413	9.21061	11.4879	0.326192	Not cell cycle
Abtb1	301.773	-0.172103	0.135078	-1.2741	0.202629	0.353109	12.3829	11.0997	12.1312	15.2812	11.6086	13.7044	8.54131	11.9483	0.243008	Not cell cycle
Abtb2	740.91	0.306203	0.0988466	3.09776	0.00194987	0.00863655	9.37567	10.0495	9.13217	13.0178	13.6091	13.9286	10.8288	13.1616	0.872672	Not cell cycle
AC099934.3	199.646	0.033901	0.145606	0.232826	0.815896	0.891634	15.5317	19.7064	20.002	16.8192	17.4158	18.2818	16.813	21.9341	0.53469	Not cell cycle
AC099934.7	150.011	-0.227045	0.195647	-1.16049	0.245851	0.406769	21.7582	24.6967	21.4426	16.3711	15.3128	18.2222	22.5482	16.3923	0.192897	Not cell cycle
AC124712.1	14.501	-0.115312	0.510611	-0.225831	0.821333	0.894877	7.03419	9.20658	5.99514	9.16256	3.43545	6.62614	13.9225	4.96801	0.308577	Not cell cycle
AC133183.1	0.809006	-0.40645	2.03064	-0.200159	0.841356	0.908155	0.153654	1.45881	0.035792	1.12306	1.07232	0.916489	0.0455649	0	0.0926019	Not cell cycle
AC152453.1	50.0549	-0.214198	0.248689	-0.861309	0.389068	0.557276	3.63038	4.00278	4.4647	6.20443	5.21407	3.20634	3.31165	3.90133	0.203178	Not cell cycle
AC154550.1	103.263	0.574367	1.65197	0.347687	0.728075	0.833353	7.16297	0.355829	0.00865274	0.146208	1.82908	6.05775	2.97022	1.08279	0.9583	Not cell cycle
AC155937.1	12.7872	0.014206	0.464955	0.0305535	0.975626	0.987825	2.5286	2.44449	1.24267	2.32939	2.8341	1.73654	2.35655	1.14751	0.502552	Not cell cycle
AC157931.1	2.32091	0.568429	1.04819	0.542294	0.587616	0.729851	2.27107	0	6.228	3.32673	4.84328	3.42708	4.42794	4.42997	0.95715	Not cell cycle
AC161180.1	8.23874	0.49539	0.540044	0.917313	0.358979	0.528102	0.627754	0.635764	0.719182	0.96877	1.16607	0.606192	1.11916	1.16758	0.944856	Not cell cycle
AC172027.3	278.366	-0.192895	0.136632	-1.41179	0.158013	0.294551	14.4215	14.4496	16.9427	12.7403	14.743	10.5738	12.8027	13.3556	0.22108	Not cell cycle
Acaa1a	902.506	0.0834324	0.0975283	0.855469	0.392291	0.560509	30.6172	37.6611	37.7779	42.0892	35.3095	41.4417	37.5681	43.928	0.614782	Not cell cycle
Acaa1b	25.497	-0.223919	0.331317	-0.675843	0.49914	0.656085	1.30952	1.45126	0.877924	1.2791	0.921521	1.44088	1.07218	0.834888	0.194766	Not cell cycle
Acaa2	4830.75	0.284263	0.0872333	3.25865	0.00111942	0.00541339	251.78	239.906	257.602	353.485	345.671	344.905	307.442	349.212	0.857646	Not cell cycle
Acaca	4760.81	0.205094	0.07277	2.81839	0.00482649	0.018477	34.4727	38.4603	38.7789	43.0054	51.11	46.3898	37.4064	44.7721	0.787404	Not cell cycle
Acacb	543.388	-0.109671	0.155275	-0.7063	0.480002	0.639328	3.42354	5.24819	4.21754	5.17264	4.19126	5.45491	3.15254	4.16561	0.31476	Not cell cycle
Acad10	183.721	0.240219	0.156495	1.535	0.124785	0.246801	2.71843	3.10491	3.13475	4.79865	4.36746	4.32058	3.29315	4.14146	0.820548	Not cell cycle
Acad11	756.964	0.154357	0.091635	1.68447	0.0920906	0.197471	19.6964	18.1181	17.2701	20.402	22.9992	21.7906	17.2431	22.4681	0.722482	Not cell cycle
Acad12	293.449	-0.00819073	0.12224	-0.0670052	0.946578	0.970942	5.30503	6.27903	5.43624	7.58784	6.74161	6.85609	4.73118	6.08662	0.462506	Not cell cycle
Acad8	556.797	0.193204	0.105009	1.83989	0.0657847	0.152817	15.6273	16.1646	15.3144	21.4474	21.7772	20.2757	15.9335	20.1353	0.773672	Not cell cycle
Acad9	1064.38	0.0859758	0.0696467	1.23446	0.217033	0.370927	32.0198	28.1618	33.6279	35.0959	32.5623	34.2051	38.327	45.4348	0.619455	Not cell cycle
Acadl	2170.43	0.127391	0.0555587	2.2929	0.0218537	0.0634667	104.612	101.232	108.124	122.822	127.199	117.123	117.702	118.283	0.684089	Not cell cycle
Acadm	1183.05	-0.422641	0.0832024	-5.07967	3.78084e-07	4.72877e-06	60.2653	60.6863	58.0707	59.071	44.6808	48.3062	46.8486	40.2351	0.087713	Not cell cycle
Acads	1054.39	0.0181705	0.0857245	0.211964	0.832135	0.901385	37.5385	37.9469	39.9959	51.1767	42.3168	44.2332	37.1829	45.9412	0.508951	Not cell cycle
Acadsb	700.945	-0.396622	0.0988922	-4.01065	6.0551e-05	0.000434543	14.5562	18.1966	16.421	22.6552	15.9663	13.1515	11.8578	14.6793	0.0965562	Not cell cycle
Acadvl	1752.96	0.228201	0.0890903	2.56146	0.0104233	0.0345985	58.5053	58.874	54.9723	62.0375	68.1193	76.198	57.4209	76.8394	0.809476	Not cell cycle
Acan	227.167	0.0796364	0.180268	0.441767	0.658658	0.785551	1.72254	2.01838	2.27616	2.59166	2.55785	1.61353	1.95803	2.9336	0.60903	Not cell cycle
Acap2	2817.24	-0.524144	0.075809	-6.91401	4.71152e-12	1.50986e-10	47.6984	44.5768	48.0204	44.6369	35.6118	31.4456	32.6526	29.6605	0.0660723	Not cell cycle
Acap3	451.483	0.0976466	0.131004	0.745369	0.456049	0.617597	5.31389	6.64306	5.74981	8.83147	6.9187	7.4186	6.1472	7.94713	0.638507	Not cell cycle
Acat1	1603.92	-0.0208293	0.0642283	-0.324301	0.74571	0.845991	41.3275	42.3637	44.6616	45.6165	44.4607	40.6732	44.2663	43.0751	0.442016	Not cell cycle
Acat2	1604.67	0.104806	0.0839627	1.24825	0.21194	0.364629	62.2111	59.1899	62.5254	55.4198	65.0654	71.3078	60.207	67.5902	0.649651	Not cell cycle
Acat3	27.2171	-0.187235	0.317201	-0.590273	0.555008	0.70237	0.803981	1.78371	1.63651	1.29194	0.943747	1.05426	1.70288	0.963354	0.226184	Not cell cycle
Acbd3	1620.02	0.0159041	0.0655318	0.242693	0.808243	0.887218	43.2181	41.1798	42.6063	43.0881	45.8826	44.835	42.9961	39.4822	0.505356	Not cell cycle
Acbd4	20.0661	-0.993507	1.76935	-0.56151	0.57445	0.719058	1.83829	0.516867	2.57296e-07	1.8106	0.070776	1.461	0.572287	0	0.0256668	Not cell cycle
Acbd5	780.769	-0.247321	0.0977557	-2.52999	0.0114066	0.0370488	24.4031	23.9873	24.7253	24.5506	23.8365	17.3694	21.5932	19.8848	0.177511	Not cell cycle
Acbd6	986.465	0.145366	0.0722537	2.01189	0.0442318	0.111899	48.8129	54.262	56.3232	54.49	61.274	60.8911	64.6593	66.3894	0.71141	Not cell cycle
Acbd7	11.595	-3.27958	0.637236	-5.14657	2.65292e-07	3.45484e-06	8.70802	7.10111	5.36635	6.46003	0.53059	1.50177	0.323394	0.647085	0.00280394	Not cell cycle
Accs	202.306	0.0685516	0.140362	0.488391	0.625273	0.76103	4.58185	5.4654	6.53333	5.57911	6.75657	5.68062	4.59237	5.83897	0.59005	Not cell cycle
Ace	59.4368	-1.67218	0.271031	-6.16971	6.84159e-10	1.49611e-08	1.36563	0.997869	1.53922	2.71057	0.577319	0.612999	0.372278	0.2704	0.011072	Not cell cycle
Ace2	207.176	0.222235	0.166147	1.33758	0.181033	0.325214	6.2573	5.15126	4.41371	6.23789	7.11726	6.30406	7.35769	4.98055	0.805162	Not cell cycle
Acer2	115.771	-0.115251	0.181322	-0.635617	0.525026	0.678504	1.66595	2.56439	2.43783	2.7641	2.46337	1.87118	1.90978	2.32531	0.308649	Not cell cycle
Acer3	505.015	0.417586	0.114466	3.64812	0.000264163	0.00155545	9.2579	7.55778	7.80271	5.79193	13.4615	11.7291	10.9432	10.6989	0.9253	Not cell cycle
Acin1	2569.49	0.116301	0.0685608	1.69632	0.0898262	0.193901	59.9208	53.8347	57.9866	66.7446	63.6948	67.7432	58.6584	60.1796	0.667338	Not cell cycle
Ackr1	23.4762	0.292461	0.405171	0.721821	0.470404	0.630204	1.45983	1.69983	1.42614	2.70776	2.2143	1.20375	1.70582	3.70279	0.863757	Not cell cycle
Ackr3	91.6568	-0.148014	0.192503	-0.768894	0.441956	0.605589	2.4227	2.44539	2.73942	2.98093	3.16615	2.2759	2.29203	1.79702	0.268891	Not cell cycle
Ackr4	186.581	-0.0929173	0.129558	-0.717189	0.473257	0.633256	10.0952	8.07149	8.82393	9.7564	8.5258	9.81523	8.28333	7.90885	0.335107	Not cell cycle
Acly	5313.42	0.0720818	0.0588109	1.22565	0.220329	0.374842	81.9112	90.8635	93.6223	109.814	107.077	106.234	95.9321	99.6115	0.596808	Not cell cycle
Acnat1	11.9516	-1.98521	0.579997	-3.4228	0.000619796	0.0032578	1.31148	1.35643	1.25554	0.535443	0.484658	0.286648	0.36367	0.0623515	0.00798044	Not cell cycle
Aco1	2172.92	-0.171708	0.0517817	-3.31599	0.000913191	0.00454082	46.9297	47.0663	48.9817	52.0376	45.4031	46.413	39.805	43.0224	0.243296	Not cell cycle
Aco2	4678.08	0.14753	0.0617297	2.38994	0.0168511	0.0509379	119.576	126.136	118.706	131.635	140.449	154.04	123.669	137.265	0.71407	Not cell cycle
Acot1	1173.85	-0.113541	0.0893663	-1.27051	0.203904	0.354711	36.8016	45.0619	42.0594	48.1233	40.641	42.7293	33.6304	43.5679	0.310662	Not cell cycle
Acot11	318.83	-0.691823	0.107477	-6.43695	1.21895e-10	2.97947e-09	5.63972	5.81546	5.21012	6.00909	3.75338	3.38129	3.03341	3.81082	0.0439284	Not cell cycle
Acot13	296.096	-0.10425	0.106722	-0.976835	0.328651	0.498363	63.8307	67.6792	57.1471	62.2123	64.9959	60.8424	52.0104	55.8506	0.320584	Not cell cycle
Acot2	653.972	0.205984	0.0744176	2.76795	0.00564107	0.0210112	19.5405	22.0954	20.077	24.2396	26.545	25.4286	23.3769	24.4307	0.788482	Not cell cycle
Acot3	31.0129	-0.722565	0.411946	-1.75403	0.0794254	0.176469	1.68679	1.35733	1.47633	0.650556	0.348023	1.09356	1.17148	0.919051	0.0409088	Not cell cycle
Acot4	98.3852	-0.226744	0.178544	-1.26996	0.204099	0.354914	1.12851	1.77782	1.37904	1.65189	1.41459	1.22852	1.17023	1.21315	0.193112	Not cell cycle
Acot6	155.835	-0.0888684	0.137712	-0.645323	0.518718	0.672501	3.66573	4.26244	3.8602	4.19591	4.53206	3.84913	3.2886	3.45712	0.340355	Not cell cycle
Acot7	967.151	-0.0237365	0.079108	-0.300051	0.764138	0.858035	55.3171	56.6771	51.7411	65.2006	56.3098	59.3361	49.5506	60.4346	0.437271	Not cell cycle
Acot8	143.474	-0.0231753	0.169801	-0.136485	0.891438	0.939863	9.69945	9.51601	11.2462	14.8533	11.8143	10.9834	8.47042	13.3269	0.438349	Not cell cycle
Acot9	569.565	0.0406118	0.0909438	0.446559	0.655194	0.7833	36.2441	33.5149	37.0352	34.5264	37.6319	40.9353	34.5862	33.7791	0.546121	Not cell cycle
Acox1	1166.4	-0.0337816	0.0929372	-0.363488	0.71624	0.824966	22.135	22.558	23.0071	31.7031	25.4345	22.7609	23.4294	25.3841	0.422892	Not cell cycle
Acox3	353.718	0.193356	0.0969199	1.995	0.0460424	0.115609	6.24957	6.58102	6.60278	7.77326	8.81208	8.38875	7.40634	7.09752	0.774031	Not cell cycle
Acp1	1461.42	-0.0772507	0.0818353	-0.943978	0.345181	0.515049	47.8948	51.4049	52.812	54.9803	51.0397	42.977	51.4546	50.4955	0.357538	Not cell cycle
Acp2	926.73	0.187951	0.0933535	2.01332	0.0440808	0.11161	15.2324	14.0362	15.9565	19.6638	21.6498	17.5202	17.4524	17.194	0.765404	Not cell cycle
Acp5	179.33	0.325314	0.241866	1.34502	0.17862	0.322295	7.425	9.01205	10.0782	13.5962	12.9746	7.50782	11.5315	18.6676	0.88547	Not cell cycle
Acp6	388.149	-0.158294	0.0952678	-1.66157	0.0965999	0.204741	20.4595	21.3553	20.3778	19.5	20.0197	18.5506	16.5139	19.0213	0.259113	Not cell cycle
Acrbp	51.2232	-0.170933	0.278731	-0.613255	0.539708	0.690294	3.7482	3.52219	2.06189	3.52813	3.49753	2.30775	1.654	2.9095	0.244662	Not cell cycle
Acsbg1	1331.71	0.260764	0.0780025	3.34302	0.000828713	0.0041927	27.112	29.6807	30.8731	38.7248	39.6622	37.5635	36.6022	38.5654	0.837659	Not cell cycle
Acsf2	1428.08	-0.171077	0.074933	-2.28307	0.0224264	0.0648186	36.3792	40.5307	38.9526	37.859	36.5359	37.3243	32.1655	31.6634	0.244446	Not cell cycle
Acsf3	487.38	0.112296	0.102878	1.09154	0.275033	0.439219	14.2351	16.2806	13.8712	17.9719	16.5783	18.3305	14.3749	18.2946	0.661011	Not cell cycle
Acsl1	958.147	0.107939	0.0954235	1.13116	0.257988	0.421188	20.4815	20.5377	19.6069	19.8539	21.0777	25.4802	19.8662	20.9766	0.654972	Not cell cycle
Acsl3	2446.28	-0.498003	0.0871097	-5.71696	1.08444e-08	1.90195e-07	95.2083	95.8519	88.6071	84.7502	65.456	69.3326	63.3934	58.4872	0.070458	Not cell cycle
Acsl4	613.153	-0.0223053	0.114567	-0.194692	0.845634	0.911076	12.9303	11.1302	13.9552	12.3556	15.43	10.6418	11.9439	12.1383	0.439859	Not cell cycle
Acsl5	747.698	-0.0325811	0.132403	-0.246075	0.805624	0.88548	11.9604	13.7651	15.4022	19.5973	14.8524	12.8053	13.6892	17.785	0.424401	Not cell cycle
Acsm3	283.821	0.506045	0.111459	4.54018	5.62053e-06	5.32496e-05	10.4009	8.54068	9.15158	9.84985	14.9488	12.8278	13.7482	12.7479	0.947228	Not cell cycle
Acss1	661.032	0.168544	0.123041	1.36982	0.170745	0.312011	10.8881	12.9366	14.7421	16.0623	16.1262	13.1015	14.0626	18.2235	0.739521	Not cell cycle
Acss2	670.264	0.830899	0.127989	6.49197	8.47238e-11	2.15813e-09	14.3232	13.5674	12.0848	11.8422	27.3288	24.6411	17.6353	24.9889	0.978863	Not cell cycle
Acss3	38.131	0.118589	0.288048	0.411697	0.680561	0.800169	0.613838	0.646962	1.00883	1.15428	0.637267	0.96478	0.995689	1.14522	0.670573	Not cell cycle
Acta1	20.4117	-0.924959	0.657301	-1.40721	0.159366	0.296715	0.989533	3.39726	0.700818	1.73323	0.864568	0.144711	0.491815	2.07317	0.0283989	Not cell cycle
Acta2	1416.99	-0.079555	0.0887663	-0.896229	0.37013	0.539147	81.7119	78.274	79.4645	92.7576	94.4309	68.5667	76.2009	75.1262	0.354806	Not cell cycle
Actb	59980.7	-0.090963	0.0435051	-2.09086	0.0365409	0.096194	3010.37	2970.33	2974.89	3390.83	2990.88	2833.23	2871.41	2905.61	0.337695	Not cell cycle
Actc1	33.4034	-0.242607	0.529607	-0.458088	0.646889	0.777474	0.811258	5.72391	1.53788	2.51873	1.97503	1.48133	1.45013	3.9117	0.180962	Not cell cycle
Actg1	41046.6	-0.16723	0.0382942	-4.36697	1.25981e-05	0.000109373	1952.38	1999.86	1967.02	2174.75	1819.99	1845.08	1746.72	1802.01	0.248904	Not cell cycle
Actg2	20.3624	-0.301881	0.415063	-0.727313	0.467034	0.627465	1.20985	1.7481	2.55587	1.39928	1.70217	0.881635	2.00752	1.07215	0.139909	Not cell cycle
Actl6a	1624.4	-0.295314	0.0690503	-4.2768	1.89602e-05	0.000157057	77.0948	78.3159	74.637	91.085	64.4536	72.0197	61.1071	65.6829	0.144079	Not cell cycle
Actn1	3783.86	-0.490804	0.0621308	-7.89952	2.79968e-15	1.39563e-13	96.395	101.451	97.0124	120.042	82.3069	83.3906	67.0377	71.9083	0.0719678	Not cell cycle
Actn2	87.4736	-1.34691	0.183878	-7.32503	2.38842e-13	9.10086e-12	3.13347	3.65769	3.33574	3.8237	1.21603	1.58978	1.21758	1.54235	0.0164642	Not cell cycle
Actn3	134.986	-0.309151	0.164106	-1.88385	0.059585	0.141539	4.46909	3.99336	3.81713	3.57505	3.64212	3.83557	2.80931	2.83359	0.135164	Not cell cycle
Actn4	5257.07	-0.124663	0.0689584	-1.80781	0.0706368	0.16121	97.9163	101.345	106.697	132.818	104.461	102.374	92.5779	106.191	0.29693	Not cell cycle
Actr10	1126.4	-0.297806	0.0652243	-4.56587	4.9743e-06	4.7778e-05	29.0878	30.7666	28.937	30.3761	26.0844	23.1549	22.7479	25.1148	0.142785	Not cell cycle
Actr1a	2647.92	0.0341576	0.0525466	0.650045	0.515663	0.669953	72.5138	72.0272	75.7328	81.9252	83.6904	78.8535	69.143	80.0343	0.535337	Not cell cycle
Actr1b	1930.22	-0.201666	0.0571081	-3.5313	0.000413519	0.00228314	45.3421	46.3762	46.2921	55.113	41.9121	44.7579	39.7692	42.5578	0.213531	Not cell cycle
Actr2	3395.73	-0.135213	0.0811552	-1.6661	0.0956927	0.203345	93.5318	93.6857	100.958	97.145	93.9225	81.254	95.5138	80.8184	0.282838	Not cell cycle
Actr3	4700.53	-0.552297	0.0787476	-7.0135	2.32426e-12	7.80818e-11	222.517	219.533	226.118	207.986	153.986	152.499	156.505	136.808	0.0619024	Not cell cycle
Actr3b	167.895	-0.185107	0.161632	-1.14524	0.252109	0.414362	8.36788	10.3555	9.72612	8.31683	7.39104	9.95268	8.32441	6.68281	0.22906	Not cell cycle
Actr5	154.535	-0.279431	0.185455	-1.50673	0.131879	0.257153	4.61053	5.20792	4.11057	6.05361	3.34459	4.90576	3.28204	5.09897	0.15436	Not cell cycle
Actr6	864.434	-0.26784	0.089579	-2.98999	0.00278985	0.0117189	69.2092	73.3164	66.6612	68.9787	58.8813	58.1559	62.1786	51.8775	0.162413	Not cell cycle
Actr8	739.764	0.163944	0.08039	2.03936	0.0414144	0.106409	28.6718	29.2945	29.6412	30.1041	33.3134	37.6841	29.942	32.5584	0.735064	Not cell cycle
Acvr1	847.537	-0.243515	0.0705562	-3.45137	0.000557754	0.00296871	25.8463	25.6394	28.5708	30.0374	26.1931	23.2932	21.5295	23.0201	0.180243	Not cell cycle
Acvr1b	1052.96	0.000270782	0.0667234	0.00405827	0.996762	0.998413	16.3319	18.2082	17.3896	19.6545	18.1507	17.5358	18.2006	17.8922	0.479402	Not cell cycle
Acvr1c	65.4772	-0.0674514	0.202129	-0.333704	0.738603	0.841063	0.970411	1.28497	0.892543	1.49618	1.38137	0.614028	1.12468	1.43114	0.370048	Not cell cycle
Acvr2a	1290.39	-0.136731	0.0646813	-2.11393	0.0345216	0.0918552	23.3585	23.6038	23.5312	24.3702	24.0172	22.3138	20.932	19.6088	0.280825	Not cell cycle
Acvr2b	1230.39	-0.460747	0.069878	-6.5936	4.29288e-11	1.14818e-09	36.3682	38.9806	36.1565	42.4654	27.1575	30.6616	25.5274	29.5747	0.0787979	Not cell cycle
Acvrl1	567.687	0.064218	0.0901283	0.712518	0.476144	0.63614	13.5923	12.92	12.5709	16.9029	16.7156	13.8704	13.9859	14.8613	0.583004	Not cell cycle
Acy1	464.64	-0.270385	0.106737	-2.53319	0.0113031	0.0368157	28.196	24.5458	29.8316	28.9231	21.8865	26.1092	20.7534	25.5157	0.160256	Not cell cycle
Acy3	190.705	-0.488371	0.145796	-3.34968	0.000809041	0.00411024	13.905	12.3356	12.774	13.4268	8.44279	10.6003	10.5536	8.20004	0.0722554	Not cell cycle
Acyp2	62.82	-0.0978552	0.274379	-0.356643	0.721359	0.828119	17.9913	9.80411	13.7824	8.80857	12.2961	10.3919	14.024	10.8641	0.328636	Not cell cycle
Ada	250.231	-1.36437	0.132582	-10.2908	7.75443e-25	1.1005e-22	18.7224	19.6548	18.2589	17.7557	6.46393	7.78604	6.53102	8.59034	0.0159609	Not cell cycle
Adad1	162.797	1.34634	0.236223	5.69946	1.20188e-08	2.08426e-07	4.93879	4.41965	2.73716	2.9853	9.5672	11.7451	5.89281	8.92141	0.991516	Not cell cycle
Adad2	238.474	0.34885	0.192468	1.8125	0.0699082	0.160047	7.91133	10.088	7.79122	6.23452	8.81682	13.8055	8.25265	10.8713	0.898267	Not cell cycle
Adal	432.672	-0.224408	0.11993	-1.87115	0.0613237	0.144852	21.6131	19.3836	20.1797	16.5124	17.7168	17.7589	16.8863	15.9472	0.194406	Not cell cycle
Adam10	7110.53	0.110762	0.0699838	1.58268	0.113495	0.230503	147.267	135.192	150.735	149.005	172.621	148.368	162.456	148.13	0.659142	Not cell cycle
Adam11	147.592	0.452736	0.140865	3.21397	0.00130912	0.00618664	1.36882	1.64212	1.56251	1.60303	2.27376	2.33423	1.7449	2.20949	0.935437	Not cell cycle
Adam12	610.96	0.0665705	0.091325	0.72894	0.466038	0.626429	5.62051	6.4612	6.22283	7.38321	7.48255	7.13832	6.46554	5.83499	0.587102	Not cell cycle
Adam15	520.659	0.231762	0.108444	2.13715	0.0325856	0.0877444	10.7104	12.8644	11.6332	14.0125	16.3527	15.1919	11.2817	14.9088	0.812783	Not cell cycle
Adam17	1923.1	-0.214566	0.0663849	-3.23215	0.00122864	0.00586608	41.3233	43.1589	41.3218	43.6987	39.4431	39.7107	31.4873	36.9989	0.202675	Not cell cycle
Adam19	2085.07	0.141678	0.0721438	1.96382	0.0495508	0.122538	20.9568	21.6456	22.9133	25.9342	25.3173	28.9522	23.1705	24.1705	0.706233	Not cell cycle
Adam1a	78.5349	0.127144	0.204747	0.620985	0.53461	0.686235	1.42785	1.98956	1.54656	1.7619	1.88913	2.30594	1.35168	1.85877	0.683442	Not cell cycle
Adam22	712.904	0.375787	0.111216	3.37887	0.000727831	0.00374083	8.48523	8.73709	8.85148	6.4782	13.2188	13.9511	12.7798	10.7433	0.911209	Not cell cycle
Adam23	83.1334	1.36987	0.301421	4.54472	5.50077e-06	5.23646e-05	0.380196	0.765813	1.01368	0.801531	1.62344	3.23448	2.51023	1.60959	0.991876	Not cell cycle
Adam4	61.7851	-0.40938	0.265281	-1.54319	0.122784	0.244165	2.07408	3.07897	4.07757	2.42366	2.87094	1.73669	2.10874	2.0925	0.0914516	Not cell cycle
Adam8	76.0296	0.357066	0.218809	1.63186	0.102708	0.213938	1.16276	1.42014	2.03079	2.02326	1.97693	2.14737	1.8546	2.52364	0.902437	Not cell cycle
Adam9	964.541	-0.22325	0.105742	-2.11126	0.0347497	0.0923421	24.798	23.4133	24.0684	20.0323	20.7797	18.8767	20.9443	19.0173	0.195269	Not cell cycle
Adamdec1	507.114	0.776334	0.169558	4.57858	4.68138e-06	4.54987e-05	11.8724	19.575	15.0065	16.2604	25.4835	36.4312	24.0362	21.9422	0.976274	Not cell cycle
Adamts10	709.204	-0.153535	0.110733	-1.38653	0.165586	0.304812	11.7133	11.4716	11.6006	15.9187	12.6211	13.3467	9.51504	10.3676	0.263283	Not cell cycle
Adamts12	707.958	0.168299	0.108433	1.5521	0.120639	0.240981	7.86558	7.35459	9.67639	10.7617	11.6613	9.4003	9.61087	9.4491	0.739162	Not cell cycle
Adamts14	534.03	-0.584604	0.0898979	-6.50297	7.8747e-11	2.01697e-09	7.92584	8.27169	9.15412	8.57528	6.26873	5.84809	4.88695	6.15119	0.0563664	Not cell cycle
Adamts15	194.902	0.0152898	0.148917	0.102673	0.918223	0.954493	2.4149	2.36153	1.93524	2.48399	2.76882	2.24598	1.807	2.57357	0.504062	Not cell cycle
Adamts16	1693.81	0.500852	0.0901843	5.55365	2.79768e-08	4.45706e-07	20.2392	22.0161	23.7967	29.2531	36.8777	33.9961	29.484	33.5267	0.946078	Not cell cycle
Adamts17	652.105	0.377364	0.100467	3.75611	0.000172573	0.00107437	6.46528	6.0646	6.61449	8.79544	10.083	9.5884	7.56643	9.21242	0.911784	Not cell cycle
Adamts19	4801.88	0.0496074	0.114107	0.434746	0.663747	0.789482	67.3436	79.1609	86.9471	112.899	100.455	77.2097	87.0243	92.975	0.559062	Not cell cycle
Adamts2	2320.31	0.112694	0.0901082	1.25066	0.211059	0.363519	20.2694	20.9767	20.4387	27.595	27.7613	25.0224	20.1539	23.9016	0.661586	Not cell cycle
Adamts20	82.2339	0.413398	0.228812	1.80672	0.0708063	0.161518	0.701902	1.1099	0.650011	0.931569	1.49192	1.18075	0.907505	0.941264	0.923934	Not cell cycle
Adamts3	191.844	0.424367	0.15413	2.7533	0.00589976	0.0218287	3.78313	5.49921	3.7982	4.56205	6.04107	6.79045	5.80092	6.47341	0.92681	Not cell cycle
Adamts4	171.181	0.21355	0.137346	1.55483	0.119986	0.240455	2.4864	2.53456	2.5513	2.8556	3.69782	2.87382	2.68705	2.72849	0.796175	Not cell cycle
Adamts5	231.896	-0.114236	0.144056	-0.792996	0.42778	0.593414	2.82002	2.29727	2.4308	2.59077	3.04574	2.02957	2.24634	2.15671	0.310015	Not cell cycle
Adamts6	80.2353	0.345005	0.246356	1.40043	0.161383	0.299349	0.855724	0.796984	1.05178	1.38397	1.48808	1.32404	1.7697	0.91525	0.895895	Not cell cycle
Adamts7	944.854	0.229606	0.0889187	2.5822	0.00981731	0.0329566	10.4161	12.0487	11.5474	13.0069	16.2563	14.0889	11.5859	14.1609	0.811129	Not cell cycle
Adamts8	122.586	0.553967	0.148108	3.74028	0.000183817	0.00113472	1.74377	1.88728	1.92015	2.26208	3.11478	2.67301	2.57964	3.14787	0.955425	Not cell cycle
Adamts9	2940.5	0.157099	0.0594559	2.64228	0.00823506	0.0286066	25.2311	26.2709	27.5901	30.7988	34.9558	29.758	28.5404	30.1452	0.726508	Not cell cycle
Adamtsl1	256.138	-0.020022	0.168388	-0.118904	0.905352	0.947725	3.23649	3.17805	4.90033	3.95835	5.45809	3.13176	3.86113	2.88235	0.443094	Not cell cycle
Adamtsl2	121.076	0.0990052	0.187309	0.528566	0.597107	0.73745	1.96719	2.07975	2.19497	3.06255	2.82873	2.8885	1.65998	2.59153	0.640377	Not cell cycle
Adamtsl4	62.7535	0.535671	0.264805	2.02288	0.0430851	0.109688	0.739351	1.21226	0.737598	1.01565	1.62817	1.66411	0.907501	1.08877	0.952261	Not cell cycle
Adap2	31.837	-0.564075	0.302335	-1.86573	0.0620791	0.146363	1.94857	1.81006	1.66851	2.01346	0.956017	1.54184	0.960627	1.68887	0.0596017	Not cell cycle
Adar	1335.16	0.20079	0.0706804	2.84082	0.00449981	0.017417	18.2168	17.173	18.513	21.5775	22.7258	23.2934	18.8394	22.6631	0.783234	Not cell cycle
Adarb1	454.14	1.25585	0.417865	3.00541	0.00265227	0.0112223	3.56538	4.66965	2.01625	1.47024	8.94019	7.67643	4.84566	7.41718	0.990078	Not cell cycle
Adat1	397.25	-0.568911	0.0969973	-5.86523	4.48519e-09	8.42973e-08	12.1002	13.965	13.5078	13.1937	9.1699	9.56731	7.78912	9.57984	0.0587389	Not cell cycle
Adat2	128.811	0.0684331	0.161108	0.424764	0.671009	0.794381	6.47676	8.41148	8.81481	8.36415	8.00823	7.76129	8.01713	9.85703	0.589762	Not cell cycle
Adat3	113.395	0.204342	0.334213	0.611413	0.540926	0.691153	5.68897	3.16763	4.74662	4.75006	4.14037	4.75221	4.41407	6.90057	0.786469	Not cell cycle
Adck1	455.657	0.427585	0.112706	3.79381	0.000148351	0.000942989	13.7888	12.9691	12.6853	17.2182	19.3055	21.9811	15.3707	19.4922	0.927817	Not cell cycle
Adck2	548.078	0.143818	0.0843482	1.70505	0.0881846	0.191128	13.7421	14.8803	12.7489	14.9629	15.5776	14.9848	15.3244	15.6444	0.709037	Not cell cycle
Adck5	504.192	0.316179	0.146234	2.16215	0.0306065	0.0835778	14.637	16.4838	13.9741	22.0368	21.6862	22.1235	15.3232	24.8004	0.880006	Not cell cycle
Adcy1	403.028	-0.100563	0.115407	-0.87138	0.383547	0.552555	2.24052	2.66369	2.35232	2.50519	2.40731	2.75924	1.8611	2.18942	0.325617	Not cell cycle
Adcy2	625.697	0.181697	0.091876	1.97763	0.0479699	0.119325	9.89178	10.5369	11.1511	13.649	14.4799	11.8217	11.9063	13.021	0.757351	Not cell cycle
Adcy3	1401.99	0.0513968	0.0700165	0.734068	0.462907	0.623667	21.4349	22.2594	19.6585	23.002	22.849	24.4587	21.8187	21.5484	0.562657	Not cell cycle
Adcy4	144.893	0.245682	0.150794	1.62925	0.10326	0.214798	2.46668	2.40167	2.77685	3.72499	3.69905	3.60877	3.20613	3.00916	0.82479	Not cell cycle
Adcy5	310.599	-0.409936	0.135821	-3.01821	0.00254269	0.0108611	2.98952	3.85078	3.08035	3.53133	2.47986	3.17509	2.04292	2.54275	0.0912359	Not cell cycle
Adcy6	2117.88	0.0600261	0.0809176	0.741818	0.458198	0.619723	20.2671	22.5991	22.4764	28.5218	27.0188	25.2652	21.1738	25.0315	0.575886	Not cell cycle
Adcy7	233.812	0.149307	0.405335	0.368355	0.712609	0.822896	1.61628	2.27032	3.16295	4.42804	3.12287	2.06887	2.25337	5.08511	0.715652	Not cell cycle
Adcy9	684.42	0.36848	0.102837	3.58316	0.000339461	0.00192076	8.8703	9.25753	8.49955	11.4051	13.6182	12.8082	9.69716	12.9373	0.907111	Not cell cycle
Adcyap1r1	1120.25	0.0583616	0.0687606	0.848765	0.396012	0.563451	18.3031	17.9477	16.8962	19.6417	20.9093	19.99	17.7654	19.0058	0.574089	Not cell cycle
Add1	6162.29	0.0695211	0.0554901	1.25286	0.210258	0.362408	117.065	116.299	120.938	146.82	142.634	128.6	123.521	131.985	0.591847	Not cell cycle
Add2	406.882	0.382678	0.426168	0.897951	0.369212	0.537978	3.74513	6.34949	8.44636	11.5943	10.2069	4.61846	7.6071	15.5505	0.914084	Not cell cycle
Add3	4008.06	-0.0328664	0.0558651	-0.588317	0.55632	0.703262	78.8716	73.2799	77.9594	85.7687	83.0143	77.228	77.179	72.6911	0.423898	Not cell cycle
Adgra2	2455.4	0.179591	0.0755963	2.37566	0.0175177	0.0526326	25.2439	24.2734	24.829	30.3819	33.0585	31.7887	24.9572	30.2353	0.754332	Not cell cycle
Adgra3	4033.88	0.211937	0.0618518	3.42653	0.000611355	0.00322439	61.4584	62.5213	64.3776	79.7128	81.9816	79.8948	71.5701	78.3459	0.79409	Not cell cycle
Adgrb2	1181.22	0.0353689	0.0910343	0.388523	0.697629	0.812455	12.4697	14.3309	13.7658	16.5211	15.5051	14.4373	12.226	16.7972	0.537206	Not cell cycle
Adgrb3	75.1322	0.607913	0.18581	3.27169	0.00106908	0.00519469	1.01169	1.00963	0.904348	0.94093	1.50956	1.68368	1.30297	1.46687	0.962902	Not cell cycle
Adgre1	112.56	-0.691571	0.189947	-3.64086	0.000271726	0.00158922	4.30485	4.30883	3.63916	2.91803	2.87475	2.28366	2.1706	2.21403	0.0440003	Not cell cycle
Adgre5	933.29	0.346629	0.087798	3.94803	7.87976e-05	0.00054415	20.7205	20.7516	21.9676	27.2317	32.5892	30.3247	24.2351	28.6187	0.896829	Not cell cycle
Adgrf5	695.806	-0.0154399	0.0965599	-0.159899	0.87296	0.929169	9.58658	10.5093	11.8668	11.6628	12.9649	11.001	9.61878	9.88656	0.450643	Not cell cycle
Adgrg1	3139.12	0.212676	0.0896068	2.37343	0.0176236	0.0529107	53.4712	55.1161	59.7068	78.0308	76.0035	68.588	63.3754	76.8036	0.795025	Not cell cycle
Adgrg2	213.653	0.0293677	0.136177	0.215659	0.829254	0.899729	4.07153	4.67392	4.63943	4.87792	5.93428	3.91351	4.46684	4.2171	0.526566	Not cell cycle
Adgrg4	17.3662	-0.654509	0.413691	-1.58212	0.113622	0.230626	1.07746	1.74291	2.06966	2.42568	2.20293	1.00804	1.06588	1.84538	0.0477389	Not cell cycle
Adgrg6	149.007	-0.151945	0.189953	-0.79991	0.423763	0.589487	2.53475	2.48451	2.9941	2.1247	2.40698	2.88623	2.25718	1.83544	0.265008	Not cell cycle
Adgrg7	24.6319	0.601195	0.352612	1.70498	0.0881991	0.19113	0.655353	0.761538	0.468995	1.3092	1.03468	1.16487	1.18372	1.2711	0.961751	Not cell cycle
Adgrl1	9701.86	0.279342	0.0795404	3.51196	0.000444823	0.00242898	67.4609	75.0179	76.0235	101.814	104.218	97.5413	87.1814	99.5578	0.85362	Not cell cycle
Adgrl2	5641.6	0.183351	0.0723717	2.53347	0.0112941	0.0367951	77.5263	78.4014	89.2651	99.3175	111.517	95.322	96.0482	91.0504	0.759652	Not cell cycle
Adgrl3	963.263	0.21537	0.171886	1.25298	0.210212	0.362408	10.1033	12.3841	14.1727	21.1946	20.3444	18.238	11.2138	17.8813	0.798763	Not cell cycle
Adgrl4	149.918	-0.0252018	0.138824	-0.181537	0.855946	0.917353	3.59241	3.36274	3.91373	3.89474	4.29918	3.33895	3.60423	3.31189	0.435402	Not cell cycle
Adgrv1	170.825	-0.257519	0.197478	-1.30404	0.192219	0.339435	1.9743	1.47236	2.24681	1.19618	0.987173	1.34534	0.857717	1.04221	0.170106	Not cell cycle
Adh1	28.838	0.718748	0.317289	2.26528	0.0234956	0.0673488	1.21361	0.861729	1.58386	1.80758	2.49925	1.77628	2.62451	2.01366	0.97268	Not cell cycle
Adh4	7.13894	-5.57876	1.17093	-4.76437	1.89442e-06	2.02518e-05	1.269	0.607816	1.00579	1.9224	0	0.0960272	0	0	0.000575167	Not cell cycle
Adh5	2543.22	-0.317696	0.0577631	-5.49999	3.79823e-08	5.85651e-07	158.531	175.829	165.656	178.823	134.652	140.924	136	135.219	0.130347	Not cell cycle
Adi1	575.386	-0.0829408	0.0811642	-1.02189	0.306833	0.474846	36.088	32.5676	37.1125	37.7789	35.2355	35.6155	33.1192	32.5175	0.349486	Not cell cycle
Adipor1	2806.67	-0.254882	0.0552545	-4.61288	3.97135e-06	3.93682e-05	79.1129	79.3234	79.0311	79.5542	67.3707	67.312	64.8732	67.0669	0.171903	Not cell cycle
Adipor2	2287.07	-0.0716704	0.0539863	-1.32756	0.184322	0.329251	44.1141	43.4377	47.1364	48.607	45.1128	43.7245	43.6774	42.8895	0.364872	Not cell cycle
Adk	1929.35	0.0201836	0.0604108	0.334106	0.738299	0.840923	109.989	107.385	113.179	129.767	122.519	123.524	104.399	115.639	0.510892	Not cell cycle
Adm	130.867	-0.0180657	0.168758	-0.107051	0.914749	0.953054	6.65414	8.59136	8.43062	11.8109	9.82397	8.32075	8.76959	7.83584	0.446545	Not cell cycle
Adnp	5961.13	0.0177903	0.0564523	0.315138	0.752657	0.850702	106.47	103.822	115.656	121.339	128.341	111.95	103.34	111.814	0.508376	Not cell cycle
Adnp2	1891.82	-0.178274	0.0539416	-3.30494	0.000949968	0.00468682	31.3984	33.9773	31.947	35.3972	30.8268	30.9624	26.8014	29.0218	0.236394	Not cell cycle
Ado	2184.16	-0.0772225	0.0629047	-1.22761	0.219593	0.373896	43.8831	42.5267	41.411	42.5912	40.9984	42.3867	39.7951	39.7301	0.35761	Not cell cycle
Adora1	802.241	0.198466	0.072797	2.7263	0.00640497	0.0232951	12.1663	12.2061	12.147	12.6466	14.802	13.5427	13.273	15.3279	0.780502	Not cell cycle
Adora2a	81.0522	-0.00608833	0.181657	-0.0335156	0.973263	0.986744	2.12555	2.00265	1.94698	2.32088	2.26156	1.84738	1.88428	2.49115	0.466604	Not cell cycle
Adora3	27.434	-0.336538	0.340391	-0.98868	0.32282	0.492408	0.94591	0.843372	1.18468	1.53606	1.1687	0.547493	1.05328	0.763166	0.119563	Not cell cycle
Adpgk	1433.8	-0.0153291	0.0645937	-0.237316	0.812411	0.889546	51.4166	52.1405	50.6362	58.1151	50.8554	56.2356	50.5609	52.3071	0.450859	Not cell cycle
Adprh	1701.73	-0.379924	0.0588365	-6.45728	1.06601e-10	2.64751e-09	95.6365	100.192	102.483	104.546	78.2396	84.2354	72.7921	77.6356	0.102452	Not cell cycle
Adprhl2	664.16	-0.397986	0.0828325	-4.8047	1.54982e-06	1.68398e-05	31.1131	34.6623	31.9156	38.7138	25.6137	27.2757	22.9944	28.3072	0.0961248	Not cell cycle
Adprm	152.749	-0.246801	0.181074	-1.36298	0.172888	0.314729	15.6738	17.6758	13.0672	15.0214	14.9163	16.6745	9.36085	11.3147	0.177799	Not cell cycle
Adra1a	80.9065	0.276241	0.204412	1.35139	0.176569	0.319853	1.67657	1.32853	1.56235	1.39478	2.35391	1.92891	1.70289	1.41796	0.851104	Not cell cycle
Adra2b	68.9321	0.0718995	0.242005	0.297099	0.766391	0.858926	1.11336	1.13082	1.17012	1.70594	1.42392	1.00736	1.00287	1.8442	0.596305	Not cell cycle
Adrb2	31.8059	-0.327833	0.317402	-1.03286	0.301667	0.469515	1.2724	1.98526	1.2998	1.4754	0.961082	0.971397	1.15158	1.7157	0.124092	Not cell cycle
Adrb3	50.2217	-0.150687	0.279913	-0.538334	0.590346	0.731842	1.68096	1.72405	2.00304	1.09039	1.38419	1.85628	1.0053	2.21305	0.266374	Not cell cycle
Adrm1	2125.49	0.0388427	0.0699036	0.555662	0.578442	0.722559	106.562	114.357	112.41	131.22	113.91	129.169	109.283	127.422	0.543749	Not cell cycle
Adsl	1223.96	-0.109177	0.0896944	-1.21721	0.223523	0.378978	51.3377	59.0814	54.011	61.9368	50.0924	57.9506	47.6392	59.3661	0.315335	Not cell cycle
Adss	3307.68	-0.24619	0.10088	-2.44043	0.0146699	0.0454916	143.961	137.473	137.947	114.524	116.819	122.484	112.971	101.868	0.178158	Not cell cycle
Adssl1	82.1598	0.562284	0.184869	3.04152	0.00235386	0.0101606	3.11713	3.18083	3.4517	3.08557	4.64325	5.02035	3.97115	5.59868	0.956575	Not cell cycle
Adtrp	62.7177	-0.43137	0.213926	-2.01645	0.0437533	0.110984	4.07741	4.93836	4.12718	4.96213	2.6902	3.86916	3.37573	4.25723	0.0855561	Not cell cycle
Aebp1	1945.95	0.0859022	0.0884961	0.97069	0.331703	0.501666	34.3047	35.5312	37.0705	48.145	48.9721	39.7924	38.2621	39.5379	0.619383	Not cell cycle
Aebp2	2079.13	-0.375968	0.0579554	-6.4872	8.74445e-11	2.22336e-09	63.1752	61.9286	64.4761	70.0155	60.8099	55.2662	50.8754	48.6717	0.103746	Not cell cycle
Aen	526.963	-0.228801	0.0827985	-2.76335	0.00572122	0.0212642	16.7376	16.4474	17.0367	18.8185	13.9851	15.2541	13.6246	15.9592	0.191531	Not cell cycle
Aes	10245.3	0.161233	0.0735868	2.19106	0.0284472	0.078955	486.907	513.002	547.527	675.94	630.343	629.319	569.515	672.3	0.732116	Not cell cycle
Afap1	2151.34	0.00348205	0.0557274	0.0624836	0.950178	0.973056	24.2293	23.1942	25.2358	26.7811	27.2766	24.3662	23.1714	25.5607	0.48501	Not cell cycle
Afap1l1	404.964	0.151552	0.113869	1.33094	0.18321	0.327854	8.20746	7.59653	8.52304	11.2358	10.9584	10.5844	9.6544	8.44729	0.718168	Not cell cycle
Afap1l2	471.766	-0.645689	0.10059	-6.41904	1.37139e-10	3.32866e-09	13.771	11.9932	12.2074	15.2844	9.4946	9.47154	7.82233	7.79829	0.0488892	Not cell cycle
Afdn	1931.57	-0.622017	0.127365	-4.88372	1.04104e-06	1.17406e-05	28.8041	28.2964	30.0959	21.4363	19.1668	18.94	18.3718	15.1205	0.0516931	Not cell cycle
Aff1	2408.1	0.114543	0.0850379	1.34696	0.177993	0.321455	20.1635	19.0126	21.8704	26.3422	27.2342	22.295	23.3741	22.0354	0.66439	Not cell cycle
Aff2	683.005	0.411064	0.0705814	5.82396	5.74678e-09	1.06426e-07	11.5162	11.359	12.0181	13.608	16.7118	16.3617	15.1549	16.4361	0.922928	Not cell cycle
Aff3	3678.56	0.139726	0.0631351	2.21312	0.0268893	0.0753109	42.4085	44.6175	48.0155	55.5819	58.166	51.1494	50.1235	51.0822	0.703214	Not cell cycle
Aff4	7803.1	-0.0939358	0.0562218	-1.67081	0.0947596	0.201763	69.8838	70.7477	71.0425	77.8039	79.0891	65.5274	62.7089	64.967	0.333813	Not cell cycle
Afg1l	107.699	-0.150741	0.23053	-0.653888	0.513184	0.667917	4.57242	3.27675	3.54386	4.73272	5.45271	3.91099	2.43755	2.91321	0.266159	Not cell cycle
Afg3l1	1826.49	-0.145525	0.0634989	-2.29178	0.0219185	0.0636282	30.5816	33.4976	33.4324	34.5697	29.6489	32.6011	27.4674	30.8277	0.271479	Not cell cycle
Afg3l2	1873.27	0.0103013	0.06105	0.168736	0.866004	0.924429	46.5906	48.4236	50.2733	50.1067	48.1396	51.947	48.6407	50.0044	0.495722	Not cell cycle
Afmid	177.129	0.713253	0.148825	4.79256	1.64666e-06	1.77809e-05	5.55787	5.14126	4.22342	4.27795	8.42063	8.32776	6.96715	8.42902	0.97232	Not cell cycle
Afp	107.6	-2.64599	0.730352	-3.6229	0.000291322	0.00168891	2.87296	20.1377	3.8455	10.8013	1.49474	0.491054	1.86529	2.01307	0.00424186	Not cell cycle
Aftph	1620.27	0.17349	0.0712633	2.43449	0.0149128	0.0460804	38.3464	37.4466	37.6247	37.3131	46.8287	45.1141	37.0446	42.0761	0.745489	Not cell cycle
Aga	277.948	0.268327	0.123603	2.17088	0.02994	0.0821638	21.7693	22.2192	25.3997	22.6196	29.9831	23.7354	30.3847	28.0498	0.844273	Not cell cycle
Agap1	4673.51	0.124548	0.0584915	2.12933	0.0332272	0.0890907	40.4404	45.0851	44.8592	50.2527	52.2621	56.0643	44.2245	50.5198	0.680063	Not cell cycle
Agap2	141.602	0.0690148	0.181305	0.380656	0.703459	0.816547	1.49394	1.25334	1.0765	1.85483	1.68265	1.76048	1.15651	1.43437	0.59084	Not cell cycle
Agap3	1251.55	-0.0309618	0.136082	-0.227523	0.820017	0.894044	26.434	29.148	30.1207	36.9485	28.6386	37.4178	22.255	37.5728	0.427062	Not cell cycle
Agbl2	82.9806	1.6134	0.217452	7.41957	1.175e-13	4.72309e-12	0.901587	1.50404	0.744431	0.698794	3.19042	4.38923	3.01349	3.03428	0.995039	Not cell cycle
Agbl3	106.406	0.194527	0.179785	1.082	0.279253	0.444556	18.7947	21.6402	18.4805	20.7682	24.4573	26.6143	24.971	17.5673	0.775325	Not cell cycle
Agbl5	730.493	0.249755	0.0879747	2.83894	0.00452637	0.0174917	13.7159	14.4892	15.5984	19.7355	20.2158	20.1041	17.3598	18.8957	0.828816	Not cell cycle
Agfg2	715.889	0.055002	0.0797425	0.689745	0.490354	0.648194	16.9302	18.3095	19.3085	20.0819	19.4427	19.7235	17.3792	21.5638	0.568553	Not cell cycle
Aggf1	1382.8	-0.031735	0.0768173	-0.413123	0.679516	0.799854	35.2751	33.1791	37.9001	37.7051	35.0767	36.0665	37.7398	33.3799	0.426055	Not cell cycle
Agk	949.306	-0.299343	0.0779642	-3.8395	0.000123286	0.00080576	34.1361	36.7235	33.6624	36.3807	29.1754	30.2499	24.9204	30.8617	0.142138	Not cell cycle
Agl	1376.04	-0.0529207	0.0629604	-0.840539	0.400606	0.568244	16.0404	17.6448	18.9055	19.5582	18.4584	18.4368	16.3421	16.5883	0.393271	Not cell cycle
Ago1	2820.11	0.113667	0.0548356	2.07288	0.0381837	0.0998418	27.3906	27.8342	28.6233	33.0227	34.5064	31.7228	30.8483	29.9419	0.662808	Not cell cycle
Ago2	8047.13	-0.295101	0.0631638	-4.67201	2.98272e-06	3.05516e-05	44.6292	48.1579	52.1822	54.3583	44.236	37.8377	40.5493	40.7009	0.144583	Not cell cycle
Ago3	1230.22	0.0925609	0.0814296	1.1367	0.255664	0.418524	6.30558	6.92626	7.24684	7.11452	8.82315	6.89059	6.69167	7.15233	0.630239	Not cell cycle
Ago4	333.062	0.698361	0.105693	6.60744	3.91032e-11	1.05601e-09	3.39738	2.97675	2.92477	3.35567	5.59922	5.45823	4.41976	5.27187	0.971098	Not cell cycle
Agpat1	2098.91	-0.0384379	0.0667011	-0.576272	0.564432	0.710611	74.7405	76.4381	72.3343	78.7275	72.0224	79.9257	66.4787	77.3565	0.416493	Not cell cycle
Agpat2	308.825	0.199957	0.106329	1.88055	0.060033	0.142481	15.3585	17.5312	18.2224	20.5176	19.4497	22.2854	19.2821	21.5088	0.782155	Not cell cycle
Agpat4	226.51	-0.475006	0.118505	-4.00834	6.11471e-05	0.000437917	10.0421	9.99516	10.8343	11.7809	8.77723	8.26083	6.23521	7.73403	0.0750593	Not cell cycle
Agpat5	960.69	-0.0820491	0.0704182	-1.16517	0.243951	0.404587	30.0168	27.9031	26.9038	29.2383	28.0936	26.9224	25.11	26.2711	0.350564	Not cell cycle
Agps	2529.73	-0.372686	0.0627066	-5.94333	2.79294e-09	5.44037e-08	56.0552	60.0333	53.3727	56.9913	45.1909	45.6616	46.139	44.5222	0.105327	Not cell cycle
Agrn	5472.1	0.0558051	0.0857414	0.650853	0.515141	0.669587	41.923	52.975	48.8193	59.2074	56.8397	56.2018	44.5807	54.9066	0.569919	Not cell cycle
Agt	40.6448	0.12735	0.274029	0.464731	0.642124	0.77382	1.32968	1.60235	1.40935	2.59442	2.08806	1.69265	2.06141	1.50562	0.683946	Not cell cycle
Agtpbp1	438.096	0.119806	0.0969716	1.23547	0.216655	0.370632	8.04376	11.263	11.2937	11.3742	14.2864	13.6225	10.9726	11.4346	0.67237	Not cell cycle
Agtr1a	196.357	0.0723439	0.183674	0.393871	0.693676	0.809823	7.21465	7.52427	9.15465	11.2211	11.4668	6.53906	10.1281	8.3786	0.597167	Not cell cycle
Agtr2	303.96	0.176197	0.161306	1.09232	0.274694	0.43898	11.2917	8.66278	8.74266	7.62209	12.7225	9.84592	10.5578	8.39225	0.749083	Not cell cycle
Agtrap	599.285	0.03391	0.0851437	0.398268	0.690433	0.807615	11.2388	10.9038	11.5117	10.9116	11.2508	11.8198	11.7295	11.4023	0.534762	Not cell cycle
Ahctf1	4686.14	-0.284957	0.0485797	-5.86577	4.47062e-09	8.41372e-08	51.736	54.7304	56.8779	56.429	48.6831	45.0187	42.4892	44.9353	0.150694	Not cell cycle
Ahcy	5788.83	-0.0591893	0.0636571	-0.929816	0.352467	0.522134	184.699	200.548	195.879	209.236	184.668	206.297	171.403	203.377	0.383061	Not cell cycle
Ahcyl1	2927.64	0.0627289	0.0564405	1.11142	0.266389	0.430807	65.4609	65.9941	69.0525	66.2129	75.7931	70.7614	65.2617	68.7101	0.580703	Not cell cycle
Ahcyl2	1404.58	-0.178976	0.0638154	-2.80459	0.00503807	0.019129	28.9581	30.2518	28.744	32.1922	28.4864	27.8519	22.2856	28.4411	0.235459	Not cell cycle
Ahdc1	4818.12	0.112015	0.0802857	1.3952	0.162955	0.30146	41.9993	45.4222	47.3654	62.2275	56.2389	53.8625	47.9463	56.6371	0.660651	Not cell cycle
Ahnak	17258	0.10399	0.0829532	1.2536	0.209988	0.362121	63.5811	77.3737	73.613	92.6735	92.5076	79.5232	71.9089	86.5066	0.647926	Not cell cycle
Ahr	446.182	-0.072382	0.100381	-0.721076	0.470863	0.630658	6.66201	7.30064	7.92906	8.30577	8.47967	7.50666	6.43731	6.39432	0.363793	Not cell cycle
Ahsa1	2827.67	-0.440764	0.0587584	-7.5013	6.31875e-14	2.64702e-12	211.836	223.536	213.15	239.163	158.782	178.714	156.676	165.523	0.0833992	Not cell cycle
Ahsa2	498.204	-0.0725517	0.195952	-0.370252	0.711195	0.822013	16.2314	12.4602	11.9241	22.9879	13.0317	18.6774	10.6702	17.8981	0.363649	Not cell cycle
AI314180	5039.23	0.0956129	0.0525694	1.81879	0.0689431	0.158373	64.3758	70.4477	69.2387	67.5052	80.7429	70.5191	66.924	72.6344	0.635344	Not cell cycle
AI413582	67.5831	-0.48572	0.201583	-2.40953	0.0159733	0.0488901	9.0337	10.7846	9.97316	10.7189	7.95027	7.86587	5.22116	8.2543	0.0727586	Not cell cycle
AI429214	50.7713	0.197272	0.260308	0.757839	0.448548	0.611128	2.90186	2.06307	2.35952	3.04816	3.47225	2.56321	3.78074	2.12731	0.778992	Not cell cycle
AI464131	172.644	0.0937538	0.176566	0.530985	0.595429	0.736175	3.21628	2.86492	3.34549	2.30325	3.36471	2.60703	3.68659	3.15052	0.632468	Not cell cycle
AI467606	74.2216	-0.554651	0.232352	-2.38711	0.0169812	0.0512644	3.475	4.30122	3.68445	3.98767	2.55699	2.051	2.06065	3.88272	0.0616867	Not cell cycle
AI481877	208.777	1.78576	0.277018	6.44637	1.14564e-10	2.81015e-09	2.86551	2.48593	1.60912	1.12757	10.9294	6.46807	4.81717	6.52249	0.996549	Not cell cycle
AI597479	888.278	-0.0476438	0.0759139	-0.627603	0.530264	0.682294	24.6907	24.1087	23.3904	27.0983	25.0469	24.2561	24.8998	21.9443	0.401323	Not cell cycle
AI606181	223.345	-0.134628	0.12083	-1.11419	0.265196	0.429476	6.94519	7.73618	7.50975	7.05288	7.45965	6.22649	6.91919	6.08874	0.283917	Not cell cycle
AI661453	128.146	0.291881	0.162534	1.79582	0.0725232	0.164759	1.73178	1.88838	1.60048	2.17418	2.3618	2.88691	2.71578	1.83532	0.862966	Not cell cycle
AI837181	738.265	0.0743053	0.0838404	0.886271	0.375471	0.544134	33.0067	34.665	34.9879	39.2284	42.6163	35.9375	32.155	40.3176	0.600546	Not cell cycle
AI846148	1146.16	-0.132764	0.0769746	-1.72478	0.0845671	0.185047	26.8677	28.5294	27.478	31.2697	26.1384	28.7256	22.2055	28.0039	0.286577	Not cell cycle
AI854703	43.0906	1.00898	0.254241	3.96861	7.22932e-05	0.000505507	0.589634	0.539914	0.440632	0.663045	1.09023	1.37925	1.02249	1.04415	0.985261	Not cell cycle
AI987944	223.502	0.137747	0.111583	1.23449	0.217022	0.370927	9.50646	10.6856	10.1084	11.4247	12.586	10.627	11.2754	11.1573	0.700697	Not cell cycle
Aida	789.849	0.0991493	0.116334	0.852283	0.394057	0.561761	30.5399	27.8389	38.959	29.2966	35.6294	37.0468	40.3583	28.515	0.640449	Not cell cycle
Aif1	14.5115	-0.7232	0.472039	-1.53208	0.125503	0.247976	3.86755	3.48713	1.60189	2.13372	1.30999	2.50723	1.58392	1.61728	0.0408369	Not cell cycle
Aif1l	350.515	0.198375	0.125556	1.57998	0.114112	0.23142	8.01437	9.57871	8.66063	7.75558	9.14963	11.7638	8.87674	9.78923	0.78043	Not cell cycle
Aifm1	1127.65	-0.160456	0.0928225	-1.72863	0.0838753	0.184022	47.1155	43.8299	51.0042	41.4014	42.3053	43.4744	40.2498	40.6286	0.256596	Not cell cycle
Aifm2	553.271	0.124464	0.0864823	1.43919	0.150097	0.283674	18.2624	18.0641	21.5397	22.6816	23.0613	23.3723	20.936	21.6627	0.679776	Not cell cycle
Aifm3	175.89	1.00123	0.160382	6.24276	4.29917e-10	9.62848e-09	3.3364	2.87475	2.83182	3.86637	5.72123	8.21589	5.53709	6.32635	0.984974	Not cell cycle
Aig1	126.48	-0.103663	0.150225	-0.690055	0.49016	0.648079	8.37727	11.6535	8.82343	8.04734	8.64129	7.64992	8.59744	7.86964	0.321447	Not cell cycle
Aim2	53.2559	-0.429969	0.298446	-1.44069	0.149671	0.283239	2.19102	3.49448	2.62886	2.30471	1.82161	1.31234	2.13369	2.75953	0.0857718	Not cell cycle
Aimp1	725.258	0.028913	0.0872974	0.331201	0.740493	0.842297	66.5034	79.0432	69.3382	68.6619	72.3426	73.2279	71.9981	75.4569	0.526062	Not cell cycle
Aimp2	628.152	-0.069252	0.0812125	-0.852726	0.393811	0.561532	52.9643	55.8072	52.5105	60.002	52.1769	53.0351	48.6295	58.868	0.367819	Not cell cycle
Aip	1060.51	0.178751	0.0816709	2.18868	0.0286203	0.0793404	65.954	72.3514	67.3961	80.2651	79.5826	83.3171	70.7084	91.6362	0.753109	Not cell cycle
Ajap1	154.144	0.353491	0.153095	2.30897	0.0209453	0.0612505	2.86645	2.5277	3.15387	3.44064	3.89509	4.6231	3.02144	4.06209	0.900784	Not cell cycle
Ajuba	1242.72	-0.098564	0.0653085	-1.50921	0.131246	0.256301	22.8318	25.0907	24.2066	26.4163	22.772	23.0458	22.61	24.6987	0.32763	Not cell cycle
Ak1	295.69	-0.797342	0.120472	-6.61849	3.62894e-11	9.87698e-10	14.3347	14.6164	14.2318	13.3488	7.61002	9.22136	8.63326	7.50264	0.0357323	Not cell cycle
Ak2	2175.36	-0.103973	0.0635557	-1.63594	0.101852	0.212481	117.638	123.832	125.414	142.02	121.39	116.034	119.902	126.401	0.320728	Not cell cycle
Ak3	1270.04	0.0971498	0.0811229	1.19756	0.231087	0.388535	38.6686	37.9321	42.9446	47.2485	47.9109	39.95	45.6	44.4818	0.637357	Not cell cycle
Ak4	531.612	0.143603	0.0850938	1.68759	0.0914899	0.196425	9.54125	9.17554	9.75771	9.42043	11.1419	10.3218	10.7813	10.0019	0.70839	Not cell cycle
Ak5	138.903	0.198168	0.16546	1.19768	0.231043	0.388507	2.44551	3.1147	3.20458	4.10347	4.46556	3.56404	2.99919	3.65698	0.780286	Not cell cycle
Ak7	105.683	0.0850138	0.197928	0.42952	0.667545	0.791831	2.84827	2.51525	3.40393	2.618	2.97965	2.74019	3.88336	2.63347	0.618017	Not cell cycle
Ak8	16.8977	-0.11652	0.393112	-0.296404	0.766922	0.858926	1.22049	0.970327	1.12778	0.709126	1.23659	0.900216	0.684203	1.09904	0.307499	Not cell cycle
Akap1	2000.89	-0.492662	0.0650524	-7.57331	3.63831e-14	1.54273e-12	49.2876	51.6334	50.0744	54.6042	37.6376	40.3087	32.5884	36.7588	0.0716802	Not cell cycle
Akap10	1085.9	-0.127313	0.0643698	-1.97783	0.0479475	0.119294	28.7016	27.3182	28.6158	33.3754	28.1345	26.6697	23.8427	27.5067	0.292832	Not cell cycle
Akap11	7819.83	-0.127441	0.0569647	-2.2372	0.0252734	0.0716184	81.5632	82.3262	82.1759	81.0638	80.3242	79.2979	71.8949	69.8939	0.292616	Not cell cycle
Akap12	2421.43	-0.314868	0.0881442	-3.5722	0.000354001	0.00199168	34.4972	35.1193	36.6085	32.0671	32.7341	29.0797	26.6172	24.7677	0.132073	Not cell cycle
Akap17b	505.328	-0.13473	0.0933796	-1.44282	0.149072	0.282273	8.26291	7.82766	8.66807	7.61086	7.92866	7.27902	7.53752	7.07698	0.283629	Not cell cycle
Akap2	1486.78	0.113494	0.0784512	1.44669	0.147985	0.280597	16.7495	14.818	16.6164	17.5662	20.2246	18.1048	18.0685	15.9401	0.662377	Not cell cycle
Akap5	546.02	-0.110186	0.100966	-1.09132	0.275133	0.439329	6.32093	7.75789	7.40647	9.4973	8.00055	6.5363	7.63363	6.70098	0.313969	Not cell cycle
Akap7	523.804	0.177101	0.129238	1.37034	0.170581	0.311794	25.8414	24.1416	22.9975	24.7991	28.3264	24.4487	32.7527	23.2811	0.750665	Not cell cycle
Akap8	2406.53	-0.0701154	0.0789862	-0.887692	0.374707	0.543311	56.4429	56.8187	62.4938	55.9022	59.2226	54.9913	57.9511	50.5599	0.366669	Not cell cycle
Akap8l	852.734	0.0702831	0.0915378	0.767804	0.442604	0.606001	27.5374	29.9308	32.3306	38.2051	39.3613	33.2571	29.4901	33.7874	0.592925	Not cell cycle
Akap9	3782.71	0.124179	0.0879013	1.41271	0.15774	0.2942	21.3003	24.2333	26.3016	29.8294	31.6506	24.5962	27.6151	27.254	0.679201	Not cell cycle
Akip1	154.881	0.0608444	0.131588	0.462387	0.643804	0.77524	18.1391	18.9987	17.1615	17.9226	18.4667	19.0319	18.4456	19.874	0.577684	Not cell cycle
Akirin1	1602.87	-0.323194	0.0762464	-4.23881	2.24703e-05	0.000182973	57.41	51.6817	53.8279	57.2524	42.9505	44.232	46.0835	43.5695	0.126609	Not cell cycle
Akna	509.244	0.0634057	0.0954936	0.663979	0.506704	0.662708	5.69125	6.91093	6.34034	7.88072	7.32033	7.46759	6.01554	7.25108	0.581638	Not cell cycle
Akr1a1	6688.31	0.197051	0.0437527	4.50373	6.67706e-06	6.21583e-05	376.211	400.909	384.357	431.777	477.183	456.202	434.048	475.179	0.778776	Not cell cycle
Akr1b10	319.915	0.39765	0.11344	3.50537	0.00045598	0.00248113	22.3343	19.8312	20.3051	26.1841	29.8931	26.9484	31.6311	27.6397	0.91883	Not cell cycle
Akr1b3	1988.41	-0.235553	0.0587822	-4.00721	6.14398e-05	0.00043956	157.314	154.234	160.227	173.061	136.487	149.22	129.508	134.978	0.186786	Not cell cycle
Akr1b7	29.6012	0.247295	0.304486	0.812174	0.416692	0.583393	2.38009	2.46487	1.60126	2.96127	3.24408	2.33395	2.24681	3.17926	0.826659	Not cell cycle
Akr1b8	667.847	0.182702	0.0718748	2.54194	0.0110238	0.0361516	46.1361	42.7116	47.4031	51.1165	57.063	52.5755	51.647	53.2032	0.759005	Not cell cycle
Akr1c13	28.849	0.466346	0.298743	1.56103	0.118517	0.238096	2.34531	1.87687	1.92707	2.77939	2.88862	3.54726	3.38663	2.4816	0.938673	Not cell cycle
Akr1c14	687.534	0.39531	0.0935636	4.22504	2.389e-05	0.0001934	24.9228	22.9657	25.6566	27.8474	36.0305	31.3428	35.1808	29.3236	0.917967	Not cell cycle
Akr1c18	12.9596	-0.0530032	0.4478	-0.118363	0.90578	0.947786	1.35999	0.721661	1.447	1.8262	1.6285	1.48397	1.16538	0.884698	0.393055	Not cell cycle
Akr1c19	34.3659	0.172719	0.267881	0.644761	0.519082	0.672635	1.02577	0.675565	1.64694	1.58897	1.86611	1.23682	0.646986	1.48554	0.744338	Not cell cycle
Akr1cl	1312.92	0.501362	0.110348	4.54346	5.53373e-06	5.25705e-05	63.3889	66.0883	63.3921	51.487	84.7949	101.155	82.0853	83.0982	0.946366	Not cell cycle
Akr1e1	512.998	0.127847	0.0780022	1.63902	0.10121	0.21161	13.1868	13.9782	13.68	14.9686	16.0411	14.4742	14.8415	15.5961	0.684952	Not cell cycle
Akr7a5	1067.11	0.0736358	0.0705494	1.04375	0.296602	0.463864	62.2877	65.9458	69.7236	77.7273	74.8132	75.5988	64.4765	77.0787	0.599324	Not cell cycle
Akt1	6670.29	0.0764323	0.0596608	1.28111	0.200153	0.349819	172.117	177.772	175.353	219.563	201.637	203.526	185.796	201.348	0.604357	Not cell cycle
Akt1s1	1273.68	0.0906793	0.0861336	1.05277	0.292444	0.459175	47.6574	49.5973	56.2176	69.6838	60.577	57.9714	54.9185	65.3446	0.626932	Not cell cycle
Akt2	3927.65	0.140966	0.0759936	1.85497	0.0635998	0.148914	84.1543	81.2534	89.1587	113.965	105.655	107.925	92.1071	104.604	0.704652	Not cell cycle
Akt3	1983.17	0.0291468	0.0929313	0.313638	0.753796	0.851388	63.3934	54.0855	53.5945	47.5	69.2933	61.426	60.8932	47.5129	0.52635	Not cell cycle
Aktip	735.591	-0.0971307	0.0829549	-1.17088	0.241645	0.401866	42.4099	37.3151	40.5825	45.0879	41.6761	39.6274	43.2343	35.9981	0.329786	Not cell cycle
AL670603.1	59.9316	1.94275	1.64125	1.18371	0.236529	0.395486	1.92856	0	4.80857	0	9.17998	9.91538	6.55962	1.29166	0.997699	Not cell cycle
Alad	1909.99	0.0456247	0.10515	0.433901	0.664361	0.789872	127.283	138.528	136.579	173.953	143.579	143.428	126.317	182.095	0.553239	Not cell cycle
Alas1	118.652	0.484207	0.306255	1.58106	0.113865	0.231018	1.29069	2.31017	2.58046	4.14394	4.20222	5.59753	1.49579	6.40765	0.942555	Not cell cycle
Alas2	827.58	-0.0258736	0.247622	-0.104488	0.916782	0.95394	39.738	24.0178	32.3361	48.9161	34.1807	28.2479	33.608	46.3278	0.434683	Not cell cycle
Alb	72.5777	-2.72161	1.13649	-2.39475	0.0166315	0.0504166	1.76496	14.7149	2.63785	6.75294	0.790192	0	1.18533	1.89506	0.00388238	Not cell cycle
Alcam	2993.17	-0.0571677	0.0980353	-0.583134	0.559803	0.706318	75.7678	74.1007	83.2653	100.526	94.74	69.2608	81.4258	80.116	0.38644	Not cell cycle
Aldh16a1	1023.48	-0.278417	0.121726	-2.28725	0.0221814	0.064244	22.5977	24.3204	23.7331	27.0454	18.9428	25.4109	15.7587	21.7364	0.155008	Not cell cycle
Aldh18a1	1280.2	0.0342369	0.101842	0.336176	0.736738	0.839881	23.9036	25.4484	26.8344	36.7589	30.7402	28.313	24.8864	31.0735	0.535409	Not cell cycle
Aldh1a1	4538.32	0.276443	0.0786627	3.51429	0.000440935	0.00241153	210.117	168.571	197.428	199.722	248.373	242.697	232.525	221.058	0.851247	Not cell cycle
Aldh1a2	3053.38	0.0236059	0.0557287	0.423586	0.671867	0.794689	113.155	115.138	116.507	131.853	124.787	116.38	122.895	122.921	0.517219	Not cell cycle
Aldh1a3	243.542	0.153442	0.181084	0.847354	0.396798	0.564223	4.96276	4.90121	5.61715	9.33118	8.72522	7.27469	6.54846	5.79629	0.7209	Not cell cycle
Aldh1a7	907.688	0.22432	0.0827069	2.71223	0.00668327	0.0241792	36.2218	36.6272	37.305	44.3715	45.647	42.4342	48.4449	43.6637	0.806528	Not cell cycle
Aldh1b1	2933.14	0.696878	0.0695721	10.0166	1.28833e-23	1.59983e-21	65.6721	67.6067	67.5053	83.6346	116.109	128.296	104.351	117.279	0.97081	Not cell cycle
Aldh1l1	99.2612	0.477194	0.165051	2.89119	0.00383789	0.0152594	1.8314	1.6495	1.95897	2.38204	2.81344	2.58923	2.56397	3.05825	0.940902	Not cell cycle
Aldh2	4551.63	0.279473	0.0761351	3.67075	0.000241843	0.00144235	130.435	122.947	141.259	173.055	183.11	171.329	166.571	180.622	0.853908	Not cell cycle
Aldh3a2	1298.14	-0.415658	0.0641996	-6.47447	9.51475e-11	2.39554e-09	40.7215	42.46	39.7658	48.4958	34.5586	33.0134	31.2296	29.8675	0.0894385	Not cell cycle
Aldh3b1	392.929	0.473936	0.10538	4.49741	6.87862e-06	6.39491e-05	12.2495	14.5135	13.4837	14.8747	18.2278	22.0637	16.881	19.9985	0.940111	Not cell cycle
Aldh4a1	1001.68	-0.291944	0.0744215	-3.92285	8.75085e-05	0.000596602	20.217	21.0884	21.7124	26.9937	19.2448	17.6199	17.5515	19.2982	0.14638	Not cell cycle
Aldh5a1	1203.86	-0.0226503	0.0736609	-0.307494	0.758467	0.854694	16.2968	17.2626	17.6449	16.8472	17.5779	16.7191	17.4774	15.8661	0.439212	Not cell cycle
Aldh6a1	1335.67	-0.0582792	0.0614927	-0.947741	0.343261	0.513287	38.0084	35.2038	37.954	41.0442	40.4215	35.897	35.1604	35.5257	0.385434	Not cell cycle
Aldh7a1	3254.35	-0.189608	0.0905182	-2.0947	0.0361978	0.0954929	131.995	146.004	135.721	130.92	113.44	143.313	109.553	113.257	0.2241	Not cell cycle
Aldh9a1	1630.79	0.103928	0.0645888	1.60907	0.107602	0.221604	44.6358	43.93	46.7209	49.5631	48.0147	53.7533	48.6608	49.7498	0.64771	Not cell cycle
Aldoa	10652.9	-0.0732799	0.0680438	-1.07695	0.281501	0.447084	560.781	627.729	613.281	728.503	603.867	603.497	538.366	667.277	0.362643	Not cell cycle
Aldoc	239.945	0.351671	0.138341	2.54207	0.0110199	0.0361474	6.9318	7.30897	10.1828	10.0657	12.0256	10.1404	11.5537	11.4619	0.899993	Not cell cycle
Alg1	553.748	0.174291	0.0960965	1.81371	0.0697222	0.159749	23.8679	24.2566	22.4353	24.9507	27.17	30.2432	22.6712	29.1713	0.746495	Not cell cycle
Alg10b	2027.65	-0.329233	0.0802564	-4.10226	4.09127e-05	0.000310937	52.198	55.5215	53.8871	50.1603	44.7138	41.7252	43.793	38.8935	0.123445	Not cell cycle
Alg11	1250.4	-0.201968	0.0836556	-2.41428	0.0157665	0.0483104	27.3967	26.6011	25.4629	26.0425	25.3398	22.1174	23.9676	20.6333	0.212956	Not cell cycle
Alg12	184.221	-0.0596876	0.137416	-0.434358	0.664029	0.789647	6.53275	8.15599	6.78515	8.81699	8.12796	8.5332	6.28866	6.78035	0.382199	Not cell cycle
Alg13	348.607	-0.348206	0.205725	-1.69258	0.0905358	0.195039	52.7871	38.8049	46.5315	18.9686	36.4816	35.0839	32.5036	22.0734	0.114674	Not cell cycle
Alg14	226.13	-0.395151	0.131845	-2.9971	0.0027256	0.0114892	13.7552	12.8655	12.2948	13.1583	10.7743	9.44752	12.174	8.84976	0.097347	Not cell cycle
Alg2	1696.47	0.025649	0.0523144	0.490285	0.623932	0.759798	48.2752	48.1834	49.8622	56.0691	54.215	51.0377	48.9825	51.875	0.520311	Not cell cycle
Alg3	234.852	-0.45352	0.107618	-4.21417	2.50697e-05	0.00020166	17.0753	16.9103	17.088	17.1129	12.8898	12.7228	12.1589	12.0554	0.0800201	Not cell cycle
Alg5	314.221	-0.114862	0.117451	-0.977961	0.328093	0.497838	21.7491	22.0041	24.5624	25.9995	22.2942	19.3648	24.6913	20.4888	0.30944	Not cell cycle
Alg6	319.825	-0.588848	0.143573	-4.10138	4.10696e-05	0.000311788	13.299	13.0799	14.5144	9.995	9.47728	7.98159	8.92173	7.83448	0.0555036	Not cell cycle
Alg8	413.196	-0.328289	0.113026	-2.90456	0.00367769	0.0147532	23.0791	21.6259	19.247	19.9302	17.3775	16.7894	17.8373	15.2556	0.123805	Not cell cycle
Alg9	330.749	-0.513373	0.123875	-4.14427	3.40895e-05	0.000265761	10.0504	11.3389	11.0322	9.20943	6.87562	8.47365	7.18816	7.08411	0.0681573	Not cell cycle
Alkbh1	157.462	-0.616845	0.189193	-3.2604	0.00111255	0.00538202	6.9469	5.99677	5.41565	6.20198	4.10055	3.88562	8.31095	3.91631	0.0520526	Not cell cycle
Alkbh2	153.016	0.0496438	0.13601	0.365003	0.71511	0.824504	15.4959	16.8719	16.674	15.0494	16.0929	18.567	17.3009	16.3492	0.559206	Not cell cycle
Alkbh3	118.632	0.267426	0.206817	1.29306	0.195992	0.344609	6.30972	8.03038	11.27	12.634	11.5703	10.2303	10.081	13.6162	0.843339	Not cell cycle
Alkbh4	238.754	-0.0677029	0.11655	-0.580894	0.561312	0.707644	10.6154	11.1732	11.4629	11.2952	9.96527	10.902	10.0286	12.0362	0.369689	Not cell cycle
Alkbh5	6151.26	0.267728	0.0676867	3.95539	7.64089e-05	0.000530552	77.2742	78.7849	75.2118	73.2185	94.0317	98.612	84.4339	93.0007	0.843555	Not cell cycle
Alkbh6	229.363	0.18036	0.12487	1.44439	0.14863	0.281589	19.6407	23.114	19.7114	22.2587	23.7252	25.0765	19.977	27.5786	0.755266	Not cell cycle
Alkbh7	316.26	0.0615139	0.101818	0.604157	0.545739	0.694634	32.9773	37.0796	37.3543	35.8018	36.419	37.9032	38.3111	37.8112	0.578906	Not cell cycle
Alkbh8	1205.94	-0.180641	0.0893636	-2.02141	0.0432371	0.109949	23.6421	23.3276	26.4364	28.5309	23.8526	19.5511	23.651	21.9062	0.234021	Not cell cycle
Alms1	3759.56	0.298278	0.0755565	3.94775	7.88893e-05	0.000544512	27.9491	30.4895	29.248	29.1992	42.6312	35.7405	30.1917	35.5551	0.868143	Not cell cycle
Alox12	50.6122	0.031442	0.262063	0.119979	0.9045	0.947337	1.36543	1.70319	1.01526	1.89117	1.36963	1.915	1.06167	1.78169	0.530304	Not cell cycle
Alox5ap	27.6556	-0.0933379	0.415622	-0.224574	0.822311	0.895645	3.33665	1.46063	3.04439	1.07321	1.71203	3.1163	1.61488	1.87342	0.334532	Not cell cycle
Alpk1	73.6049	0.373675	0.249311	1.49883	0.133917	0.26002	0.80661	0.916314	1.27725	1.64659	2.00068	1.72039	1.24296	1.075	0.910418	Not cell cycle
Alpk3	131.978	0.28612	0.172723	1.65652	0.0976167	0.206142	1.29533	1.14349	1.41247	1.35434	1.46207	1.98753	1.23167	1.78014	0.859372	Not cell cycle
Alpl	1661.75	-0.508088	0.142767	-3.55887	0.000372455	0.00208203	60.1502	61.8605	55.2975	51.1744	35.8483	55.4276	35.0851	37.4965	0.0690201	Not cell cycle
Als2	2136.93	-0.125455	0.0708464	-1.7708	0.0765942	0.171624	25.8424	26.816	27.3039	27.9764	25.3375	28.6513	23.1253	23.6327	0.295636	Not cell cycle
Als2cl	302.403	0.280352	0.154416	1.81556	0.0694376	0.159258	3.25802	3.60579	3.20344	4.59752	4.79009	4.31837	3.2428	5.53822	0.854698	Not cell cycle
Alx1	25.736	1.08448	0.358439	3.02557	0.00248168	0.0106397	0.804741	0.509116	1.08241	1.00367	1.74823	1.58064	1.91186	1.18436	0.986915	Not cell cycle
Alx4	76.5897	0.0581471	0.202283	0.287454	0.773765	0.863755	0.935069	1.16242	0.811502	0.858359	1.10579	1.00779	1.10603	0.888194	0.573514	Not cell cycle
Alyref	1765.87	-0.34177	0.0961912	-3.55302	0.00038083	0.00212286	47.1874	45.6352	49.9081	41.7622	34.5299	38.42	38.6941	35.3324	0.116831	Not cell cycle
Alyref2	87.7084	0.353946	0.182836	1.93586	0.0528846	0.129197	4.53982	5.7866	6.42782	5.43044	7.3125	6.94401	7.96637	6.59868	0.900999	Not cell cycle
Amacr	370.172	-0.0362835	0.104171	-0.348305	0.727611	0.833027	12.5766	13.1079	12.3466	14.3942	12.5589	14.5727	10.7037	13.595	0.419153	Not cell cycle
Ambra1	2402.62	0.0421124	0.0640985	0.656994	0.511185	0.666247	31.9059	33.4612	33.9534	39.5844	37.5997	37.645	30.9512	37.7182	0.548134	Not cell cycle
Amdhd2	347.842	-0.186149	0.101923	-1.82638	0.0677937	0.156403	16.7527	18.6197	18.2829	21.0634	15.1835	18.1457	14.9711	17.7715	0.228198	Not cell cycle
Amer1	2455.72	-0.00650701	0.0681962	-0.095416	0.923984	0.957929	22.7405	24.1186	24.2805	27.3426	26.9053	22.5212	25.1907	23.5174	0.465598	Not cell cycle
Amer2	234.455	0.103257	0.147799	0.698631	0.484783	0.643539	1.73352	1.67992	1.8812	2.87302	2.13095	1.78533	2.49121	2.50043	0.646488	Not cell cycle
Amfr	3811.19	0.0235879	0.0476693	0.494823	0.620725	0.757151	75.464	76.4252	75.093	81.8356	79.2497	82.2201	74.6962	79.5911	0.517147	Not cell cycle
Amh	19.7569	0.702597	0.450502	1.55959	0.118857	0.238601	0.582574	0.731299	0.956478	0.127318	1.02913	1.33525	0.774236	1.04099	0.971601	Not cell cycle
Amhr2	4360.83	0.272115	0.0739308	3.68067	0.000232623	0.00139273	135.645	138.803	150.784	185.325	189.403	184.98	167.763	198.98	0.847653	Not cell cycle
Amigo1	384.851	0.412376	0.0901274	4.57548	4.75125e-06	4.59849e-05	5.6614	7.32554	6.56421	6.45177	8.89784	8.0443	6.84116	8.02399	0.923647	Not cell cycle
Amigo2	374.087	0.229047	0.0924044	2.47874	0.0131847	0.041761	10.1329	9.4979	9.99343	11.0764	12.9861	11.3017	12.1643	11.4103	0.810267	Not cell cycle
Amigo3	49.8537	0.10275	0.266733	0.385215	0.700078	0.813901	1.55287	1.53178	1.01686	1.85748	2.25027	1.43496	1.30284	1.36714	0.645769	Not cell cycle
Ammecr1	1139.06	-0.00352322	0.116752	-0.030177	0.975926	0.98789	22.6951	21.1553	23.3959	17.3431	23.1969	21.109	21.8518	19.0716	0.471925	Not cell cycle
Ammecr1l	2489.29	0.0693127	0.0576968	1.20133	0.229624	0.386683	44.3983	41.9061	42.2095	46.0979	47.8791	45.8605	46.1062	44.0927	0.591488	Not cell cycle
Amn1	182.174	0.189191	0.148993	1.2698	0.204154	0.354967	16.6604	16.6092	13.3056	12.7993	20.2041	16.1224	16.7224	16.3301	0.766842	Not cell cycle
Amot	2661.46	-0.307901	0.0997783	-3.08585	0.00202969	0.00892756	33.317	36.6069	36.7907	43.638	36.3677	25.3062	31.4123	28.1583	0.136027	Not cell cycle
Amotl1	3772.51	0.0506891	0.0583583	0.868584	0.385075	0.553561	34.0999	33.6958	33.2826	38.4705	38.5805	32.6562	34.3068	33.3424	0.561004	Not cell cycle
Amotl2	1011.56	0.343245	0.128655	2.66796	0.00763132	0.02687	11.3316	15.6755	12.9877	18.869	17.6636	21.1873	15.6851	20.3382	0.895104	Not cell cycle
Ampd2	1476.74	0.0731707	0.0713342	1.02575	0.305012	0.473132	28.1482	30.8112	30.6564	33.6537	33.8207	34.7213	28.0326	34.6204	0.59839	Not cell cycle
Ampd3	191.93	0.289828	0.156204	1.85545	0.0635323	0.14882	2.96033	3.38632	3.81538	5.17973	4.79663	4.09143	3.96831	5.7171	0.8616	Not cell cycle
Amph	406.755	-0.144091	0.105609	-1.36438	0.172447	0.31413	10.255	10.4638	11.0178	12.487	9.0668	11.2361	9.03758	10.764	0.273276	Not cell cycle
Amt	345.546	-0.646824	0.125523	-5.15303	2.56309e-07	3.34403e-06	18.8953	15.655	18.0332	15.3719	11.0371	12.6169	10.5479	10.1413	0.0487454	Not cell cycle
Amz2	1346.82	-0.175097	0.0594271	-2.94641	0.00321484	0.01317	55.7589	57.1156	57.0147	62.5207	56.1845	53.1299	54.0095	50.6431	0.239773	Not cell cycle
Anapc1	9852.61	-0.18523	0.0487847	-3.79688	0.000146528	0.000932256	117.313	127.505	130.446	133.232	120.493	114.164	102.154	109.411	0.228917	Not cell cycle
Anapc10	488.872	0.192453	0.0933282	2.06211	0.0391972	0.101898	14.2804	15.3905	14.7372	15.4367	19.5132	15.6461	16.0657	17.1968	0.772306	Not cell cycle
Anapc11	1756.13	-0.36954	0.0864431	-4.27495	1.91184e-05	0.000158085	209.529	208.928	178.071	199.495	151.008	163.348	134.179	163.211	0.10655	Not cell cycle
Anapc13	847.328	0.117224	0.118304	0.99087	0.321749	0.491476	569.942	520.532	532.926	415.81	553.878	552.142	621.614	530.068	0.668632	Not cell cycle
Anapc15	468.212	-0.235926	0.102373	-2.30457	0.0211908	0.0618369	42.523	39.9094	40.9395	41.0228	38.2283	44.2258	35.388	39.175	0.186714	Not cell cycle
Anapc16	978.491	0.16954	0.0695108	2.43905	0.0147259	0.0455939	60.1499	56.7262	60.9726	67.8566	72.4232	70.7774	60.881	71.6498	0.741031	Not cell cycle
Anapc2	3420.85	-0.0532012	0.0556858	-0.95538	0.339385	0.509573	89.1843	93.9219	90.5856	96.2021	92.5525	96.6669	80.3824	90.3401	0.392767	Not cell cycle
Anapc4	787.847	0.215411	0.105672	2.03849	0.0415007	0.106552	16.7749	16.6865	18.4074	17.4507	18.508	24.2985	17.6871	20.6774	0.798979	Not cell cycle
Anapc5	8887.2	-0.0499676	0.0647976	-0.771135	0.440627	0.604363	310.99	314.178	315.552	337.096	301.607	342.219	274.085	319.867	0.397584	Not cell cycle
Anapc7	1578.87	0.0297694	0.0526282	0.565655	0.571628	0.716687	40.8768	42.2988	42.4092	48.3362	45.9469	45.763	43.6444	44.3543	0.527284	Not cell cycle
Ang	10.171	-0.00879221	0.539344	-0.0163017	0.986994	0.993566	1.17662	2.025	0.878852	1.0548	1.66949	0.714824	1.89646	1.01837	0.462003	Not cell cycle
Angel1	688.71	0.681282	0.122914	5.54276	2.97734e-08	4.69488e-07	10.4225	10.8201	9.50454	9.76815	17.4986	19.0004	12.0565	17.2125	0.969948	Not cell cycle
Angel2	1041.41	-0.0568325	0.061226	-0.92824	0.353283	0.522653	27.199	26.1288	26.7196	28.4326	27.9405	26.9933	24.2117	25.8753	0.387087	Not cell cycle
Angpt1	156.616	-0.0693317	0.183115	-0.378624	0.704967	0.81767	4.35175	3.15355	3.1597	5.08278	4.82207	3.78058	3.35585	3.03547	0.367676	Not cell cycle
Angpt2	42.0018	-0.0416168	0.279893	-0.148688	0.8818	0.934477	1.0437	1.24896	0.763321	1.42882	1.4013	0.91208	1.14548	0.802981	0.412107	Not cell cycle
Angptl1	40.875	-0.046193	0.27629	-0.16719	0.86722	0.92523	1.82142	1.33197	2.11828	2.57151	2.43162	1.76053	1.73548	1.7463	0.403695	Not cell cycle
Angptl2	1158.52	0.301878	0.0891623	3.38572	0.000709926	0.00366233	22.4542	23.0434	22.9849	32.4436	32.7744	31.0146	28.9364	31.3503	0.870084	Not cell cycle
Angptl4	545.542	0.306694	0.11828	2.59296	0.00951542	0.0320981	11.3639	12.9827	12.3646	16.0312	20.6555	15.1763	13.6636	15.8694	0.873463	Not cell cycle
Angptl6	60.5582	0.486439	0.243018	2.00166	0.0453216	0.114025	2.85771	1.94225	1.7395	1.86433	3.51492	3.42528	2.71899	2.61979	0.943202	Not cell cycle
Angptl7	137.844	0.221503	0.146283	1.51421	0.129972	0.25442	4.87068	4.4877	5.21388	5.48818	6.9788	5.2508	5.91687	5.3994	0.804587	Not cell cycle
Ank	548.219	0.0280705	0.0861451	0.325851	0.744537	0.845032	12.1099	11.4045	13.4802	12.7664	12.8926	13.7819	11.6503	12.9418	0.524049	Not cell cycle
Ank1	673.544	0.305973	0.511758	0.597885	0.549917	0.698044	3.31615	4.34762	7.5461	11.2082	9.31768	3.34269	6.31695	12.9423	0.872457	Not cell cycle
Ank2	333.393	0.106773	0.126108	0.846678	0.397174	0.564701	4.69411	5.22156	5.87529	7.36269	7.54177	7.34329	7.7222	5.97871	0.65224	Not cell cycle
Ank3	1371.62	0.0718094	0.0668883	1.07357	0.283015	0.448873	17.0448	19.6981	19.9445	23.1809	21.9933	21.6722	19.0713	19.9482	0.596233	Not cell cycle
Ankfy1	778.412	-0.328889	0.137095	-2.39898	0.016441	0.0499588	10.5772	8.71988	7.00125	10.5008	6.90764	6.73583	8.25218	7.37866	0.123589	Not cell cycle
Ankhd1	2337.69	0.390632	0.0796353	4.90527	9.32993e-07	1.06448e-05	19.7773	21.6668	23.7574	20.8597	31.9635	27.194	28.0239	26.491	0.916745	Not cell cycle
Ankib1	1769.03	0.184866	0.0691646	2.67283	0.00752135	0.026577	24.1206	21.5064	22.9882	25.716	30.2123	25.2408	26.1993	26.0994	0.76109	Not cell cycle
Ankle1	90.6259	-0.544045	0.176554	-3.08146	0.00205988	0.00903353	3.33211	4.06642	3.90141	4.0064	2.28701	2.95973	2.59333	2.90842	0.0631246	Not cell cycle
Ankle2	3058.51	-0.0493324	0.0551655	-0.894261	0.371182	0.540283	59.5029	60.4642	59.1046	68.8088	61.1488	66.1201	55.0081	58.7548	0.398591	Not cell cycle
Ankmy2	899.898	0.0207321	0.0804139	0.257818	0.796548	0.880075	32.6296	30.2389	34.1666	40.2583	37.9615	32.2382	34.0137	34.8878	0.511467	Not cell cycle
Ankra2	403.812	-0.230345	0.0875443	-2.63118	0.00850883	0.029365	22.403	22.5856	23.8914	23.6706	20.5657	18.8566	19.26	20.5085	0.190237	Not cell cycle
Ankrd11	4754.93	-0.0213223	0.074018	-0.288069	0.773294	0.86351	56.6721	58.4065	65.4129	68.7237	73.6051	61.3308	60.229	67.6457	0.441513	Not cell cycle
Ankrd12	797.915	0.220929	0.0701431	3.1497	0.0016344	0.00747003	8.32338	8.5617	8.12736	8.9292	11.4024	9.58515	9.28529	9.43999	0.803796	Not cell cycle
Ankrd13a	2647.71	-0.132968	0.0722315	-1.84086	0.065642	0.152642	50.4167	48.276	52.713	65.6103	50.9347	50.0182	45.7808	52.7614	0.286289	Not cell cycle
Ankrd13b	339.939	0.137234	0.11454	1.19813	0.230865	0.388373	5.89721	6.5185	6.34332	8.53505	8.63519	8.10527	6.94438	6.7077	0.699978	Not cell cycle
Ankrd13c	1097.06	-0.125067	0.0829301	-1.5081	0.131528	0.256696	28.3648	30.4923	30.7581	35.8957	31.5107	31.0705	30.2451	32.0749	0.295995	Not cell cycle
Ankrd13d	177.676	0.0809228	0.140783	0.574804	0.565424	0.711538	6.37719	7.1892	6.24383	6.4358	6.59242	7.42387	6.04301	7.48471	0.61169	Not cell cycle
Ankrd16	70.0997	-0.0400758	0.254895	-0.157225	0.875068	0.930421	3.1642	4.80462	2.66749	5.94437	4.624	3.03922	3.94621	4.11544	0.413761	Not cell cycle
Ankrd17	9509.54	0.179421	0.0548134	3.2733	0.00106298	0.00516921	84.7716	91.3898	95.7293	100.16	116.565	111.296	95.2241	102.194	0.754188	Not cell cycle
Ankrd23	79.8446	-0.00180033	0.185736	-0.00969296	0.992266	0.996076	2.3966	2.22864	2.83948	3.21161	2.85071	2.31237	2.48853	3.32991	0.475519	Not cell cycle
Ankrd26	851.085	0.0382218	0.0681343	0.560977	0.574813	0.719318	11.2235	11.5423	11.902	11.6117	12.3784	12.1713	11.7647	11.5358	0.542455	Not cell cycle
Ankrd27	1198.07	-0.122142	0.0720558	-1.69511	0.0900552	0.194248	25.6497	26.4121	27.4497	31.3928	25.606	26.7911	21.9674	25.0327	0.300453	Not cell cycle
Ankrd28	2252.64	-0.24358	0.0492117	-4.94964	7.43516e-07	8.66792e-06	43.4001	43.4701	44.6739	46.6421	40.6264	37.5403	36.4747	36.287	0.180171	Not cell cycle
Ankrd29	146.641	1.42618	0.172804	8.25316	1.54262e-16	9.2878e-15	2.63287	2.82828	2.20773	2.30588	6.29967	7.84984	7.24426	5.70279	0.992882	Not cell cycle
Ankrd31	279.4	1.40772	0.249084	5.65157	1.58985e-08	2.69984e-07	4.14784	2.96146	2.45927	1.9414	11.2161	8.10021	4.63497	7.49757	0.992595	Not cell cycle
Ankrd34a	124.736	0.186433	0.16068	1.16027	0.245937	0.406815	2.88058	2.82418	2.98032	3.33369	2.82485	3.8176	3.6844	3.47892	0.763534	Not cell cycle
Ankrd34b	73.9298	0.962406	0.22947	4.19405	2.74021e-05	0.000217821	1.438	1.10998	1.094	0.809232	2.13399	2.74645	1.78446	2.31595	0.983752	Not cell cycle
Ankrd37	47.7248	0.238462	0.275918	0.864252	0.387449	0.556013	4.7157	5.64292	5.90196	6.20106	4.6978	9.30971	7.37029	5.50592	0.819182	Not cell cycle
Ankrd39	87.5416	0.419393	0.224987	1.86407	0.0623112	0.146726	3.60496	5.83102	3.18435	5.64375	5.07421	7.21412	4.32807	5.23759	0.926019	Not cell cycle
Ankrd42	172.387	0.0313867	0.136807	0.229424	0.81854	0.893163	5.44616	5.1278	4.97345	6.17579	5.33896	5.03425	6.17615	5.56717	0.53016	Not cell cycle
Ankrd44	280.361	0.172605	0.124979	1.38107	0.167257	0.307211	3.5138	3.43121	4.09011	3.92263	3.98127	4.2189	4.83617	3.95766	0.744266	Not cell cycle
Ankrd45	120.766	-0.674273	0.211526	-3.18767	0.00143426	0.00666479	3.34117	6.15181	6.87779	4.5623	1.72955	4.38456	2.93744	2.25246	0.0453663	Not cell cycle
Ankrd46	1344.32	-0.162411	0.087757	-1.85069	0.0642135	0.150047	47.3268	48.8973	52.7561	54.4114	47.1474	43.0244	50.512	41.3438	0.254871	Not cell cycle
Ankrd49	879.775	0.192073	0.0966402	1.98751	0.0468663	0.11717	48.3271	55.4886	43.6801	44.651	63.558	55.3995	43.1917	53.8043	0.771227	Not cell cycle
Ankrd50	1779.93	0.267217	0.0597158	4.47481	7.648e-06	7.00253e-05	38.7269	40.9372	41.2422	49.4037	59.7218	56.3092	45.2476	52.2083	0.843051	Not cell cycle
Ankrd52	2819.44	0.0164031	0.0700774	0.234071	0.81493	0.891181	25.5951	28.3201	31.4397	34.6527	32.5669	29.4997	28.4205	31.3464	0.506435	Not cell cycle
Ankrd54	622.89	0.0960795	0.132234	0.726586	0.467479	0.627941	19.7131	20.8782	23.9574	32.3014	24.8346	23.2248	24.6903	30.6302	0.635919	Not cell cycle
Ankrd55	22.5236	-1.70395	0.394574	-4.31845	1.57128e-05	0.000132928	0.827302	1.55302	1.46149	1.30384	0.535634	0.438043	0.161686	0.277765	0.0106406	Not cell cycle
Ankrd6	379.91	-0.114667	0.0949955	-1.20708	0.227401	0.383823	6.4828	7.06891	7.7473	8.57703	7.17693	7.45757	6.36211	6.70409	0.309799	Not cell cycle
Ankrd9	154.304	0.0369184	0.153649	0.240277	0.810115	0.888291	4.9778	6.59771	6.4835	7.07666	5.61129	6.44693	5.60506	7.5929	0.539579	Not cell cycle
Anks1	1503.36	0.323613	0.0733882	4.4096	1.0356e-05	9.12276e-05	14.3176	15.4112	14.3027	17.6168	20.6074	19.8979	16.2453	20.2953	0.884391	Not cell cycle
Anks3	657.183	0.134875	0.077884	1.73174	0.0833203	0.183123	18.4478	18.6344	19.2653	22.6788	23.6496	20.8304	19.647	23.097	0.696887	Not cell cycle
Anks6	324.276	0.153665	0.109988	1.3971	0.162383	0.300687	4.76025	5.46942	5.10806	7.00466	6.03621	6.36685	6.00211	6.39237	0.721188	Not cell cycle
Ankub1	23.2306	0.305882	0.356968	0.85689	0.391505	0.559673	0.808409	0.403606	1.01075	0.841203	0.814826	1.09767	0.861274	1.10486	0.872241	Not cell cycle
Ankzf1	419.493	0.174432	0.105371	1.65541	0.0978405	0.206427	10.0758	12.1265	10.9951	10.0998	13.3786	12.2367	11.0134	14.9247	0.746639	Not cell cycle
Ano1	2279.5	0.131279	0.0600668	2.18554	0.0288491	0.0798316	37.6622	37.9061	38.2265	45.3773	47.3299	42.9525	39.1436	45.5883	0.690057	Not cell cycle
Ano10	497.245	0.0650198	0.112536	0.577767	0.563422	0.709596	15.3211	14.4714	16.5224	18.1817	19.0908	16.8353	17.3709	13.711	0.584873	Not cell cycle
Ano4	88.3773	0.1982	0.203662	0.973178	0.330465	0.500392	1.65299	2.85923	2.73601	1.79958	2.70249	2.26071	1.85015	2.55794	0.780358	Not cell cycle
Ano5	165.531	-0.00679782	0.158626	-0.0428543	0.965818	0.982955	3.85676	2.24169	3.27905	3.12599	3.94188	3.16415	2.58242	3.31298	0.465095	Not cell cycle
Ano6	3268.67	-0.0425042	0.053722	-0.791187	0.428835	0.594165	44.3373	45.8432	47.4164	53.994	49.9453	45.7069	46.0423	44.642	0.410597	Not cell cycle
Ano8	492.483	0.340841	0.10034	3.39686	0.000681632	0.00354133	6.45548	7.89171	6.98	7.5033	9.67134	10.0464	7.71967	9.70657	0.89345	Not cell cycle
Anp32a	2011.49	-0.1369	0.0528557	-2.59008	0.0095955	0.0323369	98.2922	98.0212	104.396	119.123	103.56	96.9388	95.2435	98.2181	0.280538	Not cell cycle
Anpep	2112.15	0.452479	0.081835	5.52916	3.21765e-08	5.0199e-07	36.8106	38.2002	40.713	50.9437	62.443	59.7323	49.3877	58.717	0.935366	Not cell cycle
Antxr2	721.343	0.144511	0.075459	1.91509	0.0554813	0.134104	12.7559	13.5344	13.4157	16.4088	16.1177	16.4613	14.4704	14.7135	0.7099	Not cell cycle
Anxa1	219.999	-0.00208791	0.134071	-0.0155731	0.987575	0.993935	15.6435	14.41	16.4361	13.5868	13.7855	16.231	14.9921	15.8203	0.474441	Not cell cycle
Anxa11	843.461	-0.105829	0.0727476	-1.45474	0.145741	0.277249	27.6124	28.3612	31.2273	31.4316	28.079	30.2901	25.6954	26.8957	0.318858	Not cell cycle
Anxa2	9088.93	0.163352	0.0630768	2.58974	0.00960484	0.0323605	577.087	539.585	560.643	698.256	677.304	653.343	658.011	678.351	0.734488	Not cell cycle
Anxa3	467.705	0.0366002	0.0937812	0.390272	0.696335	0.811652	28.947	32.3384	31.8519	37.4814	38.7526	33.0128	29.2751	33.433	0.539147	Not cell cycle
Anxa4	569.069	0.206045	0.110209	1.86958	0.0615424	0.145196	25.566	22.2758	24.7859	31.7321	32.8035	29.6565	31.8063	25.598	0.788626	Not cell cycle
Anxa5	1908.18	0.0608528	0.0796406	0.764094	0.444811	0.608063	106.237	99.5034	107.32	109.296	119.877	108.131	118.629	98.1335	0.577755	Not cell cycle
Anxa6	5519.98	0.0402061	0.0621921	0.646482	0.517967	0.671879	167.864	165.433	168.302	215.321	194.588	186.05	171.25	187.361	0.54569	Not cell cycle
Anxa7	1269.8	-0.270393	0.0589208	-4.5891	4.45163e-06	4.34479e-05	43.0893	43.0717	45.2754	45.7437	37.9107	36.3991	36.554	36.1752	0.160184	Not cell cycle
Anxa9	37.1747	0.225893	0.296955	0.760698	0.446838	0.609755	1.75101	1.21127	2.11546	1.84009	1.97035	2.83714	1.36617	2.09122	0.807894	Not cell cycle
Aoc2	63.781	-0.0903446	0.25287	-0.357277	0.720884	0.827905	1.63662	1.92823	2.20271	2.22729	2.16821	1.18881	1.60045	2.56251	0.338342	Not cell cycle
Aox3	277.323	-0.273702	0.147608	-1.85425	0.063703	0.149105	4.91035	7.03615	5.97523	8.30807	5.82793	4.08911	5.60052	5.12875	0.157452	Not cell cycle
Ap1ar	1187.54	-0.146991	0.0682183	-2.15472	0.0311837	0.0848402	43.3062	40.1389	42.0813	43.1674	42.364	37.1001	38.3173	36.5396	0.269753	Not cell cycle
Ap1b1	2207.48	0.162424	0.0838143	1.9379	0.052635	0.128746	37.9871	38.0767	39.2655	48.8507	45.9015	49.2405	38.4813	50.57	0.733554	Not cell cycle
Ap1g1	4833.76	-0.0565208	0.049295	-1.14658	0.251554	0.413756	79.5327	80.7081	79.9133	83.4725	85.2986	81.1728	76.3607	74.3106	0.388022	Not cell cycle
Ap1g2	155.702	0.136308	0.238645	0.571174	0.567881	0.713339	3.17701	3.09854	4.18627	7.18586	4.20122	4.69592	3.88734	6.34031	0.698828	Not cell cycle
Ap1m1	1861.56	0.0383204	0.0650292	0.58928	0.555673	0.702573	74.351	70.3696	75.0778	87.8879	84.9753	81.4615	68.9476	82.5213	0.54267	Not cell cycle
Ap1m2	42.1043	0.615	0.287698	2.13766	0.0325443	0.0877014	1.81402	2.25033	1.33715	1.26294	2.36478	3.38221	2.27758	2.01522	0.963333	Not cell cycle
Ap1s1	752.576	0.159881	0.0694311	2.30273	0.021294	0.0620614	41.8525	43.8099	44.3791	46.1873	49.4397	49.8002	49.6625	49.8453	0.730175	Not cell cycle
Ap1s2	313.049	0.310769	0.147335	2.10927	0.034921	0.0926871	13.2174	12.2112	10.9814	14.8485	19.3373	11.3389	15.9563	14.9302	0.875764	Not cell cycle
Ap1s3	382.823	-0.286225	0.132045	-2.16764	0.0301861	0.0827247	13.3014	18.1339	18.3286	15.2616	16.0822	11.8565	11.9536	13.4783	0.149759	Not cell cycle
Ap2a1	3383.3	-0.0968415	0.0940335	-1.02986	0.303075	0.471021	64.9896	73.1713	68.8914	91.9737	70.6153	74.7242	57.4061	78.5157	0.33029	Not cell cycle
Ap2a2	4821.63	-0.23171	0.0624547	-3.71004	0.000207223	0.00125854	78.1377	84.1534	82.7267	93.1727	75.3827	76.2734	61.69	76.7196	0.189446	Not cell cycle
Ap2b1	5403.03	0.092473	0.0503706	1.83585	0.0663793	0.153893	94.0825	97.8772	93.7834	107.968	116.498	111.817	95.3136	105.922	0.630024	Not cell cycle
Ap2m1	4721.17	0.0131694	0.0589258	0.22349	0.823154	0.896229	159.632	155.606	156.824	183.501	178.721	166.488	147.666	173.469	0.501258	Not cell cycle
Ap2s1	1341.55	-0.0637344	0.0809431	-0.787397	0.43105	0.595987	148.583	177.806	158.78	190.496	170.786	159.787	141.565	178.278	0.3758	Not cell cycle
Ap3b1	3183.91	0.0942207	0.0489359	1.92539	0.0541804	0.131452	67.4537	66.8278	69.366	80.088	79.311	75.9359	73.0791	74.5195	0.633115	Not cell cycle
Ap3b2	1027.56	-1.56558	0.161448	-9.69713	3.10091e-22	3.39587e-20	30.659	31.7804	34.9803	30.7238	8.41088	15.7323	9.8053	10.762	0.0121504	Not cell cycle
Ap3m1	1964.04	-0.0226501	0.0641148	-0.353274	0.723883	0.829852	81.6881	80.1327	87.7719	79.8715	95.2572	81.799	82.5741	80.7947	0.439284	Not cell cycle
Ap3m2	178.215	-0.0593848	0.131313	-0.452239	0.651097	0.780508	3.86522	4.35647	4.40946	4.29615	4.3609	4.56741	4.00138	3.45741	0.382558	Not cell cycle
Ap3s1	857.221	-0.353592	0.130282	-2.71406	0.0066465	0.0240665	92.6717	78.0726	86.5783	73.3006	69.0768	56.6877	75.838	59.1637	0.112517	Not cell cycle
Ap3s2	1696.49	-0.0398512	0.0548045	-0.727152	0.467133	0.627537	22.4493	23.8015	23.1426	24.6989	23.067	23.2084	22.6646	22.7346	0.414192	Not cell cycle
Ap4b1	774.967	0.221566	0.0855714	2.58925	0.00961846	0.0323985	22.7641	21.5845	22.3375	21.3776	27.0623	27.9653	22.3843	27.2367	0.804659	Not cell cycle
Ap4e1	584.639	-0.127077	0.0767906	-1.65484	0.097956	0.206533	12.511	13.9483	13.4272	14.1954	14.3285	12.4204	11.4461	11.9705	0.293048	Not cell cycle
Ap4m1	593.659	0.0469709	0.0933494	0.503173	0.614843	0.751731	12.7246	11.6022	12.5521	14.1597	13.802	12.3364	14.4333	12.4553	0.555324	Not cell cycle
Ap4s1	150.642	-0.0381384	0.154446	-0.246937	0.804957	0.885292	18.6326	19.4151	19.3703	18.635	18.4122	16.3699	22.1628	17.328	0.416924	Not cell cycle
Ap5b1	274.459	0.589701	0.128831	4.57733	4.70955e-06	4.56905e-05	4.63328	4.86128	4.08875	5.66396	7.38143	7.51866	5.78981	8.37033	0.960026	Not cell cycle
Ap5m1	480.267	-0.038249	0.0987981	-0.387143	0.69865	0.812801	15.5924	15.4825	15.6785	16.9148	18.9183	16.007	12.7988	14.3929	0.416781	Not cell cycle
Ap5s1	249.055	0.454159	0.125549	3.61738	0.000297599	0.00171957	12.8383	12.9362	10.2336	11.9406	17.9108	15.8842	14.8593	16.8786	0.936156	Not cell cycle
Ap5z1	203.776	-0.0907287	0.126656	-0.71634	0.473781	0.633713	3.33071	4.55678	3.94011	4.52919	3.96271	4.00053	3.77695	3.80704	0.337911	Not cell cycle
Apaf1	1733.85	-0.225383	0.0608954	-3.70115	0.000214625	0.0012973	23.7592	25.9165	25.909	27.579	25.01	20.6106	21.5958	23.0365	0.193903	Not cell cycle
Apba1	185.817	0.347669	0.141838	2.45117	0.0142393	0.0444734	1.48686	1.49287	1.82566	2.20522	2.63558	2.26334	1.87708	2.16265	0.897764	Not cell cycle
Apba2	64.0111	-0.215201	0.247301	-0.870198	0.384192	0.55274	1.64971	1.8618	1.82004	1.28166	1.50199	2.03937	1.03471	1.14308	0.202315	Not cell cycle
Apba3	856.202	0.0952255	0.104851	0.908196	0.363775	0.53291	25.1936	26.3331	24.6491	32.2968	28.7001	32.4523	23.6666	32.8631	0.634697	Not cell cycle
Apbb1	834.032	-0.211851	0.0687386	-3.08198	0.00205628	0.0090217	22.2457	23.329	21.807	25.9342	21.0995	20.4207	20.6574	20.7327	0.205047	Not cell cycle
Apbb1ip	92.1829	0.269256	0.283445	0.949941	0.342142	0.512054	2.38134	1.9908	3.00445	4.23574	4.3725	1.84109	3.13897	4.49053	0.845208	Not cell cycle
Apbb2	1257.45	-0.295204	0.0797475	-3.70174	0.000214129	0.00129595	19.3981	17.9989	17.6464	21.94	16.6895	16.5427	15.8317	13.8765	0.144367	Not cell cycle
Apc	5072.77	-0.148949	0.0508652	-2.92831	0.00340814	0.0138517	47.3552	47.5292	51.5397	52.571	50.6127	48.63	40.7211	42.3899	0.267956	Not cell cycle
Apc2	304.041	0.380842	0.156101	2.43972	0.0146988	0.0455607	1.41602	1.36582	1.7574	2.58081	2.65439	2.18949	2.05402	2.34332	0.913437	Not cell cycle
Apcdd1	621.825	0.51033	0.0841652	6.06344	1.33243e-09	2.7454e-08	14.032	15.1995	12.8344	15.7535	22.099	21.2361	18.3806	21.4908	0.94766	Not cell cycle
Apeh	1150.84	0.221248	0.0992566	2.22905	0.0258103	0.0728378	27.0435	32.6913	31.5479	37.5407	35.3106	37.4878	33.7331	43.9484	0.804371	Not cell cycle
Apex1	2182.57	-0.425127	0.0805525	-5.27764	1.30861e-07	1.8255e-06	198.314	223.008	187.863	212.842	143	166.76	150.869	153.757	0.0868502	Not cell cycle
Aph1a	1687.89	-0.163146	0.0725927	-2.24741	0.0246137	0.0700057	56.0306	64.4432	60.5747	70.8542	55.2301	60.7901	54.5056	64.5215	0.253649	Not cell cycle
Aph1b	416.126	0.378722	0.124015	3.05384	0.0022593	0.00978281	7.83443	6.99855	6.63301	6.66792	10.8901	8.30524	9.01928	7.89997	0.912503	Not cell cycle
Aph1c	96.4765	-0.13726	0.178801	-0.767671	0.442682	0.606047	4.33418	4.15225	3.77229	2.4035	1.79727	1.86262	2.77494	2.91039	0.28025	Not cell cycle
Api5	4928.76	-0.340859	0.0601948	-5.6626	1.49096e-08	2.53811e-07	149.813	140.003	144.488	145.508	119.811	117.644	113.038	108.075	0.117694	Not cell cycle
Apip	322.704	0.0602771	0.116241	0.518553	0.604073	0.743133	47.0792	40.4404	51.1728	52.2444	46.4638	52.5178	52.72	49.3294	0.576677	Not cell cycle
Apitd1	221.213	0.0670727	0.1276	0.525646	0.599134	0.739231	17.243	19.9766	18.5905	18.3738	18.9953	23.9078	16.7268	21.1853	0.587533	Not cell cycle
Aplf	331.092	0.0807106	0.0945745	0.853407	0.393433	0.561448	12.973	13.6221	13.5436	15.4862	15.4893	17.1478	14.0099	14.3283	0.611115	Not cell cycle
Apln	302.775	-0.356749	0.134686	-2.64875	0.00807907	0.0281896	9.18986	9.1415	7.54902	7.31633	6.24252	7.12719	6.7634	6.20111	0.111439	Not cell cycle
Aplnr	1136.45	0.183459	0.0822612	2.2302	0.0257345	0.0727027	21.934	20.363	24.4298	24.7903	29.914	26.7067	24.2146	23.6366	0.759868	Not cell cycle
Aplp1	934.832	-0.476144	0.0963912	-4.9397	7.82423e-07	9.06073e-06	33.5567	38.3763	34.2581	33.7974	25.3796	29.4229	21.9186	25.56	0.0747717	Not cell cycle
Aplp2	4872.6	0.227491	0.0682434	3.33353	0.000857528	0.00431027	120.552	103.077	118.041	132.5	155.473	138.343	134.712	131.222	0.809045	Not cell cycle
Apmap	439.256	-0.28026	0.0854176	-3.28106	0.00103418	0.00504326	17.6546	19.489	18.7194	20.9738	17.103	14.7955	15.8986	15.5992	0.154073	Not cell cycle
Apoa1	12.9173	-1.02743	0.608861	-1.68746	0.0915141	0.196447	0.560379	3.20133	1.04601	1.7213	0.390386	0.860511	1.17629	0.740535	0.0244446	Not cell cycle
Apoa2	11.2849	-0.874993	0.571817	-1.5302	0.125968	0.248628	3.99331	11.6886	4.0185	4.95263	3.87098	3.61048	2.35935	4.24878	0.0308433	Not cell cycle
Apobec1	39.1857	-0.448574	0.287066	-1.56261	0.118144	0.237541	1.69596	1.96775	1.48805	3.33711	1.69325	1.54275	1.45523	1.4677	0.0808829	Not cell cycle
Apobec2	11.62	-2.16405	0.512598	-4.22173	2.42434e-05	0.000196033	1.54338	1.12938	1.69666	1.67839	0.387305	0.273193	0.314035	0.39317	0.00661442	Not cell cycle
Apobec3	519.368	0.25879	0.104334	2.48041	0.0131232	0.0415851	21.3593	18.2998	21.3913	27.0129	28.4811	22.1062	25.5283	27.2612	0.836005	Not cell cycle
Apoc1	150.966	0.0726962	0.161751	0.449432	0.65312	0.781903	78.9432	95.3258	92.5216	69.3235	87.4262	77.1898	101.658	91.4282	0.597599	Not cell cycle
Apoc2	7.62708	0.20659	0.674387	0.306338	0.759348	0.855073	1.5222	3.02782	0.970753	1.39038	0.79131	3.87122	2.19064	1.94605	0.789057	Not cell cycle
Apoc4	13.5693	0.287922	0.433329	0.664443	0.506407	0.662382	4.10573	3.06361	3.29	5.30606	3.60535	6.1021	5.33667	4.08285	0.860522	Not cell cycle
Apoe	1587.6	-0.324729	0.0840693	-3.86264	0.000112169	0.000743233	117.952	124.221	103.057	113.871	98.8974	98.77	88.0594	91.6	0.125746	Not cell cycle
Apol7e	37.5793	-0.21643	0.278045	-0.778398	0.436334	0.60037	1.59191	2.28233	1.23202	1.80354	1.47786	1.41114	1.6493	1.37824	0.201452	Not cell cycle
Apol8	37.9504	0.385797	0.316003	1.22087	0.222137	0.377225	1.13165	1.00878	1.0394	1.4555	1.29731	1.04782	1.69465	2.34745	0.915307	Not cell cycle
Apold1	227.354	0.0663574	0.129619	0.511942	0.608692	0.746961	4.29898	5.17156	5.40509	5.32934	5.92545	4.5889	5.65794	5.01651	0.586671	Not cell cycle
Apoo	567.724	-0.077712	0.12158	-0.639182	0.522705	0.676426	84.707	91.6423	84.1972	68.9342	81.7893	78.4671	80.7583	71.7291	0.356747	Not cell cycle
Apool	711.062	-0.142533	0.10403	-1.37012	0.170651	0.31188	74.2059	74.3133	70.3891	61.6935	62.7614	66.0383	66.3849	62.3249	0.27457	Not cell cycle
Apopt1	375.726	0.103287	0.0931769	1.1085	0.267644	0.432184	41.3013	43.09	38.1507	41.481	47.4055	43.1432	42.4403	43.426	0.64656	Not cell cycle
App	5727.28	0.296156	0.0835898	3.54297	0.000395652	0.00219514	140.962	128.53	140.976	178.461	211.176	186.411	158.25	171.376	0.867064	Not cell cycle
Appbp2	4180.66	-0.191651	0.0716322	-2.67548	0.00746215	0.026408	64.8253	60.9399	63.7075	63.0398	58.5379	52.932	58.2407	52.2817	0.22223	Not cell cycle
Appl1	1697.19	-0.149477	0.0811819	-1.84126	0.0655829	0.152555	20.5215	20.1592	21.3329	19.1321	20.4558	17.5231	18.7814	17.1691	0.267453	Not cell cycle
Appl2	612.771	0.112515	0.079733	1.41114	0.158202	0.294825	15.9085	15.2351	17.3333	19.2155	20.53	18.0182	17.5652	17.5395	0.66137	Not cell cycle
Aprt	1006.65	-0.291337	0.087201	-3.34098	0.000834825	0.00421902	150.832	170.866	154.547	154.724	118.917	124.636	126.288	134.466	0.146524	Not cell cycle
Aptx	271.687	-0.0533241	0.103165	-0.516879	0.605241	0.744138	3.77989	4.32478	4.14926	4.01593	4.28123	3.77155	3.98824	3.90629	0.39248	Not cell cycle
Aqp1	272.011	0.123289	0.154368	0.798668	0.424483	0.590371	7.0581	7.29652	7.06206	7.86791	8.58265	6.88007	6.20139	10.5729	0.677259	Not cell cycle
Aqp11	90.0763	0.175504	0.176046	0.996922	0.318803	0.488101	1.96098	1.49627	2.02098	2.11172	2.36417	2.19373	1.79747	2.29355	0.748292	Not cell cycle
Aqp3	35.8701	0.240104	0.381973	0.62859	0.529618	0.681651	1.40186	0.862705	2.41112	1.56744	2.25217	1.61757	0.917321	2.68041	0.820476	Not cell cycle
Aqp5	68.355	0.034878	0.244791	0.142481	0.8867	0.937793	2.75972	4.24371	2.86158	2.97536	2.44179	4.29206	2.98312	3.81587	0.536631	Not cell cycle
Aqr	2622.41	-0.405394	0.0649638	-6.2403	4.36722e-10	9.74949e-09	50.4275	52.0537	59.3042	61.5142	43.0611	41.6037	42.0327	41.5866	0.0928895	Not cell cycle
Ar	212.589	-0.28114	0.157288	-1.78742	0.0738689	0.167106	1.87512	1.8926	1.78883	2.23193	2.18383	1.57928	1.45086	1.21	0.15357	Not cell cycle
Araf	1409.66	0.13206	0.0921624	1.43291	0.151884	0.286271	58.4818	63.2364	60.1889	51.7034	70.2618	68.8566	54.9776	64.8551	0.691495	Not cell cycle
Arap1	2383.27	0.135636	0.0814972	1.6643	0.096053	0.203768	34.6544	35.3335	34.5578	46.7008	44.6695	42.1693	37.5545	43.0003	0.697822	Not cell cycle
Arap2	329.729	0.0108817	0.0970801	0.11209	0.910752	0.950263	3.85669	4.41792	4.1678	4.97195	4.7011	4.54788	4.199	4.03736	0.496729	Not cell cycle
Arap3	779.572	0.168591	0.0760323	2.21736	0.0265987	0.0746437	8.87868	9.5405	9.72998	11.8014	12.3292	11.5191	10.1943	10.9616	0.739665	Not cell cycle
Arcn1	5962.72	0.0271668	0.0695455	0.390633	0.696068	0.811429	142.204	136.421	135.501	131.374	149.807	140.77	141.042	129.099	0.522827	Not cell cycle
Arel1	1833.33	-0.010696	0.0589926	-0.181311	0.856124	0.917403	27.9916	26.8279	27.1395	29.2434	30.6758	28.6348	25.3556	26.4417	0.458624	Not cell cycle
Arf1	6515.74	0.0299659	0.0498866	0.600681	0.548052	0.696547	308.826	298.338	327.851	336.737	325.062	330.637	317.114	332.228	0.527572	Not cell cycle
Arf2	1116.04	0.199082	0.0622311	3.19907	0.00137871	0.00646496	40.391	37.9405	39.7526	45.2712	48.3063	49.7427	44.6041	45.8808	0.781149	Not cell cycle
Arf3	6140.13	-0.0750419	0.0593883	-1.26358	0.206381	0.357541	132.922	138.882	137.435	136.906	134.197	135.398	130.324	121.952	0.360702	Not cell cycle
Arf4	3941.46	-0.0293678	0.0811743	-0.361787	0.717511	0.825883	270.107	257.415	252.711	230.825	257.328	245.17	262.561	207.201	0.429506	Not cell cycle
Arf5	3008.4	-0.00184848	0.0979128	-0.0188789	0.984938	0.992919	251.781	301.531	263.769	331.932	299.855	300.109	240.019	339.803	0.47516	Not cell cycle
Arf6	2248.89	-0.344476	0.0652142	-5.28223	1.27619e-07	1.78744e-06	112.751	115.133	116.096	117.321	90.353	91.1558	88.2342	100.538	0.115609	Not cell cycle
Arfgap1	1227.91	0.107662	0.0697923	1.5426	0.122927	0.244273	32.2564	32.7752	36.1189	41.1308	41.4044	36.952	35.5183	40.4781	0.654612	Not cell cycle
Arfgap2	1853.97	0.118987	0.0544941	2.18348	0.0290002	0.0801381	44.6085	45.9791	46.2812	53.5817	52.9061	53.9305	47.1864	53.4247	0.670932	Not cell cycle
Arfgap3	800.996	0.286819	0.0776719	3.69271	0.00022188	0.00133531	21.8151	21.6483	22.5067	27.7972	30.7687	29.4626	24.8562	29.5432	0.859875	Not cell cycle
Arfgef1	6266.89	0.0924718	0.0630981	1.46552	0.142778	0.272545	94.7984	87.7843	93.1966	91.7812	107.339	104.338	94.8827	90.8048	0.629952	Not cell cycle
Arfgef2	2293.27	0.371402	0.0806447	4.60542	4.11641e-06	4.06612e-05	17.2268	19.312	17.6996	18.0787	26.7126	24.6251	19.405	23.7497	0.909267	Not cell cycle
Arfgef3	153.125	-1.61463	0.202146	-7.98747	1.37736e-15	7.22879e-14	1.52111	1.69348	1.91536	1.18469	0.538694	0.814928	0.460728	0.468358	0.0115033	Not cell cycle
Arfip1	940.026	0.0484269	0.126736	0.382109	0.702381	0.815691	43.8721	38.6588	49.6838	46.9756	54.4389	40.8581	50.7048	43.365	0.557409	Not cell cycle
Arfip2	704.43	0.128718	0.0870154	1.47926	0.139071	0.267376	17.2108	17.7758	17.3817	19.5908	21.004	20.1338	17.3169	22.0028	0.686534	Not cell cycle
Arfrp1	336.612	0.122969	0.101709	1.20903	0.226653	0.382916	18.841	18.2463	21.1353	19.7329	22.0631	20.9543	20.8437	20.0683	0.676828	Not cell cycle
Arg1	70.3768	-1.23105	0.220377	-5.58612	2.32194e-08	3.75944e-07	5.90828	7.82525	6.27557	6.09953	2.7218	3.55013	2.91142	2.08701	0.018621	Not cell cycle
Arhgap1	2376.47	-0.0496853	0.0593948	-0.836525	0.402859	0.570292	64.9913	61.0439	66.0411	74.2887	67.6428	62.2162	59.982	67.6306	0.398016	Not cell cycle
Arhgap10	1341.4	-0.41336	0.0658115	-6.28098	3.36455e-10	7.69641e-09	42.6449	45.9755	42.1785	52.0611	37.3388	33.0764	31.0359	33.9611	0.0901575	Not cell cycle
Arhgap11a	1243.2	-0.481107	0.0684326	-7.03038	2.0597e-12	6.9869e-11	26.9315	29.9288	28.3869	27.6131	22.1498	19.6743	20.6267	20.2874	0.0736214	Not cell cycle
Arhgap12	2213	0.130768	0.0621794	2.10308	0.0354584	0.0938094	54.3951	50.2759	52.3546	56.7867	67.7137	58.3081	57.1516	55.7034	0.689338	Not cell cycle
Arhgap17	1515.55	-0.0317308	0.0619952	-0.511827	0.608772	0.746961	39.646	37.3733	36.8099	45.2383	40.0291	38.6398	37.8367	38.5318	0.426127	Not cell cycle
Arhgap18	900.215	0.12016	0.076715	1.56632	0.117273	0.23621	23.0682	21.3416	21.5644	27.6905	27.9339	24.9953	24.4873	24.5126	0.672874	Not cell cycle
Arhgap20	592.326	0.520703	0.103571	5.0275	4.96909e-07	6.00958e-06	6.44997	5.89938	5.91751	7.434	11.3911	8.46049	8.05314	8.91736	0.949457	Not cell cycle
Arhgap21	3695.07	0.119165	0.0642301	1.85528	0.0635562	0.148836	41.057	41.7556	45.1327	52.2264	53.8727	50.2433	42.8617	48.977	0.671292	Not cell cycle
Arhgap22	279.643	0.297338	0.117312	2.53458	0.0112582	0.0367125	6.10591	7.45749	6.86975	8.78965	9.63286	9.12642	7.8555	9.93687	0.867424	Not cell cycle
Arhgap23	2798.78	0.182539	0.0777275	2.34844	0.018852	0.0560124	25.119	26.2356	28.298	35.5746	34.584	31.5739	30.8714	34.4807	0.758645	Not cell cycle
Arhgap24	307.683	0.171596	0.124099	1.38273	0.166748	0.306398	8.18357	7.98103	9.58221	9.92286	12.419	9.8364	9.13585	8.50512	0.743332	Not cell cycle
Arhgap25	64.8525	-0.424028	0.203374	-2.08497	0.0370723	0.09732	2.11261	1.67135	1.81492	2.02898	1.58519	1.3964	1.2772	1.61205	0.0872816	Not cell cycle
Arhgap26	1581.81	0.31321	0.095381	3.28378	0.00102426	0.00500476	19.106	17.0281	20.7762	28.9908	32.9684	30.8828	27.273	30.8113	0.877993	Not cell cycle
Arhgap27	202.955	0.297659	0.139567	2.13273	0.0329471	0.0884851	3.80786	3.44527	3.65514	3.93865	5.46228	3.91289	4.65064	4.4081	0.867712	Not cell cycle
Arhgap28	1849.15	-0.151578	0.0671708	-2.25661	0.0240327	0.0686197	31.3784	32.3714	32.628	38.7436	35.7916	28.9745	28.6153	30.9547	0.265368	Not cell cycle
Arhgap29	1922.22	0.383428	0.0705437	5.43533	5.46966e-08	8.19742e-07	25.2304	26.9166	28.452	33	38.7353	38.7224	32.5808	38.1044	0.9143	Not cell cycle
Arhgap31	1435.66	0.146693	0.0829303	1.76887	0.0769155	0.172178	12.3873	11.8978	12.4499	15.9982	16.8643	14.8726	12.741	14.1611	0.713135	Not cell cycle
Arhgap32	4236.61	-0.0250047	0.0579717	-0.431326	0.666231	0.791015	32.0904	33.8299	33.8932	35.8522	38.8191	35.7532	29.6981	34.0173	0.435689	Not cell cycle
Arhgap33	360.261	0.267194	0.114113	2.34148	0.0192076	0.0569228	4.5674	4.53083	5.04561	6.34092	6.499	6.31903	4.95058	6.85328	0.842979	Not cell cycle
Arhgap35	7070.3	0.250779	0.0643923	3.89456	9.83788e-05	0.000660035	67.7841	66.4802	67.3941	82.4822	98.2354	85.009	74.3442	82.4411	0.829751	Not cell cycle
Arhgap36	33.4786	0.302257	0.288654	1.04713	0.295042	0.462047	0.843226	0.585497	0.847452	1.22619	1.32201	1.01514	1.06258	0.880781	0.8703	Not cell cycle
Arhgap39	1049.32	0.109985	0.0740892	1.48449	0.137679	0.265508	21.831	20.4221	22.4338	29.3423	24.7774	17.421	19.9977	21.083	0.658279	Not cell cycle
Arhgap4	231.928	0.396786	0.119754	3.31334	0.000921901	0.00457268	4.37679	4.08763	4.43829	4.33642	5.9799	7.14869	5.78419	5.6776	0.918398	Not cell cycle
Arhgap42	1802.56	-0.306515	0.0546911	-5.60448	2.08885e-08	3.42188e-07	31.9947	34.3566	34.0595	36.8699	29.6401	28.8897	26.0452	26.2133	0.137034	Not cell cycle
Arhgap44	563.775	0.0213867	0.094414	0.22652	0.820797	0.894628	10.2457	11.6692	9.66192	11.6866	11.2784	12.3833	9.70943	10.4956	0.513121	Not cell cycle
Arhgap45	435.835	-0.087076	0.09587	-0.908272	0.363734	0.53291	7.63299	8.36676	8.03652	10.447	8.18874	7.97845	8.04904	8.47365	0.343447	Not cell cycle
Arhgap5	5371.31	0.252568	0.0851223	2.96711	0.00300609	0.0124505	123.045	107.633	113.442	108.018	158.473	128.526	134.324	120.38	0.831188	Not cell cycle
Arhgap6	54.2358	0.313156	0.209871	1.49213	0.135665	0.262643	1.07302	2.03174	1.48252	1.60593	1.45468	1.60519	1.39255	1.5498	0.877921	Not cell cycle
Arhgap8	49.6983	0.418484	0.234873	1.78175	0.0747906	0.168752	2.22376	2.76902	2.86249	3.96715	3.29622	4.04199	3.71125	3.89405	0.925588	Not cell cycle
Arhgap9	42.7271	0.0698909	0.301954	0.231462	0.816956	0.892204	0.97243	1.13358	1.58649	2.55759	1.33921	1.45357	1.43576	2.12272	0.592422	Not cell cycle
Arhgdia	6169.27	-0.137579	0.0470366	-2.92493	0.00344536	0.0139784	253.707	259.425	260.055	283.187	235.588	250.544	232.91	247.023	0.279819	Not cell cycle
Arhgdib	150.461	0.0343379	0.191369	0.179434	0.857597	0.918698	16.2993	11.7763	14.8538	13.9232	10.5346	15.4774	16.447	17.1244	0.535553	Not cell cycle
Arhgdig	323.673	0.248753	0.106744	2.33038	0.0197863	0.0584433	25.1913	31.2439	29.8188	29.834	33.016	36.6037	31.7041	36.6759	0.827881	Not cell cycle
Arhgef1	1570.75	-0.0264247	0.0854369	-0.309289	0.757101	0.853788	32.6768	32.8883	34.8862	43.0724	37.0523	37.9988	29.1734	37.5629	0.433676	Not cell cycle
Arhgef10	1069.05	-0.0545488	0.0835537	-0.652859	0.513847	0.668405	13.6212	14.3567	13.7054	18.6332	15.7758	14.5049	13.0447	15.0159	0.390754	Not cell cycle
Arhgef10l	712.857	-0.0887955	0.0891009	-0.996573	0.318972	0.488306	10.2918	10.564	12.1749	12.3942	12.0696	10.1706	9.38721	11.5801	0.340643	Not cell cycle
Arhgef11	1934.58	0.214972	0.0671122	3.20317	0.00135922	0.00638866	20.2443	19.8099	20.6011	24.1133	27.882	25.4004	21.2552	24.2885	0.798116	Not cell cycle
Arhgef12	6257.15	-0.0126809	0.0606545	-0.209068	0.834395	0.903235	44.0503	45.6336	47.5071	55.8396	53.9291	46.3681	44.0436	47.2455	0.455676	Not cell cycle
Arhgef15	275.936	0.228315	0.114057	2.00176	0.0453107	0.114019	3.87843	4.20552	4.05743	5.28363	5.58022	4.53806	4.81011	5.47774	0.80962	Not cell cycle
Arhgef17	8313.7	0.274957	0.091247	3.01332	0.00258404	0.0109908	47.8966	49.398	53.8929	71.81	69.5983	66.7292	57.8963	70.1975	0.850169	Not cell cycle
Arhgef18	1453.01	0.107213	0.0811386	1.32135	0.186384	0.331997	19.2435	17.3839	20.0847	23.9313	24.257	21.5255	19.1031	22.6489	0.65339	Not cell cycle
Arhgef19	684.494	-0.0398947	0.0906956	-0.439874	0.660028	0.786739	12.0202	13.4053	13.277	16.7333	13.1354	13.5472	12.5048	14.9671	0.413977	Not cell cycle
Arhgef2	2287.98	-0.0642803	0.0710207	-0.905093	0.365416	0.534344	38.728	45.8365	42.2932	55.0875	48.4654	46.1259	38.887	43.528	0.374793	Not cell cycle
Arhgef25	950.355	0.0846439	0.0761133	1.11208	0.266105	0.430497	28.8796	30.253	29.7715	33.6052	35.7141	33.9628	27.3173	34.1026	0.616723	Not cell cycle
Arhgef26	255.182	0.333916	0.106403	3.13822	0.0016998	0.00769807	2.70793	2.85772	3.01245	3.57326	4.13527	3.76058	3.49486	3.96671	0.889712	Not cell cycle
Arhgef28	924.168	0.248448	0.131558	1.88851	0.0589574	0.140287	9.15097	13.0092	12.1273	16.0316	14.1037	17.5705	13.0043	14.8268	0.827594	Not cell cycle
Arhgef3	381.822	0.0563686	0.105971	0.531926	0.594777	0.735565	9.4106	8.22652	9.6031	10.3477	10.2991	11.0369	9.64115	8.62388	0.571069	Not cell cycle
Arhgef39	216.49	-0.82614	0.125425	-6.58672	4.49648e-11	1.19574e-09	11.9958	15.0992	13.2247	16.054	7.90677	9.12011	7.31065	7.56082	0.0336473	Not cell cycle
Arhgef4	180.124	0.429493	0.15165	2.83214	0.0046238	0.0178039	2.80453	3.15033	7.69351	4.87553	4.72711	4.91696	8.74449	4.90143	0.928464	Not cell cycle
Arhgef40	1278.95	0.172102	0.0991438	1.73589	0.0825838	0.181823	14.6307	15.6219	14.7458	19.0314	20.5019	18.726	14.2233	19.4428	0.743835	Not cell cycle
Arhgef5	1075.28	0.158232	0.0892447	1.77301	0.0762266	0.171104	13.5597	13.5959	14.3383	18.8814	19.301	16.231	15.3733	16.4069	0.728377	Not cell cycle
Arhgef6	44.5372	0.47675	0.334169	1.42667	0.153674	0.288785	0.51974	0.849937	0.860139	1.20054	1.43516	1.40428	0.508384	1.09155	0.940686	Not cell cycle
Arhgef7	1891.36	0.0276506	0.0652565	0.423723	0.671768	0.794689	30.2469	30.7112	31.8797	39.7136	35.4154	34.5928	31.6312	33.5012	0.523402	Not cell cycle
Arhgef9	352.378	0.0721781	0.106681	0.676582	0.498671	0.655655	6.87074	6.57817	7.00046	7.36652	8.19251	7.41055	8.63406	6.95132	0.596952	Not cell cycle
Arid1a	9172.41	0.0143962	0.056289	0.255756	0.798139	0.880924	72.4114	77.1387	81.8218	95.1342	90.22	84.777	77.3664	82.9404	0.50284	Not cell cycle
Arid1b	6413.99	0.141655	0.0776748	1.82369	0.0681994	0.157117	44.2519	46.7827	51.3341	64.0962	61.4163	57.5886	52.6447	58.5473	0.706161	Not cell cycle
Arid2	5020.73	0.0110135	0.0532519	0.206818	0.836152	0.904433	61.9929	64.3177	73.9748	74.3754	75.1453	76.4037	64.9733	67.8383	0.497016	Not cell cycle
Arid3a	840.279	-0.163012	0.0762966	-2.13656	0.0326342	0.0878583	11.4055	10.968	12.006	11.5763	10.226	11.141	9.5564	10.7566	0.253864	Not cell cycle
Arid3b	1224.19	-0.467999	0.107943	-4.33561	1.45357e-05	0.000124026	30.0659	33.0249	31.2197	30.7018	20.0949	28.5848	20.7275	21.1314	0.0768567	Not cell cycle
Arid4a	1178.55	-1.09088	0.0833125	-13.0938	3.57353e-39	1.84076e-36	30.8105	29.3649	30.6361	28.3881	14.8116	13.6706	14.9238	13.2591	0.0227191	Not cell cycle
Arid4b	2028.23	0.163189	0.0719837	2.26703	0.0233887	0.0670977	34.4836	33.3929	36.3791	37.6585	45.6674	36.8509	39.6814	35.8555	0.734345	Not cell cycle
Arid5a	78.7682	-0.289817	0.196002	-1.47865	0.139235	0.267576	1.53092	1.35577	1.3175	1.495	1.23702	1.20524	0.712183	1.40102	0.147458	Not cell cycle
Arid5b	2631.81	-0.259093	0.0749998	-3.45458	0.000551144	0.00293465	32.6345	33.4403	37.1645	39.0004	34.2721	28.6296	30.0081	29.3559	0.169099	Not cell cycle
Arih1	4036.81	-0.119976	0.0728036	-1.64794	0.0993656	0.208789	107.429	110.042	99.6319	102.71	98.2689	103.456	92.5626	97.4357	0.302969	Not cell cycle
Arih2	1166.92	0.206677	0.079553	2.59797	0.00937759	0.031687	23.2495	22.1801	23.11	21.5389	26.1287	28.7353	24.3485	25.9336	0.789129	Not cell cycle
Arl1	1685.04	-0.0564253	0.0918375	-0.614404	0.538949	0.68948	81.442	74.0182	80.5033	76.1525	78.8547	69.5117	83.4731	70.543	0.388166	Not cell cycle
Arl10	260.209	0.0698535	0.120128	0.581494	0.560908	0.70732	19.3915	18.3033	19.5403	24.8616	21.9092	22.7457	17.9346	23.953	0.59235	Not cell cycle
Arl13b	379.74	0.0108949	0.106465	0.102333	0.918492	0.954625	10.6419	10.6255	10.8266	10.7708	12.4759	9.6858	11.4813	9.77246	0.496801	Not cell cycle
Arl14ep	1004.06	-0.0731054	0.0780949	-0.936109	0.349217	0.519344	40.9342	42.2153	42.5127	42.3623	43.9818	42.4256	41.6438	37.1573	0.36293	Not cell cycle
Arl14epl	259.232	-0.183422	0.163332	-1.123	0.261438	0.425105	15.9147	14.0757	12.7775	11.1134	12.3134	11.9276	13.7195	9.72908	0.231145	Not cell cycle
Arl15	612.259	-0.463242	0.126736	-3.65517	0.000257007	0.00151524	24.2098	23.5099	21.6083	20.5913	18.1968	18.7844	17.2242	13.7637	0.0779351	Not cell cycle
Arl16	45.7338	0.18564	0.30566	0.607341	0.543624	0.693009	7.46989	3.60448	5.80444	5.98276	7.30319	5.04475	4.81798	9.30937	0.762096	Not cell cycle
Arl2	421.476	0.00330404	0.0915697	0.0360823	0.971217	0.985674	31.997	34.3919	31.6309	40.6067	33.7457	35.3514	34.0232	36.0424	0.484794	Not cell cycle
Arl2bp	1589.2	-0.172827	0.06317	-2.7359	0.00622097	0.0227855	72.6517	77.0903	75.2687	75.2634	66.4712	69.1802	67.6118	66.9057	0.242073	Not cell cycle
Arl3	315.721	-0.308806	0.138528	-2.2292	0.0258007	0.0728305	41.5866	37.487	42.5554	39.256	30.5557	29.3426	41.1011	31.5018	0.135236	Not cell cycle
Arl4c	703.803	-0.0597742	0.0817954	-0.730777	0.464915	0.625403	13.9531	13.2152	13.0834	14.2479	14.0822	12.614	13.6312	12.4323	0.382127	Not cell cycle
Arl4d	250.035	-0.000965437	0.117756	-0.00819863	0.993459	0.996716	15.1736	13.9895	15.2282	15.1033	14.4468	15.8241	16.2401	13.5653	0.476814	Not cell cycle
Arl5a	3004.93	-0.318721	0.0850663	-3.74673	0.000179152	0.00111085	67.4652	66.9287	62.4501	65.5975	60.5184	50.5907	54.6971	45.259	0.129772	Not cell cycle
Arl5b	1668	-0.401981	0.113915	-3.52879	0.000417461	0.00230399	27.5527	27.7322	26.8822	24.3848	22.597	17.2394	22.8493	18.1397	0.0942555	Not cell cycle
Arl5c	48.54	0.110217	0.252131	0.437143	0.662008	0.788099	2.99098	3.45899	2.27334	3.12849	3.56447	3.42621	3.50139	3.07294	0.658566	Not cell cycle
Arl6	173.698	-0.193915	0.162584	-1.19271	0.232983	0.391071	13.7839	15.2393	12.6218	10.6822	11.4265	10.7069	13.8107	10.5218	0.219642	Not cell cycle
Arl6ip4	612.663	-0.101272	0.0858999	-1.17896	0.238416	0.397922	45.1938	49.9097	47.7021	48.1769	42.5263	47.092	42.669	47.1534	0.324394	Not cell cycle
Arl6ip5	668.879	0.0228147	0.0820828	0.277948	0.781053	0.8691	42.9436	42.5623	46.5264	44.3291	47.2408	42.4191	46.2785	43.84	0.515637	Not cell cycle
Arl6ip6	989.387	-0.439252	0.0694633	-6.32352	2.55666e-10	5.95613e-09	50.9627	52.21	52.2623	53.7544	37.5155	39.5282	37.1854	39.654	0.0838306	Not cell cycle
Arl8a	688.072	-0.0957903	0.0875757	-1.0938	0.274043	0.438359	35.1154	37.4024	41.2638	40.8504	36.1914	34.9737	38.7927	35.4678	0.33144	Not cell cycle
Arl8b	2436.36	-0.0781239	0.100682	-0.775943	0.437782	0.601578	77.6107	55.5864	82.9122	59.2296	59.4561	64.054	87.5915	65.0223	0.356316	Not cell cycle
Arl9	0.760808	1.25	2.26978	0.550715	0.581829	0.725292	1.12043	0	0	0	1.57832	1.49234	0	0	0.990006	Not cell cycle
Armc10	1591.59	-0.106447	0.0654873	-1.62546	0.104065	0.216053	71.7594	76.7515	71.9077	70.6744	70.7627	70.1069	63.8899	68.5057	0.318427	Not cell cycle
Armc2	59.1483	-0.0237061	0.26902	-0.0881202	0.929781	0.961703	2.82354	2.19929	1.84525	2.41446	3.34286	2.84457	2.64718	1.80337	0.437343	Not cell cycle
Armc5	655.861	0.235367	0.0882858	2.66597	0.00767664	0.0270022	9.65134	9.93166	9.98802	11.6739	12.0735	13.3598	10.3113	13.2537	0.816522	Not cell cycle
Armc6	363.775	0.214223	0.131242	1.63227	0.102622	0.213855	11.0656	10.2846	9.37196	12.8692	12.8778	14.3108	9.60155	14.2918	0.797397	Not cell cycle
Armc7	151.562	0.306606	0.16644	1.84214	0.0654542	0.152307	4.41622	4.86229	4.1977	6.00215	6.60684	7.04941	5.9471	4.48365	0.873391	Not cell cycle
Armc8	1311.01	-0.0608044	0.067154	-0.905446	0.365229	0.534344	36.6784	38.9884	37.742	34.4057	37.9403	38.5801	34.592	35.0773	0.380257	Not cell cycle
Armc9	249.531	-0.0390873	0.141842	-0.275569	0.782879	0.870575	6.53463	7.81305	6.95775	8.25754	6.50697	9.36834	5.17786	5.80476	0.415414	Not cell cycle
Armcx1	603.758	0.105135	0.0937977	1.12087	0.262345	0.4261	23.1461	21.9824	25.2249	28.5819	27.9269	25.2284	29.2554	23.9426	0.650155	Not cell cycle
Armcx2	3537.52	0.186042	0.0590864	3.14865	0.00164027	0.00748945	69.0726	69.8029	71.1021	85.1748	91.9245	87.9038	76.3507	84.2249	0.762815	Not cell cycle
Armcx3	1090.38	0.0681721	0.0816994	0.834426	0.404041	0.571484	39.5158	33.23	37.9052	41.4474	44.2559	38.655	41.1228	36.1395	0.589331	Not cell cycle
Armcx4	1645.13	0.0790254	0.0909623	0.868771	0.384973	0.55352	13.2225	13.4609	14.2417	15.4559	17.0547	13.2833	16.1075	13.4962	0.608311	Not cell cycle
Armcx5	436.844	0.159408	0.143559	1.1104	0.266827	0.431165	15.9877	16.1493	15.0975	10.8908	17.5176	18.3554	14.3465	15.754	0.729815	Not cell cycle
Armcx6	961.955	0.355525	0.0704623	5.0456	4.52091e-07	5.53007e-06	33.8905	32.8292	33.3451	41.6956	48.2409	44.9935	44.5119	43.6866	0.901862	Not cell cycle
Armt1	903.117	-0.286601	0.0876885	-3.2684	0.00108156	0.00524673	34.5826	34.0834	34.1064	32.3365	29.1171	29.8434	26.9296	24.2205	0.149472	Not cell cycle
Arnt	2406.53	-0.0273943	0.0542892	-0.5046	0.61384	0.750795	59.7701	58.7486	62.7357	66.7099	66.468	60.2955	56.6917	58.9956	0.431879	Not cell cycle
Arnt2	1073.49	0.324746	0.0855085	3.79782	0.000145972	0.000929566	10.0712	11.7008	11.5597	12.8249	15.0704	16.7733	13.2798	13.2067	0.885254	Not cell cycle
Arntl	364.17	-0.669411	0.105136	-6.36707	1.92676e-10	4.58075e-09	14.9921	13.2374	13.5363	12.9178	8.98441	9.24732	8.2956	8.40016	0.0460134	Not cell cycle
Arntl2	76.0579	-0.232447	0.237584	-0.978377	0.327888	0.497737	2.57067	2.53475	3.01196	2.85596	2.26354	2.97736	2.48506	1.54541	0.188655	Not cell cycle
Arpc1a	2547.14	0.348239	0.0838986	4.15072	3.31438e-05	0.000259406	130.127	124.688	114.112	119.284	168.343	168.134	132.927	160.147	0.898052	Not cell cycle
Arpc1b	1362.21	-0.0361758	0.0641224	-0.564168	0.57264	0.717826	49.6024	51.6077	53.7982	57.2777	49.7264	54.7711	54.9778	50.4325	0.419369	Not cell cycle
Arpc2	4705.21	-0.168794	0.0479667	-3.51898	0.000433201	0.00237484	371.618	349.962	356.612	403.61	350.83	325.526	323.028	326.024	0.247106	Not cell cycle
Arpc3	623.589	-0.263462	0.122355	-2.15326	0.031298	0.0850182	95.0873	82.5615	102.063	83.6157	72.8595	71.7671	88.9262	74.9705	0.166008	Not cell cycle
Arpc4	2394.13	0.0556911	0.0576376	0.96623	0.333929	0.503769	173.442	175.614	165.303	190.4	184.029	188.522	184.698	189.891	0.569631	Not cell cycle
Arpc5	2006.56	-0.192794	0.0583379	-3.30478	0.000950504	0.0046878	117.055	111.866	115.043	122.04	107.326	104.886	101.486	95.6535	0.221152	Not cell cycle
Arpc5l	602.844	-0.119358	0.0942453	-1.26646	0.205348	0.35624	48.5805	50.1744	45.6355	45.9833	42.1325	45.5083	42.6941	47.7313	0.303473	Not cell cycle
Arpin	312.935	0.0994309	0.121758	0.816629	0.414141	0.581159	10.5287	9.92143	9.26715	14.532	12.7206	11.1682	11.1268	11.9502	0.640952	Not cell cycle
Arpp19	2215.1	-0.00327637	0.0972435	-0.0336924	0.973122	0.986673	142.11	107.678	145.729	101.318	115.163	99.5498	151.777	88.326	0.47214	Not cell cycle
Arrb1	1856.83	0.118422	0.135899	0.8714	0.383536	0.552555	17.4457	18.365	21.4355	27.6651	24.29	19.2839	19.8454	28.8331	0.670429	Not cell cycle
Arrb2	771.616	-0.399589	0.108945	-3.6678	0.000244651	0.00145349	44.8367	45.0683	44.7548	43.8913	33.644	41.2264	29.0097	33.6425	0.0952621	Not cell cycle
Arrdc1	205.938	0.182882	0.126862	1.44159	0.149419	0.282853	10.2032	11.1738	9.73007	8.95776	11.945	12.2794	10.1904	11.7291	0.759364	Not cell cycle
Arrdc2	150.555	0.583773	0.151195	3.86107	0.000112891	0.000746593	3.18579	3.56862	3.78887	4.17241	5.3487	6.40888	4.3953	6.15523	0.959523	Not cell cycle
Arrdc3	1850.91	-0.741631	0.0877774	-8.449	2.93816e-17	1.97411e-15	55.1251	60.863	58.6088	61.1057	36.274	40.0923	36.1527	36.9546	0.0395427	Not cell cycle
Arrdc4	1083.89	-0.289127	0.0652365	-4.43197	9.33744e-06	8.32469e-05	32.7692	34.5178	34.3202	38.1669	28.4331	32.2373	28.9119	29.6085	0.147746	Not cell cycle
Arsa	224.351	0.441024	0.138713	3.17941	0.00147574	0.00683472	3.31025	3.63132	4.063	4.54049	5.19438	6.64156	4.49832	4.85659	0.931627	Not cell cycle
Arsb	402.012	0.232649	0.109239	2.12971	0.0331953	0.0890416	8.08822	7.37089	7.93378	6.98074	9.0954	9.88732	7.80627	9.52935	0.814005	Not cell cycle
Arsg	113.656	0.236	0.173363	1.3613	0.173418	0.315239	2.17962	2.93647	2.29784	2.92904	3.02037	3.1799	2.73401	3.98651	0.816953	Not cell cycle
Arsi	172.875	0.190036	0.147621	1.28733	0.197981	0.347009	3.76241	3.46962	3.23109	4.25605	4.33839	4.83958	3.23163	4.58499	0.767848	Not cell cycle
Arsk	272.455	0.10037	0.158836	0.631909	0.527446	0.680156	8.69966	5.99171	9.21686	6.95035	7.77581	9.3042	8.06413	8.24609	0.642246	Not cell cycle
Art4	93.7118	-0.102215	0.268965	-0.380029	0.703924	0.816801	2.64112	2.88308	4.1627	4.25595	3.28684	2.45629	2.17608	5.09025	0.3231	Not cell cycle
Art5	36.7448	-1.13534	0.294278	-3.85805	0.000114297	0.000754103	2.76364	3.84455	2.6612	2.35278	0.927766	1.92809	2.87996	1.10134	0.021425	Not cell cycle
Arv1	129.74	-0.207181	0.145709	-1.42188	0.155061	0.290724	12.9635	14.4323	12.7602	12.8318	11.39	11.9738	12.1333	10.8191	0.208139	Not cell cycle
Arvcf	1110	-0.0442838	0.117337	-0.377407	0.705871	0.818377	14.7543	18.2453	16.1558	19.3219	16.0628	20.6456	13.1843	16.2064	0.407506	Not cell cycle
Arx	1225.26	0.0458383	0.0743633	0.616411	0.537624	0.688775	25.271	24.8978	26.4402	33.2711	31.3764	27.6978	27.6869	27.9811	0.55367	Not cell cycle
Arxes1	419.872	-0.0463115	0.0937531	-0.493974	0.621325	0.757684	30.1587	31.6393	28.9082	30.3881	28.5338	28.9577	29.7533	30.1073	0.40348	Not cell cycle
Arxes2	1223.04	0.246019	0.0720087	3.41652	0.000634272	0.00332634	82.132	76.394	82.0369	89.1286	103.067	95.0465	102.167	91.5783	0.825293	Not cell cycle
As3mt	641.858	0.00871964	0.0744269	0.117157	0.906736	0.948202	31.2916	31.2054	31.8209	38.7639	36.4665	33.0794	32.0637	32.8166	0.492559	Not cell cycle
Asah1	1415.92	0.1028	0.0761767	1.3495	0.177178	0.320364	48.4562	42.2604	51.5557	54.4177	55.3519	55.507	47.735	53.504	0.645913	Not cell cycle
Asah2	309.503	0.099549	0.105019	0.947918	0.343171	0.513207	5.69899	5.37673	5.633	6.6707	6.6171	7.04747	5.31359	6.25326	0.641024	Not cell cycle
Asap1	3662.63	0.164622	0.0623027	2.6423	0.00823458	0.0286066	52.3138	53.7363	59.9129	68.6172	73.4753	66.5499	63.1396	66.1966	0.735711	Not cell cycle
Asap2	1132.45	0.251866	0.0797864	3.15675	0.00159537	0.00731566	18.1256	20.6994	17.9046	20.6825	24.4368	26.8455	21.7826	22.4368	0.830613	Not cell cycle
Asap3	490.37	0.269096	0.0987172	2.72593	0.00641202	0.0233146	6.67251	7.63625	6.86623	9.05347	10.0025	9.43282	7.64291	9.37636	0.845064	Not cell cycle
Asb1	665.547	0.491714	0.096577	5.09142	3.55391e-07	4.47311e-06	8.9022	9.87753	8.46974	8.09544	14.8088	12.554	10.747	13.5879	0.944353	Not cell cycle
Asb10	31.386	0.180271	0.281304	0.640841	0.521626	0.675554	1.2094	1.62103	1.29279	1.2341	1.25482	1.73732	1.12179	1.57888	0.755123	Not cell cycle
Asb13	191.929	0.335002	0.137846	2.43026	0.0150882	0.0465188	2.90705	3.20473	3.30425	3.81824	4.13487	4.21217	3.4248	4.95097	0.890718	Not cell cycle
Asb3	581.752	-0.163454	0.088842	-1.83982	0.0657942	0.152817	28.0863	25.9107	24.809	23.3969	25.215	21.7702	23.2871	21.3508	0.253145	Not cell cycle
Asb4	535.26	-0.0886054	0.0958966	-0.923969	0.355503	0.524653	18.4494	18.8959	19.8523	21.5227	19.3408	17.1955	20.9683	18.9066	0.34129	Not cell cycle
Asb6	99.2761	0.0561818	0.189636	0.296261	0.767031	0.858926	1.45629	1.83464	1.53025	1.46104	1.55527	2.18938	1.46838	1.46902	0.570638	Not cell cycle
Asb7	501.325	-0.0552098	0.0897466	-0.615175	0.538439	0.689358	9.12834	8.12519	9.00598	10.3755	9.76863	8.16476	8.75838	8.6487	0.389604	Not cell cycle
Asb8	938.989	-0.00622725	0.0661101	-0.0941951	0.924954	0.958348	45.001	50.9521	48.9402	55.7661	50.8763	55.8399	48.5384	52.6532	0.466317	Not cell cycle
Asb9	57.8381	-6.59745	0.705506	-9.35138	8.65129e-21	8.35571e-19	12.3089	13.8822	10.8777	6.52935	0.154516	0.109741	0.184925	0	0.000143792	Not cell cycle
Ascc1	656.006	0.265141	0.0750691	3.53196	0.000412491	0.00227927	39.2794	38.6321	35.6483	42.0657	47.7744	47.735	45.8997	46.608	0.840894	Not cell cycle
Ascc2	1563.48	0.285987	0.067045	4.2656	1.99364e-05	0.000164165	29.4751	32.4812	30.18	36.0562	42.4929	41.3283	34.7825	41.5322	0.859084	Not cell cycle
Ascc3	1968.45	-0.0753634	0.0596065	-1.26435	0.206105	0.357153	25.7774	28.6767	28.939	29.4157	30.6303	26.8304	23.9792	26.3726	0.359911	Not cell cycle
Ascl2	48.7089	-0.991853	0.274711	-3.61054	0.000305564	0.00175756	3.65973	3.72027	3.18773	2.97211	1.18336	2.99532	1.52346	1.63988	0.0257387	Not cell cycle
Asf1a	817.293	0.0473731	0.0788566	0.60075	0.548007	0.696547	85.0818	81.9461	95.1878	86.8805	96.3363	83.2365	88.9366	84.2347	0.555611	Not cell cycle
Ash1l	5197.47	0.112438	0.0685751	1.63964	0.10108	0.211498	34.7153	38.0547	38.5565	42.5491	49.3845	38.9438	38.5224	40.004	0.661227	Not cell cycle
Ash2l	3033.2	-0.275807	0.0892761	-3.08937	0.00200579	0.0088476	116.599	118.325	119.747	108.935	92.4898	106.93	100.577	85.1112	0.156374	Not cell cycle
Asic1	190.356	0.0868817	0.152914	0.568172	0.569918	0.715315	2.89171	3.74437	3.15229	5.09306	4.24762	3.89282	3.85104	3.60505	0.621109	Not cell cycle
Asic2	205.967	-0.292533	0.128827	-2.27074	0.023163	0.0665602	3.63323	4.21003	4.5162	4.17752	4.33047	3.10517	3.30533	3.2969	0.146092	Not cell cycle
Asic4	58.5157	0.315963	0.293472	1.07664	0.281643	0.447207	0.933094	1.42023	1.26408	1.91419	1.31904	1.09918	2.10266	2.16684	0.879934	Not cell cycle
Asl	436.008	0.150681	0.132393	1.13814	0.255064	0.417836	15.5956	16.978	17.6636	24.7616	20.9683	23.582	16.2694	23.001	0.717018	Not cell cycle
Asna1	1594.42	-0.202903	0.0826177	-2.45593	0.014052	0.0440071	125.969	138.742	122.528	144.896	107.189	127.766	105.478	124.576	0.211949	Not cell cycle
Asns	1904.23	-0.520533	0.105408	-4.93826	7.88227e-07	9.1052e-06	100.403	108.1	117.202	119.24	67.9916	74.9707	73.1405	93.4867	0.0669351	Not cell cycle
Asnsd1	2023.75	-0.0749625	0.068491	-1.09449	0.273741	0.438218	98.293	91.8229	99.5056	91.0316	96.5874	94.6207	97.7161	85.4364	0.360774	Not cell cycle
Aspa	12.9878	1.66869	0.570904	2.92288	0.00346808	0.014066	0.727877	0.404891	0.083866	0.676565	1.64228	0.869613	1.86259	1.36506	0.995902	Not cell cycle
Asph	1928.06	0.013124	0.0547991	0.239492	0.810724	0.888608	39.523	40.9356	42.7818	39.5723	45.9623	44.4508	40.9516	39.7417	0.501114	Not cell cycle
Asphd2	102.837	-0.323416	0.170146	-1.90081	0.0573274	0.13742	3.22246	3.05191	3.09054	3.71793	2.81984	3.23376	2.04184	2.48184	0.126465	Not cell cycle
Aspm	2067.48	-0.252673	0.0668758	-3.77824	0.000157938	0.000996193	17.5483	21.6	21.018	22.3456	18.3905	17.1489	16.1081	17.1729	0.173269	Not cell cycle
Aspn	31.823	0.147057	0.373929	0.393275	0.694117	0.810152	2.80785	1.07844	1.73042	0.914796	1.79133	2.008	1.69842	2.04869	0.713782	Not cell cycle
Aspscr1	1334.39	0.0106913	0.0874244	0.122292	0.902668	0.946495	59.3765	66.2548	58.6169	65.5664	62.587	74.3367	52.505	66.5273	0.496441	Not cell cycle
Asrgl1	408.282	0.143285	0.105213	1.36186	0.173241	0.315191	7.52918	8.47542	8.30811	6.87372	9.28245	8.59627	8.58535	8.33707	0.708103	Not cell cycle
Ass1	438.931	-0.656772	0.11408	-5.75713	8.55559e-09	1.52748e-07	27.5156	28.0758	26.6533	25.7303	16.5831	19.3307	14.456	19.4783	0.0475232	Not cell cycle
Aste1	187.005	0.145603	0.147406	0.987766	0.323267	0.492766	6.52962	5.42834	8.07457	9.02752	10.7211	8.76672	7.18479	8.96437	0.711697	Not cell cycle
Astn1	78.5859	0.215575	0.209889	1.02709	0.304378	0.472624	0.95683	0.945785	0.916289	1.29973	1.56018	1.20977	0.932239	1.00932	0.799123	Not cell cycle
Asxl2	1317.45	0.139209	0.0966297	1.44065	0.149684	0.283239	12.3121	11.8928	14.6409	14.7408	20.9534	17.7691	12.4721	15.5697	0.70271	Not cell cycle
Asxl3	881.305	0.2037	0.098682	2.06421	0.0389979	0.101475	5.77123	5.73442	6.04095	7.88567	8.43213	6.44164	7.22112	7.0616	0.785966	Not cell cycle
Asz1	413.679	-0.0829542	0.130664	-0.634866	0.525516	0.678759	31.4523	31.8335	24.4297	28.8082	27.4235	32.4234	27.4185	23.0277	0.349414	Not cell cycle
Atad1	1732.16	-0.132675	0.0783968	-1.69235	0.0905789	0.195041	70.8669	63.5761	69.9038	66.1325	65.0999	60.5917	64.4706	57.6666	0.286793	Not cell cycle
Atad2	5956.35	0.0966292	0.0853089	1.1327	0.257341	0.420428	102.982	108.863	108.94	93.1987	113.244	121.256	107.053	103.729	0.636854	Not cell cycle
Atad2b	2433.75	-0.00607262	0.0775459	-0.07831	0.937582	0.966132	26.2632	26.0326	28.9318	28.2839	29.8564	24.8874	29.021	25.9586	0.466676	Not cell cycle
Atad3a	1246.83	-0.231228	0.0805647	-2.8701	0.00410347	0.0161374	38.1613	41.8544	42.3808	46.5122	35.0472	42.0217	33.5816	34.7961	0.189661	Not cell cycle
Atad5	1395.71	0.010033	0.07734	0.129726	0.896783	0.943811	20.1506	18.5897	19.2714	18.534	21.7318	17.9068	18.8529	19.1277	0.495075	Not cell cycle
Atat1	523.124	0.0583392	0.0847364	0.688478	0.491152	0.648723	27.0751	24.2582	26.0113	32.1582	30.8799	27.0811	27.9214	27.4975	0.574017	Not cell cycle
Ate1	1607.72	-0.108004	0.0790892	-1.36559	0.172067	0.313644	44.2335	42.9932	42.8553	40.7082	41.4591	39.9829	40.3402	35.4605	0.316773	Not cell cycle
Atf1	1522.45	-0.355041	0.0862503	-4.11641	3.84825e-05	0.000295535	78.848	71.9306	82.4452	75.1236	63.2269	65.2607	61.1875	53.7628	0.111798	Not cell cycle
Atf2	2332.91	-0.146851	0.0728507	-2.01579	0.0438223	0.111077	81.6535	68.4934	74.8416	85.4586	77.5492	70.7523	65.4306	70.1007	0.269969	Not cell cycle
Atf3	52.6251	-0.623786	0.243036	-2.56664	0.0102689	0.03418	2.42411	2.75107	2.9271	2.80152	1.30014	2.40609	1.67327	1.8178	0.0515494	Not cell cycle
Atf4	1492.94	-0.124136	0.0758604	-1.63638	0.10176	0.212441	64.9034	72.1993	73.9218	86.884	71.5025	63.6421	65.9391	72.8459	0.297218	Not cell cycle
Atf5	540.345	0.198785	0.0778866	2.55223	0.0107035	0.0353262	17.9951	18.239	20.5834	21.491	22.8214	22.7575	21.9915	23.5753	0.780861	Not cell cycle
Atf6	1508.66	0.135861	0.0617315	2.20084	0.0277477	0.0773532	16.5932	16.6348	16.7534	19.6706	20.8658	18.1171	18.7588	18.8027	0.698037	Not cell cycle
Atf6b	2131.47	0.270999	0.0754749	3.59058	0.000329938	0.00187297	50.8991	52.7683	51.2073	60.6545	69.0617	68.4346	53.4902	70.3755	0.846574	Not cell cycle
Atf7	2338.91	-0.0064999	0.0508085	-0.127929	0.898205	0.944529	41.6669	37.4112	39.0017	38.8872	46.3116	37.7148	42.1355	40.2715	0.46567	Not cell cycle
Atf7ip2	498.279	1.17959	0.153659	7.67666	1.6329e-14	7.20963e-13	26.3365	26.3804	21.313	18.3448	62.0193	57.9068	38.3265	44.6441	0.988784	Not cell cycle
Atg10	108.231	-0.100581	0.152455	-0.659741	0.50942	0.664698	8.26403	9.86711	8.44573	8.97108	8.56526	8.30376	8.36634	8.01206	0.325473	Not cell cycle
Atg101	549.066	0.0101173	0.0902231	0.112137	0.910715	0.950263	32.471	34.9277	38.4721	37.9856	34.108	39.6729	37.1668	35.582	0.495435	Not cell cycle
Atg12	1314.23	-0.0466501	0.0657875	-0.709102	0.478261	0.637987	52.5368	54.5536	51.6517	53.6222	56.7151	53.0245	49.3188	47.5488	0.402473	Not cell cycle
Atg13	1328.96	0.0166595	0.063377	0.262864	0.792655	0.877308	26.9146	28.0328	28.2571	32.8707	30.2025	31.8203	26.427	29.5778	0.50665	Not cell cycle
Atg14	1104.5	0.123017	0.0676102	1.81951	0.068834	0.158186	25.2356	24.8658	25.998	29.6314	29.7002	28.4377	29.7858	27.5351	0.6769	Not cell cycle
Atg16l1	620.822	-0.0460948	0.0907321	-0.508032	0.611431	0.749232	17.4703	16.0875	16.7408	20.2456	16.432	17.3514	15.4997	19.0578	0.403767	Not cell cycle
Atg16l2	183.194	-0.270698	0.143291	-1.88915	0.0588721	0.140276	3.16114	3.96148	4.87892	3.20709	3.18232	3.61594	3.45424	4.04408	0.159896	Not cell cycle
Atg2a	1411.62	0.206305	0.102445	2.01381	0.0440293	0.1115	11.4598	13.8792	14.5657	17.4143	17.194	17.2027	13.5285	18.3409	0.78877	Not cell cycle
Atg2b	1847.47	0.0843231	0.0737179	1.14386	0.252681	0.415046	18.1017	19.5914	20.1794	20.025	23.2772	19.6757	18.0598	22.0418	0.616148	Not cell cycle
Atg3	478.767	0.0596851	0.101189	0.589837	0.5553	0.702439	25.1568	26.5664	24.9784	23.3729	26.0707	25.2076	28.2382	25.7352	0.575599	Not cell cycle
Atg4a	170.42	-0.279681	0.139082	-2.0109	0.0443357	0.112011	9.44598	7.70103	9.19478	8.91628	7.25951	7.34839	8.0523	6.70203	0.154289	Not cell cycle
Atg4b	1465.36	0.107656	0.0882412	1.22002	0.222457	0.37754	25.0442	25.5303	24.6491	29.1987	28.0168	30.367	23.0826	31.7545	0.65454	Not cell cycle
Atg4c	483.602	0.12443	0.081703	1.52296	0.127768	0.251304	15.3613	15.1039	14.6996	17.002	18.2885	17.3547	16.4242	15.9015	0.679632	Not cell cycle
Atg4d	186.644	-0.253199	0.184877	-1.36955	0.170827	0.312039	1.78218	2.45477	2.2937	3.28578	2.04844	2.47797	1.43859	2.24619	0.17291	Not cell cycle
Atg5	959.14	-0.333711	0.0930721	-3.58551	0.000336414	0.00190507	46.8569	51.6649	46.3054	44.3426	35.7606	40.3074	38.4859	36.2252	0.121001	Not cell cycle
Atg7	455.118	0.0681374	0.0858663	0.793529	0.42747	0.59322	12.8007	13.21	11.9298	14.744	15.5407	14.2491	11.7855	13.1243	0.589259	Not cell cycle
Atg9a	830.839	0.115444	0.0944646	1.22209	0.221675	0.37658	13.0745	13.7664	15.0426	19.5316	16.7836	17.3819	14.5013	17.1872	0.665756	Not cell cycle
Atic	2618.82	-0.624527	0.0556281	-11.2268	3.01132e-29	6.34567e-27	88.0686	93.7434	91.131	94.5504	59.7168	62.8611	58.6114	58.6054	0.0514775	Not cell cycle
Atl1	110.658	0.151117	0.165457	0.91333	0.361069	0.530335	1.74004	1.92104	1.63716	2.3734	2.59402	2.06985	1.84699	1.94769	0.717665	Not cell cycle
Atl3	3737.17	0.0324825	0.0889316	0.365253	0.714923	0.824492	52.1935	51.782	54.6339	53.8525	61.0331	48.2169	59.2956	49.2964	0.532173	Not cell cycle
Atm	3416.67	0.319937	0.0762263	4.1972	2.70233e-05	0.000215258	28.0135	31.2744	28.0176	27.7431	41.8184	35.9581	31.5809	35.382	0.882306	Not cell cycle
Atmin	1410.41	-0.092758	0.0677416	-1.36929	0.170908	0.312104	24.1772	23.0239	25.2939	25.9112	22.8805	25.2707	22.0416	22.398	0.335322	Not cell cycle
Atn1	2673.28	0.166449	0.0500483	3.32578	0.000881726	0.00441275	37.9238	37.7554	39.9772	44.5182	49.3514	44.7941	42.8774	44.2373	0.737292	Not cell cycle
Atoh8	182.779	0.115617	0.128649	0.898702	0.368811	0.537563	4.79814	4.86215	4.79083	6.40168	6.04069	5.60839	5.88842	5.12228	0.666115	Not cell cycle
Atox1	910.607	0.426134	0.0868224	4.90812	9.19548e-07	1.05087e-05	249.198	274.198	221.181	240.538	344.599	346.957	304.993	334.952	0.927313	Not cell cycle
Atp10a	1052.82	-0.904639	0.137233	-6.59198	4.34009e-11	1.15858e-09	21.2851	20.9798	20.0885	18.7983	9.40738	14.6492	9.64348	10.1915	0.0297649	Not cell cycle
Atp11a	2523.17	0.151206	0.0696433	2.17115	0.0299198	0.0821244	23.465	21.7334	24.8549	28.5053	29.9714	25.9429	27.1506	26.6947	0.717881	Not cell cycle
Atp11b	2294.83	-0.184513	0.12439	-1.48334	0.137984	0.265911	56.7754	47.3088	53.8377	42.6851	46.8066	50.7678	44.465	36.0909	0.229635	Not cell cycle
Atp11c	1853.84	0.19572	0.120269	1.62735	0.103662	0.215377	33.6103	33.7015	30.8729	24.7125	41.8799	34.4834	34.8245	30.8687	0.777123	Not cell cycle
Atp13a1	1905.77	-0.0353406	0.077976	-0.453225	0.650387	0.780061	33.6675	35.6852	34.4346	42.6792	37.0225	38.8551	29.7417	37.9762	0.420879	Not cell cycle
Atp13a2	2090.04	-0.591256	0.0915805	-6.45613	1.07412e-10	2.66291e-09	37.962	43.8603	38.3392	49.218	28.4534	31.0568	23.062	30.763	0.055216	Not cell cycle
Atp13a3	5280.35	0.163979	0.0658682	2.4895	0.0127924	0.0406871	68.0929	67.378	69.727	65.4359	82.3092	74.3454	76.4178	71.5723	0.735136	Not cell cycle
Atp1a1	10588.1	-0.0179097	0.0450779	-0.397306	0.691142	0.808093	203.575	218.04	216.2	244.127	222.276	233.438	205.679	217.53	0.446905	Not cell cycle
Atp1a2	136.345	0.284908	0.181786	1.56727	0.117052	0.235867	1.98023	2.18449	2.01495	2.29634	2.41672	3.4522	1.74726	2.39301	0.858437	Not cell cycle
Atp1b1	3897.04	0.0795761	0.071036	1.12022	0.262619	0.426446	127.327	114.073	131.721	141.481	150.981	125.552	135.903	134.117	0.608886	Not cell cycle
Atp1b2	2388.7	0.280428	0.0935085	2.99895	0.00270908	0.0114303	61.8804	56.1763	66.4522	71.9173	86.6394	65.5662	80.5376	78.569	0.854914	Not cell cycle
Atp1b3	2327.99	-0.182763	0.0613213	-2.98041	0.00287859	0.0120191	132.301	124.506	125.107	130.512	119.23	114.714	112.692	107.276	0.231649	Not cell cycle
Atp23	133.243	-0.178945	0.184946	-0.967549	0.33327	0.50329	14.5917	12.9363	13.1474	13.246	10.6636	13.3026	14.8681	9.15272	0.235603	Not cell cycle
Atp2a2	6432.64	-0.0324457	0.0490625	-0.661314	0.508411	0.663975	112.955	118.856	112.376	126.839	121.635	120.264	102.777	119.382	0.424689	Not cell cycle
Atp2a3	402.487	0.285707	0.118939	2.40214	0.0162996	0.0495834	5.18254	4.95883	5.83765	6.6794	7.11636	7.77292	5.34945	7.55372	0.858868	Not cell cycle
Atp2b1	3728.09	-0.119701	0.0669094	-1.78901	0.0736136	0.166664	49.4561	50.5672	47.7205	47.7087	50.2038	45.4663	43.9738	41.5954	0.303113	Not cell cycle
Atp2b3	581.259	0.466474	0.104259	4.47418	7.67068e-06	7.01867e-05	7.2127	7.97967	9.5944	10.291	13.6796	11.305	11.4944	12.0966	0.938745	Not cell cycle
Atp2b4	3903.7	-0.197929	0.0736649	-2.68688	0.00721233	0.0257145	37.3176	39.8704	42.4328	46.4389	42.2854	33.734	35.2844	37.0825	0.216407	Not cell cycle
Atp2c1	2214.73	-0.0580547	0.0734987	-0.789874	0.429601	0.594766	51.1679	51.2306	56.9107	63.2977	52.997	62.9242	48.3152	50.1878	0.385793	Not cell cycle
Atp5a1	12909.8	-0.166547	0.0452035	-3.68438	0.000229257	0.00137587	434.254	438.551	457.775	469.044	408.902	406.761	400.477	395.446	0.24991	Not cell cycle
Atp5b	21618.7	-0.413959	0.0624808	-6.62538	3.46356e-11	9.46389e-10	1103.14	1195.84	1142.14	1250.72	861.447	987.816	796.692	903.529	0.0900137	Not cell cycle
Atp5c1	2671.91	-0.25912	0.115368	-2.24604	0.0247017	0.0702127	322.375	291.85	332.973	268.922	244.533	246.971	294.201	233.189	0.169027	Not cell cycle
Atp5d	2228.46	0.117876	0.0700551	1.68261	0.0924497	0.197997	199.545	214.537	204.816	202.809	222.442	230.186	210.334	243.232	0.669566	Not cell cycle
Atp5e	1696.87	0.185536	0.131552	1.41036	0.158434	0.295177	1091.52	1074.34	1031.5	777.11	1018.57	1138.14	1232.32	1165.33	0.761953	Not cell cycle
Atp5f1	2985.92	0.132807	0.0861405	1.54175	0.123134	0.244475	173.33	180.931	167.427	159.419	193.576	207.622	160.392	192.949	0.693148	Not cell cycle
Atp5g1	2531.93	-0.28937	0.0769737	-3.75933	0.00017037	0.00106256	496.034	539.892	514.6	493.449	372.652	458.567	391.32	413.09	0.147674	Not cell cycle
Atp5g2	167.35	-0.189682	0.190975	-0.993232	0.320597	0.490039	23.4147	20.95	26.8938	33.4878	29.1384	18.3635	26.4284	17.5847	0.224028	Not cell cycle
Atp5g3	3506.73	-0.134967	0.100854	-1.33824	0.180818	0.325038	755.693	786.371	785.506	660.206	633.774	679.465	744.817	660.665	0.283557	Not cell cycle
Atp5h	2040.77	-0.0757512	0.0923211	-0.820518	0.411921	0.579154	522.835	507.655	493.968	441.334	472.526	435.236	472.01	498.815	0.359479	Not cell cycle
Atp5j	772.749	0.147264	0.0734821	2.00408	0.0450613	0.113556	110.661	109.037	110.192	122.802	127.915	122.455	128.712	123.97	0.713854	Not cell cycle
Atp5j2	1189.17	-0.0311636	0.134033	-0.232507	0.816144	0.891808	322.97	321.161	338.231	226.408	274.528	269.613	362.532	240.152	0.42699	Not cell cycle
Atp5k	154.177	-0.440665	0.280107	-1.5732	0.115671	0.233627	208.582	193.939	227.525	115.234	110.284	107.284	223.693	117.997	0.0834711	Not cell cycle
Atp5l	1297.33	-0.162359	0.141634	-1.14633	0.25166	0.413819	423.058	486.202	470.44	329.553	362.435	348.694	442.948	382.888	0.254943	Not cell cycle
Atp5o	2990.26	-0.093705	0.0561046	-1.67018	0.0948829	0.201964	435.5	446.402	442.622	455.68	411.285	441.523	404.722	421.851	0.334028	Not cell cycle
Atp5s	156.165	0.0319235	0.135001	0.236468	0.81307	0.889906	12.771	12.8515	13.9537	11.8813	13.3534	14.0878	13.641	12.2936	0.531383	Not cell cycle
Atp5sl	503.661	0.0458461	0.0978322	0.46862	0.639341	0.771603	26.1419	29.5656	27.3915	33.022	28.4698	34.1695	26.4224	32.1569	0.553742	Not cell cycle
Atp6ap1	1943.51	-0.00968268	0.0706982	-0.136958	0.891064	0.93964	78.5004	81.2068	79.8604	75.1642	80.837	84.2623	73.0733	76.1149	0.460421	Not cell cycle
Atp6ap1l	22.3574	0.446352	0.358494	1.24508	0.213104	0.366179	1.9113	1.00604	1.82953	1.9673	2.30934	1.76563	2.86658	2.34003	0.933496	Not cell cycle
Atp6ap2	1373.38	-0.0976567	0.105266	-0.927711	0.353557	0.522948	67.7502	63.3617	65.1634	55.2478	58.9481	56.2856	64.3457	56.6468	0.328924	Not cell cycle
Atp6v0a1	1212.96	-0.0239589	0.0781242	-0.306677	0.759089	0.854851	23.7295	25.065	27.304	30.8259	28.5974	25.3922	23.2289	28.0951	0.436911	Not cell cycle
Atp6v0a2	1189.12	-0.237648	0.0773937	-3.07064	0.00213603	0.00930407	17.9465	18.1226	18.1667	22.1582	17.9607	17.0656	15.7347	14.2543	0.185132	Not cell cycle
Atp6v0a4	30.4212	-5.1546	0.612876	-8.41052	4.08187e-17	2.67786e-15	1.64124	1.91887	1.33824	1.41375	0.0730683	0.0915516	0	0.0279165	0.000862751	Not cell cycle
Atp6v0b	807.133	-0.301483	0.100233	-3.00783	0.00263124	0.0111571	83.2988	89.5665	82.3704	74.5587	66.0546	65.1416	72.4641	68.5371	0.140341	Not cell cycle
Atp6v0c	2628.45	-0.0465061	0.0564749	-0.823482	0.410234	0.577658	205.154	214.332	208.83	231.033	215.371	199.999	210.433	213.399	0.403048	Not cell cycle
Atp6v0d1	1582.42	0.101571	0.0632368	1.6062	0.108229	0.222666	90.7194	86.4071	90.0788	97.1641	107.674	100.88	85.1289	100.05	0.644043	Not cell cycle
Atp6v0e	683.872	-0.073294	0.0757337	-0.967786	0.333151	0.503201	98.3499	104.34	102.671	106.732	98.3645	95.5203	89.8453	107.621	0.362571	Not cell cycle
Atp6v0e2	306.228	0.134833	0.11476	1.17492	0.240027	0.399844	11.573	13.4271	13.4598	15.676	16.6374	12.8819	15.4004	14.2683	0.696671	Not cell cycle
Atp6v1a	2052.59	-0.162939	0.0522389	-3.11912	0.00181395	0.00812769	46.69	44.4477	45.1825	49.5873	43.3792	42.1434	40.2453	41.076	0.25408	Not cell cycle
Atp6v1b2	3434.06	-0.65772	0.061522	-10.6908	1.12375e-26	1.97837e-24	130.049	131.96	123.349	134.848	82.9742	89.7572	74.2869	84.2805	0.0473794	Not cell cycle
Atp6v1c1	1020.13	-0.243734	0.0831879	-2.92992	0.00339045	0.0137999	53.7006	53.9558	52.7174	48.2021	48.8751	46.2649	39.1601	43.6434	0.180027	Not cell cycle
Atp6v1c2	14.3455	-0.301151	0.40292	-0.74742	0.45481	0.616521	1.13669	0.96195	1.07805	1.32963	0.906146	0.815883	0.85328	1.1239	0.1407	Not cell cycle
Atp6v1d	653.776	0.178716	0.0817243	2.18682	0.0287555	0.0796518	17.8642	16.3853	15.4907	17.0515	19.8049	19.1258	18.8301	18.5187	0.752822	Not cell cycle
Atp6v1e1	1183.52	-0.0202227	0.0805206	-0.251149	0.801699	0.88366	95.8693	88.5749	88.9564	94.2888	91.081	89.7018	81.9893	101.758	0.442591	Not cell cycle
Atp6v1f	1204.17	-0.159792	0.0844195	-1.89283	0.0583803	0.139349	229.167	226.249	235.468	222.588	204.354	235.36	176.535	203.783	0.257387	Not cell cycle
Atp6v1g1	1862.48	-0.0682171	0.0872107	-0.782209	0.434092	0.598345	193.588	202.353	182.374	180.652	181.32	180.848	195.129	169.611	0.369042	Not cell cycle
Atp6v1g2	25.2891	0.60147	0.380862	1.57923	0.114283	0.231698	1.45494	3.00179	5.01149	6.05175	2.7728	4.45909	3.55166	5.11367	0.961823	Not cell cycle
Atp6v1h	1458.05	0.268125	0.0840822	3.18884	0.00142845	0.0066489	81.9951	72.1713	68.7005	70.8623	96.7656	99.3431	79.9396	86.7125	0.843986	Not cell cycle
Atp7a	2334.48	-0.0220322	0.0590075	-0.373379	0.708866	0.820619	43.0368	44.8256	44.5663	48.657	50.7868	41.8644	42.2865	43.9144	0.440362	Not cell cycle
Atp7b	267.432	0.205978	0.247306	0.832888	0.404908	0.572196	1.56473	2.57769	3.03417	4.54326	3.12201	3.16938	2.39867	4.45818	0.78841	Not cell cycle
Atp8a1	1345.14	-0.039892	0.0669233	-0.596086	0.551118	0.699293	25.6577	22.5365	24.4511	25.052	23.7833	14.7415	20.1917	24.4466	0.414048	Not cell cycle
Atp8a2	213.476	-0.319491	0.109908	-2.9069	0.00365028	0.0146644	1.40854	1.9254	1.93631	1.9542	1.38747	1.32361	1.19271	1.11691	0.128909	Not cell cycle
Atp8b2	2917.05	-0.0206328	0.0714964	-0.288585	0.772899	0.863482	37.6125	39.5124	39.6237	50.0282	42.9425	44.9919	34.2045	41.3536	0.442232	Not cell cycle
Atp8b4	91.2143	0.551714	0.205907	2.67943	0.00737467	0.0261717	1.10748	0.864859	1.32561	1.341	1.69515	1.54681	2.09778	1.45624	0.955137	Not cell cycle
Atp8b5	27.0146	-0.618149	0.468643	-1.31902	0.187162	0.332999	0.873137	1.41722	1.22392	0.360009	1.11572	0.645375	0.599279	0.575045	0.0519088	Not cell cycle
Atp9a	2509.88	0.216879	0.0777018	2.79118	0.0052517	0.0198157	44.6329	45.3387	47.6833	50.5748	53.6597	62.6775	46.8745	57.6889	0.800129	Not cell cycle
Atp9b	1865.26	0.201867	0.0589283	3.42563	0.000613374	0.00323382	25.1601	24.9267	26.7521	30.5596	32.7482	31.4674	28.036	31.6061	0.784456	Not cell cycle
Atpaf1	567.053	0.143121	0.104138	1.37434	0.169336	0.310049	22.935	24.138	20.63	28.0711	29.3028	27.0795	22.4864	29.6339	0.708031	Not cell cycle
Atpaf2	531.913	0.35393	0.0865639	4.08865	4.33884e-05	0.000325308	22.308	25.2281	22.1256	26.8176	31.5242	31.766	27.1934	32.8988	0.900927	Not cell cycle
Atpif1	2198.59	0.0434935	0.0962649	0.45181	0.651406	0.780744	687.701	666.045	736.976	681.971	744.562	613.983	809.548	699.616	0.549932	Not cell cycle
Atr	4593.73	0.717679	0.102285	7.01649	2.27516e-12	7.66171e-11	44.4407	45.5469	39.9593	36.5001	80.169	72.1249	56.9981	66.8586	0.972536	Not cell cycle
Atraid	438.772	0.104544	0.137324	0.761294	0.446481	0.609499	55.7807	49.2246	51.6887	37.7813	59.5828	50.0996	49.2158	54.1795	0.649076	Not cell cycle
Atrip	419.94	0.180254	0.0961194	1.87531	0.0607501	0.143717	13.0959	12.6533	11.9375	14.796	16.1065	14.7004	12.6896	16.0917	0.755051	Not cell cycle
Atrn	2688.72	0.18201	0.0611537	2.97627	0.00291776	0.0121534	21.7141	22.8957	23.4965	26.1172	29.7893	28.4024	23.7169	25.431	0.757783	Not cell cycle
Atrnl1	5282.62	0.111081	0.0719894	1.54303	0.122825	0.244175	56.3291	60.7239	63.1738	74.1578	78.7776	63.8696	67.0738	66.2269	0.659573	Not cell cycle
Atrx	6778.14	-0.327673	0.0877277	-3.73512	0.000187629	0.00115365	74.9617	78.1552	86.7437	77.1371	74.3643	57.6542	65.8472	56.8961	0.124236	Not cell cycle
Atxn1	654.632	0.0692966	0.103926	0.66679	0.504907	0.66121	4.66159	4.62469	5.56943	7.05877	6.76769	5.97723	5.86744	5.70316	0.591416	Not cell cycle
Atxn10	4540.49	-0.00760255	0.0510489	-0.148927	0.881611	0.934402	186.691	190.938	178.399	189.416	195.242	192.484	173.481	184.471	0.463729	Not cell cycle
Atxn1l	2174.63	0.0320459	0.0545166	0.58782	0.556653	0.70362	21.3167	21.5364	21.5996	23.1306	24.7638	21.9039	21.8371	21.6632	0.53167	Not cell cycle
Atxn2	601.8	-0.0701855	0.0928358	-0.756018	0.449638	0.612195	10.5394	10.0224	11.3974	12.9668	12.5136	10.8752	8.95687	10.6948	0.366525	Not cell cycle
Atxn2l	3386.63	-0.0577706	0.0638518	-0.904761	0.365592	0.534439	59.4607	56.3986	66.6772	72.078	67.0692	62.5666	55.8903	61.4	0.386009	Not cell cycle
Atxn3	501.022	-0.237707	0.116245	-2.04489	0.0408656	0.105467	9.40918	13.6771	14.184	16.1992	14.2357	9.80902	11.8517	12.5354	0.184916	Not cell cycle
Atxn7	757.473	-0.0942013	0.0865096	-1.08891	0.276192	0.440666	12.3874	13.3844	12.2067	12.3828	14.6423	12.4092	10.5901	12.5668	0.333237	Not cell cycle
Atxn7l1	386.505	0.146014	0.12829	1.13816	0.255052	0.417836	13.7526	14.5094	15.3938	19.1443	20.7101	13.2974	15.3426	17.1353	0.712129	Not cell cycle
Atxn7l2	382.531	0.131401	0.12634	1.04006	0.298311	0.46592	10.6942	10.2715	9.33175	15.4886	12.3746	13.3814	11.2279	12.3647	0.690272	Not cell cycle
Atxn7l3	2900.81	-0.0808476	0.0511566	-1.58039	0.114017	0.23126	53.0036	54.1906	54.205	64.3693	54.6837	56.9844	49.8032	53.0409	0.352649	Not cell cycle
Atxn7l3b	6997.81	0.106555	0.0643924	1.65478	0.0979689	0.206533	161.896	149.066	163.067	179.578	184.365	170.115	183.604	168.391	0.65188	Not cell cycle
AU015836	358.957	1.13502	0.166117	6.83268	8.33436e-12	2.54757e-10	8.24491	8.38441	7.1242	5.80243	16.0211	20.766	16.3598	13.2544	0.988065	Not cell cycle
AU018091	81.0458	-2.6	0.245927	-10.5722	4.0092e-26	6.56e-24	3.33776	4.17156	3.56862	2.72027	0.497613	0.626681	0.450759	0.732835	0.00438565	Not cell cycle
AU019823	868.682	-0.0502233	0.0769126	-0.652992	0.513761	0.668405	25.5982	27.6151	27.9692	26.7182	25.5031	27.4025	26.1277	25.5679	0.397081	Not cell cycle
AU021092	38.7899	0.266361	0.276942	0.961795	0.336153	0.505866	2.12777	2.84471	2.48988	1.58546	3.30426	3.05722	2.09311	2.75903	0.841829	Not cell cycle
AU022252	1297.14	-0.0197602	0.0628316	-0.314494	0.753146	0.850845	13.0165	14.4298	14.0434	16.0506	14.6839	15.0276	13.7756	13.371	0.443454	Not cell cycle
AU022751	483.655	-0.354017	0.162643	-2.17665	0.0295069	0.0813281	21.0246	23.1663	17.3824	16.4664	14.4524	20.0495	12.1295	14.4475	0.112301	Not cell cycle
AU040320	1224.86	0.503991	0.114584	4.39845	1.09026e-05	9.57285e-05	18.7792	18.6567	16.6855	19.7232	29.729	27.4528	19.1985	29.5348	0.947013	Not cell cycle
AU041133	216.188	-0.161342	0.114475	-1.40941	0.158713	0.295618	10.9469	9.96742	10.339	10.4435	9.59147	10.2537	10.0964	9.17596	0.255734	Not cell cycle
Auh	589.23	-0.306892	0.0734387	-4.17888	2.92945e-05	0.000231624	33.3754	35.3497	33.4597	34.6334	27.3826	29.0494	25.9439	27.8235	0.136746	Not cell cycle
Aunip	238.97	-0.239196	0.143134	-1.67113	0.0946953	0.20175	15.7312	19.6375	19.0481	16.7011	14.2091	17.0775	12.3606	17.6041	0.183838	Not cell cycle
Aup1	580.892	0.540021	0.165387	3.2652	0.00109387	0.00530086	20.0055	21.5265	19.5384	24.0792	28.2329	37.1002	20.0031	39.2473	0.953052	Not cell cycle
Aurkaip1	847.043	-0.0363829	0.0839929	-0.433167	0.664893	0.790168	71.7811	70.5483	75.329	73.1338	68.9465	79.0017	74.7302	62.4818	0.418937	Not cell cycle
Aurkc	82.7283	-1.87724	0.254523	-7.37551	1.63719e-13	6.41409e-12	9.33355	9.90636	9.93645	6.15145	2.33124	3.85182	2.06713	2.18905	0.00905888	Not cell cycle
Auts2	520.774	0.0311608	0.146436	0.212795	0.831487	0.901031	142.837	132.945	238.008	137.179	142.27	180.176	198.436	142.499	0.529585	Not cell cycle
AV320801	162.787	-1.85831	0.226562	-8.20221	2.36011e-16	1.36768e-14	9.88372	9.16005	5.40246	6.59538	2.20803	1.77839	2.62452	1.95271	0.00934647	Not cell cycle
Aven	159.555	-0.2462	0.150491	-1.63597	0.101845	0.212481	26.7171	28.0201	22.8814	22.8789	19.4083	23.1132	22.1312	21.4468	0.178086	Not cell cycle
Avl9	2228.91	0.0939451	0.0749067	1.25416	0.209783	0.361889	37.5575	38.2779	35.6233	32.688	46.9888	38.5386	34.2605	41.0949	0.632828	Not cell cycle
Avpi1	135.79	-0.443437	0.150265	-2.95104	0.00316707	0.0129994	13.7296	15.4597	13.1006	12.5788	10.2959	9.53277	10.4743	10.7362	0.0825365	Not cell cycle
AW011738	22.5007	-0.233436	0.386651	-0.603739	0.546017	0.694728	0.535121	1.11018	0.976508	1.79247	0.886313	1.12957	0.864418	0.79551	0.188008	Not cell cycle
AW146154	171.809	0.318341	0.132786	2.3974	0.0165121	0.0501311	4.18473	3.94696	5.10721	4.74737	6.03473	5.29167	5.78057	5.57437	0.881228	Not cell cycle
AW209491	331.262	-0.10189	0.117194	-0.869417	0.384619	0.553184	15.808	13.9177	17.2734	16.7061	13.3851	15.1587	15.4105	15.5013	0.323891	Not cell cycle
AW549877	1763.23	-0.169082	0.0917548	-1.84276	0.0653634	0.152172	39.1605	37.9523	39.289	35.7313	36.1862	34.6183	35.5597	29.0789	0.246747	Not cell cycle
AW551984	873.551	0.298274	0.103276	2.88812	0.0038755	0.0153869	15.3806	15.4546	16.3496	23.2153	22.183	21.0868	20.9599	21.8738	0.868071	Not cell cycle
AW554918	591.976	0.028689	0.0739593	0.387903	0.698088	0.812673	10.1018	10.9343	10.0491	10.7754	11.0908	10.8334	10.1004	10.1586	0.525847	Not cell cycle
Axin1	2957.18	0.18538	0.0746908	2.48196	0.013066	0.0414702	59.7076	61.8429	59.3898	72.8512	74.7494	78.9511	59.8909	76.4884	0.761809	Not cell cycle
Axin2	3460.1	0.333277	0.0629596	5.29351	1.19991e-07	1.69597e-06	55.0174	53.4094	52.2128	70.9353	76.6026	79.8397	67.4876	75.0498	0.88928	Not cell cycle
Axl	8660.08	0.180354	0.0693057	2.60229	0.00926039	0.0313901	134.862	137.496	140.066	182.167	181.87	165.411	153.632	174.436	0.755194	Not cell cycle
AY074887	19.046	-0.0350801	0.380447	-0.0922075	0.926533	0.959296	2.18246	2.45565	2.90566	4.42801	2.37101	3.23616	3.55847	2.27523	0.421166	Not cell cycle
Azi2	1295.28	-0.334038	0.0641127	-5.21017	1.88668e-07	2.53771e-06	45.2612	46.8121	43.2421	47.8599	37.2612	37.7251	33.6895	38.3645	0.120713	Not cell cycle
Azin1	1986.44	-0.337698	0.079033	-4.27287	1.92971e-05	0.000159373	58.4765	55.7435	58.5316	55.6013	42.8187	46.0306	47.5511	42.1503	0.118844	Not cell cycle
Azin2	228.195	0.0645332	0.124273	0.519286	0.603562	0.742861	7.25462	8.17911	6.62227	9.76791	8.4442	8.4017	7.80232	8.74923	0.583867	Not cell cycle
B130006D01Rik	85.6481	-0.118831	0.227294	-0.522808	0.601108	0.740811	2.01926	3.12	2.58075	3.62995	3.51722	2.10051	1.96067	2.72577	0.304407	Not cell cycle
B230118H07Rik	243.458	0.370668	0.129861	2.85435	0.0043125	0.0168431	28.8973	30.6631	31.3741	23.4874	39.9472	38.4604	40.7796	30.9692	0.908548	Not cell cycle
B230217C12Rik	130.247	0.171917	0.156624	1.09764	0.272362	0.436759	9.4315	9.59211	10.5036	7.34465	10.4029	10.9342	10.7241	9.97664	0.743619	Not cell cycle
B230219D22Rik	3065.68	-0.068405	0.0596608	-1.14656	0.251562	0.413756	63.9615	61.7525	63.9086	66.6828	66.392	58.4107	62.2195	58.4728	0.368754	Not cell cycle
B230307C23Rik	117.72	-0.0262506	0.158709	-0.165401	0.868629	0.926235	87.5473	80.9772	157.358	72.8571	92.382	44.0366	123.278	18.9746	0.434036	Not cell cycle
B2m	694.754	0.001326	0.102004	0.0129995	0.989628	0.994419	156.336	153.278	129.065	136.082	164.125	136.213	146.119	130.338	0.480984	Not cell cycle
B3galnt1	500.983	-0.106486	0.0950677	-1.12011	0.262667	0.426473	30.0078	25.0229	24.839	28.0854	25.9456	26.2985	24.2338	24.6248	0.318355	Not cell cycle
B3galnt2	873.363	-0.0362788	0.07772	-0.466789	0.640651	0.772715	20.5201	19.3585	22.0415	20.9167	22.2835	22.8032	18.139	22.6984	0.419225	Not cell cycle
B3galt1	154.959	-0.197066	0.13025	-1.51298	0.130284	0.254887	3.39293	3.18758	2.9858	3.76032	3.38726	3.32412	2.82683	2.90318	0.217269	Not cell cycle
B3galt4	136.794	0.258671	0.152836	1.69248	0.0905552	0.195041	5.84085	6.59975	5.70087	7.48722	8.49893	8.38275	5.8573	7.99515	0.835862	Not cell cycle
B3galt6	443.364	0.0361171	0.0878281	0.411225	0.680908	0.800169	10.9581	11.7872	10.2826	11.7193	12.2966	11.0295	11.3539	11.6278	0.538428	Not cell cycle
B3gat1	205.183	0.632594	0.18908	3.34565	0.000820912	0.00416232	2.4729	2.4922	3.7475	4.33229	7.06354	5.04741	4.80797	5.11147	0.965202	Not cell cycle
B3gat3	778.457	0.143878	0.0734953	1.95765	0.0502715	0.123923	31.9049	35.0837	34.3031	39.8826	40.8571	36.8506	38.3446	40.8917	0.709109	Not cell cycle
B3glct	922.647	-0.0240002	0.0742284	-0.32333	0.746446	0.846162	16.805	17.6711	19.143	19.124	18.7122	18.2734	18.3369	16.564	0.436768	Not cell cycle
B3gnt2	229.463	0.0353392	0.264826	0.133443	0.893843	0.941643	8.0834	8.27394	7.11025	3.57237	7.28029	8.62836	3.2433	8.31304	0.537062	Not cell cycle
B3gnt3	64.1764	0.308162	0.224301	1.37388	0.169479	0.31027	1.37151	1.13474	1.66295	1.68987	2.00323	1.6953	2.14138	1.44006	0.87411	Not cell cycle
B3gnt5	477.798	-0.0795336	0.10062	-0.790432	0.429276	0.594599	12.7104	12.9929	12.9092	13.6488	14.6353	11.356	14.0004	10.5057	0.354878	Not cell cycle
B3gnt7	826.587	-0.301031	0.104215	-2.88856	0.00387011	0.0153699	27.0113	30.593	29.4231	24.8094	22.163	25.8265	21.4387	22.1627	0.140844	Not cell cycle
B3gnt9	681.504	0.239301	0.0820318	2.91717	0.00353223	0.0142955	18.3043	18.3209	17.3422	21.8658	25.088	21.9478	22.1048	20.8911	0.819829	Not cell cycle
B3gntl1	378.092	-0.00794055	0.0982412	-0.0808271	0.935579	0.965285	11.8389	13.4928	12.0538	16.1306	13.0708	14.2339	10.6693	13.3127	0.46301	Not cell cycle
B4galnt1	45.2735	-0.379652	0.369905	-1.02635	0.304726	0.47286	1.24037	0.595229	1.75734	2.73618	1.04903	1.64096	0.846585	1.29207	0.102524	Not cell cycle
B4galnt3	65.9259	0.50585	0.352683	1.43429	0.151489	0.285645	0.826673	1.96973	1.06677	1.08501	2.1339	2.60361	0.98854	1.32661	0.947157	Not cell cycle
B4galnt4	566.754	0.133169	0.130452	1.02083	0.307334	0.475357	9.79111	12.5694	10.0051	9.98515	11.5298	12.7954	9.32922	13.5786	0.693867	Not cell cycle
B4galt1	2948.21	-0.380059	0.0469766	-8.09038	5.94781e-16	3.2957e-14	65.1797	64.9914	66.5954	69.6572	54.8383	50.2714	49.7472	51.6472	0.10238	Not cell cycle
B4galt2	968.645	0.0260665	0.100471	0.259443	0.795294	0.879179	26.4164	28.4656	27.2636	37.9175	28.0338	32.9668	28.4311	31.9278	0.520886	Not cell cycle
B4galt3	477.443	0.174827	0.101183	1.72782	0.0840199	0.184198	14.3205	15.5636	16.1244	21.348	19.8596	17.7521	18.4698	19.5701	0.74707	Not cell cycle
B4galt4	764.925	0.181393	0.101832	1.78129	0.0748646	0.168864	25.8755	36.5284	32.9393	35.3053	34.5096	37.0877	40.0564	37.6435	0.756776	Not cell cycle
B4galt5	4190.14	0.209636	0.0533346	3.93059	8.4739e-05	0.000578571	65.2766	69.6309	64.8838	72.6467	79.9562	85.4192	74.4428	77.9372	0.792149	Not cell cycle
B4galt6	624.384	-0.55163	0.111791	-4.93446	8.03725e-07	9.25349e-06	11.3336	11.9436	10.9634	9.75485	8.02726	8.71431	7.07086	6.61843	0.0622618	Not cell cycle
B4galt7	390.186	0.194892	0.107026	1.82099	0.0686085	0.157873	13.0669	13.7305	13.0701	17.1312	17.4608	18.1693	13.2301	16.7102	0.775757	Not cell cycle
B4gat1	752.743	-0.0385159	0.0760333	-0.506566	0.612459	0.749965	31.5046	32.2539	29.3216	32.8093	33.5732	29.2452	29.4767	31.0135	0.416277	Not cell cycle
B630019K06Rik	228.053	0.115635	0.108976	1.0611	0.288645	0.455207	6.12849	5.85004	6.07508	6.95341	7.21669	6.4036	6.90327	6.73384	0.666259	Not cell cycle
B9d1	163.769	-0.186078	0.133439	-1.39447	0.163175	0.301695	19.0259	23.4181	23.3361	26.1527	19.1544	21.5482	19.7627	20.9867	0.228341	Not cell cycle
B9d2	167.007	-0.00958536	0.136075	-0.0704419	0.943842	0.969558	12.4177	15.7785	16.2788	14.3853	15.1599	13.6811	16.1194	15.8051	0.460637	Not cell cycle
Babam1	1237.74	-0.0473734	0.0584052	-0.811117	0.417299	0.583824	73.8702	79.1794	77.4321	84.5144	79.5606	77.3633	71.1892	79.8822	0.401826	Not cell cycle
Babam2	708.966	-0.340999	0.072395	-4.71026	2.47405e-06	2.57939e-05	41.2637	43.5509	46.7407	43.7047	37.2509	31.9463	31.2157	37.2788	0.117406	Not cell cycle
Bace1	1509.04	0.0603847	0.0932138	0.647809	0.517109	0.671141	16.9046	18.2162	19.2227	25.3611	24.2268	20.9214	19.0864	20.9429	0.576893	Not cell cycle
Bace2	692.735	0.766002	0.0882347	8.68141	3.90877e-18	2.93855e-16	11.6189	12.2538	12.0843	11.7953	19.4036	23.0232	19.1465	20.2591	0.97534	Not cell cycle
Bach1	1887.39	0.0304757	0.0757041	0.402564	0.687269	0.804998	27.0546	24.9465	25.5874	28.3049	30.6967	24.7645	27.6249	25.7523	0.528435	Not cell cycle
Bach2	1066.34	0.104964	0.0657694	1.59594	0.110502	0.225975	8.59654	9.72905	9.59743	11.2803	10.8341	11.6571	9.84227	11.5288	0.649867	Not cell cycle
Bad	534.945	0.141099	0.0819589	1.72158	0.0851461	0.185992	38.6397	38.3629	39.4367	43.1169	42.9324	42.5365	46.2429	47.0509	0.705011	Not cell cycle
Bag1	2750.19	0.127188	0.0536784	2.36945	0.0178146	0.0533978	201.444	205.158	208.95	212.784	231.609	223.558	228.062	227.131	0.683514	Not cell cycle
Bag2	288.53	0.128282	0.129806	0.988263	0.323024	0.492665	15.3818	19.9757	17.8925	17.8325	20.4221	14.33	21.9665	21.1991	0.685671	Not cell cycle
Bag4	1301.87	-0.109345	0.0759483	-1.43973	0.149943	0.283537	27.2085	26.8932	23.929	25.1922	24.8026	24.7894	23.3027	23.424	0.315192	Not cell cycle
Bag5	553.801	-0.127786	0.101706	-1.25642	0.208963	0.360846	23.1897	24.0567	25.6154	21.497	24.5675	19.7233	21.8321	22.1976	0.292185	Not cell cycle
Bag6	6155.05	-0.0752219	0.079761	-0.943091	0.345634	0.515449	106.96	113.499	110.582	146.369	114.757	124.14	95.8498	118.418	0.360342	Not cell cycle
Bahcc1	4599.8	0.0154221	0.0718046	0.214778	0.82994	0.900013	22.7549	25.2147	28.1208	31.2356	28.2854	29.2419	24.4584	27.6565	0.50435	Not cell cycle
Bahd1	1735.75	-0.0941115	0.0811044	-1.16037	0.245896	0.406795	25.7903	27.171	25.0479	28.2365	24.4003	28.8923	21.5683	25.7429	0.333453	Not cell cycle
Baiap2	552.688	-0.0133364	0.0948011	-0.140678	0.888124	0.938248	14.6099	14.4131	15.2328	16.1874	17.5587	15.6252	12.3838	14.9316	0.454526	Not cell cycle
Baiap2l1	474.265	0.197137	0.090921	2.16822	0.0301416	0.0826517	11.593	10.5928	11.7234	14.4998	13.9959	14.7291	12.959	14.0395	0.77892	Not cell cycle
Baiap3	177.965	1.22895	0.146634	8.38109	5.24413e-17	3.39234e-15	1.39954	1.79264	1.61258	1.48411	3.59037	4.34897	3.42146	3.6328	0.989503	Not cell cycle
Bak1	660.014	-0.00782322	0.107679	-0.072653	0.942082	0.968825	20.3867	20.715	15.6884	22.9091	20.8204	20.3773	17.6908	21.0864	0.463369	Not cell cycle
Bambi	1389.32	0.0444513	0.0993481	0.44743	0.654565	0.782971	22.2272	23.8487	22.2404	32.4364	27.5994	23.6448	24.5985	27.1542	0.551513	Not cell cycle
Banf1	2152.81	-0.0832642	0.0828186	-1.00538	0.314714	0.48333	364.36	392.539	364.603	357.656	332.538	392.127	313.285	362.085	0.349126	Not cell cycle
Banp	834.13	0.0286205	0.0931676	0.307194	0.758696	0.854754	21.9005	24.4112	21.5429	26.4964	24.782	26.7017	19.548	26.9266	0.525703	Not cell cycle
Bap1	2652.92	-0.0444614	0.0670264	-0.663342	0.507111	0.662992	55.6968	58.6229	60.4604	65.9536	59.2863	65.7106	51.2818	59.3313	0.407075	Not cell cycle
Barx1	21.7304	0.683959	0.365708	1.87023	0.0614515	0.145031	1.05961	1.28407	0.58237	0.863881	1.59533	1.23709	1.43387	1.86722	0.970091	Not cell cycle
Basp1	852.021	0.31402	0.0849556	3.69628	0.000218781	0.00132009	31.232	28.0017	28.7295	35.593	41.0904	40.3463	40.4434	34.805	0.878712	Not cell cycle
Batf3	33.0646	0.165939	0.299199	0.554611	0.579161	0.722875	4.23956	4.88369	4.47921	3.44508	3.87095	6.84244	4.48481	4.49256	0.736861	Not cell cycle
Bax	674.271	-0.725093	0.0920771	-7.87485	3.41157e-15	1.68854e-13	88.9938	105.462	95.546	93.3462	58.3195	64.9553	52.1576	59.9257	0.0406212	Not cell cycle
Baz1a	1074.15	0.708237	0.0770837	9.18789	4.00612e-20	3.54886e-18	11.9742	12.3712	12.3837	14.4736	23.9042	20.0407	18.1801	21.8796	0.972104	Not cell cycle
Baz1b	7407.56	0.0730537	0.041777	1.74866	0.0803501	0.177749	84.2327	89.282	89.6006	93.4363	99.0267	98.1276	87.7215	92.9987	0.598246	Not cell cycle
Baz2a	6225.33	-0.0316627	0.0742554	-0.426403	0.669814	0.793517	56.2172	59.3488	58.3613	56.6983	59.5353	63.5016	48.4339	56.5314	0.426271	Not cell cycle
Baz2b	2053.19	-0.129343	0.079766	-1.62153	0.104903	0.217533	22.9972	24.0433	25.5872	26.299	27.8798	21.6669	20.803	20.8093	0.290316	Not cell cycle
Bbc3	99.1344	-0.163745	0.174858	-0.936445	0.349044	0.519198	3.54177	3.74699	3.35309	4.20031	3.69113	3.75748	3.39217	2.55023	0.252642	Not cell cycle
Bbip1	241.107	0.0876852	0.116096	0.755281	0.45008	0.61255	10.5427	10.483	8.71647	11.367	11.3395	11.8967	9.84671	10.6522	0.622618	Not cell cycle
Bbof1	39.2641	0.538547	0.248857	2.16408	0.0304585	0.0832729	1.66115	1.78231	1.58628	1.55532	2.6854	2.48064	2.47802	2.05334	0.952693	Not cell cycle
Bbs1	386.51	0.0126602	0.108386	0.116806	0.907014	0.948249	4.73583	5.6595	5.03214	6.03485	6.54556	4.93425	4.95591	5.20173	0.500395	Not cell cycle
Bbs10	132.206	0.289045	0.219979	1.31396	0.188859	0.335228	4.87563	2.45474	4.29829	5.40027	4.93698	4.31618	5.55031	5.88374	0.861169	Not cell cycle
Bbs12	206.198	0.15321	0.116693	1.31294	0.189205	0.335688	8.26608	8.36287	8.32735	7.7248	9.14941	9.4462	9.12491	8.92423	0.720469	Not cell cycle
Bbs4	355.565	0.158156	0.100514	1.57347	0.11561	0.23357	12.6683	11.8628	13.0536	15.2155	17.2548	13.8103	13.7439	14.1556	0.728234	Not cell cycle
Bbs5	86.0299	-0.281304	0.184591	-1.52393	0.127527	0.25094	8.60469	7.85061	6.29299	9.6823	7.32319	7.01651	6.37815	5.81847	0.153498	Not cell cycle
Bbs7	370.009	0.0748335	0.123808	0.604431	0.545557	0.694518	15.2089	14.0539	13.8827	11.3365	15.148	14.6474	13.2585	14.7251	0.601553	Not cell cycle
Bbs9	642.996	-0.0672623	0.0746643	-0.900864	0.367661	0.536505	16.4722	16.5379	16.2234	16.9839	16.3814	16.1111	14.4379	16.8676	0.370408	Not cell cycle
Bbx	4390.57	-0.290262	0.100452	-2.88955	0.00385789	0.0153302	60.7315	61.0201	59.5199	54.4655	56.4891	57.5961	46.0987	52.5878	0.147243	Not cell cycle
BC003331	686.642	0.219351	0.0753391	2.91152	0.00359675	0.0144996	20.3533	21.2444	18.8418	21.4391	25.7603	25.2134	23.7416	22.8383	0.802574	Not cell cycle
BC003965	563.861	-0.207404	0.0896695	-2.31298	0.0207235	0.0607168	16.3457	19.6755	17.0855	17.6847	15.5914	14.6441	15.4931	15.5847	0.208067	Not cell cycle
BC004004	777.653	0.189829	0.0724818	2.61898	0.00881922	0.030189	43.4652	45.0506	42.7571	44.6982	52.3443	50.4707	46.7026	54.5011	0.767561	Not cell cycle
BC005537	6040.32	-0.066619	0.0619735	-1.07496	0.282393	0.448193	97.5149	95.0954	97.5155	93.8442	94.8287	94.7254	91.4659	87.2667	0.371199	Not cell cycle
BC005561	660.216	0.219079	0.0952445	2.30018	0.0214382	0.0623901	11.9441	10.9583	12.4889	11.5989	16.3454	12.772	13.5074	12.501	0.802214	Not cell cycle
BC005624	448.027	0.0370836	0.100962	0.367303	0.713393	0.823528	20.3472	20.0431	20.8097	24.8509	22.7861	20.3246	24.5222	20.8838	0.539938	Not cell cycle
BC017158	637.363	0.180382	0.086952	2.0745	0.0380329	0.0995038	16.0161	15.062	16.4742	20.2403	20.2904	20.2595	16.4112	20.0557	0.75541	Not cell cycle
BC017643	647.953	0.092196	0.105524	0.873698	0.382283	0.551363	21.8711	20.4186	20.6018	29.1551	26.1126	26.2219	20.5422	25.0898	0.629161	Not cell cycle
BC022687	127.569	0.109648	0.17529	0.625523	0.531628	0.683481	5.27952	4.49398	3.99779	5.11473	4.29164	5.70848	4.57625	5.94238	0.657847	Not cell cycle
BC024978	366.647	-0.0720166	0.113325	-0.635489	0.52511	0.678549	6.25416	8.33818	7.59333	9.00003	8.72745	7.0223	7.8627	7.89689	0.364153	Not cell cycle
BC025920	60.5541	0.177707	0.240561	0.738717	0.460079	0.62118	1.34563	1.60532	2.10111	2.61465	2.09421	1.96429	2.17729	2.09852	0.751743	Not cell cycle
BC026585	493.054	0.26202	0.0944804	2.77327	0.00554954	0.0207242	24.0676	23.4794	23.2005	30.7498	30.545	28.6159	30.8402	33.1918	0.838522	Not cell cycle
BC028528	98.9266	0.0207641	0.168428	0.123282	0.901884	0.94624	21.3651	17.6381	21.2491	19.0684	20.3103	19.1208	21.823	19.2372	0.511539	Not cell cycle
BC029722	226.418	0.216079	0.125582	1.72061	0.0853211	0.186228	9.34501	9.943	9.86184	12.5015	11.1395	11.9468	13.3583	11.9253	0.799554	Not cell cycle
BC030336	446.443	-0.237467	0.0963113	-2.46562	0.0136775	0.0430571	13.1355	14.059	14.858	15.9731	13.4862	14.2042	16.6488	12.0849	0.185348	Not cell cycle
BC030499	7.73327	0.529553	0.656859	0.80619	0.420133	0.586256	0.311819	0.677436	0.843287	0.901026	0.216874	1.16592	1.16624	1.26961	0.951111	Not cell cycle
BC030867	466.476	0.0226966	0.118209	0.192004	0.847739	0.912072	14.305	12.7862	14.5854	15.4332	12.6682	17.3861	12.9622	15.6049	0.515422	Not cell cycle
BC031181	664.215	-0.182894	0.0947063	-1.93117	0.0534622	0.130174	78.728	73.8216	70.8733	72.6993	70.9161	60.9627	69.3829	62.0685	0.231577	Not cell cycle
BC034090	1431.37	0.258939	0.100536	2.57558	0.0100073	0.0334893	18.6326	17.7106	18.9965	26.5131	25.4027	25.9266	20.7385	26.4963	0.836077	Not cell cycle
BC037034	467.652	0.319667	0.0923613	3.46105	0.000538067	0.00287272	12.1439	13.3897	14.4587	13.8074	16.7099	19.2812	15.3876	16.5859	0.882019	Not cell cycle
BC048403	368.371	-0.174936	0.116437	-1.50241	0.13299	0.258725	11.8009	9.89755	11.6839	10.473	9.60106	11.4864	8.92214	9.53998	0.239845	Not cell cycle
BC048679	46.5682	0.0299394	0.325024	0.0921145	0.926607	0.959301	9.41054	10.4011	14.6048	9.22906	7.27699	16.7301	9.92845	9.85215	0.5275	Not cell cycle
BC049762	35.9817	1.8333	0.376739	4.86624	1.13744e-06	1.27064e-05	3.09043	2.23571	1.49759	0.757165	8.84218	7.39813	4.51238	8.16118	0.997124	Not cell cycle
BC051142	31.0382	1.59054	0.470086	3.38352	0.000715634	0.00368495	1.81242	0.797292	0.821035	0.22159	3.8701	2.09134	2.18845	3.60027	0.994967	Not cell cycle
BC052040	467.908	0.001543	0.0788629	0.0195657	0.98439	0.992696	15.055	15.8615	15.5469	16.3775	16.4434	16.2703	15.2319	15.1072	0.481774	Not cell cycle
BC055324	1338.98	0.192172	0.0875153	2.19587	0.0281011	0.0780879	37.6155	38.3505	36.0733	32.5638	44.5746	44.1426	36.6143	41.4556	0.771443	Not cell cycle
BC067074	1678.19	0.167458	0.0741295	2.259	0.0238836	0.0682812	12.7323	14.7962	15.405	15.6986	18.365	15.3489	16.2426	16.2077	0.738587	Not cell cycle
BC100530	85.0332	0.15771	0.847658	0.186053	0.852403	0.915037	26.5361	8.36264	33.0153	8.23152	2.69275	35.1781	14.771	33.4256	0.727658	Not cell cycle
BC106179	119.297	-0.133735	0.18472	-0.723988	0.469073	0.629413	2.75637	3.05829	2.93042	1.91555	2.77266	2.51345	2.46933	2.15736	0.285355	Not cell cycle
Bcam	2703.37	0.195168	0.0687051	2.84067	0.0045019	0.017417	64.358	71.2925	67.143	87.7631	85.8122	85.4462	78.4494	85.3162	0.776548	Not cell cycle
Bcap29	748.273	-0.212564	0.106745	-1.99132	0.0464459	0.116328	52.334	50.5253	49.2893	41.814	46.5036	43.0904	45.1735	36.1022	0.204256	Not cell cycle
Bcap31	2932.65	-0.0819648	0.0999554	-0.820013	0.412208	0.579383	284.327	288.601	262.465	230.952	256.465	279.076	233.769	250.599	0.350924	Not cell cycle
Bcar1	1872.8	0.154239	0.0757459	2.03626	0.0417239	0.107006	38.473	38.186	37.9782	48.4034	48.7492	49.5811	38.8631	45.6542	0.722338	Not cell cycle
Bcar3	588.955	0.386903	0.100684	3.84275	0.000121662	0.000797395	11.9139	11.186	11.4237	14.509	16.0277	16.893	13.5642	18.1887	0.915738	Not cell cycle
Bcas2	925.657	-0.237636	0.082787	-2.87045	0.00409887	0.0161265	78.1059	79.6071	79.3207	74.4515	63.9469	70.0593	66.9712	65.1826	0.185204	Not cell cycle
Bcas3	977.992	0.23239	0.0727459	3.19455	0.00140049	0.00654284	22.6244	24.5939	22.9376	24.5306	27.0029	30.1035	25.2346	28.8448	0.813574	Not cell cycle
Bcat1	301.129	-0.506585	0.116305	-4.35568	1.32657e-05	0.00011417	8.50028	9.22644	11.2799	10.2593	6.35721	7.38652	6.69177	6.62488	0.0692357	Not cell cycle
Bcat2	1171.05	0.0301221	0.0816277	0.369018	0.712114	0.82253	45.6643	52.3884	47.5465	61.9125	54.152	53.7573	47.7022	57.1367	0.527788	Not cell cycle
Bccip	712.556	-0.229685	0.0852768	-2.6934	0.00707269	0.0253197	65.4605	70.275	73.917	75.3875	67.1744	54.1379	62.9982	59.7308	0.190668	Not cell cycle
Bcdin3d	115.386	-0.660843	0.178394	-3.70441	0.000211884	0.00128517	8.04667	12.3483	9.23732	9.67907	6.33519	5.55995	6.28426	6.79251	0.0468042	Not cell cycle
Bche	355.328	0.244749	0.162912	1.50234	0.13301	0.258728	5.62395	4.46462	5.47518	6.74506	8.26388	5.44803	7.49281	5.1307	0.823999	Not cell cycle
Bckdha	1641.71	-0.00206881	0.0767267	-0.0269634	0.978489	0.989563	54.411	56.6278	58.0083	69.3965	60.48	65.8399	51.4403	63.341	0.474513	Not cell cycle
Bckdhb	440.532	-0.252305	0.0987626	-2.55466	0.0106291	0.0351305	28.4407	34.2402	31.0713	30.0608	27.4183	27.2511	26.6667	24.2419	0.173557	Not cell cycle
Bckdk	2098.51	-0.0199628	0.0675355	-0.29559	0.767543	0.859431	72.7834	81.1569	73.0517	79.1716	73.7724	77.7856	66.5151	79.3543	0.443166	Not cell cycle
Bcl10	516.182	-0.398896	0.0979221	-4.0736	4.62914e-05	0.000344473	28.1041	28.1531	25.0136	31.1049	22.5587	21.2462	22.9473	18.8313	0.0956215	Not cell cycle
Bcl11a	291.626	0.194625	0.204871	0.949988	0.342118	0.512054	3.90915	4.81256	5.9233	6.246	7.10965	3.66802	5.82631	8.26442	0.775397	Not cell cycle
Bcl11b	625.969	0.196976	0.0954112	2.0645	0.0389703	0.101422	5.25208	5.67659	6.11294	7.99384	7.29805	6.57675	7.23885	8.36401	0.778633	Not cell cycle
Bcl2	1170.07	0.218803	0.0692837	3.15808	0.00158813	0.00728969	13.3175	14.296	15.5968	15.0992	18.9079	16.8193	16.3341	15.8828	0.801927	Not cell cycle
Bcl2l1	1120.28	0.203106	0.0697637	2.91133	0.00359888	0.014504	30.9694	28.9615	30.5578	32.6098	38.8044	37.0239	31.0463	36.8775	0.785678	Not cell cycle
Bcl2l11	756.914	-0.088565	0.0777725	-1.13877	0.254799	0.417599	15.3512	16.3399	15.6489	16.5349	16.4893	14.3736	16.9742	14.7925	0.341649	Not cell cycle
Bcl2l12	434.058	0.051142	0.109816	0.465707	0.641426	0.77318	39.1213	41.6998	34.5786	39.2836	41.0958	45.8564	33.1639	38.5485	0.562082	Not cell cycle
Bcl2l13	2246.31	-0.0848194	0.0543605	-1.56031	0.118686	0.2384	25.7442	25.0024	27.4965	28.2717	26.6096	24.6614	23.9349	25.8005	0.34661	Not cell cycle
Bcl2l2	956.021	0.0272506	0.0802667	0.339501	0.734232	0.837987	16.4474	17.6251	18.7115	18.6828	18.2599	17.6935	19.7488	17.7245	0.522971	Not cell cycle
Bcl3	86.0768	0.15548	0.175364	0.886613	0.375287	0.543924	2.78304	3.59341	3.36576	4.24015	4.00042	4.06045	3.3929	4.01109	0.724279	Not cell cycle
Bcl6	126.618	0.100461	0.154344	0.650888	0.515118	0.669587	3.09977	2.47117	2.75936	3.56915	3.50764	2.85962	2.9017	3.46474	0.64239	Not cell cycle
Bcl6b	177.645	0.0195034	0.13937	0.13994	0.888707	0.938383	3.43575	3.84357	4.5632	4.42533	4.95865	4.11005	3.77789	3.7052	0.509814	Not cell cycle
Bcl7a	897.147	0.175649	0.0818852	2.14506	0.0319481	0.0864126	12.029	12.3257	14.0498	15.1336	16.2889	16.1944	12.9201	15.4605	0.748436	Not cell cycle
Bcl7b	399.008	0.00901463	0.0927677	0.0971742	0.922588	0.957207	26.7219	28.6461	28.1263	28.1407	26.3257	25.5471	24.6755	28.6493	0.493278	Not cell cycle
Bcl7c	789.789	-0.338675	0.0851648	-3.97671	6.98768e-05	0.000491079	50.2689	60.4823	58.5613	64.0962	47.0258	48.4257	43.0114	51.9455	0.118413	Not cell cycle
Bcl9	2995.46	0.127261	0.0623915	2.03972	0.0413781	0.106374	31.5758	30.5178	34.2274	40.0682	39.9886	37.2641	35.1803	38.3012	0.68373	Not cell cycle
Bcl9l	3666.92	0.280755	0.0719126	3.90412	9.45702e-05	0.00063694	30.6032	30.8317	32.6198	41.3858	44.1079	42.5323	36.5605	42.9593	0.855274	Not cell cycle
Bcor	2107.38	0.127924	0.0580004	2.20556	0.0274146	0.0766087	22.3992	23.408	25.6144	26.4953	28.8307	26.152	25.3991	26.9625	0.685168	Not cell cycle
Bcorl1	1547.17	0.176672	0.0545176	3.24063	0.00119264	0.00571581	13.766	14.4196	14.1127	16.6624	17.4664	17.0751	16.027	16.2523	0.749874	Not cell cycle
Bcr	2475.69	0.137368	0.0915893	1.49983	0.133659	0.259662	20.5737	23.8605	24.2098	30.8466	29.5027	29.3745	23.1129	27.8688	0.700194	Not cell cycle
Bcs1l	395.312	-0.0182403	0.0986294	-0.184938	0.853278	0.915623	19.7863	23.461	20.3278	22.4804	22.4681	22.8831	18.9663	22.8724	0.446042	Not cell cycle
Bdh1	193.958	-0.529186	0.137114	-3.85947	0.000113634	0.000750793	8.82848	8.07593	9.94869	9.64729	6.29701	5.78246	4.8539	7.66225	0.0652815	Not cell cycle
Bdh2	69.2989	0.106821	0.186156	0.573829	0.566083	0.712046	5.5921	5.98516	6.3213	7.66062	7.04997	6.67037	6.44549	6.71026	0.652383	Not cell cycle
Bdp1	2007.29	-0.0263746	0.0707355	-0.372862	0.709251	0.820859	19.1239	19.1369	20.9877	24.0405	23.2427	19.0033	21.0171	19.1181	0.433748	Not cell cycle
Bean1	65.4753	0.575992	0.210876	2.73142	0.00630613	0.0230223	1.20649	1.26984	1.31334	1.79375	2.36471	2.17628	1.6425	2.16761	0.958444	Not cell cycle
Becn1	501.531	0.153269	0.114728	1.33593	0.181571	0.325759	9.18147	10.4714	9.64605	12.0175	11.4657	12.5406	9.59956	12.2354	0.720541	Not cell cycle
Begain	189.903	0.166173	0.161987	1.02584	0.304965	0.473112	3.80814	4.1857	3.46006	5.13528	4.63637	6.1575	4.01278	4.33269	0.737077	Not cell cycle
Bend3	1279.8	-0.357901	0.0740336	-4.8343	1.33616e-06	1.47369e-05	15.9068	18.875	18.714	18.593	13.749	15.1631	14.0847	14.0303	0.111151	Not cell cycle
Bend4	810.613	-0.0268183	0.124375	-0.215625	0.82928	0.899729	8.46071	8.42558	7.57961	8.20815	7.78869	10.1848	7.87097	6.44489	0.433173	Not cell cycle
Bend5	119.622	0.0612388	0.199199	0.307425	0.75852	0.854694	4.22661	6.76215	4.64286	7.46731	6.25892	7.37509	5.23785	5.15128	0.578474	Not cell cycle
Bend6	35.4269	-1.55341	0.359914	-4.31607	1.58831e-05	0.000134043	2.18059	2.31231	2.63999	1.4089	0.56324	1.21664	0.445535	0.839738	0.0125099	Not cell cycle
Bend7	58.8622	0.0647523	0.217498	0.297715	0.765921	0.858734	2.29008	2.27013	2.28737	3.02122	3.41478	2.14958	2.54325	2.26212	0.584298	Not cell cycle
Best1	90.9707	0.325725	0.178879	1.82093	0.0686181	0.157873	2.89918	3.29782	4.07047	4.25983	4.68963	4.28053	4.08794	5.09905	0.885614	Not cell cycle
Bet1	398.813	-0.0606027	0.132752	-0.456511	0.648023	0.778433	35.4689	29.2541	34.6145	29.1712	30.5821	28.3363	35.3727	29.8625	0.380689	Not cell cycle
Bet1l	337.007	0.0425589	0.106311	0.400324	0.688918	0.806499	10.508	10.8346	9.58025	14.1372	11.2256	12.2098	11.0806	12.0687	0.548638	Not cell cycle
Bex1	425.306	-0.307971	0.178279	-1.72747	0.0840836	0.184279	85.1701	85.1711	78.3724	56.3591	57.2941	70.1555	71.6975	53.533	0.135739	Not cell cycle
Bex2	609.731	0.0266217	0.12567	0.211839	0.832233	0.901385	70.1845	79.4085	81.9162	65.8719	75.6853	69.3804	89.6658	74.2942	0.521964	Not cell cycle
Bex3	1251.6	-0.157595	0.0987654	-1.59565	0.110567	0.226077	205.694	209.242	206.968	175.123	187.962	169.071	189.37	161.18	0.260119	Not cell cycle
Bex4	255.826	-0.271066	0.19529	-1.38802	0.165132	0.304273	44.8417	49.3542	43.3519	34.5746	32.3616	32.0115	49.7717	30.8143	0.159393	Not cell cycle
Bfar	834.116	0.107778	0.0859149	1.25447	0.209672	0.361756	23.5322	22.6379	22.4022	28.6849	29.568	23.593	24.6705	26.8537	0.654828	Not cell cycle
Bfsp1	63.4903	0.184445	0.21632	0.852645	0.393856	0.561532	1.66175	2.22128	1.69147	2.22713	2.59524	1.74882	1.95295	2.60628	0.760802	Not cell cycle
Bglap3	31.4345	-1.73705	0.32511	-5.34296	9.14432e-08	1.31792e-06	3.18133	3.32741	2.45439	1.78354	0.628228	0.909044	0.327506	1.1615	0.0102811	Not cell cycle
Bgn	3742.05	0.0767771	0.0709611	1.08196	0.27927	0.444556	135.5	125.634	129.687	156.321	168.44	146.655	127.463	138.24	0.60486	Not cell cycle
Bhlhb9	1529.49	0.113785	0.0812694	1.4001	0.161484	0.299456	52.7228	51.4284	50.0237	45.7494	56.8446	56.3523	51.939	53.2665	0.663168	Not cell cycle
Bhlhe40	163.519	0.0502698	0.132955	0.378095	0.70536	0.817986	3.96455	4.4406	5.87425	5.236	4.53847	5.12757	5.36871	4.66485	0.560285	Not cell cycle
Bhlhe41	1187.85	0.436446	0.0853355	5.11447	3.14619e-07	4.03665e-06	15.3015	14.3593	16.1069	19.1234	22.1716	22.1883	23.6943	18.7417	0.93098	Not cell cycle
Bhmt	29.7396	0.0709174	0.285811	0.248127	0.804036	0.884974	0.925109	1.08256	0.924204	0.974653	0.924673	0.962321	1.18344	1.05045	0.594148	Not cell cycle
Bhmt2	27.9079	0.341658	0.324827	1.05181	0.292885	0.459674	0.77061	1.18188	0.654402	0.658209	1.17603	1.26245	0.940219	0.822494	0.893882	Not cell cycle
Bicc1	1189.58	-0.614117	0.0628544	-9.77046	1.50769e-22	1.6642e-20	24.7261	23.889	24.6661	27.8344	19.0111	17.0979	15.8226	16.221	0.0525559	Not cell cycle
Bicd1	331.612	-0.225255	0.122572	-1.83774	0.0661012	0.153325	6.01975	7.9061	4.74886	7.79794	8.40026	6.75972	4.68902	5.54487	0.193975	Not cell cycle
Bicd2	1310.64	0.127583	0.068813	1.85405	0.0637322	0.149124	18.3191	18.0189	17.8491	22.1089	22.8509	22.7622	18.7077	20.9451	0.684449	Not cell cycle
Bicdl1	1054.35	0.38468	0.105035	3.6624	0.000249859	0.00148049	20.7912	22.2588	21.9644	31.1698	32.6498	31.914	29.3025	35.1406	0.91466	Not cell cycle
Bicra	944.138	0.111413	0.0929974	1.19803	0.230907	0.388373	9.664	9.77624	11.8258	11.5993	13.5824	11.8859	11.5031	10.3318	0.660076	Not cell cycle
Bicral	938.668	-0.0932192	0.075503	-1.23464	0.216963	0.370927	10.6609	10.3411	11.8576	13.4749	12.0049	11.0284	9.9726	10.4246	0.334603	Not cell cycle
Bid	426.792	-0.00528656	0.0906363	-0.0583272	0.953488	0.974938	16.7727	18.2783	18.0123	21.8155	19.5195	19.4406	16.2198	19.2919	0.468977	Not cell cycle
Bik	34.7588	-1.09037	0.299095	-3.64558	0.000266788	0.00156627	3.94851	5.14807	4.94473	4.89678	1.59133	3.1221	2.52002	1.79407	0.022791	Not cell cycle
Bin1	1172.16	0.0711779	0.0790787	0.900089	0.368073	0.536824	36.9958	38.9773	40.5276	49.9278	48.1824	41.6389	39.7049	47.0783	0.594651	Not cell cycle
Bin2	174.601	0.0262983	0.182641	0.143989	0.885509	0.936837	6.96932	8.3419	5.78785	6.97952	7.60284	8.86875	5.06557	7.81478	0.521317	Not cell cycle
Bin3	398.616	0.0981467	0.100515	0.976437	0.328848	0.498541	19.9668	17.7178	19.7439	25.707	23.1191	22.9749	21.6214	21.3307	0.639226	Not cell cycle
Birc3	261.86	0.0349729	0.118007	0.296362	0.766953	0.858926	8.99747	7.71009	8.80123	10.5741	9.80289	9.90183	7.68379	9.91035	0.536703	Not cell cycle
Birc6	9870.24	-0.17288	0.0840145	-2.05774	0.0396155	0.102832	50.327	62.9315	65.619	63.7394	62.4669	50.6713	48.7087	54.3014	0.24193	Not cell cycle
Blcap	1038.63	0.0311229	0.0687817	0.452488	0.650917	0.780391	41.7974	44.2749	41.5207	44.3026	48.756	42.5095	42.9068	42.3842	0.529513	Not cell cycle
Blmh	2382.45	0.030129	0.0672473	0.448033	0.654129	0.782794	83.0499	78.7443	77.6715	89.4451	80.7495	88.9899	79.3022	88.9032	0.52786	Not cell cycle
Blnk	42.7648	-1.77995	0.30021	-5.92903	3.04732e-09	5.90281e-08	3.57967	4.02419	3.68005	2.55261	0.867715	0.833246	1.30572	0.831405	0.00999353	Not cell cycle
Bloc1s1	665.399	0.126734	0.0794946	1.59424	0.110881	0.226585	199.672	200.418	187.242	189.003	221.227	213.063	199.602	220.796	0.682939	Not cell cycle
Bloc1s2	367.251	-0.211833	0.10405	-2.03588	0.0417622	0.107085	55.644	57.8949	55.1122	62.9264	56.5319	55.0493	39.748	49.5094	0.205119	Not cell cycle
Bloc1s3	221.268	0.179914	0.116883	1.53926	0.123741	0.245366	4.48732	4.51316	5.17017	5.93148	5.45334	6.1326	5.38185	5.85054	0.754979	Not cell cycle
Bloc1s4	228.966	0.00840198	0.128716	0.0652751	0.947955	0.971725	16.2037	14.7155	16.5602	19.3257	16.9557	17.2134	19.0903	14.5847	0.491912	Not cell cycle
Bloc1s5	624.818	-0.0145349	0.0782077	-0.18585	0.852562	0.915067	21.8648	16.0827	17.5852	13.462	19.7178	20.3184	15.3003	19.8792	0.452009	Not cell cycle
Bloc1s6	174.447	0.192214	0.21318	0.901649	0.367244	0.536121	4.94004	3.53245	3.95101	5.46743	5.56314	5.58725	2.97921	6.50581	0.771587	Not cell cycle
Blvra	180.592	0.134474	0.119818	1.12232	0.261728	0.425323	14.4971	15.658	15.9606	16.4952	19.3754	16.6527	15.7827	17.43	0.696096	Not cell cycle
Blvrb	548.671	0.181431	0.200293	0.905828	0.365027	0.534271	44.7142	47.8418	51.3041	64.4995	55.2248	40.8846	53.6944	89.6508	0.75692	Not cell cycle
Blzf1	500.177	0.106806	0.101212	1.05527	0.291301	0.457863	24.3204	20.2444	21.945	23.9294	27.3426	27.3932	23.0185	22.8627	0.652311	Not cell cycle
Bmf	1369.04	-0.201563	0.0537674	-3.74879	0.000177687	0.00110374	22.4636	22.154	23.3394	26.3658	21.0034	20.6412	19.613	20.7378	0.213603	Not cell cycle
Bmp1	3600.47	0.249308	0.0975217	2.55644	0.0105749	0.0350015	52.5775	55.2064	57.9453	79.6464	80.1831	77.3911	61.8916	74.4945	0.828384	Not cell cycle
Bmp2	1218.4	0.36374	0.0859158	4.23368	2.29897e-05	0.000186874	21.3659	23.2975	23.193	30.8435	32.1668	31.4569	31.9781	31.196	0.905601	Not cell cycle
Bmp2k	2276.39	0.197573	0.0625864	3.1568	0.00159511	0.00731566	27.8967	29.6242	32.2328	33.7889	38.1359	32.6834	32.5365	35.0414	0.77928	Not cell cycle
Bmp4	139.755	-0.25852	0.164547	-1.5711	0.116159	0.234394	5.93652	7.07662	5.57748	7.98598	7.07121	5.36603	5.285	4.19569	0.169459	Not cell cycle
Bmp5	152.977	-0.0764166	0.197067	-0.387769	0.698187	0.81272	3.64727	4.18162	4.39768	4.16805	4.57255	2.79801	4.97297	3.18993	0.358473	Not cell cycle
Bmp6	220.826	0.34406	0.132008	2.60636	0.00915113	0.0311031	3.30284	3.55939	3.65129	4.71015	5.63075	4.92547	3.85359	4.92013	0.895535	Not cell cycle
Bmp7	734.499	-0.560791	0.108714	-5.1584	2.49068e-07	3.27414e-06	18.5683	18.4339	19.2368	15.5244	11.751	13.0781	11.8647	12.7635	0.0599612	Not cell cycle
Bmper	133.759	0.112528	0.152482	0.737977	0.460529	0.621516	2.76682	2.78663	2.53227	3.34319	3.81787	2.92559	2.57277	3.02026	0.661442	Not cell cycle
Bmpr1a	5206.47	0.146901	0.0638456	2.30088	0.0213983	0.0623133	95.1204	87.784	95.0994	99.7193	112.661	114.12	101.788	100.993	0.713639	Not cell cycle
Bmpr1b	371.265	0.324471	0.10289	3.15357	0.00161287	0.00738376	6.03301	7.48165	7.48345	9.26391	11.013	9.6991	7.87365	9.20539	0.884823	Not cell cycle
Bmpr2	5663.57	0.0857499	0.0798936	1.0733	0.283136	0.449015	39.049	37.3119	40.9797	43.1724	50.3073	37.6994	42.9267	39.8942	0.619096	Not cell cycle
Bms1	2557.49	0.0896739	0.0588914	1.5227	0.127834	0.251366	44.7935	44.9612	48.0911	49.6016	51.4807	54.7635	48.7893	47.0895	0.625135	Not cell cycle
Bmt2	1099.21	0.000445502	0.0729967	0.00610304	0.995131	0.997354	29.8696	28.5525	30.296	29.1037	33.5936	27.9922	28.76	28.2826	0.479546	Not cell cycle
Bmyc	2675.93	0.315665	0.0866693	3.64218	0.000270342	0.00158379	227.735	254.095	253.233	335.324	337.414	312.161	321.064	354.132	0.87979	Not cell cycle
Bnc1	1199.65	0.0244939	0.0630521	0.388472	0.697667	0.812455	22.4522	23.2791	21.2719	23.227	24.4446	23.879	21.7339	22.2811	0.518226	Not cell cycle
Bnc2	1603.08	0.271381	0.074571	3.63923	0.000273458	0.00159801	27.2544	27.4779	30.5593	36.3011	40.6437	34.5794	35.6126	37.9531	0.846934	Not cell cycle
Bnip1	319.753	0.0684027	0.105933	0.645719	0.518461	0.672325	24.2237	29.1011	23.3061	26.7224	28.0225	27.3132	25.235	28.9733	0.58969	Not cell cycle
Bnip2	1170.08	-0.00554284	0.0897182	-0.0617806	0.950738	0.973524	60.0586	69.6554	67.1977	66.3161	66.1381	59.9561	72.8213	60.6401	0.468474	Not cell cycle
Bnip3	937.134	-0.105982	0.0897668	-1.18063	0.237749	0.397143	71.6618	76.9205	61.5176	62.4249	66.467	64.0099	61.7585	65.9301	0.318715	Not cell cycle
Bnip3l	3304.53	-0.0727046	0.0546401	-1.33061	0.183318	0.328005	110.641	102.581	106.376	121.746	110.786	109.6	99.3834	100.097	0.363434	Not cell cycle
Bnipl	17.7013	-0.743054	0.382325	-1.94351	0.0519542	0.127461	1.13111	1.1432	1.1631	0.992709	0.760501	0.943323	0.790366	0.577324	0.039399	Not cell cycle
Boc	3726.08	0.244061	0.0955497	2.55428	0.0106408	0.0351608	49.8329	49.279	54.5709	71.7682	74.3457	61.9544	59.6533	72.7453	0.823352	Not cell cycle
Bod1	1061.81	-0.0452821	0.0712844	-0.635231	0.525278	0.678577	76.9358	76.8674	73.4998	78.7328	72.8581	79.6817	73.5795	74.2606	0.405493	Not cell cycle
Bod1l	3565.96	0.376967	0.0606155	6.21899	5.00369e-10	1.11346e-08	25.5014	26.11	27.9968	27.0687	39.5945	33.8197	31.77	34.7432	0.911712	Not cell cycle
Bok	448.272	0.0558174	0.0915093	0.609965	0.541885	0.691616	21.829	22.8607	22.2096	28.5652	24.0507	24.8463	23.8722	26.4894	0.569991	Not cell cycle
Bola1	232.88	-0.385837	0.132284	-2.91673	0.00353725	0.014297	34.6944	46.4546	41.0941	40.3053	34.7043	32.9499	30.4022	26.2936	0.100295	Not cell cycle
Bola2	341.256	-0.325089	0.163325	-1.99044	0.0465428	0.116509	28.9835	34.0599	27.0066	23.2383	19.8943	25.0761	25.5082	20.5081	0.125458	Not cell cycle
Bola3	204.862	-0.00244341	0.126715	-0.0192827	0.984616	0.992753	37.283	36.0234	38.7102	33.8961	31.6476	27.1696	47.0596	37.4693	0.47365	Not cell cycle
Boll	159.827	1.29757	0.234001	5.54513	2.9374e-08	4.6477e-07	13.8616	16.677	14.219	6.36754	37.8283	37.0711	24.5284	32.511	0.991085	Not cell cycle
Bop1	995.855	-0.517567	0.0670596	-7.71802	1.18148e-14	5.33506e-13	33.5262	33.2028	36.3181	40.0676	25.9067	26.9265	22.4687	25.4161	0.0672946	Not cell cycle
Borcs5	175.265	0.106264	0.133082	0.798481	0.424591	0.590399	9.26299	8.08379	7.33112	8.9645	9.30564	9.60968	8.43076	9.35188	0.651377	Not cell cycle
Borcs6	296.641	-0.060255	0.109289	-0.551335	0.581404	0.724827	9.70729	9.66959	10.8642	10.5299	10.6772	10.1457	8.2628	10.9381	0.381336	Not cell cycle
Borcs7	308.836	-0.0126377	0.108726	-0.116235	0.907467	0.94838	15.6214	15.2843	15.8973	16.5156	18.3777	13.6261	15.6114	14.9244	0.455964	Not cell cycle
Borcs8	271.972	0.228217	0.120636	1.89179	0.0585186	0.139578	37.5255	41.3381	43.4348	52.1888	51.8935	49.8964	56.1042	44.4889	0.809548	Not cell cycle
Bpgm	490.839	-0.0503635	0.122012	-0.412774	0.679772	0.799854	20.3014	14.8775	18.111	22.1392	19.1213	15.996	18.308	19.8663	0.396937	Not cell cycle
Bphl	368.103	0.18566	0.0956534	1.94097	0.0522624	0.127969	26.0179	29.3637	28.2489	32.7683	33.1891	31.0911	32.6967	35.192	0.76224	Not cell cycle
Bpifb4	24.6879	0.853165	0.330265	2.58327	0.00978678	0.032862	0.756634	1.0548	1.13461	1.63116	2.28915	2.24104	1.77121	1.74683	0.980013	Not cell cycle
Bpnt1	866.174	0.0552643	0.114485	0.482719	0.629295	0.763787	46.7765	40.3127	40.4247	37.4836	41.4725	48.1382	46.4051	42.7545	0.5692	Not cell cycle
Bptf	6291.32	-0.203381	0.0562514	-3.61557	0.00029969	0.00172895	42.5302	42.5743	47.0609	50.3771	44.892	39.3237	36.5006	39.1594	0.211302	Not cell cycle
Braf	1584.14	-0.406556	0.0834899	-4.86952	1.11868e-06	1.25509e-05	16.3241	16.9657	17.4185	16.7273	14.6391	12.3366	13.0158	11.0875	0.09253	Not cell cycle
Brap	1463.71	0.493321	0.083534	5.90563	3.51291e-09	6.73897e-08	26.7247	24.7061	23.9439	28.0508	38.049	40.4143	30.5172	38.3432	0.944568	Not cell cycle
Brat1	715.266	-0.0516918	0.0869649	-0.594399	0.552246	0.700087	13.3096	15.5339	14.7485	17.5824	15.0578	15.4269	12.5929	16.1011	0.394708	Not cell cycle
Brca2	3219.23	0.284513	0.079228	3.59107	0.000329321	0.00187023	25.8289	28.3271	27.5249	26.7153	38.1079	35.4395	27.3164	32.0768	0.857934	Not cell cycle
Brcc3	496.276	-0.178544	0.101059	-1.76674	0.0772719	0.172723	20.756	19.7876	21.0072	19.1411	19.4614	18.0225	18.5145	15.8219	0.236178	Not cell cycle
Brd1	3998.9	-0.381133	0.0462248	-8.2452	1.64891e-16	9.88494e-15	76.7174	81.1016	80.2747	87.7492	65.6188	67.1676	59.1538	62.2167	0.102164	Not cell cycle
Brd2	4574.82	-0.00339418	0.0689039	-0.0492597	0.960712	0.979715	123.576	107.245	115.584	135.438	122.463	127.206	106.098	122.622	0.472068	Not cell cycle
Brd3	4800.62	-0.0877361	0.0624497	-1.40491	0.160048	0.297645	72.3587	70.7478	75.529	78.0567	70.3605	72.1225	72.5079	65.7899	0.342728	Not cell cycle
Brd4	1282.21	0.102317	0.0992484	1.03092	0.302579	0.470407	24.4652	19.9648	22.6287	28.5528	30.2428	25.9934	23.7965	23.962	0.645481	Not cell cycle
Brd9	536.809	-0.22186	0.0865078	-2.56463	0.0103286	0.0343579	21.921	21.5133	19.9245	26.2094	19.2463	20.3766	18.0265	19.2475	0.196707	Not cell cycle
Brdt	462.95	0.259893	0.124916	2.08055	0.0374755	0.0983228	17.3176	14.4161	14.4809	12.7897	21.0831	15.7523	17.3678	16.4088	0.837012	Not cell cycle
Brf1	786.889	-0.0890289	0.0707413	-1.25851	0.208206	0.359807	21.7446	23.1779	23.4319	23.1243	23.8352	21.6239	20.0143	21.9666	0.340068	Not cell cycle
Brf2	310.084	-0.122721	0.106105	-1.1566	0.247434	0.40861	13.1765	13.4125	14.7868	18.0412	13.1804	14.7784	12.846	13.8262	0.29959	Not cell cycle
Bri3	1145.16	0.220438	0.077951	2.82791	0.00468527	0.0180107	113.309	117.581	118.147	109.677	135.281	124.145	145.132	132.948	0.803509	Not cell cycle
Bri3bp	1716.23	-0.0449743	0.0578867	-0.776938	0.437196	0.601079	20.2492	21.1149	22.2706	21.9976	21.9497	20.3397	20.3865	20.8014	0.405924	Not cell cycle
Bricd5	6.90557	-0.0582965	0.727771	-0.0801027	0.936156	0.965496	0.719616	0.114848	0.786095	1.47611	0.230974	0.663263	1.42266	1.64232	0.385362	Not cell cycle
Brinp1	103.378	0.104047	0.189869	0.547992	0.583697	0.726449	3.02763	2.34057	2.60182	2.91186	3.2785	3.3478	3.14101	2.10569	0.647998	Not cell cycle
Brix1	1499.76	-0.206258	0.0770393	-2.67731	0.00742153	0.026291	67.9083	62.6123	69.7534	63.6102	59.4201	61.0816	55.9801	53.7288	0.208786	Not cell cycle
Brk1	1484.09	-0.0394096	0.0957438	-0.411615	0.680622	0.800169	138.311	138.593	134.527	128.316	130.658	121.579	145.791	128.589	0.415055	Not cell cycle
Brms1	372.128	-0.30966	0.117345	-2.63888	0.00831802	0.0288281	27.8354	26.3071	23.8772	30.9783	20.5465	23.6314	19.1506	25.3467	0.134877	Not cell cycle
Brms1l	994.117	0.0623203	0.0736508	0.846159	0.397464	0.564997	37.0964	37.178	36.9405	39.6003	43.3472	37.7119	40.5394	36.05	0.580272	Not cell cycle
Brox	1021.93	-0.020045	0.0716841	-0.27963	0.779761	0.868288	26.3971	26.862	26.9304	30.969	27.7353	26.2629	28.4724	27.2181	0.443023	Not cell cycle
Brpf1	1763.98	0.399141	0.0764686	5.21968	1.79233e-07	2.43912e-06	24.4704	23.6825	25.1513	27.38	35.3686	35.5487	27.7079	35.189	0.919333	Not cell cycle
Brpf3	3835.65	-0.103869	0.0588872	-1.76387	0.0777545	0.173628	45.1319	46.442	49.0206	57.83	48.0419	47.4647	42.1737	48.3272	0.321087	Not cell cycle
Brsk1	284.315	-0.181499	0.116929	-1.55222	0.12061	0.240981	8.79772	10.4167	10.2585	11.6561	8.86336	10.1349	6.82814	7.95759	0.23323	Not cell cycle
Brsk2	129.269	0.989767	0.192946	5.12977	2.90094e-07	3.74966e-06	1.82477	2.28293	1.9727	1.77368	3.99201	4.96752	3.18389	3.60654	0.984542	Not cell cycle
Brwd1	5296.51	-0.0232409	0.0666903	-0.348489	0.727473	0.832937	95.8538	104.31	102.711	90.8831	101.825	101.714	97.5892	95.6461	0.438062	Not cell cycle
Brwd3	1111.29	-0.0707706	0.107406	-0.658909	0.509954	0.66527	10.2665	10.0027	10.2438	8.93834	11.3707	8.35701	11.1035	8.5161	0.365878	Not cell cycle
Bscl2	533.17	-0.0353228	0.0950933	-0.371454	0.710299	0.821389	27.5017	30.569	28.9562	35.6451	31.9688	27.8799	24.8989	34.5298	0.42095	Not cell cycle
Bsdc1	1208.46	0.0432017	0.0751415	0.574938	0.565333	0.711488	33.8528	32.4029	34.674	40.4206	38.7302	36.6063	31.5017	39.7184	0.549572	Not cell cycle
Bsg	6019.32	-0.0134566	0.0440696	-0.305348	0.760101	0.855644	393.949	409.538	413.329	444.321	421.71	414.739	397.334	434.138	0.454094	Not cell cycle
Bsn	375.407	0.603108	0.150489	4.00767	6.13219e-05	0.000438942	0.984728	1.00604	1.23253	1.74235	2.14382	1.8264	1.49685	2.05771	0.962327	Not cell cycle
Bspry	130.388	-0.330798	0.144187	-2.29422	0.0217778	0.0632724	4.69339	5.65876	5.17092	6.7685	4.72944	4.31039	4.14926	4.59716	0.122583	Not cell cycle
Bst2	906.462	-0.09914	0.0985229	-1.00626	0.314289	0.483026	135.622	144.951	132.944	120.829	116.468	133.466	125.606	127.649	0.326983	Not cell cycle
Btaf1	3045.68	-0.106232	0.0857864	-1.23834	0.215592	0.36944	42.3838	43.3117	43.516	39.4584	46.8648	40.928	34.9758	35.4722	0.318499	Not cell cycle
Btbd1	1917.4	-0.0570206	0.0618474	-0.921956	0.356552	0.525674	62.677	56.9583	62.4257	68.9105	64.5657	58.0631	60.2818	59.6029	0.386656	Not cell cycle
Btbd10	1357.05	0.336087	0.12908	2.6037	0.00922232	0.0313068	53.6025	47.8309	45.7986	35.7644	59.7245	64.0798	55.9638	53.8994	0.891222	Not cell cycle
Btbd11	613.831	-0.914606	0.0924227	-9.89591	4.33649e-23	4.98446e-21	9.97168	11.4388	11.5463	10.7214	5.68366	6.25419	4.67515	5.79925	0.0294054	Not cell cycle
Btbd18	362.956	0.997261	0.169169	5.89505	3.74558e-09	7.14589e-08	8.03309	7.52339	6.18505	5.60709	15.3828	16.8857	9.8974	13.5805	0.98483	Not cell cycle
Btbd19	30.2484	-0.00979253	0.363953	-0.026906	0.978535	0.989563	1.81816	1.69266	1.1231	0.976368	1.10075	1.04363	1.41485	2.19074	0.460206	Not cell cycle
Btbd2	2153.74	0.0585831	0.0828762	0.706874	0.479645	0.639086	57.467	62.6082	60.1211	77.8685	65.5559	72.7575	58.1147	72.1601	0.574448	Not cell cycle
Btbd6	411.369	0.0904985	0.123026	0.735608	0.46197	0.622886	15.7504	12.6241	17.4199	18.4592	17.7618	18.8036	13.9089	18.4591	0.626501	Not cell cycle
Btbd7	5328.6	0.130725	0.0530646	2.4635	0.0137586	0.0432635	61.9505	61.9987	64.745	73.0225	80.8107	75.7139	69.5281	71.1578	0.689266	Not cell cycle
Btbd8	376.395	0.102614	0.101823	1.00777	0.313564	0.48215	6.3219	10.1256	7.45094	8.53307	8.65878	8.2879	7.72205	7.33483	0.645697	Not cell cycle
Btbd9	1519.71	0.0931912	0.0642206	1.45111	0.146749	0.278899	14.5768	14.39	14.9599	17.6777	17.3382	17.2945	14.5163	16.8475	0.631534	Not cell cycle
Btc	53.6968	0.179796	0.233956	0.768503	0.442188	0.605728	2.09999	1.90931	1.42616	2.28738	2.52241	2.51031	1.88245	1.77827	0.754907	Not cell cycle
Btd	539.514	0.129598	0.082782	1.56554	0.117457	0.236416	16.8205	15.8213	17.3122	18.8671	20.5949	18.641	19.2737	17.4885	0.687828	Not cell cycle
Btf3	6504.8	-0.172001	0.0571116	-3.01166	0.00259822	0.0110406	1035.6	1104.06	1125.23	1088.24	986.69	968.122	953.352	975.618	0.24308	Not cell cycle
Btf3l4	1927.56	-0.242856	0.0870136	-2.79101	0.0052544	0.0198205	198.241	193.881	208.942	162.194	164.073	164.633	174.883	148.231	0.180746	Not cell cycle
BTF3L4	106.984	-0.0518022	0.277555	-0.186638	0.851945	0.914828	4.016	8.03012	4.47566	5.53415	3.76749	7.06536	6.35843	3.79191	0.394637	Not cell cycle
Btg1	2392.06	0.0610121	0.0790395	0.771919	0.440162	0.603904	54.715	61.3178	56.8037	50.1979	65.8397	55.4239	72.1974	58.8606	0.578043	Not cell cycle
Btg2	668.695	-0.011772	0.0879623	-0.13383	0.893537	0.941534	19.2793	20.9368	19.9651	20.0398	19.2199	19.0384	19.8385	21.9897	0.45733	Not cell cycle
Btg3	541.615	-0.392498	0.0876943	-4.47575	7.6144e-06	6.97636e-05	44.9653	49.0177	51.1617	57.5523	38.7525	42.4997	37.1361	36.4333	0.0982817	Not cell cycle
Btk	43.2211	0.141702	0.477462	0.296781	0.766634	0.858926	0.556014	0.876976	1.90007	2.89371	1.89892	0.762252	1.24177	2.77266	0.706305	Not cell cycle
Btrc	1362.11	0.127107	0.0630621	2.01559	0.0438432	0.11111	47.8196	42.1052	47.3465	49.5655	53.6145	50.2435	48.2122	52.9893	0.68337	Not cell cycle
Bub1b	2630.17	-0.720284	0.0553037	-13.0242	8.918e-39	4.13438e-36	71.6671	72.0617	76.4299	74.4242	48.1376	46.1229	42.8311	43.4993	0.041412	Not cell cycle
Bud13	591.284	0.111747	0.0824943	1.35461	0.175543	0.318395	18.2433	19.5911	19.1944	23.7292	22.1338	23.1681	19.2599	22.3534	0.660436	Not cell cycle
Bud31	963.213	0.0782888	0.0794066	0.985922	0.324171	0.49382	137.177	135.244	135.392	125.959	146.026	143.111	138.612	139.763	0.607305	Not cell cycle
Bves	96.6909	-0.540962	0.170133	-3.17965	0.00147453	0.00683136	1.90681	2.33036	2.29401	2.78396	1.56806	1.76762	1.38014	1.67204	0.0637717	Not cell cycle
Bysl	970.077	-0.398157	0.0764851	-5.20568	1.93288e-07	2.59484e-06	20.8118	21.7764	20.2634	24.4802	15.68	16.8965	16.3044	17.7464	0.0960529	Not cell cycle
Bzw1	8773.63	-0.149497	0.0602701	-2.48046	0.0131214	0.0415851	258.552	256.036	249.738	253.704	243.665	237.355	235.541	226.943	0.267381	Not cell cycle
Bzw2	1536.82	-0.102769	0.0674203	-1.5243	0.127433	0.250791	74.73	76.6312	76.7888	96.1033	78.8642	73.4937	73.8786	76.2308	0.322309	Not cell cycle
C130074G19Rik	905.891	0.36236	0.093468	3.87684	0.000105824	0.00070601	17.2214	17.1987	18.8557	16.8493	22.5537	24.6813	24.0958	20.5381	0.905097	Not cell cycle
C1d	686.28	-0.0590605	0.0808406	-0.730579	0.465036	0.625445	27.0218	27.438	26.4842	25.814	26.6113	24.9221	26.2893	24.8602	0.383277	Not cell cycle
C1galt1	1934.17	-0.166894	0.0811347	-2.057	0.0396866	0.102968	34.0466	33.4122	35.9577	35.9274	33.8036	27.6771	32.9456	29.8059	0.249623	Not cell cycle
C1galt1c1	273.529	-0.118627	0.119093	-0.996086	0.319208	0.488614	26.0968	24.5859	25.1658	27.2678	24.9739	19.7647	25.7358	24.0184	0.304767	Not cell cycle
C1qa	95.5279	-0.476667	0.218988	-2.17668	0.0295046	0.0813281	10.6791	8.65164	6.79718	9.45543	5.92499	8.97314	5.14797	6.08857	0.0744841	Not cell cycle
C1qb	172.692	-0.684981	0.191811	-3.57112	0.000355464	0.00199762	19.1933	20.9934	13.471	18.6308	12.2854	13.931	7.59186	11.8346	0.0445036	Not cell cycle
C1qbp	2154.15	-0.471728	0.078119	-6.03858	1.55473e-09	3.14748e-08	225.818	238.391	255.44	239.353	163.685	189.072	167.677	179.836	0.0755626	Not cell cycle
C1qc	122.195	-0.710329	0.201805	-3.51989	0.000431734	0.00236866	9.80314	12.84	9.30922	8.05819	7.09637	7.49307	4.8056	5.68838	0.0423467	Not cell cycle
C1ql1	249.986	-0.955236	0.16995	-5.62068	1.90202e-08	3.14546e-07	15.6995	17.8242	14.8691	12.9016	6.79497	10.5416	7.73965	7.47103	0.0273204	Not cell cycle
C1qtnf1	644.748	0.272539	0.0737596	3.69497	0.000219917	0.00132579	16.3321	18.3946	17.0163	19.24	23.0174	22.5209	19.901	20.7812	0.848084	Not cell cycle
C1qtnf12	714.337	0.18519	0.148776	1.24476	0.213219	0.366281	34.0899	43.1896	37.3899	62.4338	50.9788	53.1199	38.625	57.6165	0.761737	Not cell cycle
C1qtnf2	20.8236	0.266834	0.347887	0.767013	0.443074	0.606463	1.27123	0.941202	1.48327	1.31221	2.03063	1.37521	1.25427	1.54356	0.842548	Not cell cycle
C1qtnf3	49.2469	0.00842368	0.330801	0.0254645	0.979684	0.990291	2.28098	1.48054	2.06257	2.35793	3.3052	2.59484	1.38014	1.15849	0.491984	Not cell cycle
C1qtnf4	191.719	0.398179	0.128306	3.10336	0.00191337	0.00850467	7.02543	8.66104	8.44437	10.814	12.0302	11.3177	11.3124	11.6104	0.919189	Not cell cycle
C1qtnf5	17.3043	0.162732	0.369634	0.440251	0.659755	0.786616	0.775775	0.784763	0.77815	1.2471	1.11204	0.835008	1.08592	0.886308	0.733985	Not cell cycle
C1qtnf6	1169.27	0.205214	0.0774331	2.65021	0.00804419	0.0280749	29.9982	33.9099	33.1591	39.3238	37.75	40.9947	35.7257	42.6422	0.787548	Not cell cycle
C1qtnf7	1422.09	0.163784	0.0665385	2.46148	0.0138364	0.0434687	48.6924	47.7385	52.3302	53.4575	59.8934	56.2715	59.3333	56.0778	0.734992	Not cell cycle
C1ra	300.254	0.294487	0.104438	2.81973	0.00480638	0.0184203	6.72235	7.2626	7.5761	8.61191	9.9232	8.50021	8.6303	10.0679	0.865698	Not cell cycle
C1rl	102.333	0.221925	0.177093	1.25315	0.21015	0.362356	2.1389	2.21016	2.30946	3.54878	3.31306	2.70468	2.92021	2.80629	0.804803	Not cell cycle
C1s1	147.498	-0.00124939	0.156609	-0.00797773	0.993635	0.996716	5.03065	4.06437	4.03256	3.9448	4.71709	4.74525	4.26211	3.73314	0.476454	Not cell cycle
C2	131.129	-0.209609	0.149367	-1.40332	0.160521	0.2982	3.753	4.55028	4.76809	5.79409	4.47165	4.62732	3.94631	3.88161	0.206413	Not cell cycle
C2cd2	1031.13	0.111184	0.0756185	1.47032	0.141474	0.270687	11.7325	12.2496	11.7006	13.5978	13.3131	14.9306	13.0397	12.2739	0.659861	Not cell cycle
C2cd2l	218.474	-0.374797	0.202986	-1.84642	0.0648314	0.151161	4.43985	4.47065	5.0286	5.61498	3.86687	4.67612	2.4446	5.09772	0.104177	Not cell cycle
C2cd3	2053.77	-0.0315841	0.0752546	-0.419696	0.674707	0.796455	20.0874	21.048	21.283	26.4661	23.5069	23.0856	18.4517	22.0018	0.426415	Not cell cycle
C2cd4c	57.0823	0.576986	0.252715	2.28315	0.0224216	0.0648181	0.932878	0.70809	1.01904	0.635454	1.15233	1.79017	1.03333	1.30047	0.958804	Not cell cycle
C2cd5	967.134	-0.668183	0.081691	-8.1794	2.85269e-16	1.62603e-14	24.1908	27.4055	25.4208	24.7974	17.6802	17.8218	14.2079	16.0134	0.0460853	Not cell cycle
C2cd6	71.6706	-0.041253	0.223172	-0.184848	0.853348	0.915628	4.63483	3.49317	3.28801	2.82273	3.85063	4.17278	3.17804	3.05015	0.412395	Not cell cycle
C3	114.917	-1.02505	0.277746	-3.69059	0.000223737	0.00134533	2.21912	2.00723	2.63662	2.70685	0.584975	1.63312	0.919932	1.60645	0.0245884	Not cell cycle
C330007P06Rik	892.206	-0.132751	0.0959136	-1.38407	0.166336	0.305843	30.8953	29.7207	31.1471	28.059	28.8995	24.1736	29.0339	25.7883	0.286649	Not cell cycle
C330018D20Rik	258.946	-0.217614	0.117004	-1.85988	0.0629023	0.147678	14.3296	14.9057	13.6334	16.2587	12.0962	12.2406	10.7379	14.6696	0.200661	Not cell cycle
C330021F23Rik	28.1849	-1.56156	0.330868	-4.71959	2.36324e-06	2.47873e-05	2.10994	3.17692	2.98991	2.51544	0.635981	0.866419	0.972375	0.934234	0.0122942	Not cell cycle
C330027C09Rik	1637.33	0.0258445	0.100604	0.256893	0.797262	0.88038	53.4137	47.9421	43.1127	41.9552	48.7819	52.2242	43.1127	46.2676	0.520454	Not cell cycle
C3ar1	127.838	-1.00857	0.227927	-4.42497	9.64537e-06	8.57175e-05	4.16876	4.75299	3.14573	2.94522	2.48158	1.83211	1.9225	1.25065	0.0251636	Not cell cycle
C530008M17Rik	911.913	0.240988	0.0904299	2.66492	0.00770071	0.0270663	9.0689	9.87509	9.78096	12.5918	13.0611	10.1557	12.2346	11.5657	0.821267	Not cell cycle
C730034F03Rik	15.7629	0.191714	0.462858	0.414197	0.67873	0.799439	0.80041	1.71727	0.758415	1.30868	1.75646	0.855586	0.724214	1.8138	0.770868	Not cell cycle
C77080	1684.78	0.0733796	0.0620119	1.18331	0.236684	0.395679	18.6845	20.9766	21.2686	24.5662	23.5002	22.4646	20.9976	23.1129	0.599037	Not cell cycle
C77370	1877.81	0.552866	0.0737795	7.49349	6.70643e-14	2.79261e-12	16.1245	14.827	18.2488	19.99	29.1725	27.8655	24.9142	25.0772	0.955209	Not cell cycle
C87436	244.287	-0.0411026	0.142507	-0.288424	0.773022	0.86351	7.04811	7.66584	7.70682	11.2566	7.28902	9.17267	7.91413	7.80047	0.412754	Not cell cycle
C8g	91.2712	0.799694	0.18345	4.35919	1.30543e-05	0.0001127	6.2	5.48247	4.97802	5.62035	9.33956	11.342	8.0374	9.25363	0.977281	Not cell cycle
Caap1	281.2	-0.353235	0.127307	-2.77467	0.00552584	0.0206484	18.7004	16.9472	18.9917	17.058	14.5805	13.0499	16.0414	12.6284	0.112661	Not cell cycle
Cab39	2975.15	-0.0734819	0.0730347	-1.00612	0.314356	0.483026	85.0929	74.7623	82.4318	80.2235	75.9127	79.2471	76.8394	71.1035	0.362355	Not cell cycle
Cab39l	1153.67	0.0367867	0.0787179	0.467323	0.640269	0.772388	52.7508	54.9814	47.5934	50.8548	54.4956	59.887	41.9892	51.4642	0.539435	Not cell cycle
Cabin1	3388.61	0.00116578	0.0801892	0.0145379	0.988401	0.993996	28.4358	33.0371	32.4892	38.6112	35.4843	35.3862	27.5188	34.9961	0.48048	Not cell cycle
Cables1	316.71	0.29694	0.128515	2.31054	0.0208581	0.0610596	4.79618	6.26793	4.89333	6.97125	6.64965	8.02848	6.65097	6.76114	0.867208	Not cell cycle
Cables2	786.883	0.277595	0.0867242	3.2009	0.00137001	0.00643175	19.8353	19.3614	22.439	20.0915	24.7739	27.7993	23.0237	24.5408	0.85247	Not cell cycle
Cabp1	19.4734	0.0560146	0.444796	0.125933	0.899785	0.945344	0.384321	1.0273	0.847047	1.15829	1.54376	0.783845	1.58007	0.469397	0.570278	Not cell cycle
Cabp7	37.705	0.224449	0.323235	0.694383	0.487442	0.645467	1.08863	1.18697	0.905257	0.739651	0.874602	1.84921	0.866741	1.1678	0.8066	Not cell cycle
Cabyr	18.2491	-0.826327	0.464624	-1.77848	0.0753244	0.169544	1.33452	1.66821	1.90192	1.92713	0.699059	1.08398	1.45616	0.855594	0.0335754	Not cell cycle
Cacfd1	1560.83	0.0722608	0.0536131	1.34782	0.177716	0.321039	46.0108	45.6055	47.8641	51.979	52.3169	49.554	48.8342	50.6632	0.597095	Not cell cycle
Cachd1	2231.67	0.00661431	0.0612801	0.107936	0.914047	0.952713	29.3803	31.3927	31.3619	35.7852	35.4932	32.6217	28.4394	33.146	0.48882	Not cell cycle
Cacna1a	164.999	-0.708021	0.250392	-2.82765	0.00468912	0.0180205	2.03827	1.07013	1.95081	2.14478	1.10502	1.60066	0.651503	1.13126	0.0425624	Not cell cycle
Cacna1b	114.493	0.498823	0.177088	2.81682	0.00485024	0.0185526	0.778082	0.867333	0.670336	0.902875	1.09069	1.41062	0.916522	1.29329	0.945359	Not cell cycle
Cacna1c	284.233	0.211407	0.119284	1.7723	0.076345	0.171308	1.87184	2.17633	2.28318	2.61741	3.07039	2.47229	2.18095	2.53013	0.793299	Not cell cycle
Cacna1d	1189.32	0.279542	0.0771591	3.62292	0.000291293	0.00168891	9.88833	10.5053	11.3385	14.2672	14.6515	13.4414	12.7811	13.601	0.854051	Not cell cycle
Cacna1g	1924.84	0.206081	0.0881301	2.33838	0.0193677	0.0573486	12.9348	14.1194	14.3915	17.6152	19.2837	17.5703	13.8854	17.8768	0.788698	Not cell cycle
Cacna1h	3641.35	0.271996	0.105763	2.57176	0.0101183	0.03381	21.5125	23.8396	25.4926	35.0375	35.2725	32.1069	27.3106	33.6936	0.847581	Not cell cycle
Cacna1i	423.137	0.499385	0.114407	4.365	1.27125e-05	0.000110159	1.92311	1.99043	2.44244	2.95252	3.62742	3.28756	2.87043	3.37933	0.94579	Not cell cycle
Cacna2d1	579.274	-0.137893	0.100693	-1.36944	0.170863	0.312063	11.0829	12.4265	12.7668	13.4152	13.6867	9.6782	11.1458	10.5668	0.279747	Not cell cycle
Cacna2d2	169.394	1.26491	0.189516	6.67441	2.48225e-11	6.97437e-10	1.12828	1.90726	1.35906	1.15173	3.63666	4.07517	2.51797	3.31034	0.99051	Not cell cycle
Cacna2d3	60.5527	0.200427	0.226358	0.885443	0.375918	0.54458	1.35046	1.60286	1.33639	1.31136	2.04866	1.1878	1.51115	1.8113	0.782731	Not cell cycle
Cacnb1	313.817	0.0269681	0.13177	0.20466	0.837838	0.905482	7.55091	8.67647	9.28529	12.6225	11.2321	10.4016	8.01856	9.26949	0.522396	Not cell cycle
Cacnb2	516.102	0.128867	0.0923085	1.39605	0.162701	0.30111	14.3699	15.8479	15.0884	17.8978	19.5848	16.746	11.8283	16.5832	0.686965	Not cell cycle
Cacnb3	1755.7	-0.0105615	0.0722915	-0.146097	0.883845	0.935646	41.5885	44.5114	43.399	53.8021	46.4951	49.5785	39.9302	46.8973	0.458696	Not cell cycle
Cacnb4	88.8144	-0.245721	0.193449	-1.27021	0.204009	0.354802	1.23533	1.10993	1.17592	1.06127	1.321	0.970702	0.797912	0.791983	0.178374	Not cell cycle
Cacng4	450.569	0.278235	0.100171	2.7776	0.00547623	0.0204961	8.5556	8.91623	8.68242	12.043	12.6516	12.0827	10.4819	10.8836	0.852901	Not cell cycle
Cacng6	22.7485	-1.03903	0.397183	-2.61601	0.0088965	0.0303713	1.83197	1.6553	0.985439	1.19149	0.745243	1.23159	0.528207	0.382974	0.0243008	Not cell cycle
Cacng7	426.253	-0.361757	0.100144	-3.61235	0.000303436	0.00174749	14.8381	14.8978	15.1272	13.2621	11.7834	11.4724	11.3996	11.436	0.109354	Not cell cycle
Cacng8	60.0266	-0.00742397	0.213461	-0.034779	0.972256	0.986399	1.973	2.05175	1.54867	1.89571	1.86945	2.22663	1.84715	1.66457	0.464016	Not cell cycle
Cactin	1162.58	0.0620178	0.0700877	0.884859	0.376233	0.54484	25.7304	27.459	27.7547	31.5952	30.6446	29.6557	26.4222	32.2467	0.579984	Not cell cycle
Cacul1	2987.16	-0.0798592	0.0821449	-0.972175	0.330963	0.500811	50.7388	49.3407	49.128	45.5576	48.2759	47.484	47.5329	41.8621	0.354303	Not cell cycle
Cacybp	3650.53	-0.243742	0.0952613	-2.55867	0.0105074	0.0348359	234.584	224.078	221.191	196.804	184.322	204.753	190.693	167.035	0.179955	Not cell cycle
Cad	8218.22	-0.288912	0.0966503	-2.98925	0.00279662	0.0117367	74.3947	100.754	95.174	96.6722	72.0133	86.824	64.5155	78.5334	0.147962	Not cell cycle
Cadm3	132.375	-0.0772635	0.180205	-0.428754	0.668103	0.792154	3.20341	3.1052	1.71908	2.89608	2.67221	2.61509	2.22757	2.98399	0.357466	Not cell cycle
Cadm4	634.384	0.00935591	0.077521	0.120689	0.903938	0.947063	17.0004	16.8341	19.7302	19.3592	19.6351	19.74	17.5402	18.122	0.493853	Not cell cycle
Cadps2	154.847	0.67925	0.137565	4.93768	7.9057e-07	9.11712e-06	2.32975	2.62338	2.11677	2.70255	3.96536	4.44419	3.53815	3.76266	0.969804	Not cell cycle
Cage1	120.107	0.0504332	0.178456	0.282608	0.777477	0.866577	3.27177	3.47005	3.24203	3.46035	3.30996	3.51153	4.32782	2.84809	0.5605	Not cell cycle
Calb1	724.565	-0.157469	0.280951	-0.560486	0.575148	0.719635	18.4651	13.6414	20.1014	31.4915	23.8694	13.0639	20.0119	17.6208	0.260335	Not cell cycle
Calcoco1	2321.9	0.266494	0.0807358	3.30081	0.000964055	0.0047479	58.8144	52.5985	54.7752	73.3713	78.0745	73.965	64.3268	73.5012	0.841973	Not cell cycle
Calcoco2	262.237	-1.69856	0.198113	-8.5737	1.00212e-17	7.14741e-16	29.1406	24.5725	24.1327	21.2135	5.57905	11.1604	7.51071	7.12013	0.0107125	Not cell cycle
Calcrl	763.716	-0.00815661	0.0969693	-0.0841154	0.932965	0.963588	16.9059	16.1366	18.1851	18.5263	20.6807	15.4113	18.1292	15.0471	0.462722	Not cell cycle
Calhm2	174.851	0.089123	0.125719	0.708905	0.478384	0.638089	5.18719	5.55922	5.83789	5.87771	6.53802	5.32144	6.00072	6.15693	0.624344	Not cell cycle
Calm1	7813.16	-0.182389	0.0546516	-3.33731	0.000845949	0.00426439	188.783	174.979	173.977	201.386	168.901	165.532	161.811	157.309	0.232224	Not cell cycle
Calm3	7070.21	0.105766	0.0441798	2.39399	0.016666	0.0504662	202.547	208.514	205.558	228.513	240.604	222.054	217.364	237.671	0.651017	Not cell cycle
Calml4	49.2222	0.103379	0.245591	0.420939	0.6738	0.795731	8.45252	11.0056	7.83112	10.3142	12.1991	10.2275	12.6786	7.86751	0.646775	Not cell cycle
Caln1	247.808	0.0881308	0.148307	0.594245	0.552348	0.700087	2.19302	3.36574	3.66911	3.29898	3.82946	3.01671	2.56896	3.98744	0.623194	Not cell cycle
Calr	10857	-0.161145	0.0446629	-3.60802	0.000308539	0.00177247	482.28	454.859	466.896	526.566	458.843	438.813	419.067	424.441	0.255949	Not cell cycle
Calr3	49.2963	0.745416	0.292194	2.5511	0.0107384	0.0354063	2.66822	1.72887	2.33688	1.4348	4.49218	3.3033	2.23205	4.10778	0.974046	Not cell cycle
Calu	8702.44	-0.0757899	0.0607856	-1.24684	0.212456	0.365291	258.272	255.219	259.219	279.238	264.433	235.373	262.889	234.949	0.359408	Not cell cycle
Caly	14.9203	-0.458825	0.399518	-1.14845	0.250784	0.412818	1.30502	1.70114	1.73988	1.90645	1.48963	1.33039	1.10545	0.86614	0.0793012	Not cell cycle
Camk1	632.936	0.135475	0.073209	1.85053	0.0642379	0.150079	37.4411	35.3474	37.109	39.4119	42.7814	40.4842	39.8872	42.6093	0.697462	Not cell cycle
Camk1d	252.741	-1.46726	0.144098	-10.1824	2.376e-24	3.20829e-22	6.13974	4.60892	6.32675	5.24182	2.38645	3.24879	1.97363	1.74977	0.0140916	Not cell cycle
Camk1g	217.937	0.259891	0.148181	1.75388	0.0794508	0.176469	6.3851	5.65275	6.52971	9.46285	8.4643	7.3321	7.83577	9.47585	0.83694	Not cell cycle
Camk2a	92.167	0.106116	0.178208	0.595464	0.551534	0.699629	2.16084	1.95312	1.96528	2.24301	2.6104	2.63183	1.95404	2.26488	0.651233	Not cell cycle
Camk2b	260.67	-0.250563	0.207431	-1.20793	0.227073	0.38342	8.7658	7.72934	6.64199	6.13632	5.84907	9.09295	4.7316	6.78243	0.175067	Not cell cycle
Camk2d	532.431	0.0742602	0.0896606	0.828237	0.407536	0.575024	11.2715	12.041	10.7846	10.9636	11.6205	11.3914	12.5863	12.3209	0.600259	Not cell cycle
Camk2g	1275.3	0.0185542	0.0749899	0.247423	0.804581	0.885292	27.4487	27.6709	26.8478	35.5656	29.7215	30.2096	28.2936	30.5121	0.509311	Not cell cycle
Camk2n1	565.54	-0.169284	0.0994563	-1.70209	0.088738	0.191999	10.2365	8.44788	10.2869	9.75431	8.90627	8.52389	9.16215	8.27784	0.246387	Not cell cycle
Camk2n2	34.1252	-0.264702	0.284936	-0.928987	0.352896	0.522376	2.52306	1.66596	2.22755	1.90016	1.55306	1.88556	1.60589	2.14973	0.164498	Not cell cycle
Camkk1	196.617	0.498535	0.186085	2.67908	0.00738258	0.0261931	3.37364	4.67986	3.44868	2.74368	4.82308	6.41641	4.15609	5.0922	0.945287	Not cell cycle
Camkk2	1241.43	0.0171444	0.0699616	0.245054	0.806415	0.886056	24.162	24.4956	28.3693	31.1412	27.3842	26.6284	27.9668	26.0609	0.507513	Not cell cycle
Camkmt	144.253	0.648223	0.188539	3.43814	0.000585734	0.00309984	15.6696	12.419	13.439	11.9115	29.4594	17.9292	17.7745	20.6979	0.96664	Not cell cycle
Camkv	71.2699	-0.264026	0.295997	-0.891988	0.372399	0.541349	2.08788	1.15926	1.94463	1.38009	1.13677	2.20632	1.27124	1.01867	0.165217	Not cell cycle
Caml	381.847	-0.0358126	0.0931951	-0.384275	0.700775	0.814501	27.5654	27.0243	23.906	29.9175	28.2955	27.6512	24.5829	26.0384	0.419872	Not cell cycle
Camp	47.5101	0.647727	0.792871	0.81694	0.413963	0.581027	5.50452	2.66639	11.8948	3.4046	1.66721	11.5921	6.10535	18.1886	0.966497	Not cell cycle
Camsap1	1913.33	0.1987	0.0798857	2.4873	0.0128716	0.0408999	17.4608	14.3311	20.0437	22.8709	23.0885	23.647	19.6221	24.7688	0.780789	Not cell cycle
Camsap2	3126.74	-0.242862	0.0591172	-4.10814	3.98858e-05	0.000304296	40.039	40.4238	44.1827	48.0205	39.5404	34.8967	36.3634	35.4383	0.180674	Not cell cycle
Camsap3	1144.63	0.175188	0.0946965	1.85	0.0643139	0.150181	16.5767	17.2103	17.7452	22.3865	21.5914	23.838	17.3366	21.4513	0.747645	Not cell cycle
Camta1	512.597	-0.0753364	0.0837778	-0.89924	0.368525	0.537258	246.066	196.994	327.915	118.098	222.964	150.83	250.316	184.619	0.360055	Not cell cycle
Camta2	472.174	0.14081	0.103306	1.36304	0.17287	0.314729	7.02284	6.75365	6.46051	8.24684	9.16348	7.84381	6.41066	8.10709	0.704364	Not cell cycle
Cand1	6624.66	-0.335799	0.0456225	-7.36039	1.83379e-13	7.10428e-12	79.1815	84.2329	85.8009	86.6714	69.2953	67.5884	64.8176	65.5762	0.119922	Not cell cycle
Cand2	2801.59	-0.0220531	0.087293	-0.252633	0.800552	0.882606	33.2353	36.4504	35.2289	46.9859	41.2518	37.7061	31.5826	39.773	0.440219	Not cell cycle
Cant1	1226.8	0.26617	0.0734419	3.62423	0.000289827	0.00168235	25.4531	25.4488	25.367	28.336	34.7625	33.7101	26.2722	33.592	0.841685	Not cell cycle
Canx	11178.6	-0.0925096	0.0658009	-1.4059	0.159754	0.297277	308.717	295.101	308.093	308.687	301.695	282.796	298.959	263.372	0.335754	Not cell cycle
Cap1	3933.79	-0.112681	0.0565521	-1.99252	0.0463145	0.116083	126.066	116.777	129.402	148.673	128.193	121.507	114.783	118.696	0.311453	Not cell cycle
Cap2	290.889	0.0534929	0.100115	0.534312	0.593126	0.734325	8.13544	9.90187	9.44522	10.3712	10.1816	9.66536	8.22294	9.55913	0.56503	Not cell cycle
Capg	296.287	-0.77595	0.103729	-7.48056	7.40046e-14	3.05417e-12	24.7802	24.5872	22.7389	25.857	14.2218	15.8445	13.6469	15.1494	0.0370983	Not cell cycle
Capn1	1053.32	0.0182499	0.0729232	0.250262	0.802384	0.884089	23.0473	23.7753	23.974	27.2839	23.6606	26.0348	23.2846	27.0946	0.509023	Not cell cycle
Capn10	596.743	0.0279777	0.080143	0.349097	0.727016	0.832483	19.9577	19.8694	22.2907	21.7769	23.0597	21.1329	19.4408	21.8222	0.523905	Not cell cycle
Capn11	41.7098	-0.323351	0.896575	-0.360651	0.71836	0.82645	0.309532	0.947495	2.79889	1.93261	0.256275	1.05537	2.72786	0.566245	0.126537	Not cell cycle
Capn15	604.222	0.0502207	0.111378	0.450905	0.652058	0.781189	6.1182	9.78628	8.38852	8.34962	8.44504	8.69408	8.03536	8.26695	0.560213	Not cell cycle
Capn2	1794.83	0.0695477	0.0617548	1.12619	0.260085	0.423567	43.9753	43.0256	45.639	53.5885	54.5116	49.3756	46.047	46.7207	0.591919	Not cell cycle
Capn5	445.396	0.0316735	0.101712	0.311404	0.755493	0.85291	7.32817	9.03542	9.58325	11.5662	10.1034	9.15915	8.81135	9.25357	0.530879	Not cell cycle
Capn6	1167.5	-0.146511	0.0729333	-2.00883	0.0445551	0.112463	29.645	31.8284	30.7286	37.7631	31.5161	27.2244	29.5181	28.5992	0.2704	Not cell cycle
Capns1	3871.64	0.124885	0.0743774	1.67907	0.0931384	0.199043	247.443	215.08	242.661	296.113	300.416	272.286	251.141	265.371	0.680567	Not cell cycle
Caprin1	13876.7	-0.201052	0.0440892	-4.56012	5.11255e-06	4.90043e-05	316.734	309.819	325.826	368.9	308.685	292.224	269.055	276.791	0.214034	Not cell cycle
Caprin2	1799.05	0.626785	0.0874664	7.16601	7.72132e-13	2.78208e-11	41.4546	38.5965	37.5303	41.9421	68.1899	67.1446	48.7699	59.892	0.964771	Not cell cycle
Capsl	6.3194	-0.0545646	0.624839	-0.0873258	0.930413	0.962051	1.2178	0.525059	1.11763	0.876666	1.19739	0.500336	0.84541	1.14028	0.390682	Not cell cycle
Capza1	4087.41	-0.114878	0.0670387	-1.71361	0.0866006	0.1884	143.689	132.176	134.866	143.699	128.238	123.737	131.675	127.308	0.309368	Not cell cycle
Capza2	2600.53	-0.193767	0.0720795	-2.68823	0.00718312	0.0256622	131.079	118.245	123.354	123.078	114.724	106.869	110.705	101.415	0.219858	Not cell cycle
Capzb	3804.2	-0.0130342	0.0505136	-0.258034	0.796381	0.879961	206.026	197.601	209.554	234.776	211.827	219.247	199.357	212.666	0.455173	Not cell cycle
Car1	9.57705	0.0643661	0.675797	0.0952447	0.92412	0.957929	0.512046	0.80842	0.826079	1.61361	1.10432	0.110634	0.648084	1.89361	0.583651	Not cell cycle
Car11	44.4154	0.453408	0.267936	1.69223	0.0906029	0.195063	1.68109	1.69813	1.97451	2.05584	1.84283	2.40578	2.47979	3.4558	0.935581	Not cell cycle
Car12	55.1934	-0.396299	0.214957	-1.84362	0.0652386	0.151958	1.44158	1.38585	1.51882	1.57649	1.28038	1.32252	1.03385	0.89386	0.0968438	Not cell cycle
Car13	85.3343	-0.0616091	0.175686	-0.350678	0.72583	0.831399	3.92464	3.77027	4.39274	3.9731	3.92108	4.31624	3.95665	3.39983	0.378819	Not cell cycle
Car14	100.49	-1.31378	0.213749	-6.1464	7.92601e-10	1.70379e-08	7.77241	7.45288	7.44412	6.33129	2.12057	3.94082	2.70757	3.16389	0.0168236	Not cell cycle
Car15	22.6542	0.402786	0.399194	1.009	0.312976	0.481566	0.674308	1.43447	1.01368	2.22786	1.57024	2.56482	1.36064	1.44186	0.920124	Not cell cycle
Car2	1238.53	0.302407	0.398581	0.758708	0.448028	0.610773	48.2634	54.1028	67.3751	84.8352	77.8412	36.0277	66.8368	131.323	0.870372	Not cell cycle
Car3	30.2546	0.294295	0.314978	0.934337	0.35013	0.520355	1.68682	1.02204	1.43724	2.57999	2.12267	1.69191	2.22943	2.1247	0.865483	Not cell cycle
Car5b	102.135	-0.0800637	0.177439	-0.451219	0.651832	0.78112	2.89338	2.74918	3.46778	2.58617	2.95829	3.17633	2.71322	2.37046	0.353943	Not cell cycle
Car7	25.9038	1.41389	0.586819	2.40941	0.0159782	0.0488944	1.17294	1.07481	6.54349e-06	0.690318	2.04875	1.4657	1.71762	2.27136	0.992739	Not cell cycle
Car8	75.4949	0.239922	0.19733	1.21584	0.224046	0.379542	1.39783	1.97108	1.85307	1.84544	2.16625	2.50874	1.87775	1.81562	0.820188	Not cell cycle
Car9	22.0381	-0.118177	0.353002	-0.334776	0.737794	0.840551	0.610652	1.1255	0.91436	1.36768	0.784291	0.923061	0.820408	1.0578	0.305342	Not cell cycle
Card10	304.123	0.420004	0.128275	3.27426	0.00105938	0.00515349	4.05717	3.62667	3.65128	5.57718	5.40557	6.74223	4.81083	5.35513	0.926163	Not cell cycle
Card19	129.107	0.415025	0.151118	2.74636	0.00602603	0.0222105	16.4956	12.5296	13.2514	16.983	21.6702	20.6155	18.6897	18.8044	0.924581	Not cell cycle
Card6	115.84	-0.135073	0.158931	-0.849882	0.395391	0.562866	1.77084	1.42127	1.88013	2.25865	1.7971	1.62233	1.5912	1.64791	0.283342	Not cell cycle
Carf	496.845	0.0634066	0.0918392	0.69041	0.489937	0.647845	12.5723	13.017	11.3324	13.3269	15.817	14.9915	12.9583	12.9439	0.58171	Not cell cycle
Carhsp1	2110.89	0.0325377	0.0644604	0.50477	0.61372	0.750795	51.0601	52.2553	56.3062	60.5167	56.8429	53.646	58.7994	57.478	0.532317	Not cell cycle
Carm1	3541.9	0.0662582	0.0531819	1.24588	0.212809	0.365808	80.1879	77.8081	85.2104	95.6092	92.8994	90.0367	82.2561	92.3633	0.586527	Not cell cycle
Carmil1	1114.79	-0.347719	0.0691054	-5.03172	4.86108e-07	5.89946e-06	19.4444	20.6136	21.5514	23.7228	17.2177	18.6832	15.0542	16.2463	0.11489	Not cell cycle
Carmil3	658.221	0.912022	0.117265	7.77742	7.40183e-15	3.47786e-13	6.44059	6.58193	6.11198	8.9998	14.1973	14.8565	10.3992	13.8098	0.981954	Not cell cycle
Carnmt1	1425.3	-0.515276	0.103784	-4.96487	6.87487e-07	8.05524e-06	106.671	97.2977	91.5168	89.0179	73.6857	63.3444	73.0583	59.1764	0.067654	Not cell cycle
Carns1	112.809	0.703155	0.178434	3.9407	8.12431e-05	0.000558818	1.51056	1.14648	1.44653	1.86795	2.85162	2.18431	2.0054	2.72072	0.971673	Not cell cycle
Cars	901.71	0.023728	0.0813992	0.291502	0.770668	0.861611	27.2101	28.8358	27.4985	34.7968	29.7853	31.1743	25.5629	31.1157	0.517507	Not cell cycle
Cars2	290.4	0.33635	0.152948	2.19912	0.0278695	0.0775994	10.1118	13.396	10.1761	10.8596	12.0338	17.4915	12.225	15.1046	0.891581	Not cell cycle
Casc3	2309.74	-0.0599832	0.0475235	-1.26218	0.206884	0.358101	47.1501	49.0456	48.8213	53.2097	49.7834	50.0153	44.1885	47.5444	0.381695	Not cell cycle
Casc4	2001.63	-0.124112	0.0951221	-1.30476	0.191974	0.33913	58.7678	56.805	60.9187	52.6577	55.3997	50.3438	57.6538	42.6578	0.29729	Not cell cycle
Casd1	1325.14	0.0012327	0.0601608	0.0204901	0.983652	0.992304	31.1627	34.5907	33.3677	41.5142	40.1057	31.799	32.5262	34.6798	0.480696	Not cell cycle
Cask	903.11	-0.00564961	0.0902274	-0.0626152	0.950073	0.97302	15.9827	15.8374	16.8533	17.638	17.0977	18.4516	18.9264	18.9797	0.46797	Not cell cycle
Caskin1	1035.33	-0.205966	0.0900375	-2.28756	0.0221633	0.0642181	10.9027	11.279	11.3573	13.283	11.1931	11.0483	8.01447	10.7514	0.209145	Not cell cycle
Caskin2	1802.28	0.199868	0.0892413	2.23963	0.0251147	0.0712412	19.9525	20.5766	21.4815	28.9624	28.3063	26.4245	22.7514	27.3211	0.782012	Not cell cycle
Casp12	74.6762	0.225836	0.213131	1.05961	0.289323	0.456042	4.8812	4.13043	4.66391	4.57458	5.23577	5.03057	5.25224	4.61597	0.807822	Not cell cycle
Casp6	1525.83	0.138099	0.0729499	1.89306	0.05835	0.139319	99.7718	100.724	106.018	131.329	125.683	115.601	113.861	123.967	0.701273	Not cell cycle
Casp7	763.883	-0.134644	0.0748942	-1.79779	0.0722097	0.164181	30.2432	30.5753	27.8274	29.6219	27.7721	27.6235	25.7587	27.3956	0.283845	Not cell cycle
Casp8	444.416	0.184223	0.0933117	1.97428	0.0483504	0.120039	18.1863	18.6397	17.8831	20.571	22.9255	19.2449	22.6294	20.1167	0.760659	Not cell cycle
Casp9	975.32	-0.0324721	0.0667235	-0.486666	0.626495	0.761984	17.6241	20.0483	18.9213	21.8996	19.4195	19.1217	18.7867	20.1653	0.424617	Not cell cycle
Cass4	48.0193	-0.917529	0.273415	-3.35581	0.000791337	0.00403591	1.21645	1.06766	1.54534	1.80876	0.975795	0.601773	0.48483	0.733513	0.0290459	Not cell cycle
Cast	1214.95	0.0094694	0.0947587	0.0999317	0.920399	0.955933	37.2308	30.1914	42.3816	37.4576	37.4394	40.4064	37.9266	37.4849	0.49414	Not cell cycle
Casz1	449.526	0.604397	0.147074	4.10949	3.96536e-05	0.000302857	3.8285	3.02036	4.22007	3.5659	5.41462	7.45595	4.66793	5.53369	0.96247	Not cell cycle
Cat	1522.1	0.026108	0.0727424	0.35891	0.719663	0.826991	52.3102	48.3397	57.2406	58.5536	58.0074	52.2178	58.0863	55.04	0.520958	Not cell cycle
Catsper2	56.4511	0.754647	0.214266	3.52201	0.000428291	0.00235163	1.47554	1.87911	2.00713	2.03584	3.56001	3.15184	2.80664	2.86195	0.974549	Not cell cycle
Catsperd	33.9242	-0.516141	0.277155	-1.86228	0.0625636	0.147101	1.2239	1.30483	1.51924	1.82469	1.1405	1.20602	0.98298	0.753263	0.0675102	Not cell cycle
Catsperz	13.5083	-0.304052	0.460637	-0.660067	0.509211	0.664637	2.57432	3.28714	2.93052	1.29878	2.24365	2.72595	1.15701	2.35271	0.138328	Not cell cycle
Cav1	1627.14	0.0513265	0.0771015	0.665701	0.505602	0.661589	72.8801	66.8616	74.3352	71.9271	85.3362	76.585	72.7667	66.7929	0.562513	Not cell cycle
Cav2	98.3592	0.127093	0.186631	0.680988	0.495879	0.653095	4.82893	3.44601	4.37795	5.06941	4.51376	4.35888	5.24468	5.2739	0.683299	Not cell cycle
Cavin1	2994.16	0.107447	0.0633742	1.69544	0.0899919	0.194188	55.0104	52.8934	52.5613	65.5069	66.7482	63.0762	59.3279	57.2855	0.654181	Not cell cycle
Cavin2	277.497	0.082753	0.128336	0.644814	0.519047	0.672635	9.36554	7.95682	8.5036	9.01238	10.8511	9.33157	9.58326	7.38655	0.613775	Not cell cycle
Cavin3	479.932	0.0288999	0.108873	0.265447	0.790665	0.875941	24.378	21.6676	20.9918	29.894	26.3454	25.8335	20.8854	26.4285	0.52599	Not cell cycle
Cavin4	50.6595	0.0711957	0.228789	0.311185	0.75566	0.85295	1.67322	2.1844	2.20371	2.71706	2.62887	2.01001	2.05674	2.45311	0.594723	Not cell cycle
Cbarp	76.7183	-0.443695	0.363474	-1.2207	0.222198	0.377284	2.3803	0.548827	2.48304	2.316	2.11309	1.21567	1.09807	1.43947	0.0823208	Not cell cycle
Cbfa2t2	2552.64	-0.173356	0.0565065	-3.0679	0.00215566	0.00938369	37.287	38.944	39.8948	41.2892	37.5449	37.7596	31.861	32.8538	0.241211	Not cell cycle
Cbfa2t3	308.605	0.283533	0.11595	2.44529	0.0144734	0.0450328	4.38569	5.17344	4.58649	6.53616	7.23798	6.41995	5.63334	5.93474	0.857359	Not cell cycle
Cbfb	2464.82	-0.300884	0.100112	-3.00548	0.00265165	0.0112223	107.685	96.7286	103.831	98.7169	86.5294	74.1346	94.2265	71.9763	0.140988	Not cell cycle
Cbl	4518.75	-0.249008	0.0541662	-4.59711	4.28395e-06	4.20383e-05	35.4659	40.8724	41.9437	45.7007	38.3571	35.5607	32.1857	35.954	0.176648	Not cell cycle
Cblb	1551.83	-0.452242	0.0624529	-7.24134	4.44287e-13	1.63903e-11	24.5362	23.8116	25.2101	26.0998	19.3393	19.6035	17.4711	16.8378	0.0805953	Not cell cycle
Cbll1	923.327	-0.12206	0.100489	-1.21466	0.224494	0.380068	31.4564	26.7171	30.1087	31.9424	29.1122	28.123	24.2846	25.9048	0.300597	Not cell cycle
Cbln1	54.3019	0.446121	0.24271	1.83808	0.06605	0.153232	2.11255	1.57003	2.37326	1.93291	2.57471	3.15925	2.9922	2.60281	0.933424	Not cell cycle
Cbln3	65.3452	0.292544	0.209586	1.39582	0.16277	0.301157	0.833312	1.02568	1.298	1.01036	1.54957	1.65871	1.45281	1.66977	0.863901	Not cell cycle
Cbr1	835.016	-0.144423	0.0817486	-1.76667	0.077283	0.172723	65.1234	77.023	70.4233	79.272	71.6564	63.1693	59.3925	71.547	0.272701	Not cell cycle
Cbr3	147.959	0.442484	0.164967	2.68225	0.0073129	0.0260056	9.97429	9.29719	9.03278	10.4374	11.1154	13.7693	15.9165	12.3358	0.932346	Not cell cycle
Cbr4	329.254	-0.281356	0.0964594	-2.91683	0.00353606	0.014297	7.53121	7.91777	7.36561	8.80546	6.6222	6.1117	6.57445	6.70969	0.153426	Not cell cycle
Cbs	136.356	-1.45837	0.177727	-8.20568	2.29282e-16	1.33425e-14	6.16253	6.66782	7.13682	5.32324	2.27103	2.6072	2.55994	1.87401	0.0143073	Not cell cycle
Cbwd1	632.634	0.645625	0.12426	5.19576	2.03883e-07	2.72132e-06	33.7518	32.1918	26.4611	24.7126	51.7968	49.7066	40.1322	43.735	0.966425	Not cell cycle
Cbx1	631.174	-0.130358	0.0838952	-1.55382	0.120227	0.240766	56.4484	55.8635	55.3013	57.073	55.1156	49.0017	55.6089	47.1811	0.289309	Not cell cycle
Cbx2	1601.18	0.0291351	0.0709131	0.410857	0.681178	0.800289	28.0054	29.3429	30.0251	30.7225	30.1324	34.5403	27.2297	29.9176	0.526278	Not cell cycle
Cbx4	877.842	0.133625	0.0787296	1.69726	0.0896467	0.193603	10.1556	9.96457	10.5035	13.4111	12.5684	12.437	10.9446	12.658	0.694658	Not cell cycle
Cbx6	2823.63	0.103895	0.0617324	1.683	0.0923759	0.197924	30.9637	31.1986	31.4484	39.3076	39.3723	36.1256	31.6429	37.0364	0.647638	Not cell cycle
Cbx7	229.459	-0.46419	0.162471	-2.85706	0.00427584	0.0167187	11.2353	10.2537	7.9897	8.82556	7.71029	8.2616	4.28166	7.63991	0.0778633	Not cell cycle
Cbx8	288.202	0.223453	0.105847	2.1111	0.0347634	0.092357	4.80385	4.786	4.58901	5.99914	5.91682	6.36589	5.20907	6.24281	0.805881	Not cell cycle
Cby1	343.445	0.0973476	0.111796	0.87076	0.383885	0.552693	27.2261	25.3712	29.0082	24.1537	28.9599	32.2129	27.3488	27.1769	0.637932	Not cell cycle
Cc2d1a	1001.17	0.180814	0.0860135	2.10216	0.0355392	0.0939873	18.2166	19.0255	19.9892	23.5972	24.5419	25.4333	18.9142	23.6566	0.756201	Not cell cycle
Cc2d1b	1687.03	-0.291002	0.0821403	-3.54275	0.00039598	0.00219589	37.0889	42.938	42.3336	49.5822	33.9733	39.7868	31.8969	36.0639	0.146883	Not cell cycle
Cc2d2a	524.582	0.167952	0.136777	1.22792	0.219476	0.373848	8.22461	5.74343	7.6066	9.4188	10.6979	8.38779	8.60394	7.38905	0.73909	Not cell cycle
Ccar1	2590.89	-0.126764	0.0845364	-1.49952	0.133739	0.259782	70.5863	67.9015	72.9578	66.9288	69.3951	60.0987	68.2533	59.854	0.293479	Not cell cycle
Ccar2	3015.8	-0.260265	0.050906	-5.11266	3.17662e-07	4.06818e-06	63.3122	68.4246	65.4203	70.8333	58.0994	57.8286	51.5195	58.1293	0.167949	Not cell cycle
Ccbe1	102.08	0.390202	0.218104	1.78906	0.0736051	0.166664	3.09511	5.22335	4.14861	5.722	7.21635	5.80086	4.11358	6.62988	0.916529	Not cell cycle
Ccdc102a	619.384	0.238413	0.116913	2.03924	0.041426	0.106419	14.665	16.9391	14.1892	22.3902	20.182	21.0391	18.1385	21.9569	0.819038	Not cell cycle
Ccdc103	29.0078	0.314488	0.297385	1.05751	0.290278	0.456696	1.24421	1.33947	1.03862	1.70377	1.68787	1.76295	2.09161	1.67501	0.878999	Not cell cycle
Ccdc106	167.188	-0.0787039	0.148394	-0.530371	0.595855	0.736504	8.78178	7.44224	9.20611	11.2185	8.98114	10.8757	6.91218	8.59809	0.355597	Not cell cycle
Ccdc112	323.191	-0.139164	0.152411	-0.913081	0.3612	0.530472	12.2529	10.915	14.7159	13.0387	12.1742	11.5276	14.0698	8.91336	0.278453	Not cell cycle
Ccdc114	289.452	-0.0429742	0.140004	-0.306949	0.758882	0.854851	8.87465	9.26778	9.79107	11.1429	11.1943	7.28299	7.98519	10.5569	0.409591	Not cell cycle
Ccdc115	416.013	0.0294844	0.0922449	0.319632	0.749248	0.848232	20.2644	19.1168	20.7764	22.0949	20.0724	23.1797	20.0463	21.7449	0.526781	Not cell cycle
Ccdc117	1853.82	-0.332809	0.0973679	-3.41806	0.000630703	0.00330887	56.4566	54.0947	53.4627	48.9033	39.6511	48.4897	42.1288	40.4081	0.121432	Not cell cycle
Ccdc12	339.324	1.32141e-05	0.106403	0.000124189	0.999901	0.999901	42.273	39.2019	48.7388	45.651	43.0635	48.8625	45.0087	42.0277	0.47897	Not cell cycle
Ccdc120	435.069	0.000117395	0.099353	0.0011816	0.999057	0.999718	7.90706	8.23016	8.15168	9.35818	8.26947	10.0726	7.76529	7.85272	0.479186	Not cell cycle
Ccdc122	116.516	0.69284	0.153722	4.5071	6.57184e-06	6.13146e-05	7.04602	6.9964	8.2505	6.915	12.6247	13.3214	10.7681	11.2765	0.970666	Not cell cycle
Ccdc124	709.388	-0.0583899	0.0787309	-0.741638	0.458306	0.61975	40.0164	39.6135	40.4305	48.9002	40.9789	45.2912	38.1883	40.9519	0.385074	Not cell cycle
Ccdc125	166.296	0.212572	0.161796	1.31382	0.188906	0.335243	5.50645	7.13136	7.51449	6.66548	10.007	5.90387	8.44816	6.81108	0.794809	Not cell cycle
Ccdc126	170.74	-0.210784	0.161421	-1.3058	0.191619	0.338639	8.874	8.93612	8.17151	6.14741	7.99352	6.60776	7.30848	6.40022	0.205838	Not cell cycle
Ccdc127	1441.88	-0.021829	0.0769649	-0.283623	0.776699	0.866058	14.0323	13.0357	13.9475	14.4541	13.8024	13.9394	14.112	13.6624	0.44065	Not cell cycle
Ccdc130	101.339	-0.199518	0.239016	-0.834747	0.40386	0.571286	5.0155	3.02284	6.79819	7.10663	4.53284	5.17802	4.09752	5.8674	0.215184	Not cell cycle
Ccdc134	227.216	0.280391	0.121459	2.30851	0.0209705	0.0613114	8.06316	7.52215	7.9543	9.39396	10.8929	10.1399	8.16347	11.0588	0.854842	Not cell cycle
Ccdc136	1280.31	0.263363	0.0761574	3.45814	0.000543928	0.00289956	26.918	29.7517	30.8859	35.6761	38.1485	39.2439	33.1043	36.5227	0.839888	Not cell cycle
Ccdc137	409.828	0.458601	0.114805	3.9946	6.48049e-05	0.00045985	8.69126	9.23469	8.79916	13.0252	14.7231	12.5133	13.854	13.1339	0.937019	Not cell cycle
Ccdc138	236.95	0.488279	0.114147	4.27764	1.88884e-05	0.000156555	10.1323	9.93481	9.04127	8.85834	13.8845	13.9709	12.8648	13.1255	0.943562	Not cell cycle
Ccdc141	448.507	0.058234	0.125549	0.463834	0.642767	0.774394	6.24211	4.61263	5.4829	6.96639	7.85918	6.80486	5.70055	4.84846	0.573729	Not cell cycle
Ccdc142	74.6471	0.796401	0.276612	2.87913	0.00398777	0.0157607	1.20709	1.0135	1.83353	2.58604	2.77146	2.60748	2.11077	3.94913	0.976993	Not cell cycle
Ccdc149	73.0687	0.043168	0.200347	0.215466	0.829404	0.899793	1.74892	1.68539	1.44695	2.12005	1.71975	2.1747	1.51137	1.78088	0.5495	Not cell cycle
Ccdc15	440.485	0.0318148	0.0983636	0.323441	0.746361	0.846135	13.4515	14.4159	14.8193	13.4643	16.1334	15.2507	13.1059	12.7973	0.531311	Not cell cycle
Ccdc152	55.8655	-0.470599	0.236203	-1.99235	0.0463328	0.1161	15.4773	15.7529	12.6361	15.9582	13.3484	13.9307	8.21606	8.15915	0.0759221	Not cell cycle
Ccdc155	124.907	1.44911	0.254959	5.68368	1.31826e-08	2.26629e-07	2.56225	3.24891	1.77977	1.53201	8.16045	6.37966	4.23921	6.88652	0.993026	Not cell cycle
Ccdc157	552.529	0.430298	0.0830031	5.18412	2.17032e-07	2.88298e-06	5.92187	6.18713	6.67916	7.3253	9.38822	9.08198	7.64807	9.30307	0.928823	Not cell cycle
Ccdc158	245.185	1.23848	0.181793	6.8126	9.58517e-12	2.91708e-10	5.33605	4.83626	3.87368	3.12921	11.9192	11.2323	8.04563	10.1918	0.989719	Not cell cycle
Ccdc159	92.2644	0.327372	0.197804	1.65503	0.0979182	0.206513	4.37308	5.99441	5.84759	5.61971	7.72925	6.91923	4.90783	8.78127	0.886908	Not cell cycle
Ccdc160	60.5379	-0.153816	0.209528	-0.734107	0.462884	0.623667	4.88606	5.27659	4.70367	4.77315	4.36186	5.12899	4.68399	3.57087	0.262923	Not cell cycle
Ccdc163	66.5727	-0.350114	0.294614	-1.18838	0.234683	0.393202	7.14644	4.37387	7.13084	5.83467	6.10476	4.78587	2.26863	6.93852	0.114099	Not cell cycle
Ccdc166	177.039	0.410448	0.148939	2.75581	0.00585474	0.0216851	4.48453	5.19002	3.63307	4.63317	6.60084	5.68896	5.24839	6.88648	0.922496	Not cell cycle
Ccdc167	227.813	-0.105621	0.122345	-0.863309	0.387967	0.55652	12.8587	12.0759	11.9782	16.0384	13.0067	13.3609	11.741	10.6952	0.319074	Not cell cycle
Ccdc170	155.719	-0.34319	0.139575	-2.45883	0.013939	0.0437616	4.36277	5.24262	5.15871	4.53687	4.32541	4.19299	3.49602	3.36596	0.116399	Not cell cycle
Ccdc171	264.684	0.403231	0.114863	3.51055	0.000447173	0.00243894	5.73212	5.30912	5.31834	5.99121	7.92977	7.2971	5.75436	7.24829	0.920339	Not cell cycle
Ccdc172	176.865	0.355238	0.182647	1.94495	0.0517815	0.12706	22.4371	21.3819	18.4697	13.7824	25.5006	30.5598	21.7564	22.4069	0.901718	Not cell cycle
Ccdc173	28.1486	0.0944978	0.303962	0.310886	0.755887	0.85311	2.21893	1.93285	1.90241	1.46594	1.8305	1.90097	2.09842	2.37654	0.633475	Not cell cycle
Ccdc174	280.942	0.312145	0.104179	2.99625	0.00273324	0.0115077	14.3765	13.9253	15.0957	14.7741	19.6173	17.2271	18.8651	17.406	0.877274	Not cell cycle
Ccdc18	615.671	0.154108	0.117923	1.30685	0.191264	0.33833	14.5682	14.7537	12.0678	12.6735	18.7167	15.2801	11.923	14.6359	0.722122	Not cell cycle
Ccdc181	425.801	1.05062	0.132339	7.93887	2.04024e-15	1.02811e-13	16.6799	14.6388	14.5041	12.0797	34.2708	32.0831	24.3829	31.3787	0.986052	Not cell cycle
Ccdc182	215.895	0.0975456	0.189556	0.514599	0.606833	0.745305	13.1784	12.2074	13.844	24.8598	17.4358	14.2323	17.7227	18.1746	0.638292	Not cell cycle
Ccdc186	1242.25	-0.247621	0.0659531	-3.7545	0.00017369	0.00108084	26.4953	24.4127	23.6618	29.9766	26.8103	21.3232	20.1431	22.8439	0.177223	Not cell cycle
Ccdc187	985.851	0.387728	0.101161	3.8328	0.000126695	0.000825329	6.54588	6.87604	6.92976	9.562	11.346	9.23768	8.43898	10.7158	0.916169	Not cell cycle
Ccdc189	37.332	-0.191505	0.323887	-0.591271	0.554339	0.701762	0.846194	1.22155	1.06211	1.53925	1.10755	0.830622	0.584237	1.54932	0.222374	Not cell cycle
Ccdc191	307.646	-0.025194	0.132571	-0.190042	0.849277	0.912949	10.6584	10.0489	9.60765	8.11973	10.1717	9.55983	7.99756	7.8749	0.435473	Not cell cycle
Ccdc22	512.71	-0.270707	0.0811595	-3.33549	0.000851478	0.00428605	18.2279	19.7291	18.2907	19.0889	16.293	16.4564	14.3808	15.7729	0.159825	Not cell cycle
Ccdc25	577.004	0.316702	0.133616	2.37024	0.0177767	0.0533415	26.9854	23.3873	24.193	18.9239	30.6388	28.4557	32.156	26.7567	0.880221	Not cell cycle
Ccdc28a	200.898	-0.0367994	0.118588	-0.310314	0.756322	0.85331	14.4281	14.0903	13.2101	14.9257	14.8298	15.2063	11.8887	13.813	0.418362	Not cell cycle
Ccdc28b	275.734	0.266957	0.112907	2.3644	0.0180593	0.0540148	25.4145	33.434	29.2781	34.4147	39.3733	35.8515	33.8434	39.028	0.842692	Not cell cycle
Ccdc3	67.6858	-0.373361	0.214493	-1.74067	0.0817413	0.180311	2.49495	2.3272	2.42485	2.15486	1.81765	1.70276	2.31769	1.53048	0.104896	Not cell cycle
Ccdc30	42.9313	0.0429762	0.255837	0.167983	0.866597	0.924866	1.71959	1.7037	1.27114	2.16617	2.1762	2.24564	1.26215	1.57386	0.549141	Not cell cycle
Ccdc32	299.938	0.0639728	0.11391	0.561607	0.574384	0.71904	13.6299	13.1056	14.6068	19.0484	14.1245	16.2945	17.6596	16.6956	0.582644	Not cell cycle
Ccdc34	821.556	-0.296288	0.0979842	-3.02383	0.00249595	0.0106943	50.3891	55.237	49.8622	48.0607	39.1208	40.795	43.6677	43.3882	0.143648	Not cell cycle
Ccdc36	334.938	1.51652	0.190332	7.9678	1.61523e-15	8.41369e-14	6.44279	6.19289	4.2282	4.06171	19.1499	15.4001	11.0169	15.8986	0.994105	Not cell cycle
Ccdc42	88.3903	0.19778	0.205605	0.961944	0.336078	0.505866	8.99606	6.9899	6.6313	7.46589	8.48429	7.98365	8.52509	6.28295	0.779639	Not cell cycle
Ccdc43	464.242	-0.447112	0.102444	-4.36443	1.27456e-05	0.000110377	22.0959	24.2965	22.2453	23.4771	17.9811	14.6789	18.4759	16.6008	0.0815299	Not cell cycle
Ccdc47	1399.77	-0.067741	0.0979279	-0.691744	0.489098	0.647044	30.8254	27.3488	35.5948	33.4619	29.9918	27.9355	42.1704	28.1457	0.369617	Not cell cycle
Ccdc50	3215.73	-0.484202	0.0837653	-5.78047	7.44934e-09	1.34552e-07	60.57	56.8959	66.9204	64.5595	53.123	41.3157	52.8344	44.3338	0.07319	Not cell cycle
Ccdc51	151.429	0.186737	0.159412	1.17142	0.241432	0.401655	7.75379	6.88721	7.1884	9.69357	7.69186	9.22632	8.28008	10.7719	0.763894	Not cell cycle
Ccdc57	253.567	0.171536	0.134663	1.27382	0.202728	0.353238	5.33514	5.59955	5.28277	5.66138	7.33214	5.66911	4.8396	7.1379	0.743188	Not cell cycle
Ccdc58	308.628	-0.135442	0.124463	-1.0882	0.276505	0.441012	41.7691	38.7458	43.8585	37.9564	39.4746	32.9749	44.513	33.7581	0.282551	Not cell cycle
Ccdc59	217.671	0.0890819	0.155337	0.573474	0.566324	0.712219	10.7807	10.1476	13.5747	11.0218	12.9543	11.0425	14.5647	10.512	0.6242	Not cell cycle
Ccdc6	3445.76	-0.0486326	0.0611724	-0.795008	0.426609	0.592557	52.4679	50.3267	55.2088	52.8802	52.2348	52.8706	50.3042	49.481	0.400173	Not cell cycle
Ccdc60	62.5133	0.00166104	0.226269	0.00734099	0.994143	0.99701	1.74734	2.54675	2.036	2.67292	3.14388	2.06486	1.99989	1.7889	0.48199	Not cell cycle
Ccdc61	433.223	0.155741	0.0926284	1.68135	0.0926955	0.19837	13.1711	12.8071	14.3083	16.2027	16.1928	17.4391	13.5698	16.2887	0.724998	Not cell cycle
Ccdc62	109.547	0.756213	0.170534	4.43439	9.23324e-06	8.25295e-05	1.64085	2.22806	1.77764	2.12749	3.65327	3.69541	3.01541	2.7286	0.974908	Not cell cycle
Ccdc65	27.8348	0.386446	0.340981	1.13334	0.257073	0.420237	1.45048	0.680254	1.06941	1.88753	1.74844	1.77858	1.87384	1.22242	0.915522	Not cell cycle
Ccdc66	484.678	-0.270778	0.090905	-2.9787	0.00289477	0.0120822	15.0273	14.5064	16.456	17.6907	14.5656	13.0934	13.7666	12.2495	0.159753	Not cell cycle
Ccdc68	18.6642	-0.0077092	0.376669	-0.0204668	0.983671	0.992304	1.17113	1.06321	1.94369	1.32386	1.6391	1.62164	1.02924	1.35865	0.463585	Not cell cycle
Ccdc69	30.0296	0.0311103	0.359795	0.0864666	0.931095	0.962515	1.79113	2.62555	2.30781	2.17484	2.08817	1.08774	2.42065	3.5829	0.529441	Not cell cycle
Ccdc71	1005.97	-0.0738447	0.0716803	-1.03019	0.302919	0.470883	23.4176	23.4469	24.4837	29.0464	24.1073	26.3307	21.8251	23.8018	0.362068	Not cell cycle
Ccdc71l	714.902	0.186418	0.0724235	2.574	0.0100531	0.0336204	12.6704	13.1872	13.2126	13.6392	15.7211	14.4609	15.3164	14.9877	0.763319	Not cell cycle
Ccdc73	296.867	0.799104	0.158611	5.03814	4.70086e-07	5.73002e-06	7.72614	6.03338	5.78522	5.43524	12.6805	12.96	9.67207	8.76316	0.977209	Not cell cycle
Ccdc74a	14.6873	0.576551	0.545187	1.05753	0.29027	0.456696	0.668205	1.40806	1.01976	0.380913	0.578068	1.5764	0.906069	2.14967	0.958588	Not cell cycle
Ccdc77	241.646	-0.110546	0.110346	-1.00181	0.316433	0.485167	11.1592	10.0004	10.229	11.1739	10.7658	9.88514	8.1866	10.2516	0.313754	Not cell cycle
Ccdc8	3048.31	0.234759	0.0716646	3.2758	0.00105362	0.00512906	36.5757	37.2454	38.5469	49.1771	49.6266	49.9863	42.7303	49.6431	0.816162	Not cell cycle
Ccdc80	2149.89	0.114965	0.0740725	1.55207	0.120646	0.240981	45.0326	42.9361	42.6412	55.2524	57.0101	51.6947	45.4779	47.9973	0.664965	Not cell cycle
Ccdc82	341.121	0.371546	0.102694	3.618	0.000296885	0.00171616	5.71161	6.19945	5.98574	6.23577	9.36407	7.60561	6.79001	7.66419	0.909483	Not cell cycle
Ccdc85b	255.816	0.153024	0.107772	1.41989	0.155641	0.291418	37.0699	35.455	35.0221	42.4676	43.8046	40.0967	39.5811	46.456	0.720037	Not cell cycle
Ccdc85c	2008.93	-0.136507	0.0570391	-2.39322	0.0167014	0.0505402	29.3098	33.4174	31.6532	33.6097	29.6173	30.5369	28.5485	28.9063	0.281041	Not cell cycle
Ccdc86	662.986	-0.109508	0.0953523	-1.14846	0.250781	0.412818	17.5289	17.6539	18.1352	21.3672	17.495	19.2962	14.1089	18.8221	0.315048	Not cell cycle
Ccdc88c	1128.6	-0.0854891	0.0877431	-0.974311	0.329902	0.499867	10.7712	11.69	12.2501	13.0323	10.7376	12.7833	10.0542	10.9923	0.345388	Not cell cycle
Ccdc89	40.8493	-0.0194286	0.285788	-0.0679826	0.9458	0.970645	1.34872	1.95887	2.5204	2.70256	2.21356	1.87275	2.53099	1.70884	0.443957	Not cell cycle
Ccdc9	532.921	-0.0436025	0.11434	-0.381341	0.70295	0.816216	14.7035	15.0186	16.5172	18.3139	13.2927	16.6571	15.0174	18.5913	0.408656	Not cell cycle
Ccdc91	823.57	-0.187263	0.0760393	-2.46271	0.0137893	0.0433404	32.3791	31.6439	33.282	33.901	29.4405	28.4865	30.4717	27.3328	0.226113	Not cell cycle
Ccdc92	549.074	0.824045	0.112442	7.3286	2.32566e-13	8.88607e-12	13.5251	12.6288	11.7437	12.2435	23.5803	24.8232	17.71	24.1098	0.978287	Not cell cycle
Ccdc92b	63.0316	-0.0885668	0.300307	-0.294921	0.768054	0.859795	0.854261	0.868408	1.36115	1.40408	1.0623	0.608653	0.904576	1.64721	0.341577	Not cell cycle
Ccdc93	1277.59	0.355087	0.0688824	5.15497	2.53676e-07	3.32215e-06	17.3593	16.839	15.4271	19.62	26.4274	23.3195	19.3035	25.2132	0.901503	Not cell cycle
Ccdc94	183.851	0.108237	0.132359	0.817748	0.413501	0.580613	9.79685	11.6959	10.0187	11.6303	13.8215	11.3251	11.6985	10.3343	0.655187	Not cell cycle
Ccdc97	928.402	0.17008	0.0789568	2.15409	0.0312335	0.0848926	20.2674	22.944	20.7453	23.7552	25.4345	26.9926	21.168	25.9429	0.741606	Not cell cycle
Cchcr1	487.028	-0.176958	0.0992709	-1.78258	0.0746547	0.168527	11.9038	13.4689	11.3247	15.6198	12.5154	12.0388	9.95981	12.1655	0.238047	Not cell cycle
Ccl11	7.05323	-0.57873	0.627399	-0.922427	0.356306	0.525671	1.64966	1.08148	0.651156	0.959798	1.25739	0.436569	0.494302	0.74951	0.057301	Not cell cycle
Ccl25	26.78	-0.60849	0.42054	-1.44693	0.147917	0.280545	2.80736	7.72533	3.34689	2.5227	2.7416	2.73416	2.42284	2.63266	0.0531311	Not cell cycle
Ccl27a	108.878	-0.145003	0.199174	-0.728025	0.466599	0.627061	38.8549	67.1193	49.2814	30.4114	48.4417	49.2528	49.5279	29.0592	0.27191	Not cell cycle
Ccl6	12.4122	-0.870068	0.450399	-1.93177	0.0533879	0.130107	1.17661	1.15657	1.06958	1.0568	0.876411	0.412237	0.588002	0.548829	0.0312028	Not cell cycle
Ccl9	35.1071	-0.514579	0.331564	-1.55197	0.120668	0.24099	1.48381	1.74946	0.770827	1.24708	1.24059	1.05046	0.795143	0.634716	0.0678697	Not cell cycle
Ccm2	1093.47	0.0498782	0.0793109	0.628894	0.529418	0.68165	42.8111	44.6678	49.0396	55.6434	48.9865	55.3809	46.0412	48.2143	0.559566	Not cell cycle
Ccnb1	3845.58	-1.26389	0.0684845	-18.4552	4.73645e-76	1.31749e-72	257.045	271.154	251.841	238.822	108.044	114.808	106.695	102.276	0.0179021	Not cell cycle
Ccnb1ip1	326.529	0.625747	0.135633	4.61355	3.95854e-06	3.92972e-05	22.233	22.8425	18.5375	16.0867	33.8492	33.9139	27.321	29.5836	0.964555	Not cell cycle
Ccnb3	161.874	1.48007	0.238939	6.19436	5.85206e-10	1.28986e-08	3.03049	1.8174	1.7338	1.51366	7.44664	6.27951	3.86743	5.67986	0.993457	Not cell cycle
Ccnc	370.53	-0.147554	0.114358	-1.29029	0.196951	0.345807	27.7227	26.5519	22.0839	23.1152	25.585	24.6261	20.0243	19.2098	0.26925	Not cell cycle
Ccnd1	1637.48	0.769542	0.0956991	8.04127	8.89136e-16	4.77456e-14	23.9603	27.1272	23.5185	25.7601	41.2518	50.0756	43.4683	37.4971	0.975771	Not cell cycle
Ccnd2	9215.62	0.065884	0.0715571	0.92072	0.357197	0.526204	118.002	117.052	126.088	146.941	144.275	129.307	142.727	127.042	0.586095	Not cell cycle
Ccnd3	3758.76	0.044481	0.0560439	0.793681	0.427381	0.593156	142.609	143.727	148.479	169.287	164.062	161.979	146.731	180.711	0.551657	Not cell cycle
Ccndbp1	537.887	-0.141216	0.101788	-1.38736	0.165332	0.304522	35.7833	42.1779	40.2255	35.5922	36.8126	32.6278	34.6272	36.6597	0.276152	Not cell cycle
Ccng1	1065.99	-0.35135	0.0806291	-4.35761	1.31491e-05	0.000113307	35.2538	39.6524	33.5683	36.5496	29.0596	27.6373	29.5542	27.6228	0.113452	Not cell cycle
Ccng2	802.229	0.213862	0.0879066	2.43283	0.0149814	0.0462307	30.2739	27.0118	28.4588	27.6295	34.9842	32.196	34.9367	29.7776	0.796822	Not cell cycle
Ccnh	1066.14	0.000742784	0.0722845	0.0102758	0.991801	0.995883	78.2357	73.7195	81.0099	66.1795	76.3426	78.9073	76.1172	73.4533	0.479833	Not cell cycle
Ccni	6547.23	0.0358421	0.0581246	0.616643	0.53747	0.688775	211.464	217.894	195.557	209.41	224.081	220.163	200.504	213.821	0.538141	Not cell cycle
Ccnj	434.743	-0.102643	0.0878762	-1.16804	0.242792	0.403078	10.0376	10.1634	9.92742	9.83347	9.45699	9.12229	9.45276	9.45931	0.322525	Not cell cycle
Ccnjl	1343.62	0.0177537	0.0696366	0.254947	0.798764	0.881194	38.5226	44.45	45.6323	48.7547	44.5332	45.2634	44.038	45.4368	0.508232	Not cell cycle
Ccnk	1461.78	0.122914	0.0637364	1.92848	0.0537959	0.130815	41.2566	39.0136	42.6645	48.2139	51.6199	47.4229	43.7905	43.9194	0.676684	Not cell cycle
Ccnl1	352.449	-0.399011	0.11691	-3.41299	0.000642552	0.00336342	18.8062	16.4604	18.5582	21.1191	15.6573	14.7176	10.8119	15.57	0.0955496	Not cell cycle
Ccnl2	861.812	-0.123222	0.0763664	-1.61357	0.106621	0.220078	32.3874	32.576	31.0919	33.0146	28.4245	31.8784	28.0899	30.7583	0.299015	Not cell cycle
Ccnt1	2001.46	-0.225992	0.0571726	-3.9528	7.72411e-05	0.000535261	30.9895	28.6619	37.1999	42.8414	36.109	32.0567	26.8749	32.479	0.193256	Not cell cycle
Ccnt2	1357.87	-0.2527	0.0762743	-3.31304	0.000922882	0.00457592	24.4703	25.9348	27.6203	31.63	24.7726	22.0373	23.2772	21.6575	0.173125	Not cell cycle
Ccny	4005.97	-0.02246	0.0625194	-0.359249	0.719409	0.826854	89.181	93.9531	92.8961	90.5299	92.7998	96.2118	88.3803	84.8228	0.4395	Not cell cycle
Ccnyl1	1123.79	-0.114722	0.0934106	-1.22814	0.219394	0.373799	45.2049	42.2104	41.9017	43.098	40.9313	40.5941	37.6559	35.633	0.309728	Not cell cycle
Ccp110	1354.55	0.406048	0.10176	3.99023	6.60084e-05	0.000467674	23.0706	21.7939	20.7786	19.8419	31.4313	32.6275	23.0949	27.162	0.92113	Not cell cycle
Ccpg1	961.122	-0.059314	0.0750008	-0.790844	0.429035	0.594384	32.0885	28.2046	29.9832	34.4163	30.6897	32.2549	29.1957	28.3553	0.382846	Not cell cycle
Ccpg1os	84.7808	-0.240198	0.192977	-1.2447	0.213243	0.366281	19.7569	23.5205	20.1671	23.6021	17.6364	24.4049	14.6418	17.5151	0.182759	Not cell cycle
Ccr2	38.2633	0.0396882	0.288695	0.137475	0.890656	0.939353	0.862773	0.870687	1.20647	1.37642	1.43962	0.875643	1.22342	0.776861	0.545043	Not cell cycle
Ccs	457.301	-0.404557	0.104643	-3.86606	0.00011061	0.000733949	35.4154	47.7503	41.5802	44.7268	33.5909	32.2048	33.0788	30.1887	0.0933209	Not cell cycle
Ccsap	191.083	-0.678168	0.162337	-4.17753	2.94694e-05	0.000232876	8.90829	8.28447	7.77193	6.56744	4.21403	5.77534	4.94842	5.11024	0.0452225	Not cell cycle
Ccser1	66.6397	-0.129431	0.241158	-0.536708	0.591469	0.732842	1.8852	2.08831	1.34889	2.19435	1.73451	2.09218	1.2142	1.82363	0.290028	Not cell cycle
Ccser2	1293.27	-0.0566846	0.0678296	-0.835691	0.403329	0.570767	20.7188	18.7104	20.9512	24.7076	28.0198	22.2885	19.1487	20.5999	0.387447	Not cell cycle
Cct2	9690.99	-0.256092	0.084671	-3.02456	0.00248997	0.010672	555.068	556.305	561.126	513.926	434.854	507.183	465.703	441	0.171184	Not cell cycle
Cct3	8567.58	-0.140548	0.073701	-1.90701	0.0565197	0.136141	422.844	410.404	403.175	424.513	371.119	431.819	336.229	382.593	0.276871	Not cell cycle
Cct4	8145.82	-0.249412	0.0681169	-3.66153	0.000250709	0.0014844	415.217	398.181	402.215	383.502	317.964	354.137	337.431	314.384	0.176289	Not cell cycle
Cct5	9544.53	-0.337618	0.060957	-5.53864	3.04837e-08	4.79059e-07	521.669	528.347	508.504	564.479	409.738	469.534	394.683	418.31	0.118988	Not cell cycle
Cct7	5810.45	-0.16886	0.083402	-2.02466	0.0429028	0.109304	206.292	219.481	217.64	212.964	163.197	213.084	195.882	188.594	0.247034	Not cell cycle
Cct8	7664.18	-0.514194	0.0845889	-6.07875	1.21126e-09	2.529e-08	382.269	373.382	369.859	346.632	250.376	292.721	255.395	241.392	0.0679416	Not cell cycle
Ccz1	1166.54	-0.140174	0.0855936	-1.63767	0.101491	0.212007	76.5659	67.8516	78.1054	68.9654	66.7895	68.6983	67.0146	65.1728	0.277446	Not cell cycle
Cd109	111.568	-0.0755787	0.163163	-0.46321	0.643214	0.774664	1.73639	1.78203	1.72205	1.8925	2.19063	1.56818	1.4006	1.62565	0.359623	Not cell cycle
Cd151	2244.46	0.191829	0.059263	3.2369	0.00120836	0.00578116	93.3255	96.0837	92.986	104.792	111.723	117.8	100.109	117.965	0.77094	Not cell cycle
Cd164	5904.02	-0.272703	0.0902542	-3.0215	0.00251526	0.0107571	253.153	247.106	242.776	215.102	212.375	197.779	206.065	177.118	0.158243	Not cell cycle
Cd164l2	48.344	0.306575	0.228674	1.34067	0.180029	0.324248	4.24458	3.1744	4.6783	4.43602	5.33898	4.85181	5.14775	5.39542	0.873319	Not cell cycle
Cd180	21.6244	-0.664587	0.336798	-1.97325	0.0484667	0.120284	0.950895	1.21913	0.970897	1.31556	1.05679	0.703984	0.601749	0.681162	0.0465885	Not cell cycle
Cd1d1	138.293	0.359236	0.1486	2.41747	0.0156286	0.0479512	5.67359	4.865	5.95794	7.14425	7.33251	7.02921	7.38583	8.57043	0.903228	Not cell cycle
Cd200	508.594	0.468896	0.0934295	5.01871	5.20188e-07	6.26388e-06	19.5301	16.6306	19.1683	19.9747	28.2562	25.4086	26.5848	23.7645	0.939104	Not cell cycle
Cd200r3	34.9962	0.0988758	0.265353	0.37262	0.709431	0.820999	0.8859	0.914918	0.974671	0.793999	1.30869	0.932174	1.00999	1.23707	0.640233	Not cell cycle
Cd209c	29.7485	-0.100511	0.337993	-0.297377	0.766179	0.858871	2.29583	2.16527	1.85067	1.12215	1.76252	1.21106	2.09188	2.03238	0.32576	Not cell cycle
Cd248	936.714	0.11001	0.0788112	1.39587	0.162753	0.301157	24.3217	25.9875	23.9816	29.4346	31.3743	29.46	23.7144	28.115	0.658351	Not cell cycle
Cd24a	2585.19	0.00669671	0.0983677	0.0680783	0.945723	0.970638	152.727	158.574	168.439	154.993	169.042	131.873	168.888	169.964	0.488964	Not cell cycle
Cd274	63.5047	-0.089125	0.200045	-0.445524	0.655941	0.7838	1.60024	1.73819	1.62826	1.74765	1.70465	1.83766	1.52546	1.27375	0.339852	Not cell cycle
Cd276	1500.34	-0.640032	0.0661355	-9.67758	3.7549e-22	4.07993e-20	42.5649	44.6275	44.1582	43.2098	29.5628	29.4959	26.7624	26.6657	0.0493206	Not cell cycle
Cd2ap	5131.83	-0.239173	0.0828895	-2.88545	0.00390857	0.0155107	116.182	106.68	113.703	105.099	105.683	88.9577	96.7145	84.9028	0.18391	Not cell cycle
Cd2bp2	1348.33	-0.230058	0.0597744	-3.84877	0.000118713	0.000780271	39.6942	39.2188	42.3822	45.0848	35.5246	39.2372	33.5595	37.4086	0.19038	Not cell cycle
Cd300a	123.025	-0.259964	0.185473	-1.40162	0.161028	0.298888	1.87097	2.5659	2.49469	2.8662	2.4111	1.89026	1.46383	2.40679	0.168164	Not cell cycle
Cd302	151.882	-0.400928	0.129638	-3.09268	0.0019836	0.00876365	14.1483	14.0687	14.1749	14.8743	12.5005	10.3219	10.3651	10.5756	0.0945431	Not cell cycle
Cd320	1016.36	0.258541	0.0825088	3.13349	0.00172739	0.00780525	53.4272	62.3549	56.4564	59.1124	64.8091	71.1438	65.2816	69.1844	0.835502	Not cell cycle
Cd33	56.9724	-0.213219	0.216157	-0.986409	0.323933	0.493618	0.836352	0.968254	1.15206	1.29624	1.04522	1.19261	0.88087	0.834021	0.204041	Not cell cycle
Cd34	903.834	0.137821	0.0771782	1.78575	0.0741403	0.167584	29.3775	30.5519	29.8603	35.3565	40.2949	32.9861	32.3466	32.2429	0.700769	Not cell cycle
Cd36	120.776	-0.388274	0.213626	-1.81754	0.0691348	0.158746	6.69597	5.91324	5.37574	4.55527	6.19731	3.57779	4.01231	3.2914	0.0997196	Not cell cycle
Cd38	158.772	-0.324543	0.131022	-2.47702	0.0132486	0.0419419	5.25391	5.64111	6.20047	5.68532	5.1215	4.47645	4.1203	4.48911	0.125962	Not cell cycle
Cd3eap	390.388	-0.158155	0.105477	-1.49942	0.133764	0.259791	13.0667	13.1729	15.7983	13.8916	12.8835	12.6135	13.7049	11.831	0.2594	Not cell cycle
Cd40	70.9018	0.0510238	0.225315	0.226455	0.820847	0.894628	1.5461	2.91372	2.35278	1.71541	2.52565	2.7883	2.48509	1.78554	0.561795	Not cell cycle
Cd44	1126.5	0.0457552	0.100847	0.453709	0.650039	0.779845	25.2397	23.7977	28.3731	31.7327	29.5859	25.3293	29.8438	29.4743	0.553455	Not cell cycle
Cd47	983.707	0.0701034	0.0946067	0.740998	0.458695	0.619913	33.6226	34.8774	33.7902	38.947	45.7168	37.3556	42.3597	51.6304	0.59271	Not cell cycle
Cd48	7.70504	-0.957539	0.606369	-1.57914	0.114305	0.231709	1.59621	1.33108	1.03511	0.502305	0.914335	0.378267	0.775014	0.54165	0.0271766	Not cell cycle
Cd52	17.9805	-0.464969	0.376169	-1.23607	0.216434	0.370436	8.05418	6.81119	9.14313	5.36216	5.72545	6.48207	4.18757	5.58598	0.0775757	Not cell cycle
Cd53	37.7739	-0.211185	0.270154	-0.781722	0.434378	0.59849	2.54298	3.29314	2.5815	2.0542	2.00082	2.21338	2.49251	2.40774	0.205407	Not cell cycle
Cd55	252.056	-0.193962	0.124875	-1.55325	0.120364	0.240937	11.6533	12.5565	12.7613	12.7159	13.2162	10.4664	10.943	8.86511	0.21957	Not cell cycle
Cd59a	173.61	0.273539	0.136864	1.99861	0.0456507	0.114729	9.04572	8.74222	8.65939	11.2935	11.9539	9.61373	11.5636	12.3537	0.848947	Not cell cycle
Cd59b	29.2593	-0.285643	0.319667	-0.893564	0.371555	0.540656	10.9709	12.2624	7.95252	12.2938	11.3621	5.26788	7.56418	10.4237	0.149975	Not cell cycle
Cd63	2405.87	0.0137343	0.0483236	0.284215	0.776246	0.865771	219.942	222.354	229.691	241.519	235.173	232.314	223.127	238.099	0.501977	Not cell cycle
Cd68	64.6476	-0.649804	0.215016	-3.02211	0.00251017	0.0107387	6.25232	6.63508	7.6523	5.63914	4.47315	5.26778	3.59909	3.76452	0.0482421	Not cell cycle
Cd7	35.0983	-8.64087	1.07286	-8.05404	8.01051e-16	4.33503e-14	9.90674	9.24056	6.85704	4.69201	0	0	0	0	0	Not cell cycle
Cd72	14.4433	-1.21688	0.457448	-2.66015	0.00781052	0.02739	1.08945	1.32603	1.28803	1.08508	0.684918	0.60946	0.188874	0.319547	0.0192681	Not cell cycle
Cd74	20.8954	-1.21741	0.348636	-3.49192	0.000479555	0.00260025	2.10275	2.48742	2.19152	2.48396	1.19107	0.938404	0.737803	1.04948	0.0191962	Not cell cycle
Cd79b	16.3934	-0.557683	0.4543	-1.22757	0.21961	0.373896	2.28361	1.24627	1.10391	1.33551	0.585434	1.47195	0.870613	1.26433	0.0606082	Not cell cycle
Cd81	5168.39	0.0217434	0.0513628	0.42333	0.672055	0.794689	302.023	299.967	306.148	349.669	338.216	305.85	319.439	320.383	0.513696	Not cell cycle
Cd82	882.803	0.240728	0.079999	3.00913	0.00261994	0.011116	34.8766	30.2342	33.8211	40.9788	41.4809	41.9726	38.4539	43.7493	0.820979	Not cell cycle
Cd83	83.6105	0.707112	0.25177	2.80856	0.00497634	0.0189671	1.43324	1.71166	2.16825	3.3472	2.67911	3.87383	3.14998	4.23182	0.971889	Not cell cycle
Cd84	92.0065	-0.259965	0.179237	-1.4504	0.146948	0.279201	2.54127	2.65112	3.15062	3.76804	2.95239	2.40244	2.07089	2.64525	0.168093	Not cell cycle
Cd9	612.848	-0.691853	0.153222	-4.51537	6.32055e-06	5.91165e-05	83.7956	72.6371	68.9315	56.2136	38.8285	54.5678	40.8268	41.9773	0.0438565	Not cell cycle
Cd93	1496.3	0.10951	0.0926638	1.1818	0.237286	0.39656	16.6278	17.1559	19.4545	19.2141	23.0742	18.8601	19.9327	16.6849	0.657416	Not cell cycle
Cd99l2	1518.97	0.0548308	0.0624547	0.87793	0.379982	0.548964	31.6016	33.7271	34.3333	39.6736	39.0929	34.474	34.1634	36.3811	0.567978	Not cell cycle
Cda	26.2996	0.809504	0.304761	2.65619	0.00790294	0.0276722	2.18649	2.76466	2.4979	2.31044	4.59889	4.19614	4.55682	3.74041	0.977712	Not cell cycle
Cdadc1	253.692	-0.0140633	0.110113	-0.127718	0.898372	0.944529	11.4687	11.1046	11.9629	12.6853	13.2366	11.3884	12.1377	10.3911	0.453088	Not cell cycle
Cdan1	886.413	0.0752109	0.0728558	1.03233	0.30192	0.469698	9.56253	10.6247	10.3312	11.9356	10.8029	11.834	11.0232	11.335	0.602056	Not cell cycle
Cdc123	829.09	-0.0305618	0.0753835	-0.405418	0.68517	0.803283	39.4307	43.5771	42.8756	52.1351	46.3735	45.0547	38.9351	44.2885	0.427924	Not cell cycle
Cdc14a	257.387	-0.0262457	0.105384	-0.249049	0.803323	0.8845	5.49809	5.68455	5.09675	5.57144	5.85961	5.07307	5.11383	5.48776	0.434107	Not cell cycle
Cdc14b	1341.81	-0.0257198	0.07259	-0.354317	0.723102	0.829161	26.7476	25.1222	29.124	31.9012	27.8376	26.6423	27.6145	27.2771	0.43497	Not cell cycle
Cdc23	2213.5	-0.154127	0.0569801	-2.70493	0.00683178	0.0246093	57.9779	55.8705	61.0078	64.1085	57.5348	53.6838	56.7844	53.2812	0.262779	Not cell cycle
Cdc26	687.684	-0.124516	0.122902	-1.01313	0.310997	0.479423	124.27	121.03	128.124	106.466	112.126	98.0247	129.15	102.264	0.297002	Not cell cycle
Cdc34	1844.56	-0.210046	0.100196	-2.09636	0.0360505	0.0951404	149.668	154.077	162.235	164.293	123.726	163.606	116.824	144.657	0.206197	Not cell cycle
Cdc37	2652.15	-0.188124	0.0733634	-2.56427	0.0103393	0.034368	25.7237	27.4527	26.3266	33.3637	25.794	26.7163	21.2846	25.6039	0.225609	Not cell cycle
Cdc37l1	1206.57	-0.260667	0.0786518	-3.31419	0.000919098	0.00456203	30.3383	30.5189	32.5551	32.5909	29.8599	25.6872	27.7623	25.1027	0.167661	Not cell cycle
Cdc40	1416.57	-0.415009	0.0734483	-5.65036	1.60112e-08	2.71565e-07	46.8923	40.4673	45.0055	44.3597	34.7947	34.276	32.3738	32.3473	0.0895104	Not cell cycle
Cdc42bpa	2328.75	0.302873	0.0869654	3.48269	0.000496408	0.00267495	33.6406	30.4545	32.2914	33.8369	46.4567	41.0691	38.8793	36.8831	0.870515	Not cell cycle
Cdc42bpb	6855.46	-0.000195161	0.0708475	-0.00275467	0.997802	0.999129	66.5758	71.0496	70.8211	89.8979	78.9444	79.1075	65.2485	77.077	0.478467	Not cell cycle
Cdc42bpg	686.387	0.143456	0.101445	1.41414	0.157322	0.293707	5.48697	7.05129	6.93822	8.31976	7.89688	8.10638	6.66056	8.22018	0.708246	Not cell cycle
Cdc42ep2	180.402	0.145431	0.127444	1.14113	0.253815	0.416477	9.91133	8.63983	8.38685	11.0976	11.3874	10.2162	9.64896	10.8403	0.711482	Not cell cycle
Cdc42ep3	308.278	0.183309	0.108998	1.68177	0.0926132	0.198225	14.4199	12.9955	14.842	15.854	19.2624	14.6547	15.108	16.9534	0.75958	Not cell cycle
Cdc42ep4	2138.37	-0.170713	0.05673	-3.00922	0.00261917	0.011116	48.771	52.043	51.3253	58.7436	47.2187	50.2517	42.7505	48.4943	0.244949	Not cell cycle
Cdc42ep5	854.781	0.344444	0.102651	3.35549	0.000792242	0.00403756	56.8954	56.7738	56.5473	79.5155	82.382	85.2122	66.1739	86.3251	0.895607	Not cell cycle
Cdc42se1	950.471	-0.181354	0.075146	-2.41335	0.0158065	0.0484115	37.1238	42.7826	35.1655	40.1651	37.8218	36.5636	34.3219	37.0134	0.233446	Not cell cycle
Cdc42se2	2775.43	0.0937943	0.0674908	1.38973	0.164609	0.303592	81.3406	76.8982	75.2308	76.0044	85.4433	88.651	79.6684	79.6958	0.63254	Not cell cycle
Cdc5l	3087.61	-0.18325	0.0529145	-3.46313	0.000533934	0.00285284	107.337	110.001	105.635	110.15	99.2695	99.5123	91.4056	92.9302	0.231433	Not cell cycle
Cdc73	1079.07	-0.525956	0.0818738	-6.42398	1.32754e-10	3.23353e-09	11.0866	11.5651	12.042	10.7943	8.86766	7.46388	7.93697	7.45956	0.065641	Not cell cycle
Cdca4	1226.26	-0.328003	0.059966	-5.46982	4.50492e-08	6.85496e-07	56.9675	63.2579	59.6039	65.1515	49.7027	49.5773	46.7796	49.0156	0.123877	Not cell cycle
Cdcp1	234.635	-0.0398041	0.124046	-0.320883	0.748299	0.847504	3.53167	3.76658	4.08881	3.35794	3.7635	3.65013	3.10741	3.97872	0.414264	Not cell cycle
Cdh1	880.068	-2.53316	0.248478	-10.1947	2.09339e-24	2.91149e-22	27.8022	30.5521	26.8382	23.3926	3.76471	6.85667	4.70495	3.743	0.00481702	Not cell cycle
Cdh11	4664.58	0.0668724	0.0810585	0.824989	0.409378	0.576869	71.048	67.1351	70.1211	88.9985	91.1409	74.1454	75.5468	70.8589	0.587318	Not cell cycle
Cdh12	122.688	-0.115735	0.603173	-0.191877	0.847839	0.912109	1.53948	1.21595	2.99023	4.14809	1.72007	1.42652	4.53827	1.16903	0.308361	Not cell cycle
Cdh13	68.1179	-1.23913	0.230095	-5.38531	7.23209e-08	1.06101e-06	2.43415	1.90571	1.71362	2.19723	0.832387	1.08349	0.952176	0.65584	0.0184772	Not cell cycle
Cdh15	52.6936	-1.06213	0.248285	-4.27786	1.88696e-05	0.000156493	1.39217	1.78084	1.40245	1.45829	0.595832	0.949373	0.56048	0.844409	0.0232943	Not cell cycle
Cdh2	1945.94	0.19308	0.0601415	3.21043	0.00132536	0.00625914	36.5589	34.3981	37.1405	38.4165	42.504	41.245	44.0279	39.9104	0.773528	Not cell cycle
Cdh23	1215.13	0.0734562	0.141613	0.51871	0.603963	0.743133	5.6535	7.05126	7.69975	10.6592	9.48181	7.30186	6.93613	9.12789	0.59918	Not cell cycle
Cdh24	354.966	0.00917061	0.123961	0.0739798	0.941026	0.968182	7.37348	8.81461	8.07504	11.0765	9.60101	9.38111	7.06699	9.62691	0.493637	Not cell cycle
Cdh3	1633.68	-0.0633663	0.060741	-1.04322	0.296845	0.464088	27.9041	30.9212	29.5685	32.123	30.4944	31.1419	25.9006	28.6128	0.376303	Not cell cycle
Cdh4	84.3027	-0.1825	0.178789	-1.02075	0.307372	0.475362	1.21308	1.63519	1.3759	1.66172	1.34364	1.1741	1.13875	0.791791	0.23208	Not cell cycle
Cdh5	1725.5	0.194833	0.0960172	2.02915	0.0424433	0.108392	28.9932	29.3052	34.1558	37.8585	45.7519	37.8255	34.6324	32.2414	0.775685	Not cell cycle
Cdh6	233.375	0.30206	0.121865	2.47864	0.0131885	0.0417637	5.78028	6.52041	6.14739	8.45471	8.10719	8.53688	8.35122	8.21274	0.870156	Not cell cycle
Cdhr4	68.2524	-0.13081	0.241896	-0.54077	0.588666	0.73067	3.17782	1.52652	2.35096	3.81371	2.90551	3.18192	2.45824	2.30124	0.288734	Not cell cycle
Cdip1	2258.98	0.140987	0.0545619	2.58399	0.00976642	0.0328095	62.6515	60.3739	65.1933	63.8397	71.4818	68.94	73.159	70.5526	0.704724	Not cell cycle
Cdipt	346.781	0.124556	0.149668	0.832217	0.405286	0.572488	24.4289	20.2803	26.4369	27.6398	29.0327	29.1922	20.3808	25.6342	0.680135	Not cell cycle
Cdk10	592.039	0.000165598	0.109798	0.00150821	0.998797	0.999587	27.9352	26.5501	27.4968	39.4249	28.492	32.5112	27.4489	32.6661	0.47933	Not cell cycle
Cdk11b	1495.53	0.397383	0.0788485	5.03982	4.65961e-07	5.68972e-06	42.2784	41.0513	36.6137	39.1928	57.6421	55.481	49.0337	52.8282	0.918614	Not cell cycle
Cdk12	4978.08	-0.112079	0.0619781	-1.80837	0.0705488	0.161117	85.2698	86.4737	88.7717	84.1506	88.7586	85.5199	72.2089	77.6191	0.312172	Not cell cycle
Cdk13	4056.2	0.0330908	0.049022	0.67502	0.499663	0.656525	66.5577	64.2774	67.6462	73.6587	73.5502	69.1616	67.5422	64.5247	0.533396	Not cell cycle
Cdk14	1852.67	0.135877	0.0803782	1.69048	0.0909366	0.1956	33.094	33.8973	36.0497	45.6564	46.1504	40.0887	40.7204	39.5622	0.698181	Not cell cycle
Cdk16	6752.07	0.213601	0.0471541	4.52985	5.90257e-06	5.5694e-05	156.954	152.239	159.833	164.995	191.324	195.27	171.583	183.668	0.796319	Not cell cycle
Cdk17	1153.47	0.00705066	0.0838051	0.0841316	0.932952	0.963588	31.6712	30.8965	32.4354	30.3297	33.306	29.4	33.3522	30.3054	0.489323	Not cell cycle
Cdk18	100.701	0.443886	0.163134	2.72099	0.00650873	0.0236354	1.74631	1.7655	1.9571	2.13499	2.27633	2.45903	3.41531	2.27655	0.932777	Not cell cycle
Cdk19	1083.58	0.093897	0.0660343	1.42194	0.155043	0.290724	14.4669	14.8698	15.7011	16.8808	18.604	16.2327	16.1875	15.4156	0.632684	Not cell cycle
Cdk2	1280.6	-0.0631219	0.0704697	-0.895731	0.370396	0.539363	52.4438	51.5765	52.1148	49.4354	52.0847	47.6915	48.221	49.442	0.376591	Not cell cycle
Cdk20	50.926	-0.0263191	0.270247	-0.0973892	0.922417	0.957172	0.846784	0.747385	1.0236	1.42407	0.855351	1.29575	0.665534	1.10237	0.43382	Not cell cycle
Cdk2ap1	2005.77	-0.077731	0.0718845	-1.08133	0.27955	0.444747	220.4	234.02	224.001	201.36	179.508	199.06	239.999	188.458	0.356676	Not cell cycle
Cdk2ap2	279.565	0.0249138	0.167362	0.148862	0.881662	0.934402	18.7437	23.6811	24.2733	29.4517	22.5926	21.054	21.0255	32.1762	0.519016	Not cell cycle
Cdk4	5210.79	-0.396824	0.203371	-1.95123	0.05103	0.125571	212.43	252.451	226.256	320.051	200.853	215.116	126.068	230.042	0.0964843	Not cell cycle
Cdk5	1103.52	0.234714	0.0665936	3.52458	0.000424154	0.00233526	42.0819	40.4818	41.036	42.7635	50.9926	50.6568	43.5637	47.6385	0.815947	Not cell cycle
Cdk5r1	138.853	0.00136091	0.140658	0.00967531	0.99228	0.996076	2.50978	2.48308	2.14375	2.90249	2.66496	2.70662	2.23006	2.50015	0.481127	Not cell cycle
Cdk5rap1	438.929	0.155858	0.124783	1.24903	0.211654	0.364271	17.4605	21.459	17.5375	21.736	21.9172	27.4808	17.3568	21.6559	0.725142	Not cell cycle
Cdk5rap2	1319.94	-0.303609	0.0759021	-4.00001	6.3341e-05	0.000451768	8.41337	9.72256	10.4075	11.5188	8.51137	8.41545	7.72928	7.83328	0.138903	Not cell cycle
Cdk5rap3	700.259	0.00153233	0.0932238	0.0164371	0.986886	0.993566	21.3027	26.1113	22.4447	25.1507	22.5916	25.8303	21.7676	25.7872	0.481631	Not cell cycle
Cdk6	2610.81	0.101857	0.0699503	1.45613	0.145356	0.276631	19.813	20.3232	23.6854	22.9133	24.693	23.5845	21.1947	20.6052	0.64469	Not cell cycle
Cdk8	1751.13	0.141222	0.0758957	1.86074	0.0627816	0.147494	54.1544	48.1066	53.4289	57.4742	60.299	66.0647	57.196	54.0484	0.705299	Not cell cycle
Cdk9	1606.24	-0.318954	0.0642706	-4.96268	6.95259e-07	8.12576e-06	81.5472	83.2557	87.9327	89.3686	67.5982	74.5905	63.8622	71.8839	0.129628	Not cell cycle
Cdkal1	468.709	-0.162956	0.089672	-1.81724	0.0691803	0.158825	18.5141	16.4388	18.9678	21.5239	17.8258	15.8864	16.0367	17.5386	0.253936	Not cell cycle
Cdkl1	31.7473	0.0430925	0.308825	0.139537	0.889026	0.938383	1.90665	2.14587	1.08228	2.18741	2.10287	1.52527	1.69278	2.16398	0.549357	Not cell cycle
[truncated: 11,951 more rows]

## Sheet: Fig 5A statistics
Cell cycle phase	Dataset	Statistical test	Multiple hypothesis testing correction	Tails	p.val	p.adj.BH
G1/S	WT vs. Bmpr1a cKO	Wilcoxon signed rank	Benjamini-Hochberg	two-tailed	0.000375199	0.000468998
S	WT vs. Bmpr1a cKO	Wilcoxon signed rank	Benjamini-Hochberg	two-tailed	0.0117767	0.0117767
G2	WT vs. Bmpr1a cKO	Wilcoxon signed rank	Benjamini-Hochberg	two-tailed	2.61506e-09	6.53766e-09
M	WT vs. Bmpr1a cKO	Wilcoxon signed rank	Benjamini-Hochberg	two-tailed	7.36051e-15	3.68025e-14
M/G1	WT vs. Bmpr1a cKO	Wilcoxon signed rank	Benjamini-Hochberg	two-tailed	4.30481e-07	7.17468e-07

## Sheet: Fig 5B RNAseq dataset
Gene.name	baseMean_ctrl_Bmpr1a.cKO	log2FoldChange_ctrl_Bmpr1a.cKO	lfcSE_ctrl_Bmpr1a.cKO	stat_ctrl_Bmpr1a.cKO	pvalue_ctrl_Bmpr1a.cKO	padj_ctrl_Bmpr1a.cKO	Bmpr1a.cKO.rep1	Bmpr1a.cKO.rep2	Bmpr1a.cKO.rep3	Bmpr1a.cKO.rep4	WT.rep1	WT.rep2	WT.rep3	WT.rep4	baseMean_WT.v.Meioc.KO	log2FoldChange_WT.v.Meioc.KO	lfcSE_WT.v.Meioc.KO	stat_WT.v.Meioc.KO	pvalue_WT.v.Meioc.KO	padj_WT.v.Meioc.KO	Sohetal.1a.WT	Sohetal.1b.WT	Sohetal.1c.WT	Sohetal.2a.KO	Sohetal.2b.KO	Sohetal.2c.KO	baseMean_WT.v.Stra8KO	log2FoldChange_WT.v.Stra8KO	lfcSE_WT.v.Stra8KO	stat_WT.v.Stra8KO	pvalue_WT.v.Stra8KO	padj_WT.v.Stra8KO	Stra8.female.1a.WT	Stra8.female.1b.WT	Stra8.female.1c.WT	Stra8.female.2a.KO	Stra8.female.2b.KO	Stra8.female.2c.KO	Meioc.status	Stra8.status	Bmpr1a.status
0610009B22Rik	304.154	-0.130574	0.118713	-1.09991	0.271372	0.435875	70.433	61.2963	61.4589	61.7469	55.0242	58.6459	61.1506	59.2564	540.071	-0.238823	0.343317	-0.695634	0.486658	0.881299	42.0676	30.6507	22.8185	37.3374	41.6235	39.585	1003.66	-0.0703247	0.176927	-0.397478	0.691015	0.999799	67.3627	48.1734	52.582	61.1366	53.3553	58.7073	not.dependent	not.dependent	not.dependent
0610009O20Rik	1106.03	-0.13528	0.0735449	-1.83942	0.0658532	0.152879	34.934	36.8466	39.2665	46.3207	36.093	37.2231	32.4684	37.5208	2438.17	0.100662	0.21199	0.474842	0.6349	0.92727	40.9995	38.5642	46.1605	36.8965	53.4099	33.2967	1928.08	-0.0428474	0.133887	-0.320026	0.748949	0.999799	32.3538	31.2865	28.113	28.5567	30.1407	32.9182	not.dependent	not.dependent	not.dependent
0610010F05Rik	514.509	-0.288994	0.0868907	-3.32595	0.00088119	0.00441166	13.7468	13.3337	14.539	14.7955	12.8127	10.6335	11.8976	11.0205	1237.37	-1.0193	0.233672	-4.3621	1.29e-05	0.00132172	8.1085	6.83551	5.60625	14.9214	13.7503	15.4317	1385.3	0.254428	0.155643	1.63469	0.102114	0.952702	10.3373	14.3564	11.157	9.34356	11.7474	8.03427	Meioc.downregulated	not.dependent	Bmpr1a.downregulated
0610010K14Rik	806.821	-0.0642896	0.110382	-0.582431	0.560277	0.706851	151.934	159.527	149.33	134.241	139.948	156.352	112.366	153.436	2622.38	0.0576988	0.183516	0.314408	0.753211	0.960114	153.682	143.351	193.406	163.866	160.003	163.204	1751.66	0.0551435	0.130132	0.423749	0.671749	0.999799	117.901	139.942	137.806	117.746	128.107	126.889	not.dependent	not.dependent	not.dependent
0610012G03Rik	482.977	0.0720714	0.108006	0.667288	0.504588	0.660998	26.2596	30.9125	31.4414	35.6606	31.0375	32.4938	29.5294	37.728	834.089	0.162195	0.300282	0.540141	0.5891	0.919136	27.3859	24.9052	22.9555	18.5418	32.4185	20.017	1704.01	-0.150258	0.137589	-1.09208	0.274798	0.999799	48.0177	44.3342	47.5389	49.7336	47.9759	53.3679	not.dependent	not.dependent	not.dependent
0610030E20Rik	614.531	-0.144611	0.0745642	-1.93941	0.0524511	0.128363	11.7651	12.5871	11.7404	12.5781	11.3206	11.5487	10.7577	10.5335	1172.98	-0.15059	0.231917	-0.649325	0.516128	0.895073	10.0442	8.21233	7.92907	11.8181	8.87706	9.94317	1480.82	0.0200027	0.132777	0.15065	0.880252	0.999799	11.2037	12.2611	9.83978	10.1209	12.2963	9.63692	not.dependent	not.dependent	not.dependent
0610037L13Rik	516.622	0.0369962	0.0938484	0.394212	0.693424	0.809698	57.9887	62.6697	59.6989	50.4177	54.1748	44.883	59.2736	57.2867	1820.9	-0.024189	0.183417	-0.131879	0.89508	0.987585	96.2944	73.618	92.3566	90.6445	103.753	85.32	2727.87	0.0140526	0.111365	0.126185	0.899585	0.999799	109.093	127.747	108.678	114.851	118.36	92.1416	not.dependent	not.dependent	not.dependent
1110004E09Rik	229.562	0.201098	0.111081	1.81038	0.070237	0.160614	17.8561	19.7305	20.4866	20.0418	23.9482	24.8188	20.8035	21.5296	1841.34	-0.0259628	0.187574	-0.138414	0.889913	0.986882	67.5348	66.6649	74.9723	65.2838	81.9666	78.1382	1073.19	-0.040657	0.143174	-0.283969	0.776434	0.999799	35.2012	39.7769	43.0494	40.5027	38.9504	39.0011	not.dependent	not.dependent	not.dependent
1110004F10Rik	1872.77	-0.22272	0.086096	-2.58688	0.00968486	0.0325749	177.106	164.148	172.957	163.063	147.177	147.131	148.119	131.877	7933.99	0.169428	0.121594	1.3934	0.163499	0.607653	335.225	330.563	419.559	340.232	329.828	309.931	6687.43	0.0313521	0.110026	0.284952	0.775681	0.999799	188.054	184.421	185.996	177.72	180.671	178.048	not.dependent	not.dependent	Bmpr1a.downregulated
1110008F13Rik	1330.69	-0.148763	0.0768175	-1.93658	0.0527967	0.129028	147.013	150.066	158.07	151.254	133.565	135.16	143.617	135.541	2662.71	-0.132419	0.190321	-0.695765	0.486576	0.881248	119.508	108.085	121.025	111.86	124.263	167.682	3391.31	0.0370372	0.114843	0.322503	0.747072	0.999799	144.713	142.503	147.02	140.452	136.148	136.798	not.dependent	not.dependent	not.dependent
1110008L16Rik	477.411	-0.0103797	0.0827862	-0.12538	0.900223	0.945382	19.6367	23.4778	20.9386	23.0795	17.6354	20.7477	16.2469	18.9548	831.508	-0.0187233	0.261542	-0.0715881	0.94293	0.991122	18.2082	14.8112	12.6541	21.2687	13.0037	15.5289	1308.39	-0.104893	0.123989	-0.845988	0.397559	0.999799	20.1171	22.6811	25.3853	25.9868	23.0933	26.7648	not.dependent	not.dependent	not.dependent
1110008P14Rik	185.235	-0.452871	0.123884	-3.65559	0.00025659	0.00151406	38.3736	35.1846	40.0157	36.2919	28.4993	30.277	23.2052	27.294	375.185	0.316063	0.355414	0.889281	0.373852	0.822014	18.517	11.2245	17.3118	14.367	10.4518	14.0816	739.149	-0.154724	0.172183	-0.898605	0.368863	0.999799	39.5763	35.1486	48.885	47.697	40.927	43.3419	not.dependent	not.dependent	Bmpr1a.downregulated
1110012L19Rik	294.665	0.165901	0.119334	1.39022	0.164461	0.3034	27.0813	30.1254	28.4954	23.8222	32.7191	30.5018	32.6596	29.0254	830.235	-0.334873	0.24809	-1.3498	0.17708	0.628392	33.9357	28.201	32.4007	45.2367	37.8415	42.459	1041.53	-0.141426	0.135654	-1.04255	0.297155	0.999799	38.1881	41.107	41.0468	45.7061	41.9365	41.7184	not.dependent	not.dependent	not.dependent
1110032A03Rik	194.068	0.26969	0.148804	1.81238	0.069927	0.160063	14.6836	10.3389	15.1868	12.0744	15.113	20.0788	13.698	15.7283	762.466	0.259224	0.350972	0.73859	0.460156	0.867414	32.882	44.6334	28.589	27.0113	9.54574	33.5624	1032.39	-0.0682795	0.155796	-0.438263	0.661196	0.999799	50.4181	41.2004	41.8856	41.5177	45.5972	41.7851	not.dependent	not.dependent	not.dependent
1110032F04Rik	62.7016	0.125398	0.207453	0.604466	0.545534	0.694518	2.00335	1.77775	1.84898	1.60923	1.90863	1.88172	2.23147	2.0599	141.08	-0.201573	0.655283	-0.307613	0.758377	0.960309	2.99439	1.45157	1.53293	1.39158	3.71308	2.16146	102.132	-0.266604	0.309744	-0.860722	0.389391	0.999799	1.52731	1.28246	1.21404	1.42858	1.51258	1.80532	not.dependent	not.dependent	not.dependent
1110034G24Rik	138.81	-0.237541	0.141112	-1.68335	0.0923082	0.197846	11.8286	14.4937	12.335	13.544	11.7203	11.9545	10.6275	10.015	369.845	-0.650554	0.403594	-1.6119	0.106984	0.527681	16.8691	12.5256	8.273	22.4737	21.4387	18.4629	549.915	0.0145581	0.181365	0.0802698	0.936023	0.999799	21.4428	17.248	22.5344	19.9571	19.8487	20.0818	not.dependent	not.dependent	not.dependent
1110038F14Rik	564.785	0.0742782	0.0872691	0.85114	0.394692	0.562378	46.7333	49.1231	46.4716	56.1518	51.4454	49.475	55.8578	54.1068	1702.05	0.285068	0.273788	1.0412	0.297784	0.76367	100.955	70.9744	103.594	98.2972	48.9257	92.6688	1484.2	-0.045943	0.167369	-0.2745	0.7837	0.999799	69.2057	65.3567	67.407	67.5737	55.5454	78.9434	not.dependent	not.dependent	not.dependent
1110051M20Rik	397.066	0.0706936	0.0902235	0.783539	0.433311	0.597872	19.935	18.8766	19.5137	23.2403	22.7036	21.1208	19.4968	23.2254	1308.67	-0.0899793	0.226693	-0.396921	0.691426	0.945949	22.5242	20.5492	30.4303	25.5088	29.5778	29.9778	1694.73	-0.109807	0.139314	-0.788202	0.430579	0.999799	34.4947	31.8546	33.4493	37.4941	33.1635	33.8939	not.dependent	not.dependent	not.dependent
1110059E24Rik	491.235	-0.332729	0.112405	-2.96009	0.00307553	0.0126889	47.0673	43.4778	39.9192	40.2611	38.5359	34.0073	34.7605	29.1622	1186.89	-0.336616	0.293032	-1.14873	0.250666	0.719898	23.3105	29.1734	25.1068	48.0333	20.2894	39.4942	1684.52	-0.0391348	0.150395	-0.260213	0.794699	0.999799	46.426	39.4699	39.9062	40.5645	41.9759	43.0724	not.dependent	not.dependent	Bmpr1a.downregulated
1110059G10Rik	288.144	0.0177822	0.151885	0.117077	0.906799	0.948202	30.4082	23.313	21.9309	23.7805	24.5323	21.0831	41.479	20.1174	465.295	-0.0752158	0.347283	-0.216584	0.828533	0.97408	20.6983	23.6971	14.4775	23.6425	11.6614	22.4474	839.266	-0.00019758	0.164322	-0.00120239	0.999041	0.999799	35.3535	32.2946	34.0588	30.5233	32.4679	38.6008	not.dependent	not.dependent	not.dependent
1110065P20Rik	605.981	0.304922	0.0955065	3.19268	0.0014096	0.00657433	61.258	67.4657	70.1776	81.7223	81.5046	90.871	87.0025	97.9897	562.594	0.399804	0.340282	1.17492	0.240027	0.710258	51.3915	66.0136	49.7233	30.8207	48.7091	72.5051	2570.73	0.00682921	0.146538	0.0466037	0.962829	0.999799	185.427	147.459	144.19	156.889	137.113	170.472	not.dependent	not.dependent	Bmpr1a.upregulated
1190002N15Rik	4218.43	0.257561	0.0884014	2.91354	0.00357357	0.0144187	90.9191	78.074	92.1588	111.408	129.964	103.073	106.253	107.503	9567.38	0.378817	0.385728	0.982084	0.326059	0.789349	128.921	98.4235	69.865	109.603	52.3836	79.0832	6870.71	0.0991157	0.122183	0.811207	0.417247	0.999799	66.1414	62.4733	52.7457	57.1068	59.7392	48.839	not.dependent	not.dependent	Bmpr1a.upregulated
1190005I06Rik	20.751	0.0539921	0.347509	0.155369	0.87653	0.931021	2.3896	2.6224	2.02873	3.33775	2.54404	2.3727	3.04214	2.41281	46.9615	0.0138993	0.972132	0.0142977	0.988592	0.998224	7.28469	1.82006	2.5535	3.2137	3.90378	3.10789	70.7482	-0.65336	0.380153	-1.71867	0.0856737	0.880621	3.57676	2.65975	4.28232	4.47275	5.26586	6.49221	not.dependent	not.dependent	not.dependent
1190007I07Rik	156.193	0.00569752	0.177994	0.0320097	0.974464	0.987385	36.7159	42.2006	53.4637	32.2989	40.7518	39.2327	51.0129	34.8386	519.921	-0.399708	0.354366	-1.12795	0.25934	0.728833	39.6645	54.2482	45.5589	54.7667	57.6744	87.6983	650.808	-0.0171004	0.156775	-0.109076	0.913142	0.999799	54.6803	65.0923	68.9668	61.4847	56.5366	50.0427	not.dependent	not.dependent	not.dependent
1300017J02Rik	26.7253	0.0678901	0.397543	0.170774	0.864401	0.923163	1.01535	0.444255	0.849017	1.36313	0.810341	0.799301	0.703852	1.71747	91.8862	1.08954	0.932499	1.16841	0.242641	0.711159	0.482495	4.57756	2.37248	1.8345	0.349804	1.5844	105.713	-0.446428	0.366159	-1.21922	0.222762	0.999799	1.88679	1.28642	1.53803	1.3766	2.75267	1.99026	not.dependent	not.dependent	not.dependent
1500009L16Rik	150.121	0.00682476	0.134847	0.0506112	0.959635	0.979496	14.6791	15.2211	13.3035	13.9203	14.3416	14.3194	14.3304	14.9528	291.435	-0.583237	0.415143	-1.4049	0.16005	0.603717	11.1472	7.88758	7.23639	14.9602	14.0626	12.5419	421.202	-0.138516	0.1675	-0.826961	0.408259	0.999799	13.8391	14.8977	14.1625	14.8607	15.7496	15.5219	not.dependent	not.dependent	not.dependent
1500011B03Rik	228.609	-0.0812228	0.111307	-0.72972	0.465561	0.625909	19.0581	19.7868	23.8163	22.3489	19.5675	21.1857	19.4096	19.6132	303.795	0.0439979	0.390952	0.11254	0.910395	0.989684	10.6221	13.5416	13.3917	9.19063	25.4285	12.6385	758.277	-0.144154	0.147722	-0.975848	0.32914	0.999799	28.7003	30.3616	29.3699	31.4986	31.0252	32.984	not.dependent	not.dependent	not.dependent
1500011K16Rik	107.124	0.0689996	0.158869	0.434319	0.664057	0.789647	22.3908	22.6369	26.0302	26.1557	24.5272	25.2634	26.2332	25.7829	311.009	0.700616	0.405906	1.72605	0.084338	0.473817	21.7872	23.0898	29.5368	19.1702	12.1395	16.7298	421.981	-0.197502	0.197638	-0.999312	0.317644	0.999799	26.0732	22.8337	20.3678	26.5714	22.8175	28.3077	not.dependent	not.dependent	not.dependent
1500015O10Rik	12.9225	-0.238188	0.421693	-0.564838	0.572184	0.717319	1.79009	1.75686	1.59084	2.44005	1.83251	1.38133	1.677	1.45735	34.8972	-0.928026	1.90683	-0.486684	0.626482	0.92485	3.98679	0	0	1.0727	6.44337	0.51358	58.067	-0.202912	0.534003	-0.379983	0.703958	0.999799	3.3411	1.9043	3.62221	2.33978	1.74107	5.85947	not.dependent	not.dependent	not.dependent
1600002H07Rik	226.239	0.22648	0.119893	1.88901	0.0588903	0.140287	7.32114	7.77047	7.99769	10.0046	9.98138	8.83722	10.1381	9.57754	868.148	0.0230352	0.314528	0.0732373	0.941617	0.991122	15.2435	18.6823	14.7543	20.7525	10.1601	19.8869	1066.86	-0.0676937	0.134721	-0.502473	0.615335	0.999799	18.7442	17.9362	19.062	18.8986	20.0838	18.0685	not.dependent	not.dependent	not.dependent
1600002K03Rik	53.1967	0.41124	0.247236	1.66335	0.0962432	0.204109	8.44088	7.96407	8.04698	10.7908	9.2682	11.9304	10.1276	15.8335	284.229	0.334367	0.590887	0.565873	0.57148	0.913744	28.2938	25.5787	28.5613	28.41	5.65056	35.1381	244.473	-0.0820597	0.269732	-0.304226	0.760955	0.999799	16.0698	21.807	28.0641	25.0294	17.9663	24.5838	not.dependent	not.dependent	not.dependent
1600012H06Rik	819.282	-0.0189801	0.0788588	-0.240684	0.8098	0.888211	37.1348	38.3043	39.01	34.9591	36.7503	35.9203	37.2844	35.593	3288.3	-0.156359	0.164387	-0.951164	0.341521	0.801637	77.8856	61.0814	78.7018	89.9368	83.5541	83.0954	3093.51	0.0378179	0.120257	0.314476	0.753159	0.999799	51.0634	47.0311	43.8441	46.9217	48.3116	39.9238	not.dependent	not.dependent	not.dependent
1600014C10Rik	510.998	0.0642693	0.0800112	0.803254	0.421828	0.587972	17.694	14.4723	18.3568	15.6645	15.6318	19.2662	15.0729	15.3066	1525.13	-0.172396	0.220246	-0.782744	0.433777	0.853476	21.345	23.8243	16.9659	25.4746	24.1964	27.1705	1316.16	0.0612734	0.142092	0.431224	0.666306	0.999799	21.4909	24.1055	20.3089	21.1878	22.7881	15.4415	not.dependent	not.dependent	not.dependent
1700001L19Rik	13.5339	0.0539797	0.457959	0.11787	0.90617	0.947943	0.688735	1.31287	1.0955	2.22168	1.92089	0.839331	0.99143	0.552398	55.9673	-1.0999	1.65538	-0.66444	0.506409	0.890542	0	3.73893	1.82232	9.07372	0	4.00751	49.4691	0.199991	0.421161	0.474857	0.634889	0.999799	1.90333	2.13392	2.07336	2.19285	1.27401	1.89635	not.dependent	not.dependent	not.dependent
1700010I14Rik	40.1606	0.16139	0.273498	0.590096	0.555126	0.702439	1.61631	2.10657	1.67245	2.80789	2.16056	1.64568	2.41466	2.6219	135.51	-0.504943	0.651387	-0.775181	0.438233	0.855687	2.8693	3.45398	1.3054	2.69766	5.35848	3.27639	150.626	-0.0769212	0.266102	-0.289066	0.772531	0.999799	3.49946	3.10992	2.37985	2.91076	3.0541	3.2449	not.dependent	not.dependent	not.dependent
1700013H16Rik	409.531	1.40365	0.166286	8.44116	3.14e-17	2.08e-15	30.792	29.4902	22.3982	20.8877	71.5874	87.2973	60.972	56.5869	4911.06	-0.852173	0.174712	-4.87757	1.07e-06	0.000178126	147.923	99.0892	120.15	211.432	219.295	266.353	1859.34	0.867769	0.193714	4.47964	7.48e-06	0.0011654	56.1576	90.418	84.2143	47.981	32.8318	42.0591	Meioc.downregulated	Stra8.upregulated	Bmpr1a.upregulated
1700017B05Rik	3288.52	0.0782389	0.0651251	1.20136	0.229611	0.386683	54.6865	53.9189	58.5118	67.2281	60.4432	62.4247	56.5013	67.4567	5883.6	0.10768	0.125275	0.85955	0.390037	0.831971	66.6142	76.2583	69.5312	73.7757	52.763	80.6624	2927.51	-0.0517134	0.107391	-0.481546	0.630129	0.999799	31.8142	34.2594	32.6059	34.9241	36.9527	36.434	not.dependent	not.dependent	not.dependent
1700021F05Rik	342.451	-0.601912	0.106664	-5.64305	1.67e-08	2.81e-07	58.2147	60.1204	55.9572	56.8826	37.7184	38.5447	42.0473	35.5928	787.29	-0.181314	0.302413	-0.599557	0.548802	0.906168	39.827	27.6472	49.1142	47.9286	51.4436	39.4242	1331.42	-0.315724	0.131676	-2.39774	0.0164968	0.374124	67.6575	64.6011	64.9176	75.9631	83.4222	81.2059	not.dependent	not.dependent	Bmpr1a.downregulated
1700025G04Rik	1007.71	-0.484222	0.0767356	-6.31027	2.79e-10	6.44e-09	9.37912	10.8192	9.6318	10.1683	7.8456	7.45625	6.91689	6.55826	2374.71	0.0291926	0.174489	0.167303	0.867131	0.980853	8.71046	8.96826	8.60406	10.164	7.53778	9.43143	1539.21	0.0270263	0.124466	0.217137	0.828101	0.999799	5.54078	5.64623	4.88698	4.89943	5.38753	5.08755	not.dependent	not.dependent	Bmpr1a.downregulated
1700028J19Rik	11.3627	1.09434	0.472469	2.31622	0.0205461	0.0602859	0.70193	0.526103	0.491714	0.779287	1.60105	1.26702	0.978693	1.4433	45.0693	-1.61524	1.30544	-1.23732	0.215969	0.682452	0.92223	0.0393654	1.72039	0.820734	5.85691	1.76671	42.9104	1.13724	0.476501	2.38664	0.0170031	0.382564	1.5764	2.75906	2.47194	1.30682	0.798726	0.844633	not.dependent	not.dependent	not.dependent
1700028K03Rik	24.4786	1.24501	0.494766	2.51637	0.0118571	0.038191	5.83095	3.26999	2.05752	0.376865	8.40163	8.10067	5.13205	6.89023	77.697	1.7518	1.17689	1.4885	0.13662	0.575157	13.9064	8.40234	4.8391	3.02571	0	5.59322	66.5806	2.39581	0.499557	4.79588	1.62e-06	0.000347112	2.94295	11.708	7.15244	1.2446	1.40476	1.42708	not.dependent	Stra8.upregulated	Bmpr1a.upregulated
1700029J07Rik	78.0342	0.338405	0.19324	1.75122	0.0799078	0.17707	3.54971	3.60157	3.83158	2.98933	5.92737	4.59472	3.60461	5.39275	67.5937	0.0727866	0.854376	0.0851928	0.932108	0.991122	2.14607	0.847689	2.28528	2.32835	1.21422	0.591593	649.33	0.199706	0.191833	1.04104	0.297856	0.999799	9.86285	16.3281	11.7019	12.594	9.33283	11.435	not.dependent	not.dependent	not.dependent
1700030J22Rik	168.589	0.408779	0.133034	3.07274	0.00212104	0.00925617	4.73994	4.47749	4.34748	5.19542	6.95283	6.82448	5.23073	5.53136	523.168	0.208009	0.316342	0.657545	0.51083	0.893297	6.02781	8.49776	7.84803	7.4138	6.87803	5.61463	174.459	0.191136	0.253204	0.75487	0.450327	0.999799	2.53192	2.5376	2.29798	1.53123	2.48282	2.35875	not.dependent	not.dependent	Bmpr1a.upregulated
1700030K09Rik	307.276	0.311223	0.099544	3.12649	0.00176908	0.00796259	8.51553	6.80833	8.50122	9.42253	11.1422	10.7675	9.34121	9.9177	819.588	0.278167	0.250282	1.11141	0.26639	0.736332	12.1606	12.527	12.8439	9.89267	14.1084	10.2118	1259.03	0.32358	0.129766	2.49357	0.0126464	0.312875	16.5444	19.1669	18.0184	13.2038	14.2958	14.2116	not.dependent	not.dependent	Bmpr1a.upregulated
1700037C18Rik	71.619	0.464048	0.213712	2.17137	0.0299033	0.0821115	1.66104	2.37037	1.30147	2.15089	3.33519	2.79686	1.89765	2.48067	345.983	0.313287	0.372197	0.841722	0.399944	0.836952	10.5472	9.2703	14.1254	6.3418	9.15914	5.15698	361.921	0.153889	0.193703	0.794459	0.426929	0.999799	8.90673	10.5739	10.2933	7.33143	7.31859	7.50611	not.dependent	not.dependent	not.dependent
1700037H04Rik	705.118	-0.135967	0.114821	-1.18417	0.236345	0.395273	52.1869	54.6617	53.6786	59.8426	41.9661	53.0439	44.2899	61.2293	775.003	0.210782	0.26679	0.790069	0.429488	0.851152	29.0291	39.1719	29.5858	26.7804	28.5184	32.3988	2309.41	-0.0856998	0.115419	-0.742513	0.457776	0.999799	88.0673	95.6578	93.193	90.586	94.7449	95.031	not.dependent	not.dependent	not.dependent
1700040L02Rik	20.1436	-0.0407056	0.378229	-0.107622	0.914296	0.952726	1.37239	2.29427	2.16997	1.65104	3.015	1.97181	1.0746	1.92094	35.7285	0.0239072	1.15931	0.0206219	0.983547	0.997215	1.02704	2.0437	1.80525	0.824521	3.39099	0.838043	68.2565	-0.0995572	0.390473	-0.254966	0.798749	0.999799	3.00825	2.09813	1.58843	2.09498	2.38359	2.66684	not.dependent	not.dependent	not.dependent
1700066M21Rik	266.223	-0.026262	0.111593	-0.235338	0.813947	0.890456	10.5839	10.2785	10.1285	9.78428	10.3076	10.4165	10.4065	9.05582	413.36	-0.612908	0.367542	-1.66759	0.0953975	0.500151	4.65337	3.33314	3.94762	6.3208	4.92314	7.84667	865.218	-0.00164634	0.137432	-0.0119793	0.990442	0.999799	9.38443	10.2255	9.48353	10.049	10.2132	8.29292	not.dependent	not.dependent	not.dependent
1700088E04Rik	42.6889	0.374834	0.256657	1.46045	0.144167	0.274894	3.41023	3.03756	2.35953	6.4611	4.33841	4.33617	4.53201	4.59745	78.2494	1.3743	1.38361	0.993268	0.320579	0.783946	14.6793	1.97251	1.3327	5.55883	0	7.61775	349.753	-0.133783	0.266195	-0.502575	0.615263	0.999799	16.7268	13.2502	17.3009	18.4253	11.7895	20.6454	not.dependent	not.dependent	not.dependent
1700102P08Rik	12.1086	0.118145	0.480163	0.246052	0.805642	0.88548	1.12549	2.01901	3.06647	0.766478	2.84815	1.55487	1.49625	2.88177	21.7057	1.00082	1.69964	0.588838	0.55597	0.90759	1.17791	2.03933	1.11229	0.494899	0	1.42776	38.9802	-0.014678	0.505083	-0.0290606	0.976816	0.999799	2.17919	1.45122	1.81321	2.39983	0.985979	1.27928	not.dependent	not.dependent	not.dependent
1700123O20Rik	779.958	0.0513047	0.066189	0.775124	0.438267	0.601957	31.7241	33.1137	32.2799	37.8874	36.0291	35.4981	32.621	36.0179	1551.91	0.0973222	0.222015	0.43836	0.661125	0.936967	34.275	36.9207	31.0604	41.2344	26.0796	33.9114	2053.82	-0.0663592	0.14845	-0.447014	0.654865	0.999799	45.3228	36.8701	39.3175	43.2408	38.263	42.4952	not.dependent	not.dependent	not.dependent
1810009A15Rik	237.318	-0.141198	0.179145	-0.788177	0.430593	0.595771	47.0832	41.3888	42.3615	34.8528	34.2312	34.7609	49.2655	33.9546	1060.82	0.383736	0.238269	1.61052	0.107285	0.528168	68.074	85.7177	77.0134	53.2295	64.8433	69.4339	1550.87	-0.164411	0.133207	-1.23426	0.217108	0.999799	93.9662	92.0453	90.2855	108.181	93.8608	99.2927	not.dependent	not.dependent	not.dependent
1810010H24Rik	20.4512	0.266845	0.343957	0.77581	0.437861	0.601578	1.4935	1.45762	1.23792	1.03389	1.63262	2.24501	1.77514	1.44505	124.425	0.237966	0.735212	0.32367	0.746188	0.95853	6.86552	2.86558	3.29032	2.81706	1.26331	8.62845	90.0819	-0.253586	0.322635	-0.785985	0.431876	0.999799	2.20489	2.70421	3.04927	2.55695	2.69379	3.76748	not.dependent	not.dependent	not.dependent
1810011O10Rik	240.129	-0.0708658	0.118364	-0.598713	0.549364	0.697768	13.1462	13.0741	15.5537	14.6466	13.968	13.3892	14.4542	12.3867	606.068	-0.629797	0.430474	-1.46303	0.143459	0.583726	11.3789	13.0738	7.7243	10.966	29.6664	11.3597	905.19	0.106678	0.154074	0.69238	0.488699	0.999799	21.3401	18.4137	17.1919	16.3079	18.3704	17.1946	not.dependent	not.dependent	not.dependent
1810013L24Rik	1990.44	-0.0837295	0.0809236	-1.03467	0.300821	0.468618	48.307	46.6379	45.6757	42.2502	48.2402	43.4462	42.2113	40.161	6446.84	0.128667	0.130871	0.983164	0.325527	0.789038	64.7341	61.6736	54.4851	57.8084	54.0716	62.201	2630.62	0.141714	0.119984	1.18111	0.237559	0.999799	20.9941	26.5398	20.8595	20.2069	22.029	18.2449	not.dependent	not.dependent	not.dependent
1810022K09Rik	752.704	-0.284028	0.106357	-2.67052	0.00757336	0.02672	455.2	412.159	453.198	367.923	364.614	350.819	384.222	325.823	322.164	-0.0576975	0.589782	-0.0978285	0.922068	0.991122	27.6417	83.047	31.5995	88.0067	3.41171	75.7005	2519.49	-0.201232	0.143321	-1.40407	0.160299	0.999799	303.157	245.265	271.924	292.129	266.398	334.525	not.dependent	not.dependent	Bmpr1a.downregulated
1810030O07Rik	1283.41	-0.0315053	0.0913034	-0.345062	0.730048	0.834855	48.7022	49.4052	48.123	43.2954	47.1996	52.4033	44.1071	42.811	3421.37	-0.549104	0.139623	-3.93277	8.4e-05	0.0057678	38.7267	37.5164	38.5489	55.8241	62.6764	58.1447	3433.84	-0.0696863	0.122508	-0.56883	0.569471	0.999799	39.0429	45.4543	46.9463	45.6491	48.3231	40.8743	Meioc.downregulated	not.dependent	not.dependent
1810032O08Rik	98.5345	-0.802824	0.186069	-4.31466	1.6e-05	0.000134821	5.52035	8.7181	6.02026	6.53065	3.14408	3.65766	3.91016	3.23703	41.2701	0.132359	1.75518	0.0754109	0.939888	0.991122	3.37049	0.892595	0	2.10988	0	1.70335	675.65	-0.0132564	0.154557	-0.0857704	0.931649	0.999799	13.955	15.7397	15.5726	14.1633	16.4814	14.2637	not.dependent	not.dependent	Bmpr1a.downregulated
1810037I17Rik	778.55	-0.269274	0.101329	-2.65742	0.00787419	0.0275785	91.306	99.2438	84.273	79.1753	73.7897	72.776	74.376	73.6518	3063.69	-0.112981	0.155401	-0.727027	0.467209	0.870001	125.699	110.82	109.599	139.583	136.442	118.527	1731.07	-0.0197968	0.151156	-0.130969	0.8958	0.999799	64.9988	54.7465	64.9583	58.1905	60.4851	64.8723	not.dependent	not.dependent	Bmpr1a.downregulated
1810041L15Rik	164.039	0.326927	0.141865	2.3045	0.0211947	0.0618369	1.78507	1.4834	1.91996	2.08726	2.70341	2.18182	2.28174	2.10866	272.846	0.657786	0.43368	1.51675	0.129329	0.564343	1.75097	1.87202	2.89322	1.43259	1.61451	1.3058	287.681	0.100939	0.246959	0.40873	0.682738	0.999799	2.04741	2.23495	1.29704	1.39594	2.11366	1.518	not.dependent	not.dependent	not.dependent
1810043G02Rik	263.194	0.485611	0.130466	3.72212	0.000197558	0.00120616	9.17278	10.8464	10.4911	14.4839	16.7158	15.3281	13.4401	16.5887	966.691	0.459217	0.249033	1.844	0.0651835	0.420949	23.8055	34.2039	30.0646	18.988	22.1336	23.3625	978.792	0.148643	0.151455	0.981431	0.32638	0.999799	25.6383	30.21	23.2059	23.2942	21.0674	24.7913	not.dependent	not.dependent	Bmpr1a.upregulated
1810055G02Rik	633.835	-0.00288126	0.0762187	-0.0378026	0.969845	0.984929	31.2116	29.0424	31.0742	34.9837	31.9853	33.1391	29.1098	32.7646	944.96	0.254184	0.242807	1.04686	0.295166	0.761384	20.4995	25.6754	22.4264	19.1265	22.7784	18.8437	1071.31	0.00955118	0.163493	0.0584194	0.953415	0.999799	23.0364	23.7247	25.0742	21.3526	20.8693	26.8047	not.dependent	not.dependent	not.dependent
2010107E04Rik	803.571	0.012904	0.174445	0.073972	0.941033	0.968182	997.576	988.469	928.914	616.051	868.18	761.011	1132.88	835.915	221.481	0.460685	0.489262	0.941592	0.346402	0.804542	133.168	69.3125	152.913	84.2913	115.123	85.5468	3013.94	0.0269006	0.132167	0.203535	0.838717	0.999799	781.743	749.062	876.034	736.909	722.194	787.765	not.dependent	not.dependent	not.dependent
2010107G23Rik	62.5568	-0.4271	0.224293	-1.9042	0.0568837	0.13678	5.83795	3.67166	5.02084	4.53778	2.99218	4.00664	4.05244	3.34735	74.3104	0.904818	1.19384	0.757909	0.448505	0.862242	4.58635	4.46372	3.11026	5.22206	0	2.76962	202.197	-0.184892	0.231984	-0.797006	0.425448	0.999799	6.65432	7.12218	5.96307	7.82845	6.54354	7.87841	not.dependent	not.dependent	not.dependent
2010111I01Rik	115.444	-0.038547	0.246559	-0.15634	0.875765	0.930421	1.57746	3.82844	2.75849	3.00946	3.65424	2.23391	2.31416	2.61729	525.843	0.00841773	0.321677	0.0261683	0.979123	0.996333	6.1718	5.34607	6.98634	6.48695	7.96559	5.35487	986.728	-0.0987588	0.129734	-0.76124	0.446514	0.999799	10.2263	11.7887	10.7478	11.4521	11.6772	11.0953	not.dependent	not.dependent	not.dependent
2010300C02Rik	189.344	-0.923396	0.150441	-6.13795	8.36e-10	1.79e-08	3.69535	4.07759	4.01644	3.4423	1.76423	2.43203	1.83293	2.19926	224.07	-0.513481	0.546861	-0.938961	0.347751	0.805133	1.18097	1.15938	2.16119	2.38404	1.23096	3.2226	196.385	-0.50113	0.238041	-2.10523	0.0352713	0.582191	1.02684	1.39823	1.41412	1.71977	1.97557	1.57218	not.dependent	not.dependent	Bmpr1a.downregulated
2010315B03Rik	173.947	0.103684	0.124207	0.834768	0.403848	0.571286	7.45782	7.28709	7.46718	7.76977	8.66901	8.71254	7.89702	7.08792	100.942	-0.844385	0.675579	-1.24987	0.211347	0.676291	1.22308	0.62134	1.18131	1.86211	1.79188	2.02856	1134.67	-0.00349609	0.127061	-0.0275151	0.978049	0.999799	14.3139	16.3147	14.9498	14.664	16.0768	14.0076	not.dependent	not.dependent	not.dependent
2200002D01Rik	28.6953	0.119536	0.299488	0.399135	0.689794	0.807139	1.42735	1.61861	1.63369	1.67776	1.8218	2.03008	1.96581	1.23216	216.028	0.765254	0.547371	1.39805	0.162097	0.606148	5.47144	14.1941	6.28423	4.54591	5.08841	6.4867	185.329	-0.254464	0.266048	-0.956459	0.338841	0.999799	6.01772	4.64085	4.24359	6.00675	4.84318	6.44997	not.dependent	not.dependent	not.dependent
2210013O21Rik	369.565	0.0634288	0.121338	0.522747	0.60115	0.740811	61.7748	71.38	65.2749	61.4655	65.9936	61.1225	76.1005	68.994	1116.68	0.310021	0.321207	0.965176	0.334457	0.796006	64.7784	53.3077	45.427	57.249	28.324	47.5983	1250.5	-0.173818	0.151313	-1.14873	0.250668	0.999799	77.7065	66.5834	68.3836	74.5828	73.3505	82.6166	not.dependent	not.dependent	not.dependent
2210016F16Rik	908.482	0.139057	0.0893526	1.55628	0.119642	0.239836	22.9506	27.0858	23.4609	22.9553	27.2291	28.4608	23.7962	27.8593	2147.76	0.0222723	0.19479	0.11434	0.908969	0.989416	28.0267	27.3102	23.3642	30.4555	21.7957	29.7389	2178.63	-0.0444311	0.12856	-0.345607	0.729638	0.999799	27.4401	25.6204	23.3509	25.7306	24.8242	26.0635	not.dependent	not.dependent	not.dependent
2210016L21Rik	588.226	0.0619692	0.112703	0.549843	0.582427	0.725712	15.1293	14.0034	15.3211	21.9642	16.4434	18.6366	16.0423	17.9884	1108.2	0.117068	0.223701	0.523324	0.600749	0.920258	18.7746	17.7115	16.7505	15.3767	19.0086	17.4108	1574.17	-0.160324	0.144299	-1.11106	0.266544	0.999799	22.9856	20.83	20.5499	22.7736	21.8022	25.2468	not.dependent	not.dependent	not.dependent
2210408I21Rik	270.834	0.0137458	0.126212	0.10891	0.913274	0.952261	8.39397	10.2285	11.1063	10.9327	10.7581	8.05467	9.35249	12.8229	269.705	0.668056	0.427965	1.56101	0.118522	0.547964	3.35372	2.15419	2.59881	1.72365	3.9118	2.08646	422.733	0.0663453	0.230746	0.287525	0.773711	0.999799	5.2767	5.85227	3.53461	4.12752	3.84456	2.97707	not.dependent	not.dependent	not.dependent
2210418O10Rik	353.81	-0.23927	0.0990054	-2.41673	0.0156604	0.048017	12.3229	13.094	13.4954	11.2861	12.4223	8.8223	10.9285	10.4789	720.472	-0.173217	0.313035	-0.553347	0.580026	0.915993	5.51644	7.88796	6.52337	9.60092	5.34015	7.57956	1148.32	0.0190172	0.15779	0.120522	0.904069	0.999799	14.0716	12.118	10.0404	12.4678	13.9587	9.1278	not.dependent	not.dependent	Bmpr1a.downregulated
2300009A05Rik	45.106	-0.0751244	0.256935	-0.292387	0.769991	0.86101	13.1779	7.56529	12.6064	14.7099	11.462	10.2976	12.2149	11.9801	211.433	0.804556	0.515635	1.56032	0.118684	0.548461	37.5457	30.2579	23.1477	14.6047	26.5392	13.7768	242.685	0.0329326	0.25436	0.129473	0.896984	0.999799	29.8365	25.0668	24.9301	29.0785	18.7528	28.1553	not.dependent	not.dependent	not.dependent
2310009B15Rik	177.384	0.292847	0.156305	1.87356	0.0609916	0.144166	43.5742	57.3169	42.4733	40.368	59.4101	49.2469	54.9616	62.6499	190.12	0.0400219	0.536001	0.0746676	0.940479	0.991122	30.9737	26.5008	15.7574	33.3471	21.9438	20.0584	543.403	-0.214576	0.164952	-1.30084	0.193315	0.999799	56.7729	67.9997	58.5398	73.9639	62.947	69.5239	not.dependent	not.dependent	not.dependent
2310011J03Rik	430.118	-0.00410429	0.0956873	-0.0428927	0.965787	0.982955	18.2231	20.089	19.5954	21.2537	20.8713	17.8205	18.5613	22.2029	1323.16	0.343181	0.245053	1.40044	0.161383	0.605583	32.372	49.7611	39.2119	37.8137	27.6994	36.3869	1146.96	-0.104879	0.173075	-0.60597	0.544534	0.999799	29.2397	24.9427	29.9128	28.087	25.9753	33.7078	not.dependent	not.dependent	not.dependent
2310022A10Rik	708.643	-0.394903	0.0859044	-4.59701	4.29e-06	4.2e-05	20.5096	22.7114	21.7553	26.7128	18.2973	17.5378	14.954	18.4158	2111.44	0.0492819	0.19064	0.258508	0.796015	0.968604	27.1164	31.2853	36.9196	33.8166	33.9851	30.2082	1010.99	-0.00235255	0.136421	-0.0172448	0.986241	0.999799	14.657	13.7254	13.9499	13.6978	14.114	13.7391	not.dependent	not.dependent	Bmpr1a.downregulated
2310022B05Rik	1884.94	0.0659534	0.0508953	1.29586	0.195022	0.343164	38.4016	41.153	41.5418	46.3733	45.3876	44.3706	41.5434	44.3621	5393.72	0.109197	0.133275	0.819334	0.412596	0.841389	72.1756	61.8387	66.2989	64.9398	70.9932	60.1501	2878.01	-0.192048	0.12287	-1.56302	0.118048	0.999799	30.6409	31.2251	28.4874	30.9933	33.2906	35.8189	not.dependent	not.dependent	not.dependent
2310030G06Rik	104.652	-0.0723386	0.169396	-0.427038	0.669352	0.793285	9.58965	11.5983	8.55801	10.217	11.1783	9.65356	9.06245	8.01995	111.909	0.33015	1.17428	0.281152	0.778594	0.965213	6.59941	4.93487	1.31351	5.54046	0	5.31374	377.993	-0.35797	0.178526	-2.00514	0.0449485	0.661545	11.6048	10.5548	10.0286	13.5237	14.3423	12.5786	not.dependent	not.dependent	not.dependent
2310033P09Rik	422.665	0.0925792	0.0911786	1.01536	0.309934	0.47826	26.8728	29.1519	28.6298	28.1104	29.382	30.6862	30.314	31.3188	3688.23	-0.0240564	0.178062	-0.135101	0.892532	0.987585	127.164	125.006	135.925	151.666	161.423	105.943	1348.85	-0.0336328	0.144886	-0.232133	0.816435	0.999799	47.7738	48.2398	39.0972	49.4875	43.8527	40.646	not.dependent	not.dependent	not.dependent
2310034G01Rik	20.9374	-0.0211541	0.354071	-0.0597455	0.952358	0.974403	1.45232	1.04454	1.10199	1.35045	1.13878	1.35342	0.8618	1.65113	51.9816	1.20976	1.27684	0.947466	0.343401	0.802231	2.39262	2.18951	2.74713	1.54053	0	1.85057	115.703	-0.343908	0.329461	-1.04385	0.296554	0.999799	3.47334	3.51252	2.65437	5.24928	3.77463	2.77438	not.dependent	not.dependent	not.dependent
2310035C23Rik	1563.44	0.011914	0.0838822	0.142033	0.887054	0.937933	32.7101	29.365	28.9061	29.2498	34.2977	33.3442	25.6704	31.09	4334.84	0.1062	0.161909	0.655922	0.511874	0.893323	41.2038	36.2512	28.7819	34.8674	33.6561	35.2415	2646.14	0.432914	0.172046	2.51627	0.0118603	0.299036	14.0402	25.1	19.2362	13.2789	16.1775	12.2525	not.dependent	not.dependent	not.dependent
2310039H08Rik	204.017	0.0542611	0.125199	0.4334	0.664724	0.790096	29.7984	31.4007	29.5482	26.6282	33.7165	28.0665	28.8022	32.0141	91.534	0.760586	0.769307	0.988663	0.322828	0.786117	7.16552	11.8036	6.93252	2.45209	8.21522	5.54183	689.473	-0.235992	0.186688	-1.2641	0.206194	0.999799	47.6027	42.7589	45.415	51.2153	42.7959	60.7919	not.dependent	not.dependent	not.dependent
2310057M21Rik	309.589	-0.0660122	0.107726	-0.612776	0.540025	0.690612	3.86935	4.42453	4.17141	3.9589	4.31956	3.85569	4.05602	3.53736	649.366	0.245291	0.292056	0.839877	0.400977	0.837463	4.06509	3.50836	3.24017	3.63665	2.58286	3.37598	1002.27	0.048045	0.150958	0.318268	0.750282	0.999799	4.19992	5.66348	5.19528	4.7932	5.29483	4.13976	not.dependent	not.dependent	not.dependent
2310061I04Rik	704.229	0.554797	0.126958	4.36993	1.24e-05	0.000108105	48.0544	48.0399	41.8715	35.8508	68.9129	73.2765	57.1576	62.048	5295.32	0.96706	0.155195	6.23127	4.63e-10	1.95e-07	267.008	250.244	229.572	110.107	147.241	145.9	2349.2	0.305647	0.228104	1.33995	0.180262	0.999799	42.6186	101.534	87.0701	57.9028	51.596	68.5961	Meioc.upregulated	not.dependent	Bmpr1a.upregulated
2410002F23Rik	1319.25	0.0388297	0.0580414	0.669	0.503496	0.659903	40.9693	44.3297	45.2987	48.6704	47.7581	46.0568	46.0396	45.2972	3749.72	0.121833	0.155968	0.78114	0.43472	0.853735	168.099	150.519	148.783	176.096	147.44	115.953	7036.46	-0.0198004	0.106361	-0.186163	0.852317	0.999799	104.577	119.367	113.341	111.71	112.714	111.688	not.dependent	not.dependent	not.dependent
2410004B18Rik	163.664	-0.337843	0.16851	-2.00489	0.0449749	0.113399	12.6474	13.9888	10.2523	16.3506	8.87411	11.1121	11.6962	10.0316	693.395	-0.0396131	0.366221	-0.108167	0.913863	0.990296	13.048	20.1888	22.0556	22.6042	11.3448	25.975	967.775	-0.125412	0.154593	-0.811237	0.417229	0.999799	25.509	21.7817	24.1356	25.9578	24.2106	26.0684	not.dependent	not.dependent	not.dependent
2410015M20Rik	765.968	0.0429025	0.088453	0.485031	0.627654	0.762759	116.089	111.279	128.301	129.87	135.138	116.013	132.991	119.901	4394.94	0.212564	0.136885	1.55286	0.120456	0.55141	375.978	373.733	363.583	312.596	373.801	325.66	2817.62	-0.123544	0.14713	-0.839696	0.401079	0.999799	213.198	176.292	187.25	206.289	187.901	217.634	not.dependent	not.dependent	not.dependent
2410089E03Rik	3442.39	0.27754	0.0572678	4.84635	1.26e-06	1.39e-05	24.1626	25.751	25.6549	26.3474	34.7239	32.3457	28.0272	29.224	5366.09	0.229657	0.153697	1.49422	0.135119	0.57413	17.9083	19.3302	18.787	16.8679	13.6177	19.8777	2966.02	0.393355	0.200262	1.9642	0.0495064	0.697443	6.8257	14.8103	10.0706	7.70137	8.87892	6.77661	not.dependent	not.dependent	Bmpr1a.upregulated
2410131K14Rik	630.518	-0.0114436	0.0779395	-0.146827	0.883269	0.935363	7.49619	8.3414	8.73423	9.55811	8.84657	8.39107	8.5126	8.17516	2259.78	0.0216878	0.199117	0.10892	0.913266	0.990296	15.6364	13.8486	14.2573	13.6819	18.8511	12.8487	985.862	0.161385	0.167761	0.961993	0.336053	0.999799	6.93029	7.7138	5.08023	6.02033	6.27863	4.79068	not.dependent	not.dependent	not.dependent
2410141K09Rik	196.915	-1.37756	0.153284	-8.98694	2.54e-19	2.1e-17	21.1654	21.512	22.756	16.7018	11.624	8.41252	11.6802	14.9471	179.618	-3.37066	0.893719	-3.7715	0.000162268	0.00897548	4.05779	0.892851	0.597373	37.7982	30.9212	26.4082	175.632	-0.302077	0.318556	-0.94827	0.342992	0.999799	1.60373	1.88731	3.50452	2.38629	3.57966	1.90585	Meioc.downregulated	not.dependent	Bmpr1a.downregulated
2510002D24Rik	103.268	-0.398852	0.182178	-2.18935	0.0285713	0.0792363	16.3681	25.1257	29.9101	18.5785	23.1635	20.4086	11.3479	12.0416	346.899	0.0525642	0.454873	0.115558	0.908003	0.989416	18.6931	18.0229	21.1538	10.2075	22.4307	17.6572	711.616	-0.142006	0.147608	-0.962047	0.336026	0.999799	27.4707	34.3385	28.7086	35.2922	35.174	29.2694	not.dependent	not.dependent	not.dependent
2510009E07Rik	1189.78	0.0762615	0.0738649	1.03245	0.301863	0.469692	18.807	17.8661	18.586	20.2639	22.448	18.9898	20.2364	18.3337	3355.77	-0.149363	0.162775	-0.917604	0.358826	0.811139	24.7967	19.5222	22.8846	26.1256	28.8194	23.378	1772.04	0.0488419	0.149799	0.326049	0.744387	0.999799	13.3267	12.0867	10.187	11.8943	12.6389	9.18114	not.dependent	not.dependent	not.dependent
2510039O18Rik	1894.15	0.00204235	0.0852384	0.0239604	0.980884	0.990845	45.6638	49.9953	45.5965	53.8212	47.5486	55.8821	41.5277	52.1806	4605.19	0.21216	0.153402	1.38303	0.166655	0.613282	64.8557	74.9795	86.2749	69.3678	63.4945	74.6014	2405.59	0.0519959	0.155213	0.334996	0.737628	0.999799	27.2329	39.4188	38.6734	30.5043	31.8246	35.6371	not.dependent	not.dependent	not.dependent
2610001J05Rik	440.188	-0.355697	0.140038	-2.53999	0.0110855	0.0362854	51.4723	41.39	52.5267	46.7645	37.8936	32.5251	44.731	30.7878	1673.84	-0.37728	0.232365	-1.62365	0.10445	0.521806	70.8362	57.2568	99.4938	89.2077	144.334	91.2961	1650.73	-0.0157954	0.158308	-0.0997763	0.920522	0.999799	63.7162	47.5432	48.2453	55.8151	50.7245	53.2749	not.dependent	not.dependent	Bmpr1a.downregulated
2610002M06Rik	683.454	-0.173107	0.0806459	-2.14651	0.0318321	0.0861325	13.208	12.0012	12.1126	13.8717	12.5457	10.5364	11.3471	11.0543	1683.88	-0.488092	0.197975	-2.46542	0.0136854	0.189607	9.54605	7.92206	7.9769	12.3674	13.5893	11.276	1293.49	-0.100259	0.142428	-0.703928	0.481477	0.999799	7.57598	6.85978	6.60997	6.86308	7.61245	7.6162	not.dependent	not.dependent	not.dependent
2610008E11Rik	1292.23	0.0232829	0.0816761	0.285064	0.775595	0.865242	33.157	31.3502	35.9527	43.4923	42.3213	32.5479	39.0468	33.5079	3632.12	-0.19453	0.167418	-1.16194	0.245259	0.71424	30.3354	27.6873	31.8454	37.2602	35.7081	27.3541	3803.88	0.0238077	0.154839	0.153758	0.8778	0.999799	37.8264	32.4213	26.8114	33.4947	36.1173	23.3937	not.dependent	not.dependent	not.dependent
2610021A01Rik	692.172	-0.0492749	0.0731347	-0.673755	0.500467	0.657209	18.3086	18.4839	19.6639	20.4758	19.4603	17.6819	18.6883	18.4526	1595.26	-0.44537	0.22369	-1.99102	0.0464787	0.364372	12.726	12.1232	10.2942	17.1303	19.5796	13.3034	1523.37	0.0122434	0.155019	0.0789804	0.937048	0.999799	13.2971	12.8005	12.4685	13.345	14.8728	9.47446	not.dependent	not.dependent	not.dependent
2610044O15Rik8	813.881	-0.238542	0.0678049	-3.51806	0.000434715	0.0023822	58.4112	56.6054	62.4143	59.1846	50.9711	49.5004	52.1073	42.8274	727.49	0.0351822	0.313376	0.112268	0.910611	0.989841	29.3638	10.3809	14.8349	15.7996	13.4114	14.9939	1768.52	-0.027522	0.135149	-0.203642	0.838633	0.999799	39.2079	35.2244	31.8782	37.2325	37.3211	29.6675	not.dependent	not.dependent	Bmpr1a.downregulated
2610301B20Rik	466.308	0.104303	0.0808078	1.29076	0.196788	0.345637	23.6811	22.0808	22.4505	25.5397	26.8771	25.1866	24.5962	24.5327	1961.68	-0.0729687	0.230488	-0.316583	0.75156	0.96005	47.2339	33.6565	29.0074	47.7616	37.1601	36.5858	1596.44	0.0747687	0.120267	0.62169	0.534145	0.999799	28.8782	28.8744	27.7649	27.6034	27.4615	24.4396	not.dependent	not.dependent	not.dependent
2610318N02Rik	143.77	-0.667254	0.164656	-4.0524	5.07e-05	0.000373641	12.1055	15.6979	16.9661	13.4025	9.00529	8.88641	8.51545	10.3658	72.5297	-0.268597	0.817437	-0.328585	0.74247	0.956718	3.23273	2.73819	2.01219	5.50354	1.85293	2.6832	357.724	-0.0879771	0.193772	-0.454024	0.649811	0.999799	13.7609	11.1243	13.1698	12.5241	13.3073	14.1793	not.dependent	not.dependent	Bmpr1a.downregulated
2610507B11Rik	9558.43	0.00372865	0.0603986	0.0617341	0.950775	0.973524	98.5351	103.023	100.497	110.114	104.272	116.87	94.2385	100.26	20235.2	-0.172197	0.10109	-1.7034	0.0884929	0.482583	85.4569	88.8799	93.7154	110.09	95.605	113.272	10512.7	0.0369389	0.138059	0.267559	0.789039	0.999799	42.6979	58.3094	46.6396	47.7722	54.6003	37.7535	not.dependent	not.dependent	not.dependent
2610524H06Rik	368.943	-0.358097	0.167959	-2.13206	0.033002	0.0885744	54.6235	65.709	57.9618	39.8953	37.6958	43.0876	46.9045	44.1409	1385.86	-0.478329	0.203451	-2.35108	0.0187192	0.22463	69.8179	58.089	70.5495	103.282	88.2946	98.9387	1213.98	0.0971934	0.14776	0.657778	0.510681	0.999799	56.3267	57.1319	65.9866	54.3829	53.9992	55.8629	not.dependent	not.dependent	not.dependent
2700049A03Rik	1170.37	-0.284392	0.0642269	-4.42792	9.51e-06	8.46e-05	21.9547	22.1129	22.1881	26.1315	20.3951	20.5299	17.0934	17.8275	1428.37	-0.118728	0.21988	-0.539965	0.589221	0.919136	9.57677	8.20877	9.45271	10.5859	8.83991	11.3582	1411.63	-0.08761	0.13903	-0.630152	0.528595	0.999799	8.39827	10.358	8.78456	9.56995	10.8931	8.08874	not.dependent	not.dependent	Bmpr1a.downregulated
2700060E02Rik	2510.39	0.22425	0.104534	2.14524	0.031934	0.0863914	173.328	152.256	169.293	138.125	182.305	198.876	193.306	172.94	5224.04	-0.181882	0.231253	-0.786506	0.431571	0.851991	112.014	188.824	87.7945	183.471	142.995	135.713	10872.3	0.0835631	0.116946	0.714542	0.474892	0.999799	233.461	304.875	281.663	254.818	257.211	242.851	not.dependent	not.dependent	not.dependent
2700062C07Rik	278.019	-0.0325654	0.0995297	-0.327192	0.743522	0.844057	32.3572	33.7649	32.8148	40.173	36.2793	33.9093	30.6789	34.3401	523.952	0.227666	0.345811	0.658354	0.510311	0.893106	31.0016	29.5548	17.8718	26.6698	21.9026	22.2914	901.853	-0.0876041	0.149556	-0.585762	0.558036	0.999799	39.678	35.2296	38.4959	37.6769	40.8237	39.6917	not.dependent	not.dependent	not.dependent
2700081O15Rik	2344.01	0.0822444	0.076351	1.07719	0.281396	0.446969	24.9398	25.101	27.9979	33.5033	31.5124	29.7667	30.3476	27.3038	3665.64	0.148675	0.149682	0.993273	0.320577	0.783946	33.064	26.7355	32.5494	31.5969	29.7207	27.0438	7413.25	-0.0650218	0.119142	-0.54575	0.585238	0.999799	54.0121	58.483	48.0473	58.0576	56.7238	47.6865	not.dependent	not.dependent	not.dependent
2700097O09Rik	157.4	-0.346356	0.127577	-2.71487	0.00663023	0.024019	18.9242	20.4265	19.8545	20.5485	15.598	15.5077	15.0614	16.6548	292.612	0.106806	0.561839	0.190101	0.84923	0.978166	11.4165	9.51371	15.4903	19.7366	3.96997	11.8822	716.452	-0.170286	0.144544	-1.17809	0.238761	0.999799	26.9706	27.6689	28.5589	31.157	32.1611	28.306	not.dependent	not.dependent	Bmpr1a.downregulated
2810004N23Rik	956.318	-0.211977	0.0717221	-2.95553	0.00312131	0.0128322	36.1592	36.4853	37.8083	42.6558	32.556	35.5019	33.5198	31.3063	2142.38	0.10829	0.184424	0.587179	0.557084	0.907701	36.1508	37.387	37.5474	40.2501	29.2802	39.1973	2952.97	-0.124159	0.115951	-1.07079	0.284266	0.999799	45.2891	44.9234	43.5451	45.5476	53.0572	43.7396	not.dependent	not.dependent	Bmpr1a.downregulated
2810006K23Rik	387.599	0.0335799	0.102445	0.327785	0.743074	0.843833	23.7668	20.0009	22.3601	23.3142	22.4204	22.5549	22.8513	24.5285	822.786	0.618166	0.2615	2.36393	0.0180823	0.220535	26.6671	28.1825	21.4525	19.4532	17.3843	15.526	1100.65	0.0357273	0.142339	0.251001	0.801813	0.999799	25.6932	28.0223	25.6203	25.2812	29.4517	20.9433	not.dependent	not.dependent	not.dependent
2810021J22Rik	406.745	0.131853	0.0920685	1.43211	0.152111	0.286468	8.87596	8.77218	8.25497	10.3352	9.80861	10.2264	9.30125	10.4642	999.647	-0.52588	0.280488	-1.87487	0.06081	0.408381	9.55799	5.56652	7.69766	10.5791	13.6579	10.3	901.441	0.048429	0.158413	0.305713	0.759823	0.999799	8.39255	8.56511	7.99379	8.72049	8.79516	6.10624	not.dependent	not.dependent	not.dependent
2810403A07Rik	1021.56	0.0847886	0.0760045	1.11557	0.264605	0.428719	30.4175	26.0029	29.2605	32.9686	35.5691	31.1975	29.877	30.2678	2298.21	-0.0820894	0.160056	-0.512881	0.608035	0.920284	27.4271	27.8106	29.6009	29.5738	31.621	33.3946	6559.97	0.0268595	0.105313	0.255044	0.798689	0.999799	72.5819	85.5198	76.9343	74.7088	82.0446	68.2655	not.dependent	not.dependent	not.dependent
2810408A11Rik	70.6825	0.274081	0.229944	1.19195	0.233281	0.391371	2.95398	4.59162	2.6984	4.73719	4.73208	4.79395	4.24189	4.72433	211.358	0.702732	0.496129	1.41643	0.156649	0.600794	7.86333	5.69783	5.67038	2.89802	5.19631	5.16649	469.529	0.0844693	0.195467	0.43214	0.66564	0.999799	12.8987	11.6727	12.4331	10.3422	10.1036	13.4652	not.dependent	not.dependent	not.dependent
2810428I15Rik	421.075	0.125179	0.098676	1.26859	0.204587	0.35532	57.7259	65.8833	55.4416	67.889	66.0176	66.9386	66.1251	73.4844	632.491	0.547004	0.281371	1.94406	0.0518877	0.383171	83.7498	68.2679	71.1443	53.3401	49.1109	59.984	1118.11	0.156079	0.153353	1.01778	0.308782	0.999799	108.395	109.25	118.484	98.4495	85.6678	107.179	not.dependent	not.dependent	not.dependent
2810474O19Rik	2802.11	0.0162938	0.058207	0.279928	0.779532	0.868172	48.0043	47.1898	50.5683	55.3822	55.6981	52.4446	49.2184	45.9172	3081.33	-0.215522	0.1551	-1.38957	0.16466	0.610309	17.7696	17.8977	17.6945	25.2703	19.5821	20.0393	5053.91	-0.0758293	0.13083	-0.579599	0.562185	0.999799	26.6983	30.8231	26.2281	29.3338	34.0471	23.6092	not.dependent	not.dependent	not.dependent
2900011O08Rik	399.314	-0.00159953	0.097613	-0.0163864	0.986926	0.993566	16.5944	16.8631	17.4701	15.7655	18.0955	19.5419	17.2301	16.4845	1494.5	0.509463	0.204818	2.48739	0.0128682	0.1834	29.3434	26.2014	42.5951	22.2469	25.4665	22.0114	1313.31	-0.190351	0.125443	-1.51742	0.12916	0.999799	22.5665	20.4385	17.8791	26.2011	22.1751	20.831	not.dependent	not.dependent	not.dependent
2900026A02Rik	1705.39	-0.600058	0.0562556	-10.6666	1.46e-26	2.5e-24	15.3237	15.5218	15.6987	17.59	11.7847	11.401	9.9925	10.4095	2683.86	0.138243	0.180262	0.7669	0.443141	0.85799	12.8734	13.6627	14.2704	11.3942	13.2352	13.2829	762.599	-0.23781	0.188401	-1.26226	0.206857	0.999799	3.58565	4.19163	3.45067	3.15573	4.72154	4.66114	not.dependent	not.dependent	Bmpr1a.downregulated
3110001I22Rik	57.4264	-0.735848	0.480126	-1.53261	0.125371	0.24775	2.91345	3.29265	7.04439	7.78258	1.45059	4.51408	5.332	1.05741	256.808	-0.314986	0.462217	-0.681468	0.495575	0.885048	3.6332	6.02185	7.48752	8.53304	6.40201	7.41537	272.469	0.0233245	0.202379	0.115252	0.908246	0.999799	6.05056	7.01364	6.19571	6.64704	6.86715	5.04605	not.dependent	not.dependent	not.dependent
3110002H16Rik	608.434	-0.201774	0.0872901	-2.31153	0.0208037	0.0609134	27.1355	25.8232	27.2076	32.681	24.1603	26.9741	21.8968	25.4026	2430.39	-0.0790419	0.180585	-0.4377	0.661604	0.936967	43.073	35.5609	46.4973	46.4705	41.5605	51.8112	1962.67	-0.119649	0.136007	-0.879725	0.379008	0.999799	29.2396	36.313	31.9067	35.5545	39.2757	28.3973	not.dependent	not.dependent	not.dependent
3110009E18Rik	52.6218	0.072884	0.230905	0.315645	0.752272	0.850565	19.4553	19.8498	22.3192	23.7395	18.3541	28.0521	22.8289	21.1662	27.7824	0.353529	1.91477	0.184632	0.853517	0.979361	1.21318	0	8.89974	5.55533	0	7.46983	119.946	-0.0906174	0.279598	-0.324099	0.745863	0.999799	14.917	16.2941	14.5206	15.3905	12.8826	15.8641	not.dependent	not.dependent	not.dependent
3110040N11Rik	117.241	0.0576131	0.159977	0.360134	0.718747	0.826619	14.3163	17.0998	15.7531	13.4454	17.9191	15.2137	16.2591	14.2823	563.253	-0.0527042	0.333464	-0.158051	0.874417	0.983078	41.4754	31.4929	27.7482	35.7041	45.683	29.0671	588.841	0.0365092	0.162547	0.224607	0.822285	0.999799	34.6107	30.2657	32.9272	30.9809	31.474	30.9287	not.dependent	not.dependent	not.dependent
3110043O21Rik	1005.42	0.173299	0.0767319	2.25851	0.0239141	0.0683374	29.8571	28.2767	27.6076	28.5776	33.7038	34.67	31.3428	29.5769	2576.38	-0.342385	0.162074	-2.11253	0.0346412	0.317161	23.8221	29.1073	26.486	37.158	37.1623	34.4349	2953.37	0.0563667	0.125707	0.448397	0.653867	0.999799	29.5056	38.7764	34.6073	34.9154	32.616	30.906	not.dependent	not.dependent	not.dependent
3110062M04Rik	210.32	0.164117	0.119166	1.37721	0.168447	0.308827	5.5755	5.72265	6.10651	7.98769	7.20369	6.52388	6.93797	7.67801	263.941	0.498277	0.612042	0.814121	0.415575	0.843528	4.83795	4.78301	2.46708	5.73959	0.547391	5.46469	700.032	-0.0644303	0.140842	-0.457464	0.647337	0.999799	12.739	13.4998	12.1289	12.7299	13.4009	13.8836	not.dependent	not.dependent	not.dependent
3110070M22Rik	22.8391	0.295696	0.356997	0.828288	0.407508	0.575024	1.39606	1.48915	1.54162	2.01292	1.26321	2.60502	2.31357	1.79129	32.4976	3.46963	1.65203	2.10022	0.0357095	0.320751	2.9598	2.60456	1.72493	0.707241	0	0	31.2776	-1.15339	0.536581	-2.14952	0.0315933	0.551596	0.940759	0.745961	0.665866	1.48663	2.3057	1.3407	not.dependent	not.dependent	not.dependent
3110082I17Rik	290.764	-0.311098	0.113634	-2.7377	0.00618698	0.0226921	17.4667	19.1601	21.2187	19.1663	14.4878	16.3087	16.1348	14.6736	827.215	0.398172	0.274542	1.45032	0.146971	0.587453	29.1971	27.1944	36.33	28.4042	25.6632	19.3907	779.035	-0.232999	0.160095	-1.45538	0.145565	0.999799	20.6036	20.2242	20.4966	21.3198	23.4968	26.2052	not.dependent	not.dependent	Bmpr1a.downregulated
3300002I08Rik	4.20485	-0.0108889	0.83924	-0.0129747	0.989648	0.994419	1.26916	1.35468	0.865515	0	1.05206	0.809621	1.41972	0.386434	16.8285	-2.43362	2.14017	-1.13712	0.255489	0.725132	0	1.48234	0	4.03722	0.56182	4.02047	35.9584	-0.14489	0.5494	-0.263725	0.791992	0.999799	4.32277	3.20058	1.99955	2.86716	5.33607	2.2156	not.dependent	not.dependent	not.dependent
3632451O06Rik	201.96	0.590373	0.148123	3.98569	6.73e-05	0.000475018	5.59539	4.8379	4.2657	4.51301	7.68756	8.47319	5.88369	7.31188	808.302	-0.313755	0.273526	-1.14707	0.251351	0.720419	8.95936	7.48082	8.82816	11.7996	8.64251	12.993	485.395	0.626649	0.198838	3.15155	0.00162407	0.0767069	5.15861	8.17388	6.82675	3.80732	4.99198	3.79787	not.dependent	not.dependent	Bmpr1a.upregulated
3830403N18Rik	46.8586	0.787949	0.265766	2.96482	0.00302858	0.0125287	8.02247	5.29591	4.97668	5.44433	9.81385	12.7671	10.4566	8.55922	33.9768	1.11988	1.4475	0.773665	0.439129	0.855687	1.83136	1.68484	3.01208	1.04449	0	2.05063	245.061	0.513086	0.358751	1.4302	0.15266	0.999799	5.27742	15.9323	13.1346	5.92431	6.71578	10.5285	not.dependent	not.dependent	Bmpr1a.upregulated
3830406C13Rik	319.248	0.321542	0.118688	2.70914	0.00674575	0.0243469	20.3024	20.3342	16.0414	19.0997	23.8438	23.7588	24.7136	19.6373	1389.27	-0.210352	0.281513	-0.747221	0.45493	0.865369	38.4065	30.3653	14.1841	22.0923	26.5066	30.5797	1509.24	0.02956	0.124149	0.238101	0.811803	0.999799	45.8929	42.7276	40.5257	38.8813	39.2967	37.5558	not.dependent	not.dependent	Bmpr1a.upregulated
4833420G17Rik	1071.01	0.0277958	0.0695729	0.399521	0.68951	0.806942	37.5451	37.2173	34.5521	39.045	40.569	39.6155	37.3115	35.037	1924.37	0.100444	0.258328	0.388824	0.697407	0.946285	31.5031	16.4805	34.8319	29.5163	28.4605	23.1382	3865.97	-0.226517	0.177397	-1.27689	0.201641	0.999799	32.3643	56.689	48.9104	52.0331	56.8628	47.5978	not.dependent	not.dependent	not.dependent
4833439L19Rik	2090.58	-0.245922	0.0736248	-3.34021	0.000837153	0.00422925	77.3906	77.8048	74.8463	76.2831	62.9853	71.457	63.8196	61.2093	4977.36	-0.333204	0.126141	-2.64151	0.00825364	0.138681	67.8506	62.7191	70.8362	93.7254	88.1671	83.5219	3511.17	-0.123259	0.129293	-0.953336	0.34042	0.999799	41.6189	52.5847	50.2126	48.4813	48.8097	54.9218	not.dependent	not.dependent	Bmpr1a.downregulated
4921507P07Rik	46.6367	0.190658	0.24439	0.780141	0.435308	0.59916	2.32716	2.22383	2.04764	1.56733	2.47422	2.79788	2.27864	1.98605	93.414	-0.236577	0.689531	-0.343099	0.731524	0.954663	1.49294	1.42525	1.22409	1.78288	1.18022	2.16664	118.994	0.411616	0.293534	1.40228	0.160832	0.999799	1.75476	2.06267	2.29402	1.51839	1.32091	1.64315	not.dependent	not.dependent	not.dependent
4921524J17Rik	351.665	-0.200959	0.15168	-1.32489	0.185208	0.330409	28.7366	24.9698	29.7632	25.2479	24.34	21.3802	29.6287	19.6678	399.59	0.0851678	0.478915	0.177835	0.858853	0.979522	12.7993	7.90116	11.0664	14.8117	4.23788	12.3245	1240.53	0.0196971	0.129107	0.152563	0.878743	0.999799	27.7256	29.4938	29.2583	27.8412	30.8555	25.215	not.dependent	not.dependent	not.dependent
4930402H24Rik	1910.84	0.00865426	0.0703529	0.123012	0.902097	0.94624	23.8444	28.8756	26.559	32.4065	29.9034	28.4788	25.1331	26.2919	3807	-0.131715	0.182527	-0.72162	0.470528	0.87185	20.4141	15.4245	22.946	24.4403	18.3651	25.7901	3361.29	-0.0235974	0.127108	-0.185649	0.85272	0.999799	17.8436	19.2402	15.4493	18.6017	19.7059	14.6939	not.dependent	not.dependent	not.dependent
4930427A07Rik	161.959	0.251684	0.187509	1.34225	0.179515	0.32349	4.92899	4.23694	3.58535	4.79893	5.45643	7.1269	3.78063	4.82728	538.949	0.567462	0.321157	1.76693	0.0772398	0.454526	9.96684	12.0113	11.2053	7.78699	6.22683	9.7283	524.094	0.241163	0.24463	0.985827	0.324218	0.999799	5.98596	11.5759	10.3559	6.32989	10.1317	6.41407	not.dependent	not.dependent	not.dependent
4930430F08Rik	145.014	-0.408526	0.150587	-2.71289	0.00667001	0.0241391	7.86276	7.1112	6.11239	8.22047	6.82025	5.40597	4.87312	4.97044	485.327	-0.164572	0.337219	-0.488028	0.62553	0.924062	5.90409	7.21414	6.84966	9.80771	7.43417	6.10513	657.488	0.00265467	0.17446	0.0152165	0.987859	0.999799	9.5849	7.47203	8.67274	8.74868	9.25122	7.39667	not.dependent	not.dependent	Bmpr1a.downregulated
4930432K21Rik	427.034	1.06684	0.161593	6.60204	4.06e-11	1.09e-09	10.1437	10.8501	9.55071	8.1693	22.1686	24.9653	14.1418	21.2286	1062.64	1.10334	0.272385	4.05066	5.11e-05	0.00392429	28.7374	26.622	21.8996	9.45412	15.4112	12.8519	740.122	1.30566	0.262468	4.97455	6.54e-07	0.0001725	9.6759	25.7238	19.4819	6.07299	9.24926	6.72333	Meioc.upregulated	Stra8.upregulated	Bmpr1a.upregulated
4930447C04Rik	1026.92	0.412975	0.154567	2.67181	0.00754437	0.0266312	78.4574	73.6045	58.5939	47.131	109.874	90.2866	73.5061	77.4442	3841.84	0.408684	0.223694	1.82698	0.0677033	0.428896	102.668	87.6232	57.191	54.2577	63.435	79.4762	4639.08	0.87457	0.395833	2.20944	0.027144	0.506953	50.9575	154.781	100.516	62.1736	52.0038	48.0848	not.dependent	not.dependent	Bmpr1a.upregulated
4930451G09Rik	46.4242	0.519611	0.250058	2.07796	0.0377131	0.0987598	1.47561	1.35337	1.26415	1.72827	1.96825	2.26618	1.54716	2.61506	205.353	0.132182	0.493627	0.267778	0.78887	0.967147	5.00099	2.99327	4.07361	3.675	4.70719	3.22818	137.542	0.0835249	0.310935	0.268625	0.788218	0.999799	1.9381	2.69349	2.86565	2.52603	1.65475	2.62979	not.dependent	not.dependent	not.dependent
4930452B06Rik	468.036	-0.272686	0.115927	-2.35222	0.0186615	0.0555532	18.7286	18.062	18.8098	16.9938	14.0498	17.57	15.6668	13.4868	739.387	-0.825543	0.306569	-2.69284	0.00708455	0.127662	8.63693	5.90581	7.17128	15.5809	9.79193	15.413	647.454	-0.151433	0.195088	-0.776228	0.437614	0.999799	6.18277	8.66668	9.99935	8.67519	9.01995	9.20887	not.dependent	not.dependent	not.dependent
4930453N24Rik	909.978	-0.152436	0.0779268	-1.95615	0.0504479	0.124313	17.8823	16.2285	17.388	16.5847	16.9071	14.7166	15.1101	15.1079	1722.12	-0.207051	0.198093	-1.04522	0.29592	0.761941	11.4553	10.2739	9.15222	11.1666	13.4622	12.7264	2007.25	0.0920742	0.124752	0.738059	0.460479	0.999799	12.8303	11.7652	11.6147	11.287	11.9397	10.1261	not.dependent	not.dependent	not.dependent
4930469K13Rik	1.45902	1.55909	1.35591	1.14985	0.250207	0.412259	4.76474	0.384561	5.40895	0	10.1613	7.55604	12.3865	6.1961	124.985	1.61275	0.740546	2.17779	0.029422	0.289911	37.2439	33.8097	8.80563	5.32432	11.306	10.9179	22.0062	2.18022	0.737114	2.95778	0.00309861	0.122976	3.37511	7.3914	4.1085	1.23382	0.282541	1.58578	not.dependent	not.dependent	not.dependent
4930502E18Rik	44.1751	0.223897	0.260854	0.858326	0.390713	0.558884	3.9818	3.99111	2.84615	2.47387	3.61315	4.01717	4.2678	3.88431	131.055	-0.828413	0.628822	-1.3174	0.187703	0.644379	2.49948	2.1139	4.29355	4.97552	4.00518	7.46216	195.343	-0.100638	0.249827	-0.402829	0.687074	0.999799	4.67062	6.23973	4.71986	4.98945	4.84988	6.36379	not.dependent	not.dependent	not.dependent
4930503L19Rik	249.102	-0.4296	0.152807	-2.81138	0.00493289	0.0188221	11.2159	16.2629	11.3597	17.7347	10.6576	11.0199	9.53651	11.0814	489.394	-0.653354	0.320251	-2.04013	0.0413373	0.342724	8.04908	9.80265	10.116	18.5897	13.2361	12.3478	872.511	-0.11472	0.189265	-0.606136	0.544425	0.999799	16.7232	14.9505	16.6018	20.6745	22.1389	13.3545	not.dependent	not.dependent	Bmpr1a.downregulated
4930522L14Rik	232.675	-0.133568	0.114091	-1.17072	0.241712	0.401885	20.9882	21.3686	20.2882	17.9848	21.9577	16.9648	18.0084	16.8031	130.059	-0.0052887	1.13782	-0.00464811	0.996291	0.999041	3.15909	6.90992	2.03094	11.6195	0	4.35987	715.706	0.0810356	0.147522	0.549311	0.582792	0.999799	25.0336	22.0678	19.9239	21.5163	27.2246	17.1788	not.dependent	not.dependent	not.dependent
4930524B15Rik	216.329	1.10824	0.248459	4.46044	8.18e-06	7.43e-05	9.99125	10.3397	5.11186	4.68912	19.184	17.8447	12.0969	16.8946	654.615	-0.0877799	0.302706	-0.289984	0.771828	0.963018	15.1406	11.5089	10.3711	11.6417	15.1797	14.6355	487.722	2.24948	0.31442	7.15438	8.41e-13	1.03e-09	7.60741	21.5596	15.9659	3.65144	2.0103	3.42981	not.dependent	Stra8.upregulated	Bmpr1a.upregulated
4930524J08Rik	65.7172	0.285145	0.197577	1.44321	0.148961	0.282151	11.8057	13.1674	12.2349	15.0993	15.129	18.0468	16.3046	14.1748	45.5928	-0.212482	1.09352	-0.19431	0.845933	0.977197	2.52329	9.51589	2.00145	2.85833	9.12378	5.12855	150.487	-0.392607	0.273391	-1.43607	0.150984	0.999799	11.274	14.2464	15.8637	20.2849	15.7052	16.8844	not.dependent	not.dependent	not.dependent
4930533O14Rik	2643.96	-0.0570148	0.0675604	-0.843909	0.39872	0.56632	65.7494	76.1075	71.2268	80.4806	70.1534	77.6795	63.6581	73.417	5847.22	0.105029	0.140264	0.748794	0.453982	0.865313	75.0973	95.0801	96.1291	84.5677	91.8728	86.332	3972.38	0.00197543	0.112016	0.0176352	0.98593	0.999799	55.2914	59.7255	56.0542	51.0868	56.8466	57.4897	not.dependent	not.dependent	not.dependent
4930550C14Rik	30.8689	0.0547535	0.28241	0.193879	0.84627	0.911334	2.58864	2.32452	3.88271	2.14507	2.41496	2.65233	2.39769	2.19433	77.1909	0.315847	0.783525	0.40311	0.686867	0.944959	2.34926	4.03762	1.54335	2.5945	3.74826	2.10181	161.129	0.0543592	0.25774	0.210908	0.832959	0.999799	4.11543	3.04788	3.54501	3.25791	3.53015	3.82398	not.dependent	not.dependent	not.dependent
4930550L24Rik	158.937	0.18259	0.188505	0.968621	0.332735	0.502789	11.8409	11.4944	8.84822	8.65063	9.96923	15.1857	11.1338	10.6452	104.416	-0.70131	0.685747	-1.02269	0.306452	0.771583	1.8237	3.13434	1.36259	3.78675	2.87299	4.18252	375.201	-0.226485	0.300598	-0.753448	0.451181	0.999799	4.09284	10.2739	10.6281	10.1461	7.93078	10.5533	not.dependent	not.dependent	not.dependent
4930579G24Rik	283.165	-0.0338238	0.115086	-0.293901	0.768834	0.860322	15.7631	15.4205	14.0883	14.3586	13.7428	14.8308	14.3882	15.796	1617.15	-0.131652	0.196691	-0.669332	0.503284	0.889457	26.6782	33.3819	29.2299	32.7438	37.7786	32.1766	606.156	0.377569	0.180644	2.09012	0.0366066	0.59374	10.1103	13.8459	14.5338	9.85499	10.3681	8.72362	not.dependent	not.dependent	not.dependent
4931406C07Rik	754.892	0.170148	0.08461	2.01097	0.0443287	0.112011	26.8084	28.386	27.1788	29.6291	32.0864	30.3259	34.6849	28.1306	1726.15	0.0493116	0.187816	0.262553	0.792895	0.968482	25.323	28.2556	22.9809	25.5073	27.2081	24.5706	2554.91	0.0858338	0.12193	0.70396	0.481457	0.999799	36.5401	41.3088	32.0736	36.4158	35.09	28.909	not.dependent	not.dependent	not.dependent
4931406P16Rik	3791.33	0.21495	0.0626115	3.43307	0.000596786	0.00315353	47.1171	44.7477	44.8109	48.6132	57.8931	60.2408	46.931	54.2566	9905.96	0.411396	0.131201	3.1356	0.001715	0.0489625	68.1138	66.2503	72.003	55.762	44.255	62.5994	3240.86	0.38735	0.18586	2.08409	0.0371515	0.597763	18.682	27.7151	19.3569	15.3856	21.9905	11.9809	Meioc.upregulated	not.dependent	Bmpr1a.upregulated
4931414P19Rik	289.769	-0.183109	0.105747	-1.73158	0.0833479	0.183123	9.01986	7.94773	8.94619	10.3295	9.09962	7.85225	7.8036	7.48496	669.841	0.33587	0.291445	1.15243	0.249144	0.718669	10.8217	10.695	12.4074	10.766	7.22717	10.5009	452.483	-0.054251	0.16543	-0.327938	0.742958	0.999799	6.72696	6.6608	5.90113	6.68084	6.76867	6.00923	not.dependent	not.dependent	not.dependent
4931428F04Rik	492.005	-0.414766	0.097021	-4.27501	1.91e-05	0.000158085	11.4612	13.0361	11.6778	14.2939	10.9494	9.16148	8.03399	9.23017	703.394	-0.123265	0.321222	-0.383738	0.701173	0.947627	5.5543	10.1016	9.38644	10.1783	13.7408	9.78638	942.518	-0.107264	0.138181	-0.77626	0.437596	0.999799	10.3787	10.0328	9.26932	10.3822	9.83924	10.6058	not.dependent	not.dependent	Bmpr1a.downregulated
4932438A13Rik	4462.39	0.207809	0.0745895	2.78603	0.00533573	0.0200566	22.1044	24.7617	26.5193	25.5524	33.9369	28.1991	25.608	26.9978	6921.81	-0.0415107	0.164891	-0.251746	0.801237	0.969954	12.3729	16.0397	14.3234	18.0582	11.9087	16.3931	8980.79	0.327789	0.220561	1.48616	0.137237	0.999799	12.7751	29.3715	19.9273	17.2791	19.3342	11.4687	not.dependent	not.dependent	Bmpr1a.upregulated
4933415A04Rik	117.518	-0.0294758	0.166685	-0.176836	0.859637	0.920246	4.57209	6.2524	5.68412	5.84528	5.54783	5.24227	6.23729	4.86534	751.948	-0.123308	0.269795	-0.457043	0.64764	0.932275	12.8894	17.1446	13.4589	17.4731	14.7446	17.5285	167.717	-0.317012	0.264621	-1.19798	0.230924	0.999799	2.54219	3.16943	2.87735	2.64973	4.1037	3.64445	not.dependent	not.dependent	not.dependent
4933416C03Rik	66.0583	0.665991	0.261666	2.54519	0.0109218	0.0359102	3.0372	2.38054	2.56973	1.529	3.23126	3.82458	3.53751	4.99598	523.06	0.227619	0.352851	0.645084	0.518873	0.896473	10.6134	10.5013	7.33881	6.56928	11.0054	8.02393	172.686	0.79221	0.33788	2.34465	0.0190451	0.409182	1.7287	5.123	3.48763	1.80935	1.98021	1.95311	not.dependent	not.dependent	Bmpr1a.upregulated
4933427D14Rik	357.41	-0.143781	0.108561	-1.32443	0.185361	0.330556	6.86134	9.18258	7.12504	8.19266	7.46243	6.74875	6.1339	7.78719	789.13	0.04265	0.273486	0.15595	0.876073	0.983668	7.27756	5.6365	5.00979	6.31733	6.49616	5.52334	1708.08	0.077831	0.150966	0.515551	0.606168	0.999799	11.6414	15.8261	11.6437	12.6032	13.3913	9.67906	not.dependent	not.dependent	not.dependent
4933430I17Rik	35.0347	-0.291207	0.271776	-1.0715	0.283947	0.44989	1.75705	2.59076	2.37195	1.84326	1.81355	1.97067	1.57067	1.74692	117.112	-0.644187	0.80919	-0.796088	0.425981	0.848962	2.18342	1.59135	2.13538	1.63044	6.91888	1.075	65.5643	0.118252	0.454526	0.260165	0.794736	0.999799	0.91875	2.23717	1.26173	0.84144	1.94781	1.13954	not.dependent	not.dependent	not.dependent
4933434E20Rik	910.129	-0.142018	0.0774562	-1.83353	0.0667244	0.15459	50.3598	54.4116	51.0258	60.9187	43.6539	52.1908	48.3687	50.8384	2215.77	0.013722	0.22636	0.0606205	0.951661	0.99168	58.2739	55.4367	34.2462	59.4752	41.528	59.9246	4113.13	-0.0918374	0.110875	-0.828297	0.407502	0.999799	92.3251	93.3266	87.296	96.121	100.368	82.4123	not.dependent	not.dependent	not.dependent
5031439G07Rik	2778.19	0.00788504	0.0504093	0.15642	0.875702	0.930421	32.5187	34.6148	32.2448	38.5486	35.9413	36.354	31.2815	35.2977	6056.77	-0.0459148	0.132764	-0.345837	0.729466	0.954144	33.0026	31.3268	39.393	36.208	40.7089	38.3555	2784.79	0.000431721	0.114496	0.00377063	0.996991	0.999799	14.1857	16.6255	12.724	13.3762	15.3471	13.2389	not.dependent	not.dependent	not.dependent
5430403G16Rik	249.504	0.0892101	0.116525	0.765585	0.443923	0.607088	7.56702	8.24975	9.32122	8.01255	10.164	8.43487	8.58904	8.29472	85.8447	-0.619479	1.21414	-0.51022	0.609897	0.920284	1.28873	2.95e-08	0.869824	1.63824	0.530115	1.33911	826.743	-0.00689735	0.159809	-0.04316	0.965574	0.999799	8.74728	9.54818	6.95979	8.47881	9.51017	6.83483	not.dependent	not.dependent	not.dependent
5730409E04Rik	323.616	0.293434	0.100175	2.92921	0.00339824	0.0138235	7.53226	7.82999	6.73246	7.88046	9.3191	9.70896	9.14439	9.02459	1093.13	-0.130956	0.325244	-0.402639	0.687214	0.944959	15.0781	15.1659	12.8989	11.9543	25.8206	11.7939	694.375	0.0417869	0.166593	0.250832	0.801944	0.999799	10.3044	10.316	7.63427	9.38448	8.72781	8.37428	not.dependent	not.dependent	Bmpr1a.upregulated
5730455P16Rik	661.25	0.0753035	0.0931452	0.808452	0.41883	0.585142	13.2035	12.3621	14.2837	12.1248	15.2607	13.2019	13.6667	13.1197	2041.76	-0.0507823	0.183127	-0.277306	0.781545	0.965666	15.0217	17.6638	15.1861	15.3881	19.1434	17.6032	1740.72	0.016215	0.123289	0.13152	0.895364	0.999799	12.3847	14.4479	12.0984	12.5027	14.0922	10.9914	not.dependent	not.dependent	not.dependent
5730480H06Rik	317.298	-0.0975469	0.110388	-0.883673	0.376873	0.545455	18.4132	18.8134	18.2268	18.5343	16.6837	19.9764	15.6659	18.5639	480.31	0.00419677	0.343438	0.0122199	0.99025	0.998288	16.0021	10.2225	10.9365	12.585	14.1184	11.7729	702.094	-0.112841	0.152724	-0.738858	0.459993	0.999799	13.5034	16.2195	15.5252	14.1327	16.9103	16.1141	not.dependent	not.dependent	not.dependent
5730507C01Rik	261.625	-0.256355	0.151347	-1.69382	0.0902995	0.19459	14.8458	12.9106	13.2724	9.8306	12.4785	9.40264	10.1846	10.8673	298.491	-0.0420291	0.420719	-0.0998984	0.920425	0.99085	5.69872	3.38414	4.0948	5.50983	4.40501	4.36045	700.608	0.120074	0.148471	0.808736	0.418667	0.999799	10.1123	11.1805	10.3152	10.5215	9.32237	8.56408	not.dependent	not.dependent	not.dependent
5730508B09Rik	182.964	0.36114	0.121347	2.9761	0.00291944	0.0121567	10.1898	10.0881	10.2219	8.37187	13.9928	11.8237	11.5203	11.896	833.998	0.519523	0.3148	1.65033	0.0988765	0.508574	22.4117	33.9352	16.3375	17.2586	15.5059	17.7615	414.81	0.545975	0.186914	2.921	0.00348912	0.133828	8.73105	11.5754	11.2984	6.56087	7.21348	6.99283	not.dependent	not.dependent	Bmpr1a.upregulated
5730559C18Rik	136.563	-1.1882	0.153863	-7.72245	1.14e-14	5.19e-13	4.03302	4.06998	4.93751	4.34848	1.74114	2.06272	1.96182	2.01242	153.54	-0.193644	0.628302	-0.308202	0.757929	0.960309	1.01634	2.28787	2.41356	3.07207	2.56476	1.33231	186.996	-0.252271	0.244572	-1.03148	0.302316	0.999799	1.82688	2.21187	2.6136	2.44688	2.58834	2.63854	not.dependent	not.dependent	Bmpr1a.downregulated
6030419C18Rik	710.765	0.169697	0.0811638	2.09079	0.0365465	0.096194	19.6508	20.1284	20.1261	26.4319	24.384	25.3626	22.5882	25.6879	3109.53	0.32938	0.173461	1.89887	0.0575822	0.397697	76.081	69.2401	62.8893	57.1452	73.5196	49.7595	992.951	-0.116102	0.139276	-0.833609	0.404501	0.999799	19.6856	20.2044	19.9259	20.7771	19.0726	22.7892	not.dependent	not.dependent	not.dependent
6030458C11Rik	1025.72	-0.242586	0.0887548	-2.73322	0.00627183	0.0229247	21.4277	23.5493	27.3405	25.3308	20.3315	22.3394	20.4545	19.7034	2331.25	-0.423502	0.184596	-2.29421	0.0217785	0.243539	20.2361	18.8164	16.5362	30.5923	23.2499	24.484	2789.16	0.04232	0.134239	0.315259	0.752565	0.999799	21.2051	25.3302	25.5489	23.2774	26.0413	19.2405	not.dependent	not.dependent	Bmpr1a.downregulated
6030468B19Rik	42.4	0.322673	0.434388	0.742822	0.457589	0.619382	1.89363	3.54124	3.58779	4.43276	4.46957	1.20745	3.48235	7.41813	132.268	0.0842532	1.1611	0.072563	0.942154	0.991122	2.256	11.9138	4.97802	12.563	0	6.86636	157.131	-0.639781	0.855542	-0.747808	0.454576	0.999799	7.97296	1.07417	7.29654	4.72181	12.0853	8.66548	not.dependent	not.dependent	not.dependent
6030498E09Rik	17.8074	-0.202685	0.373902	-0.542081	0.587763	0.729941	1.72072	1.47843	2.17384	1.5801	1.7502	1.29977	1.70313	1.77871	28.1004	-0.26447	1.7767	-0.148855	0.881668	0.985327	1.34646	0	2.403	1.5443	2.86718	0.0689599	55.6569	-0.210493	0.434847	-0.484062	0.628342	0.999799	2.06439	0.982046	1.6602	2.78339	3.18696	2.50418	not.dependent	not.dependent	not.dependent
6330408A02Rik	261.571	0.564312	0.151686	3.72028	0.000199004	0.00121392	4.41858	4.81801	3.68179	4.56873	7.48565	6.92082	4.71433	7.3621	1459.51	0.278395	0.244778	1.13734	0.255398	0.725132	16.7698	14.8124	19.8236	11.0837	18.1196	14.7858	961.373	0.851055	0.228742	3.72059	0.00019876	0.0152814	8.8484	20.5632	13.3761	7.78878	6.14193	7.93272	not.dependent	Stra8.upregulated	Bmpr1a.upregulated
6430548M08Rik	533.495	0.84075	0.110918	7.57992	3.46e-14	1.48e-12	5.57033	5.22421	5.24242	5.92092	11.4758	9.81901	7.6047	10.4335	1908.58	1.31853	0.183752	7.17556	7.2e-13	9.09e-10	34.0466	30.5999	38.7354	14.4532	8.84388	16.5169	582.81	0.685792	0.213902	3.2061	0.00134547	0.0664043	3.53018	6.79382	4.26704	2.77024	3.39437	2.75292	Meioc.upregulated	not.dependent	Bmpr1a.upregulated
6430571L13Rik	47.5347	-0.414485	0.249884	-1.65871	0.0971744	0.205552	1.34666	1.45003	1.76363	1.69467	1.60017	1.0981	0.846973	1.19491	112.199	1.54847	1.09416	1.41521	0.157007	0.600794	1.26537	3.49877	2.9819	1.33873	0	1.47721	74.6724	-0.211893	0.357071	-0.593419	0.552901	0.999799	0.860615	1.13811	1.0473	1.1323	0.930816	1.34028	not.dependent	not.dependent	not.dependent
6430573F11Rik	77.1639	0.326587	0.25961	1.25799	0.208395	0.360044	2.33924	0.877511	2.14256	3.49293	3.27827	4.18176	2.39611	3.28582	224.622	-0.996421	0.497772	-2.00176	0.0453103	0.360375	2.52429	3.91431	2.70418	5.33047	3.71398	3.32246	242.497	0.0804952	0.221876	0.362793	0.71676	0.999799	3.35351	3.71128	4.48035	3.98459	3.39847	3.34811	not.dependent	not.dependent	not.dependent
6720489N17Rik	315.918	-0.243801	0.105708	-2.30637	0.02109	0.0616089	18.436	16.3912	18.8472	17.7362	15.2072	16.6482	16.4097	13.517	384.633	-0.727977	0.42027	-1.73217	0.0832438	0.471217	146.447	34.2474	3.13221	47.5741	5.58805	41.0001	719.866	0.105183	0.152464	0.689886	0.490266	0.999799	11.6544	9.99832	9.80698	11.0112	9.67461	8.47986	not.dependent	not.dependent	not.dependent
6820408C15Rik	27.7928	0.400677	0.368319	1.08785	0.27666	0.44121	1.29762	1.18443	0.930253	2.01462	2.47528	1.14199	2.23316	1.20859	89.7766	-0.835892	0.816248	-1.02407	0.305804	0.770659	2.81532	0.708395	1.12227	2.47245	4.33227	1.96313	85.2983	-0.114008	0.346387	-0.329136	0.742053	0.999799	1.5481	1.84134	2.32118	1.97362	1.74734	2.30099	not.dependent	not.dependent	not.dependent
8030462N17Rik	863.68	-0.00244872	0.0822774	-0.0297618	0.976257	0.987978	23.8685	23.9722	22.207	22.4777	25.157	23.5149	20.1233	24.4162	1620.77	0.0800519	0.257008	0.311477	0.755438	0.960274	19.4848	21.2521	13.7195	20.4999	12.7557	21.0329	767.351	0.504252	0.194845	2.58796	0.00965465	0.266552	8.17936	11.4956	8.00427	6.583	7.88823	4.54289	not.dependent	not.dependent	not.dependent
8030474K03Rik	258.815	0.0714822	0.237756	0.300653	0.763679	0.857728	9.4082	14.2325	12.8287	5.68484	12.2548	13.2498	10.3179	9.61496	669.942	0.275463	0.320459	0.859589	0.390016	0.831971	18.0608	13.0651	16.2476	14.531	9.5732	17.4081	2018.2	1.2042	0.513148	2.3467	0.0189405	0.407447	23.1965	91.7909	60.706	26.0072	24.6705	22.2243	not.dependent	not.dependent	not.dependent
8430408G22Rik	55.3055	0.0347977	0.237835	0.14631	0.883676	0.93561	2.66849	3.49688	4.62424	3.46774	3.91546	4.11894	3.77141	3.00289	272.628	-0.298527	0.49505	-0.603025	0.546492	0.906035	7.74835	5.14952	11.4337	7.7955	14.6891	9.10871	173.477	-0.151511	0.263959	-0.573996	0.565971	0.999799	5.78039	5.80877	5.01644	4.8303	5.75987	7.25619	not.dependent	not.dependent	not.dependent
9030617O03Rik	127.575	-0.381248	0.158434	-2.40635	0.0161129	0.0491876	3.43929	4.4027	3.25952	4.504	2.91371	2.76384	2.74234	2.94903	359.101	-0.23264	0.403913	-0.575965	0.564639	0.91076	3.73033	3.25795	4.76805	4.29729	6.47887	3.67052	252.287	-0.0066924	0.217865	-0.0307181	0.975494	0.999799	3.31659	2.57775	2.9613	2.93761	3.02935	2.78431	not.dependent	not.dependent	Bmpr1a.downregulated
9030624G23Rik	99.2046	-0.01377	0.167054	-0.0824285	0.934306	0.964329	4.1398	3.94639	4.63731	3.65854	4.72288	4.24948	3.61271	3.96515	202.851	0.605229	0.619081	0.977626	0.328259	0.791991	2.85333	2.34097	7.73208	2.89591	4.21911	1.8243	293.678	-0.11062	0.240783	-0.459417	0.645934	0.999799	4.26524	5.92923	4.43916	5.54867	6.33999	3.43185	not.dependent	not.dependent	not.dependent
9030624J02Rik	692.824	0.0114868	0.147666	0.0777892	0.937996	0.966416	13.7963	18.3389	18.2328	25.7935	19.183	19.6745	14.1543	22.3228	9259.89	-0.177825	0.115371	-1.54132	0.123238	0.555029	59.166	53.9523	72.8901	77.3717	88.5871	71.147	4515.14	0.0307789	0.114737	0.268256	0.788502	0.999799	40.875	42.0465	36.7734	40.8725	36.8781	34.5895	not.dependent	not.dependent	not.dependent
9130011E15Rik	867.838	-0.0650639	0.0749935	-0.867594	0.385616	0.55393	27.0744	27.5024	28.6065	26.4794	27.696	27.8608	25.0783	25.1275	2893.89	0.0925121	0.160676	0.575769	0.564771	0.91076	37.8334	35.4538	43.7132	42.3038	35.0469	38.495	935.154	0.138054	0.140217	0.984572	0.324834	0.999799	11.7977	14.2431	11.1603	10.2627	11.6209	10.9227	not.dependent	not.dependent	not.dependent
9130019O22Rik	275.247	-0.108097	0.109989	-0.982804	0.325704	0.495178	6.20748	6.06416	5.83732	7.89425	6.42842	6.46912	5.62465	5.5263	810.318	-0.261967	0.303373	-0.863516	0.387854	0.830877	9.07789	7.64944	9.8701	7.47345	11.0776	11.297	362.995	-0.141486	0.192734	-0.7341	0.462888	0.999799	4.22947	4.21957	3.4546	4.52944	5.22081	3.86705	not.dependent	not.dependent	not.dependent
9130023H24Rik	482.025	0.371667	0.110449	3.36506	0.000765272	0.00391589	10.2204	8.33218	9.98159	11.8231	15.3482	13.0361	10.8267	13.2067	636.898	0.0968112	0.302293	0.320256	0.748775	0.95955	8.31676	6.30942	5.81961	6.44476	7.79502	5.98581	517.171	0.23985	0.161151	1.48835	0.136658	0.999799	4.92036	6.34046	5.25865	4.71727	4.54569	4.30586	not.dependent	not.dependent	Bmpr1a.upregulated
9130401M01Rik	771.731	-0.38219	0.0995286	-3.84	0.000123032	0.00080448	52.2452	63.9481	56.6512	60.5009	40.9442	51.2012	43.885	44.7657	1254.21	-0.827246	0.254693	-3.24802	0.00116211	0.0372603	35.192	21.3399	34.291	50.7355	61.4929	58.3942	2064.53	-0.181526	0.123973	-1.46425	0.143127	0.999799	58.1786	60.2214	65.212	64.9679	73.5148	64.4768	Meioc.downregulated	not.dependent	Bmpr1a.downregulated
9230110C19Rik	215.061	0.231507	0.133078	1.73963	0.0819234	0.180655	14.3288	17.424	11.8392	16.4641	17.6039	17.2243	16.4305	18.0513	835.975	-0.323075	0.275447	-1.17291	0.240831	0.710258	22.2362	18.8541	14.6882	22.8289	26.8047	23.7371	642.513	-0.125579	0.154778	-0.811349	0.417165	0.999799	16.5107	20.3227	15.6431	21.1675	19.8888	15.2544	not.dependent	not.dependent	not.dependent
9330182L06Rik	87.9369	-0.815781	0.175601	-4.64565	3.39e-06	3.41e-05	2.29518	2.6387	2.8038	2.55773	1.36704	1.36221	1.56847	1.49906	149.079	-0.174648	0.640426	-0.272706	0.785079	0.966359	1.15832	1.79416	0.53265	1.47655	2.05948	1.11339	156.947	0.11548	0.25846	0.446802	0.655018	0.999799	1.48376	1.44756	1.18552	1.31731	1.11401	1.33024	not.dependent	not.dependent	Bmpr1a.downregulated
9430015G10Rik	269.23	-0.0123248	0.183015	-0.0673433	0.946308	0.970767	8.8107	9.57848	8.24566	8.06043	11.7949	7.14837	7.12561	9.96743	1224.31	0.0553037	0.203855	0.27129	0.786168	0.96636	21.0682	20.7433	20.6139	20.2396	20.7611	18.2176	2916.36	0.209173	0.150691	1.38809	0.165109	0.999799	37.9638	57.9652	48.1967	44.2182	41.2818	33.5782	not.dependent	not.dependent	not.dependent
9430038I01Rik	168.207	-0.132509	0.165375	-0.801262	0.42298	0.588987	12.9724	17.9364	14.4111	15.3111	14.2057	16.1067	13.2194	16.9994	278.148	-0.481792	0.424672	-1.1345	0.256583	0.725468	12.6689	8.63964	15.1512	14.6946	4.64772	15.1512	655.083	-0.0801841	0.152179	-0.526905	0.598259	0.999799	23.7939	25.8991	26.2323	26.5376	27.7563	25.8912	not.dependent	not.dependent	not.dependent
9530068E07Rik	3417.72	-0.016393	0.0712862	-0.22996	0.818123	0.892897	117.54	112.673	119.418	126.682	124.896	112.333	127.477	110.688	23192.2	0.0127748	0.118372	0.107921	0.914059	0.990296	337.204	362.008	403.233	361.364	438.226	345.79	7107.17	0.00523889	0.13008	0.0402744	0.967874	0.999799	114.882	103.54	98.3433	98.7204	98.4189	109.904	not.dependent	not.dependent	not.dependent
9530077C05Rik	87.9042	-0.126068	0.190142	-0.663019	0.507319	0.663138	4.17237	4.16783	3.03499	4.61735	3.67697	4.38706	3.14372	3.46828	224.969	-0.293602	0.466951	-0.628764	0.529504	0.900282	2.97893	4.33867	3.30829	5.6304	3.72755	4.4095	379.021	-0.0615872	0.191968	-0.320819	0.748347	0.999799	5.28948	6.20979	7.06761	6.60613	6.37322	5.9545	not.dependent	not.dependent	not.dependent
9930012K11Rik	143.743	-0.340936	0.136653	-2.4949	0.0125994	0.0401357	6.86177	6.5072	7.17674	7.63852	5.26253	5.85693	5.84087	5.41524	230.391	0.121952	0.451395	0.270167	0.787032	0.966799	4.15764	4.58968	6.02736	4.97645	5.18295	4.18298	446.792	-0.0200495	0.178056	-0.112602	0.910346	0.999799	9.6778	9.09672	7.94814	9.07508	8.20064	8.98313	not.dependent	not.dependent	Bmpr1a.downregulated
9930021J03Rik	1152.32	0.189265	0.0964192	1.96293	0.0496539	0.122705	16.6689	12.4674	16.0695	17.5154	19.1094	18.3853	17.5184	16.6892	2822.21	0.150663	0.189621	0.794549	0.426876	0.849747	16.675	15.9264	14.2792	16.8669	11.324	16.2711	3377.58	0.207904	0.171002	1.2158	0.224061	0.999799	14.7622	21.7709	17.4656	15.1076	19.3368	11.3035	not.dependent	not.dependent	not.dependent
A130010J15Rik	395.422	-0.0319663	0.10829	-0.295192	0.767847	0.859632	15.0634	14.7513	13.9938	13.2256	14.4913	13.6808	15.5672	12.9935	1275.04	0.534991	0.250094	2.13916	0.0324227	0.30519	24.9938	20.3474	16.6981	19.543	13.1556	16.7932	834.244	0.440837	0.160855	2.74059	0.00613296	0.200667	10.5644	14.698	12.239	8.43672	10.55	7.35111	not.dependent	not.dependent	not.dependent
A130051J06Rik	37.2127	0.528513	0.266369	1.98414	0.04724	0.117871	1.05214	0.701932	0.722539	0.94613	1.31515	1.38971	1.17868	1.14545	124.898	-0.783961	0.692094	-1.13274	0.257324	0.726563	1.85916	0.653629	1.59774	2.46173	3.53355	1.49338	147.996	-0.17378	0.258521	-0.672208	0.501452	0.999799	1.66697	2.15041	2.13547	2.26595	2.36862	1.884	not.dependent	not.dependent	not.dependent
A1bg	33.8305	0.0281168	0.267818	0.104985	0.916388	0.953833	1.71651	1.31055	1.79113	1.892	1.9307	1.48437	1.74354	1.72476	129.479	-0.579792	0.572791	-1.01222	0.311432	0.777625	2.63471	2.44273	2.11143	3.62493	3.96815	3.7963	103.437	0.000712807	0.305436	0.00233374	0.998138	0.999799	1.95512	2.69289	2.29474	2.54629	1.94371	2.18862	not.dependent	not.dependent	not.dependent
A230050P20Rik	58.2284	-0.947622	0.250357	-3.78508	0.000153661	0.000973184	3.52623	3.3324	4.24787	3.41963	1.26047	1.97488	2.30452	2.18869	125.041	0.344058	0.675602	0.509261	0.610569	0.920284	5.29615	3.07984	2.66035	3.84749	1.47613	3.87198	407.723	-0.486697	0.234701	-2.07369	0.038108	0.606086	5.94649	9.16905	10.6932	13.0378	10.1958	11.5585	not.dependent	not.dependent	Bmpr1a.downregulated
A230065H16Rik	73.6998	0.279459	0.226136	1.2358	0.216532	0.370499	11.0834	11.8339	8.25519	11.7657	12.2329	9.95697	13.2048	16.9021	149.94	0.140454	0.57178	0.245643	0.805959	0.970675	18.7353	15.3342	16.0593	10.5662	20.6452	16.5714	270.135	-0.153478	0.23648	-0.649011	0.516332	0.999799	28.8513	18.7675	24.3107	26.8474	25.0455	26.0169	not.dependent	not.dependent	not.dependent
A430005L14Rik	590.151	-0.0685928	0.112765	-0.608281	0.543001	0.692595	50.5439	51.7669	44.1311	60.1356	45.9301	53.9144	42.4377	56.4248	803.132	0.207398	0.303329	0.683738	0.49414	0.884429	41.3308	47.1315	27.4436	32.9513	26.3418	41.0738	1720.77	0.223028	0.141817	1.57265	0.1158	0.990217	65.1542	84.0097	86.4356	60.2627	67.4923	66.3601	not.dependent	not.dependent	not.dependent
A430033K04Rik	438.251	0.185971	0.0963371	1.93042	0.053555	0.130354	13.1551	12.5811	14.9287	16.2731	17.0136	15.1803	15.7863	15.6783	846.748	-0.0496992	0.276184	-0.17995	0.857192	0.979522	11.8105	10.3289	10.8163	9.7278	19.6847	11.795	639.525	0.000812288	0.216871	0.0037455	0.997012	0.999799	9.66689	9.00997	6.21515	8.26841	10.2412	5.79006	not.dependent	not.dependent	not.dependent
A430078G23Rik	35.1649	-0.197071	0.3094	-0.636946	0.52416	0.677889	0.631128	1.15746	1.23714	1.21248	1.23922	0.776277	0.9191	0.735484	104.571	-0.099264	0.766841	-0.129445	0.897005	0.987585	0.958208	2.28904	0.677163	2.33189	0.957959	1.17158	217.966	-0.348372	0.265821	-1.31055	0.190009	0.999799	2.64342	2.95531	1.6994	3.35444	3.44207	2.19726	not.dependent	not.dependent	not.dependent
A430105I19Rik	175.152	0.224646	0.131229	1.71187	0.0869204	0.188948	2.34635	2.48904	2.12431	2.95734	3.22338	2.73399	2.65884	2.99338	229.731	1.02231	0.647213	1.57956	0.114207	0.540348	1.49358	2.28943	3.50941	0.358723	1.29271	2.12463	521.419	0.0954715	0.198519	0.480918	0.630575	0.999799	3.75886	4.76508	3.77128	4.05787	4.48728	2.65093	not.dependent	not.dependent	not.dependent
A4galt	160.221	-1.20744	0.210639	-5.73228	9.91e-09	1.74e-07	9.00271	11.3462	8.24562	6.97133	4.60456	4.91669	2.72824	3.43697	315.01	0.509366	0.377229	1.35028	0.176925	0.628392	7.70957	6.78499	7.10203	5.90118	4.73714	5.31185	170.539	0.0688157	0.251428	0.2737	0.784315	0.999799	2.60823	3.71494	3.36316	2.88092	2.76283	3.2033	not.dependent	not.dependent	Bmpr1a.downregulated
A530016L24Rik	43.5193	0.00214125	0.23897	0.00896033	0.992851	0.996361	1.495	1.57395	1.68536	1.60319	1.55914	1.31931	1.71938	1.46415	95.9432	0.0991208	0.757708	0.130817	0.89592	0.987585	2.68962	1.77739	0.550599	1.71314	2.66931	2.21613	94.4127	0.0747591	0.324784	0.230181	0.817951	0.999799	1.88701	1.43605	1.51603	1.80656	1.36903	1.55775	not.dependent	not.dependent	not.dependent
A730017C20Rik	126.38	0.100701	0.216865	0.464348	0.642398	0.774084	8.29556	11.4092	5.97413	10.4983	8.85952	7.39185	8.45204	11.6582	420.589	-0.123378	0.354563	-0.347972	0.727861	0.953995	9.88855	9.72476	12.3216	12.9945	10.3828	11.455	712.658	-0.0456558	0.18218	-0.250608	0.802118	0.999799	17.838	14.463	13.2127	14.8221	14.2423	16.5488	not.dependent	not.dependent	not.dependent
A830080D01Rik	1541.67	-0.0552075	0.142687	-0.386914	0.69882	0.812801	69.3238	68.8908	65.4278	46.807	62.5952	74.755	60.1598	54.6564	3012.26	0.00133621	0.210028	0.00636207	0.994924	0.998893	42.5949	39.5761	41.9837	46.8946	30.0416	46.6048	2955.32	0.133267	0.184632	0.721801	0.470417	0.999799	22.4473	37.6709	31.4547	26.3391	35.2434	20.6857	not.dependent	not.dependent	not.dependent
A930002H24Rik	12.9835	-0.0660548	0.438411	-0.150669	0.880237	0.933809	5.98154	3.79378	6.45072	4.77871	6.697	3.61048	4.66492	5.44489	23.5024	1.72008	1.64601	1.045	0.296022	0.762035	2.79687	3.10112	13.1356	3.37667	0	2.69271	40.8496	-0.266381	0.472047	-0.56431	0.572543	0.999799	6.93674	4.83999	6.62313	7.10029	9.40728	5.47545	not.dependent	not.dependent	not.dependent
A930004D18Rik	210.663	0.0480617	0.134453	0.357461	0.720747	0.827905	4.37585	4.22469	4.70079	4.63059	4.3314	5.14804	5.25589	4.06942	504.421	0.390485	0.384771	1.01485	0.310177	0.776949	7.71906	5.91224	6.54559	5.74969	3.12604	7.42907	523.171	-0.15922	0.193904	-0.821126	0.411574	0.999799	5.96418	4.56164	5.74458	6.66131	5.56343	5.55052	not.dependent	not.dependent	not.dependent
A930033H14Rik	97.156	-0.0327097	0.169976	-0.192438	0.847399	0.911989	2.49627	2.87582	2.63624	3.35781	2.69205	3.34942	2.40663	2.69663	109.438	1.27274	1.08774	1.17008	0.241967	0.710888	1.87782	1.78438	2.37415	1.21007	0	1.42372	438.711	-0.221202	0.170349	-1.29852	0.194108	0.999799	4.71733	5.34137	4.62042	5.60437	6.33307	4.74648	not.dependent	not.dependent	not.dependent
Aaas	1233.11	-0.00135457	0.0905964	-0.0149517	0.988071	0.993996	55.1833	58.8312	54.6713	53.6145	52.8401	63.4786	49.7268	57.7973	3856.39	-0.292338	0.149804	-1.95148	0.0510004	0.380729	78.016	67.9508	88.1726	101.103	95.354	106.334	2798.9	0.144094	0.177587	0.811399	0.417137	0.999799	44.07	74.5749	74.3822	56.9146	55.946	56.1523	not.dependent	not.dependent	not.dependent
Aacs	1174.4	-0.394152	0.0690719	-5.70641	1.15e-08	2.01e-07	28.0802	30.6496	29.5357	34.1665	23.7174	24.2343	20.4589	25.0377	3202.65	0.0466074	0.171737	0.271388	0.786093	0.96636	33.3626	36.7206	43.6651	38.2362	43.8593	34.7208	1691.03	0.000193696	0.127801	0.00151561	0.998791	0.999799	19.8794	21.6176	17.6482	20.0605	18.5006	18.6154	not.dependent	not.dependent	Bmpr1a.downregulated
Aaed1	825.873	0.0249658	0.090191	0.27681	0.781926	0.869724	26.6632	25.8605	27.297	25.622	30.0586	23.9137	27.9137	26.2146	2034.86	-0.155608	0.200868	-0.774679	0.43853	0.855687	25.266	22.1647	25.8493	33.1215	22.2364	30.4087	2204.54	0.131696	0.11633	1.13209	0.257598	0.999799	26.7563	27.3296	25.3428	23.8925	23.534	23.5678	not.dependent	not.dependent	not.dependent
Aagab	867.535	0.0757701	0.0785292	0.964865	0.334612	0.504421	12.1516	12.5013	11.776	14.5689	13.1694	14.2813	12.0374	14.3766	2568.06	-0.24212	0.186553	-1.29786	0.194336	0.654599	16.0471	18.4606	13.9196	19.4186	23.1016	17.7654	2152.42	-0.00303813	0.11885	-0.0255627	0.979606	0.999799	15.037	14.3395	13.3261	13.8477	14.7454	13.1353	not.dependent	not.dependent	not.dependent
Aak1	3417.73	-0.0140278	0.062482	-0.22451	0.82236	0.895645	14.114	14.0829	14.9223	16.8716	17.4158	14.5338	13.5852	14.5859	7034.83	0.062628	0.128186	0.488572	0.625145	0.924056	15.0608	14.4713	13.0911	12.4304	15.0355	14.0268	4267.73	0.23924	0.152798	1.56572	0.117414	0.999375	6.84734	9.60352	7.0704	6.5343	7.8309	5.04714	not.dependent	not.dependent	not.dependent
Aamdc	283.47	0.19237	0.0985109	1.95278	0.0508454	0.125167	42.4405	41.4112	40.1388	48.4929	48.1674	49.6924	46.6348	45.9596	830.625	0.0788262	0.248047	0.317787	0.750646	0.959705	149.1	159.86	122.292	87.793	71.391	101.008	989.905	0.0515931	0.151931	0.339582	0.734171	0.999799	68.1757	75.2721	61.4303	81.671	57.4464	60.6196	not.dependent	not.dependent	not.dependent
Aamp	2708.79	-0.439316	0.0562513	-7.80988	5.72e-15	2.73e-13	127.627	127.664	129.922	133.339	95.1821	98.8323	96.2807	96.7247	15840.9	0.358658	0.128945	2.78147	0.00541129	0.105126	368.51	392.205	487.54	342.672	371.957	316.973	6581.61	-0.0479465	0.121302	-0.395267	0.692646	0.999799	157.356	151.286	135.503	145.957	143.129	158.333	not.dependent	not.dependent	Bmpr1a.downregulated
Aar2	1160.92	0.150981	0.074208	2.03457	0.0418945	0.107363	28.3026	30.9325	29.4225	33.9496	34.6443	36.1572	29.1458	36.7702	2975.8	0.282051	0.228864	1.23239	0.217802	0.68394	36.4686	40.0315	43.7397	38.372	23.5726	46.1421	1775.39	0.232109	0.131205	1.76905	0.0768849	0.844375	22.7448	26.8837	25.2447	20.3556	19.5468	21.985	not.dependent	not.dependent	not.dependent
Aard	376.461	0.317792	0.111031	2.86219	0.00420722	0.0164921	23.8498	22.2882	23.2212	20.8031	30.4643	26.3235	30.7314	27.3511	557.454	0.159584	0.345494	0.461902	0.644152	0.93091	21.0795	21.6826	15.0616	16.3338	14.2443	24.2073	979.613	-0.046658	0.187401	-0.248974	0.803381	0.999799	32.7631	27.0719	27.041	31.6008	23.2614	32.4576	not.dependent	not.dependent	Bmpr1a.upregulated
Aars	3308.55	-0.128663	0.0776435	-1.65709	0.0975007	0.20596	36.7396	38.5934	40.6781	51.2221	38.2011	40.041	35.0227	40.7992	10696.7	-0.00820743	0.103098	-0.0796079	0.936549	0.991122	66.5173	63.2725	68.0813	71.722	73.1162	66.325	4957.68	0.0420339	0.114883	0.365884	0.714452	0.999799	32.3555	31.3617	28.3191	30.0722	30.4856	26.308	not.dependent	not.dependent	not.dependent
Aars2	579.475	-0.0687789	0.103871	-0.66216	0.507869	0.663483	10.2644	10.5526	11.5752	15.2931	10.7863	11.9185	10.8798	11.9364	1296.78	0.0400106	0.224365	0.178328	0.858466	0.979522	15.7681	14.092	15.7804	16.0391	12.7167	18.3696	1195.33	-0.0318155	0.130076	-0.244591	0.806773	0.999799	13.1097	15.4667	12.3419	13.5472	14.1401	12.6676	not.dependent	not.dependent	not.dependent
Aasdh	246.6	-0.0274614	0.141457	-0.194132	0.846072	0.911266	4.62899	5.59858	4.94048	7.29257	4.80379	5.77393	5.34496	5.94763	838.686	-0.0255025	0.302245	-0.0843769	0.932757	0.991122	8.68512	9.581	5.86683	8.28027	7.18903	10.7798	1046.93	-0.0241733	0.166109	-0.145527	0.884295	0.999799	8.85953	11.7905	9.54914	9.70124	12.2832	7.98159	not.dependent	not.dependent	not.dependent
Aasdhppt	729.422	-0.184201	0.083852	-2.19674	0.0280392	0.0779782	29.7057	32.6102	29.5407	30.505	26.4204	26.5323	28.0368	26.6538	1923.27	-0.359158	0.201359	-1.78367	0.0744778	0.449032	24.774	20.5524	19.3874	27.3689	33.3102	26.3013	2255.97	-0.00287599	0.132645	-0.0216818	0.982702	0.999799	24.9913	25.9253	28.165	26.5679	29.1835	22.4019	not.dependent	not.dependent	not.dependent
Aass	76.1718	0.149092	0.191391	0.778991	0.435985	0.600008	1.50661	1.59881	2.131	2.05145	1.96936	2.04057	2.07456	2.00476	141.667	0.510818	1.00044	0.510594	0.609636	0.920284	1.54069	1.88921	1.43737	1.9242	0.0119962	1.66827	170.643	0.0766593	0.268802	0.285189	0.775499	0.999799	2.00886	1.44002	1.4094	1.62003	1.35522	1.52998	not.dependent	not.dependent	not.dependent
Aatf	720.606	-0.0323253	0.104776	-0.308519	0.757687	0.854076	43.6267	37.9228	39.2586	39.4798	39.3481	46.0672	38.67	34.4685	1944.54	0.30099	0.184035	1.6355	0.101944	0.516951	42.8713	43.9342	52.7696	38.389	43.7798	37.6444	1883.18	-0.106973	0.124691	-0.8579	0.390948	0.999799	34.0273	38.473	39.9295	38.9661	40.9946	38.1872	not.dependent	not.dependent	not.dependent
AB124611	28.9482	-1.06671	0.399965	-2.66701	0.00765305	0.026926	3.31594	2.52643	2.76945	2.87739	0.409682	1.79761	1.51003	1.74191	59.1439	1.60653	1.25231	1.28285	0.199544	0.659404	2.62829	4.2148	2.89297	0.895327	0	2.75454	79.9451	0.0380761	0.353592	0.107683	0.914247	0.999799	2.02281	3.27286	2.97665	2.35111	2.77349	2.93263	not.dependent	not.dependent	Bmpr1a.downregulated
Abat	3680.34	0.224251	0.0849468	2.63989	0.0082932	0.0287492	63.5408	59.1911	65.5603	82.8163	84.0929	73.5678	74.0699	81.2607	13843.6	0.170039	0.109444	1.55366	0.120265	0.55141	126.113	120.939	137.831	107.005	127.695	115.742	6457.17	-0.0629525	0.157956	-0.398546	0.690228	0.999799	56.4331	50.609	36.9457	52.7224	53.6311	40.3531	not.dependent	not.dependent	Bmpr1a.upregulated
Abca1	3550.92	0.116798	0.0703365	1.66056	0.0968014	0.204995	24.086	28.7519	26.9711	31.2184	34.5889	29.5765	28.0949	28.5365	7272.51	-0.125959	0.131048	-0.961166	0.336469	0.79683	20.9297	22.2065	25.6588	23.7067	28.1486	27.1697	2884.61	0.0324301	0.141276	0.229551	0.818441	0.999799	9.92728	10.5326	7.54452	8.84734	10.1577	7.69019	not.dependent	not.dependent	not.dependent
Abca2	1993.14	0.515925	0.0893398	5.77486	7.7e-09	1.39e-07	13.7171	14.8996	14.4105	14.8108	20.1866	24.6048	17.4761	21.2717	5050.65	-0.5951	0.159414	-3.73304	0.000189181	0.00985903	19.1286	19.0259	15.893	26.2381	25.8494	34.4401	2073.03	0.176	0.184586	0.953489	0.340342	0.999799	7.00013	12.1068	10.6192	8.63277	10.0115	6.81233	Meioc.downregulated	not.dependent	Bmpr1a.upregulated
Abca3	1640.58	0.601696	0.0985673	6.10443	1.03e-09	2.18e-08	13.029	14.2642	14.3071	19.7841	24.886	23.018	20.1222	25.1683	3610.28	-0.340654	0.142434	-2.39167	0.0167721	0.212611	17.8292	19.0788	18.4859	22.9641	22.205	26.5259	1832.33	0.133861	0.122697	1.09099	0.275278	0.999799	11.1741	12.8558	10.9367	10.5282	10.9533	9.19528	not.dependent	not.dependent	Bmpr1a.upregulated
Abca4	341.876	0.136903	0.105328	1.29978	0.193677	0.341314	3.12836	3.74653	4.03161	4.86908	4.48514	3.97373	3.83876	4.11073	754.661	0.20693	0.304787	0.678935	0.497179	0.885952	3.72142	3.38708	5.57027	2.78216	5.09254	3.33695	582.781	0.0280874	0.187305	0.149955	0.8808	0.999799	4.22121	5.09215	3.93332	4.12192	4.66154	3.96681	not.dependent	not.dependent	not.dependent
Abca5	470.459	0.199757	0.104923	1.90383	0.0569318	0.136815	5.66334	5.11687	4.7826	5.5273	7.2418	5.33182	5.79387	5.88299	1698.22	0.157795	0.23663	0.666845	0.504871	0.890089	8.45856	7.65856	5.89505	7.2514	5.29227	8.1774	1016.9	0.254995	0.159747	1.59624	0.110435	0.975433	3.78728	5.09183	3.86633	3.2571	4.22792	2.9566	not.dependent	not.dependent	not.dependent
Abca7	483.04	-0.000643456	0.0971419	-0.00662388	0.994715	0.997107	4.13339	4.6766	4.95191	5.21711	5.0131	4.83643	3.97357	5.29292	506.649	0.312243	0.366265	0.852504	0.393934	0.834104	2.59205	4.2007	2.68725	2.83003	1.95157	3.31562	805.182	-0.0648941	0.188699	-0.343903	0.73092	0.999799	4.22643	4.19962	4.38074	3.85222	5.80163	3.43112	not.dependent	not.dependent	not.dependent
Abca8b	172.265	-0.144822	0.128903	-1.12349	0.261228	0.4249	1.99587	2.45714	2.36222	2.58801	2.64428	2.25864	2.0934	2.04053	282.891	-0.0996864	0.444666	-0.224183	0.822615	0.973926	1.46076	1.01342	1.65687	1.97367	1.30202	1.35269	424.59	-0.121246	0.233291	-0.519721	0.603258	0.999799	2.15837	1.86913	1.29838	1.76151	2.52381	1.46379	not.dependent	not.dependent	not.dependent
Abca9	167.567	-0.0358609	0.144623	-0.247961	0.804165	0.885046	2.29918	2.5872	1.97105	2.55309	2.78021	2.03786	2.1767	2.16093	471.038	-0.831285	0.431784	-1.92523	0.0542003	0.38972	1.90578	1.55604	1.90336	1.80306	5.36493	2.83027	206.964	-0.311022	0.215809	-1.44119	0.149531	0.999799	0.915858	1.05929	0.860405	1.16873	1.15293	1.10348	not.dependent	not.dependent	not.dependent
Abcb10	1185.58	-0.123716	0.108509	-1.14015	0.254225	0.416806	19.517	22.3935	21.7568	22.8857	19.5258	18.2285	17.2327	24.963	3578.23	0.0587897	0.252608	0.23273	0.815971	0.97326	19.1323	45.9498	29.8622	36.8913	26.8767	32.6631	2256.7	-0.0995423	0.197932	-0.502913	0.615025	0.999799	21.4002	14.235	17.6104	15.2048	24.5105	16.5296	not.dependent	not.dependent	not.dependent
Abcb1a	87.5071	0.275957	0.226185	1.22005	0.222446	0.37754	0.917661	1.43846	1.56903	1.69056	2.31369	1.67396	1.40056	1.38908	200.067	0.65064	0.512542	1.26944	0.204285	0.665792	1.55193	1.7211	1.89361	1.43623	0.689338	1.33155	155.179	0.0561185	0.253217	0.221622	0.824608	0.999799	1.04786	1.19633	0.953269	1.15163	0.923127	0.903585	not.dependent	not.dependent	not.dependent
Abcb4	116.117	0.470353	0.664733	0.707582	0.479205	0.638791	0.874675	1.15776	2.78696	3.40034	2.40232	0.944233	2.05562	5.81533	255.549	-0.691989	0.629929	-1.09852	0.271978	0.741166	0.582301	2.54668	2.02933	4.93537	1.41263	2.44989	207.016	-0.0156974	0.36869	-0.0425761	0.966039	0.999799	2.28022	0.704503	2.07743	1.88606	1.62791	1.59987	not.dependent	not.dependent	not.dependent
Abcb6	908.621	0.468734	0.108768	4.30949	1.64e-05	0.000137592	17.8874	20.7832	18.5577	16.5997	24.275	30.1429	23.7818	25.2028	1725.09	-0.0662632	0.270735	-0.244752	0.806648	0.970675	15.4506	23.1306	26.8384	25.0216	16.9298	30.6964	1421.8	-0.0463827	0.181415	-0.255672	0.798204	0.999799	12.968	19.5611	21.0513	18.1226	16.4472	18.9172	not.dependent	not.dependent	Bmpr1a.upregulated
Abcb7	1202.43	-0.217849	0.0980217	-2.22246	0.0262525	0.0738959	24.741	23.8294	23.6505	19.7712	21.5091	20.8631	18.8889	18.6849	2554.36	-0.70724	0.196475	-3.59964	0.000318662	0.0148612	11.7611	12.4832	11.2957	21.2705	15.2973	24.1835	2248.34	0.187628	0.178167	1.0531	0.292294	0.999799	10.9715	15.69	14.3211	11.6315	15.1503	8.64191	Meioc.downregulated	not.dependent	not.dependent
Abcb8	994.301	-0.0870128	0.0784854	-1.10865	0.267582	0.432133	23.1346	24.7559	24.0041	29.1705	24.1338	23.9292	20.958	26.7153	2289.57	0.14155	0.216424	0.654041	0.513085	0.894131	30.6802	33.2181	28.6525	30.9989	22.1071	37.6924	2018.16	-0.0347166	0.121144	-0.286573	0.774439	0.999799	25.1771	26.881	23.9884	25.2905	24.0308	25.183	not.dependent	not.dependent	not.dependent
Abcc1	1134.59	-0.0145052	0.0917448	-0.158104	0.874375	0.929938	11.2813	14.3722	14.068	12.6278	14.1632	12.3077	12.509	13.2279	2987.76	-0.0560511	0.168335	-0.332974	0.739154	0.955996	15.1255	13.5207	16.6382	18.1247	13.9265	17.6869	2299.97	-0.105354	0.119164	-0.88411	0.376637	0.999799	10.941	12.4482	10.5825	12.0015	13.1791	10.3735	not.dependent	not.dependent	not.dependent
[truncated: 12,646 more rows]

## Sheet: Fig 5C BMPR1A and MEIOC overlap
Status in MEIOC dataset	Status in BMPR1A dataset	No. genes		Comparison	Statistical test	Multiple hypothesis testing correction	Tails	p.val	p.adj_BH
[truncated: 7 more rows]

## Sheet: Fig 5C GO analysis
Gene.set	ID	Description	GeneRatio	BgRatio	pvalue	p.adjust	qvalue	geneID	Count
[truncated: 17,826 more rows]

## Sheet: FIg 5D Randomly sampled dataset
No.randomly.sampled.set	sampled.Spearman.Rho
1	0.245355
2	0.231474
3	0.275604
[truncated: 99,997 more rows]

## Sheet: Fig 5D stats
Column1	Minimum	1st quartile	Median	Mean	3rd quartile	Maximum
[truncated: 3 more rows]

[truncated: 2 more sheets: Fig 5E cell cycle regulators, Fig 5F Meioc Bmpr1a-down CC]
